# Supplementary material for: Multi-omics biomarkers of endothelial dysregulation preceding chronic lung allograft dysfunction: A prospective cohort study
Source: PLoS Med. 2026 Jun 23;23(6):e1004725. doi: 10.1371/journal.pmed.1004725 (PMC13289948; doi:10.1371/journal.pmed.1004725)
Supplement: S1 Table — (CSV) [file pmed.1004725.s009.csv]

Gene	baseMean_biomarker	log2FoldChange_biomarker	lfcSE_biomarker	pvalue_biomarker	padj_biomarker	maxCooks_biomarker	baseMean_full	log2FoldChange_full	lfcSE_full	pvalue_full	padj_full	maxCooks_full
SCIN	41.0665253346475	1.06003981297237	0.322913280039123	2.90392592086453e-05	0.000922844072465604	0.271539549827222	41.2428457440287	0.305539761048692	0.268265743469699	0.004579400002338	0.0314751704681093	0.150330038110467
TRAF3IP3	162.139123793647	1.39642746120489	0.27786990919571	8.39733276703783e-08	9.64614711707162e-06	0.436234359685592	143.236866995131	0.881720758863682	0.234984981321723	4.90116382631465e-06	0.000365914434649647	0.49256474914077
ETV7	91.96665115105	1.07775062384259	0.22999135169663	4.82387881130407e-07	3.82277130356571e-05	1.55521848500493	82.8992424190674	0.841049816287809	0.171547991112014	9.79944566866268e-08	2.90903544278301e-05	1.49074226988143
STAB1	495.952595735546	1.21051472807414	0.385321362132375	3.77850140440317e-05	0.0011184542809582	0.785841883050413	407.890529241058	0.6573419134355	0.353610066830087	0.000361003584235155	0.00611547919598357	2.08252212040657
HIVEP2	287.607368453751	1.08578588178608	0.210540415699372	6.45426291174594e-08	8.08138259179709e-06	0.457229530229569	279.771031186214	0.552139986511211	0.204739445547249	6.28656245424395e-05	0.00194977265371924	0.512157667316103
SLC38A5	23.2194930857099	1.2014376145271	0.394068625205692	4.58225182802756e-05	0.00130693337445861	1.29050501384843	22.0863114371506	0.835968702472666	0.284779885975407	3.38842362819501e-05	0.00130795250143453	0.752137759095145
BIRC3	298.49506510542	1.09301427663797	0.22483486096251	2.39935336478895e-07	2.22535581337203e-05	0.682514982551339	282.990895129907	0.739577847153074	0.166813648368083	7.20089044004333e-07	0.000102023525007341	0.368614933059033
RAI14	51.3758390446742	1.38946613090843	0.305725957868072	6.64597250946792e-07	4.67495628039595e-05	0.570595010555335	49.1599706341008	0.773845111168142	0.275532223862617	4.98990268375574e-05	0.00168146234219099	0.785604484158166
TNFRSF9	41.2546108016991	1.08005427375889	0.409341907703617	0.000110568088239143	0.00243308090130459	0.716896380479415	39.3075815654122	0.387550818315059	0.326113533368686	0.0029148583848739	0.0234866786175738	0.298469554095093
PRDM1	140.02756587916	1.38497548555056	0.246432095669494	3.94158689332568e-09	9.67698225320212e-07	0.457397990200256	124.841362148458	0.950253215322522	0.182554191307882	1.56810705648296e-08	8.33843929221677e-06	0.265838675850092
MXD1	2124.78960685188	1.77132983180402	0.274744072922262	8.99629320210065e-12	1.20186614607531e-08	0.725957116124416	2025.92026860931	0.967229028004903	0.23091616590817	NA	NA	2.84485932957629
PITX1	76.8897044636661	1.17880046330207	0.34816403454821	2.30517013024052e-05	0.000784321608715803	0.47222551238682	81.1579766598062	0.274453958482299	0.278859870259905	0.00760776608084095	0.043792071789439	0.567005985925085
BCL3	792.887110021022	1.43598277620113	0.239244344660906	3.76683285606118e-10	1.49168249952686e-07	0.863873084338092	789.194996136671	0.750401757769569	0.223586601973087	NA	NA	5.16822553396557
ACAP1	194.842785812575	1.17326822833814	0.310067877619154	8.88861686040388e-06	0.000374345085655387	0.629938084691538	194.997845274625	0.254970827169227	0.256696479681554	0.00842395344258349	0.0469092682099737	0.756778543929129
IRAG1	58.8062832966031	1.65204911088486	0.330010609010338	4.72923671928814e-08	6.43638836545726e-06	0.532727369411989	59.4473250754024	0.7426516710319	0.349783467561649	0.000180583782798354	0.00397794806348035	1.23114603057517
PANX2	35.7545711025112	1.45291446993008	0.313061951917434	4.02040882789203e-07	3.31181177197606e-05	1.14211446552554	32.1891210972586	0.976385984027157	0.25332196380625	2.78186032633684e-06	0.000247744532491198	1.12500822620713
ATP2A3	544.872122878982	1.08502056122632	0.229750126104156	4.20062350126331e-07	3.43764750714496e-05	0.705904782550918	475.326712235492	0.892241994930056	0.163055351345997	4.97087983821104e-09	4.42692355877252e-06	0.353193519135319
SCARF1	410.83034811809	1.51533711228041	0.267404473094703	2.21033523689317e-09	6.01643641329118e-07	0.783010111755735	374.167180877036	0.975450479253713	0.218998627164638	NA	NA	2.67043829747696
NFKB2	1001.59211605353	1.60322161910689	0.260811451663498	1.00177483695338e-10	5.70146487886056e-08	0.952176422489081	1015.98906445243	0.671525155758977	0.289180626922928	NA	NA	5.10004075159577
CEACAM1	200.386567675164	1.414937159192	0.257922810321315	7.7321503208026e-09	1.44498886816074e-06	0.268842399720075	193.505674183389	0.532246907319163	0.277748067809879	0.000414980199210522	0.00677221613057171	0.887615223296647
DDX43	13.5624643265361	1.0950105893734	0.363160464246442	5.20728796658399e-05	0.00142063781741902	0.278200262559292	17.3921261444175	0.00278775480837197	0.103107109505019	0.950652823224196	0.973131313625556	0.199701112115189
CXCL2	233.751601408035	1.0766241634033	0.362891749187221	5.76605902469869e-05	0.0015222631425517	1.82691737729437	259.784708894566	0.194567045805949	0.231035690994099	NA	NA	9.87154459819529
HAL	45.0837534232152	1.34523034718579	0.265479381411544	7.60585978133046e-08	9.06980669733701e-06	1.05805204391437	42.0492229026312	0.895380059534034	0.215588852850618	1.47867242566099e-06	0.000164607926813761	1.22136772413842
FCN1	934.929596466701	1.13867928263	0.263727969027438	1.85556032409924e-06	0.000106575554211223	1.91190750612222	902.088841301945	0.450016362670652	0.26906570424451	0.000805374930303586	0.0102988868010514	0.865432012173294
TESC	31.9536926327322	1.25098722761647	0.405236198006703	4.02053416919602e-05	0.00116800715388639	1.52206230459412	26.5599510820458	1.13032044598722	0.245736497311116	1.11364241687191e-07	3.0855319230131e-05	0.881152785525189
PXN	630.849605666494	1.14707061182397	0.224663196767982	8.08692516796528e-08	9.3755916692679e-06	0.628461587729364	618.809470062681	0.641194748370674	0.225632794017163	5.10234949154438e-05	0.0017055252938492	0.672575078516505
RGS1	273.438135852074	1.16798016740072	0.246349327322127	3.9260912895715e-07	3.25553569779634e-05	0.239833583592572	256.326525966802	0.547174586537728	0.260158445549029	0.000267269271488722	0.00508802611050133	0.227896099132877
TF	37.0059266676901	1.07392778799899	0.649249733386244	0.000502250474888237	0.00706593055738833	0.922118864311634	32.916339765783	0.446843532718119	0.455142032792009	0.00212835315355024	0.0190339014117251	0.732770291363806
WHRN	53.6553387598352	1.16641044483343	0.361807162431851	3.29246808331854e-05	0.00101054561005657	0.386465645749569	48.3443810340241	0.82886110885685	0.276826804260844	3.07910334626817e-05	0.00123456965366948	0.38822887809723
OSM	938.623914599991	1.09292400456291	0.446538897014876	0.000155955487637645	0.00304161785157469	2.08653988951547	999.028197699204	0.321856426413398	0.325348478984619	NA	NA	8.25695595947199
GZMB	183.215153099771	1.00212614569207	0.469873250261326	0.000301209835502958	0.00492999784357195	1.47145130645033	159.91900273301	0.576938729595545	0.381738857402795	0.000811586179164359	0.0103464790202671	1.04791621313035
MMP9	529.14092699956	2.25999267285026	0.34170014062009	4.53595340326859e-13	1.89315575207753e-09	1.0806244475246	490.739668630239	1.17367819159637	0.296008947301759	8.2626020033345e-07	0.000111976219323451	2.03438226849661
RASSF2	760.676298718923	1.38172119055944	0.238225797522164	1.41941507865696e-09	4.3347551706985e-07	0.611904399140965	672.55349191569	0.964152937862107	0.189036988446012	2.48992978120657e-08	1.21211828945968e-05	0.596941453422467
CRISPLD2	50.8385316380603	1.8493946649401	0.354180462662066	8.23115586953259e-09	1.51562209768261e-06	1.66935967399632	45.6964643016113	1.05244825194819	0.294425641055998	4.14284388677998e-06	0.000320825947704179	1.47352696514107
MEFV	512.765901726627	1.14051263848158	0.184835257661624	2.37687601302853e-10	1.10225424293075e-07	0.531398919268966	494.380240966673	0.753372330818573	0.143923177158932	2.52767689492714e-08	1.21211828945968e-05	1.28297771082946
RELB	348.466443793026	1.0984242122433	0.204096753231327	2.15092333787211e-08	3.40907735613882e-06	0.368182690591283	336.329043580653	0.601792660744787	0.199139552315995	3.13153722891837e-05	0.00124741233770461	0.752403932957249
LILRA1	72.3308488231677	1.18168321504366	0.268431861818859	1.39244998550758e-06	8.3821472444906e-05	1.16382777864509	64.394872399162	0.860762978500275	0.193540453306592	5.88806885177147e-07	9.5152030819586e-05	1.11895661144228
DENND3	667.970713736959	1.16066483728949	0.200378749727591	2.20845810740142e-09	6.01643641329118e-07	0.788312487555823	631.908698992961	0.793062002466371	0.161508991474203	1.0560794703684e-07	3.0621392643147e-05	1.25809579093564
CEACAM5	163.429334565018	1.0739319168662	0.456821407150928	0.000189078304164894	0.00347643090521092	0.871735413509684	172.333655720243	0.16365606386408	0.234464525172443	NA	NA	4.57311320147712
JAK3	316.667870302628	1.80630995599618	0.284916350716883	1.59989383784323e-11	1.66935589530292e-08	1.67165908969523	293.470707822172	0.96166174547782	0.24868551193989	2.8306910362307e-06	0.000250095099503597	2.20858831577312
HAMP	68.8100041252376	1.19995332599907	0.427470938753824	7.24102187875128e-05	0.00179939987295048	1.0841333768005	61.6151665341214	0.266246560967949	0.307316662440686	0.00974088105773744	0.0514716479995291	1.03586610744742
NAMPT	15098.1480999328	1.09118564620402	0.240526918271577	8.51979246838136e-07	5.704616122813e-05	0.940046075907196	16087.6455733477	0.323277488233342	0.239993498796927	NA	NA	3.5951515367928
NCS1	83.4230388936746	1.06611261751554	0.301747244038488	1.62166780728951e-05	0.000595451689591552	0.346930236646951	77.3014511412832	0.612764284427356	0.280794749932294	0.000216430018387507	0.00445768019915261	0.529712783949206
KRT23	122.418818778274	1.43295331195234	0.312211102530556	5.14064047919408e-07	3.91479148564214e-05	0.449904690639628	127.565459984004	0.727412598307181	0.307653674110612	0.000125991227657659	0.00312920045106712	0.97130313783484
CCL2	1006.61627875929	1.3091715358958	0.322319503091953	3.77673388441124e-06	0.000196217779944868	0.627653183051072	801.561435329004	1.06809951895929	0.23559387868284	1.965624840114e-07	4.3629212061809e-05	0.709978835752466
MANSC1	57.3763257202332	1.12382877143595	0.34783206561202	3.28906083789156e-05	0.00101054561005657	1.11214644723362	60.3860909888806	0.262866973855154	0.268148237825093	0.00823503274019467	0.0461534786002837	1.28041516577084
RIPOR2	950.85964014477	1.23826474646604	0.243232214880454	8.00091272997144e-08	9.36256339177312e-06	0.753939143097352	903.068091765928	0.785739639571984	0.200523296315352	3.66178182825978e-06	0.000302351628044656	0.6824683996364
TREML2	185.992930535892	1.49154831996968	0.264668278845576	2.80552764612615e-09	7.31800289924155e-07	0.500805052760687	175.602422101918	0.831246661259582	0.234644255401344	9.26529981040839e-06	0.000577598790180859	0.880120828536701
VNN1	85.2731190087019	1.26598950362935	0.28150525252815	9.42605137564894e-07	6.17924551175395e-05	0.585356460385565	86.6316395723377	0.384980448901015	0.283337653695767	0.00201069057610681	0.018325504461184	0.834176685872162
VEGFA	614.148646729457	1.18674883150662	0.267124069601779	1.20703044096026e-06	7.52394413127771e-05	0.780242582198466	606.720836919632	0.369444652675768	0.266743102103695	0.00195848223067823	0.0180342366706766	0.973649442520864
BTNL8	44.6247999431118	1.01366199175465	0.325209902926898	4.0922048851587e-05	0.00118513255300614	0.938304401090245	42.3240455024431	0.655527703468695	0.252394464955449	8.77832104927141e-05	0.00248181648168517	0.893685967270997
LMNB1	906.158948702895	1.25763138548836	0.230917373823908	1.3020551906419e-08	2.23329219753797e-06	1.13195199480156	911.645964209819	0.559875871091462	0.248002276418669	0.00018646121271319	0.00403610833352092	2.10185684938089
HRH2	159.798877880659	1.87309667220477	0.285663940635135	3.13235220572042e-12	5.78922781237434e-09	0.911214121728669	149.231197864389	0.961735296793139	0.256290374731651	3.84973535076975e-06	0.000313715688584296	1.07400028437137
DBN1	52.5276884214033	1.06313088625751	0.277729825371466	7.61503297249435e-06	0.000334553781924918	0.164093246371537	51.0354360240818	0.606126284276541	0.26421458784602	0.000171352980283252	0.00383044426991195	0.287262506826726
IL1R2	528.426990089038	1.29223061975158	0.343693287282054	8.74752772854598e-06	0.000373697232050534	0.353451616688353	452.116903427642	0.785435412614037	0.330781860672566	0.000105516513873129	0.00281708756952927	1.12417107392969
IL18RAP	120.410780576315	1.17316956205998	0.398440519232356	5.76171285119542e-05	0.0015222631425517	2.31212525307249	137.134945117312	0.0662660692530231	0.148044540450026	NA	NA	3.56234732479385
ELAPOR1	122.073592803545	1.10783270582707	0.280066503297776	5.53079173225667e-06	0.000262464550917291	0.219820224923745	124.349862460533	0.261897457655358	0.246820487215862	0.00692459434096187	0.0411433530020084	0.34100335303833
RGS2	822.1611235783	1.4768649071044	0.305617563650821	1.69911762918389e-07	1.66208217461028e-05	0.966819162162892	791.412410204694	0.712457630053414	0.320916996282077	0.000168573141918952	0.00380066895740597	1.66103653099294
MREG	187.786448111727	1.00398089066823	0.245836723356661	3.39775211239927e-06	0.000178753168904837	0.28846860275899	168.773721622567	0.822716879445059	0.180078130981185	4.06089359324694e-07	7.44576784126512e-05	0.267098953152229
PPL	127.040179289895	1.0254537164154	0.405913911743639	0.000140688120643857	0.00283208353469732	2.28704471922614	130.40409494579	0.288222784518568	0.286808965589601	0.00673300673520591	0.0404369595253118	1.33022173590962
NR4A3	189.227323327785	1.03022316399073	0.253950814740963	3.84128311924837e-06	0.000198746718744252	0.694441838211801	185.119154795295	0.42055351459205	0.256409767257116	0.000904697186707956	0.0110153950428465	1.01263421107383
CSF3R	3611.10580724027	1.60036274871859	0.255850648959262	5.13607469046274e-11	3.78287007054611e-08	1.18943694743473	3360.45682914963	0.978745905815535	0.212887214953439	2.23864030728447e-07	4.65189455853714e-05	1.52435172037291
ARAP3	109.587343311568	1.77927892057081	0.261783219667656	8.53924309656186e-13	2.67299657030128e-09	0.982493435026382	96.5341469898938	1.17046980181003	0.210035304182626	7.61199008440725e-10	1.58177153953983e-06	1.01479748567853
G0S2	2002.30866250816	1.84642593172523	0.361204682735829	1.43012748873124e-08	2.41981436302755e-06	1.25650154285773	2321.25124491172	0.877550344532239	0.381890486088362	NA	NA	53.6528071489516
KCNJ2	209.513202361107	1.81109714143104	0.232248576114754	4.91049128248708e-16	4.16291939312616e-12	1.12773658889385	177.308492385062	1.30593864007712	0.185470443846992	3.54383668223533e-14	4.41845557541101e-10	1.05448715922262
TRERF1	70.8351750478026	1.03329417392674	0.239182463019094	1.69782729023344e-06	9.79654170553591e-05	0.230599989172921	62.5814790921027	0.911431226351282	0.167513004194708	5.42546282418864e-09	4.5096446994656e-06	0.178438968463121
HS3ST3B1	92.0503136079899	1.06983930606889	0.272718004471525	5.90552019444942e-06	0.00027439787970037	0.415156596623337	90.307423001161	0.451057557819625	0.263165552028597	0.000723507784881882	0.00968925355736552	1.06140761566792
C3	925.98088429499	1.03219683034604	0.291633254648275	1.55174243011607e-05	0.000579981103506966	0.444032986403777	1021.47006780104	0.0841544957574485	0.135019634568898	NA	NA	4.35358131421413
SH2D3A	54.5427810193634	1.37477291705533	0.300617320608419	6.11559742444723e-07	4.40076984778757e-05	1.483126124929	52.7348499686448	0.852115813990425	0.250015112777584	NA	NA	2.55930827615423
TNFSF14	168.752870263259	1.55513678188181	0.261378508976674	3.81230253053747e-10	1.49168249952686e-07	0.681350182255143	151.330277524953	1.00087623420045	0.202070471176087	4.2948080213147e-08	1.62265655787126e-05	0.531850076198318
TGM3	61.0073720746191	1.95908745088745	0.374004599445724	4.81830962825797e-09	1.10810591017691e-06	2.36163575702473	56.435394207791	0.712689475809371	0.397483116216183	0.000318476555097621	0.00560440022962548	2.23981109862351
ID1	30.3690583458545	1.10433324515578	0.413131395717321	0.000101951516931894	0.00230421469946614	1.04012974967055	32.1075297391019	0.257141928830457	0.28483496823933	0.00988913706291366	0.0519336058288133	2.11119711692947
FFAR2	1149.18796130086	1.9142798296209	0.310032930649176	3.08202012299081e-11	2.57266493066453e-08	1.97776956162199	1038.84020926774	1.09977796185536	0.259195482052213	NA	NA	7.14650987324668
STEAP4	538.917806116333	1.56182778169744	0.301941354671341	2.74392421205506e-08	4.04196177166369e-06	0.692649721593782	561.05759460814	0.58770760018019	0.332848053547571	0.000517396332887574	0.00779098128998818	1.68687665370842
ADORA2A	259.95398533435	1.81254480498798	0.360369839178476	2.4173608851699e-08	3.73676242508794e-06	1.87129801392397	211.667470529715	1.26418416935835	0.280949084148998	8.15284801702697e-08	2.47926119698274e-05	1.77262510669836
KLHDC7B	77.5464318540283	1.3460218092316	0.170175047613706	6.64949986922157e-16	4.16291939312616e-12	0.239360856982219	75.6590522135303	0.815330509280775	0.150697962366682	9.08553105003814e-09	6.47685471179359e-06	0.268394350398867
NINJ1	1287.65539742817	1.04680328695663	0.236428117587933	1.20380470693017e-06	7.52394413127771e-05	0.963650570164004	1197.05456195393	0.684285319352951	0.200187030167995	1.35313007849816e-05	0.00073858697355939	0.893111044995364
KDM6B	1794.5285043339	1.00060411078107	0.185559888581558	1.99551585108596e-08	3.22994017052238e-06	0.351835093029175	1758.44333757447	0.611610799018079	0.168725239881775	6.60907063124839e-06	0.000460345768884944	1.33724111675571
CLEC10A	133.694826864672	1.01794446590581	0.315157899245516	3.18384145725347e-05	0.000996621972156766	0.600221098695918	122.049893370162	0.674572291836406	0.271018868045481	0.000108511944708904	0.00286637060726826	1.14214110732879
CHI3L1	425.621394890869	1.89933906334579	0.306216166070741	2.73672590914279e-11	2.44761036488406e-08	0.634736721516446	354.002337959472	1.30603665912298	0.259618695720202	6.3137424684766e-09	4.91998381856039e-06	1.28266183291673
AMPD3	209.04617289568	1.55629559469059	0.253040233780306	1.11671068191374e-10	6.0792758470617e-08	1.00958983861089	185.330061615789	1.01321353307254	0.201894680416099	2.97671326315179e-08	1.30102151336205e-05	1.12081144426685
IRAK2	251.32419459052	1.58966781316104	0.24293717034127	8.18755153932219e-12	1.20186614607531e-08	1.66230431404584	220.285646102272	1.00927184229467	0.194004036557672	1.22095726454086e-08	7.6114475871477e-06	1.20048853975163
IL2RA	56.9451483813863	1.15321495860016	0.317774596158242	1.31636527206433e-05	0.000505311100127456	2.38039083848364	52.1963660883848	0.680717672652913	0.31399479550661	NA	NA	2.91778242390805
MYBPC3	31.4985155610118	1.00950510889938	0.345781134021182	6.2781983006065e-05	0.00163258704912109	0.570853243075234	30.8511672094346	0.294221132727306	0.269997325965867	0.00542956381077799	0.0353305768711949	0.61669578159671
ADAM19	152.071175827307	1.16692839818012	0.291495679005263	4.89328281482539e-06	0.000239979381248621	0.846408193312437	136.114718833284	0.803968234935538	0.229133677059706	1.05094705817717e-05	0.00062396228196919	0.349536656216542
SDS	559.586744527912	1.42615896180401	0.312613785730049	5.80336682505466e-07	4.27435035391232e-05	0.579610212213978	463.256962051202	1.05317680799467	0.254088882283572	8.57277871262479e-07	0.000113707877647879	0.43414706825376
BICDL1	43.5076944947035	1.0318127794129	0.301134306091153	2.03961118886306e-05	0.000705468831374432	0.181808806514507	45.2849832922232	0.280185820546993	0.246787788118735	0.00522296712162587	0.0343822355187071	0.238176559027815
KCP	29.637835368522	1.0657964222656	0.404820897375024	0.00011262090649281	0.00245666615016808	1.1887631681817	26.4009641649384	0.871024433625197	0.295127591559825	2.97249454438539e-05	0.00121911388090122	1.31312172832262
ITGA7	50.0579127486426	1.12158934456819	0.347087451925231	3.28669307555444e-05	0.00101054561005657	1.57550995918157	42.9126273773632	0.806591491303047	0.273307281415725	3.52795638568322e-05	0.00135760988323143	1.8455922435757
DYSF	609.806870591312	1.79205458964649	0.285693077466947	2.56494675956858e-11	2.44761036488406e-08	1.12246705646009	558.662635501844	0.87678029080901	0.266520369013084	1.48590338431126e-05	0.000781182220717217	1.02737310140275
PLXNC1	591.735572989414	1.37432475375329	0.246786470141186	5.36585310555156e-09	1.13874316499341e-06	1.09104768030361	536.476544348919	0.855429512909021	0.207898958168709	1.84025135132386e-06	0.00017925198318989	0.970995977072723
LIMD2	387.08662824629	1.39132032395373	0.257376831463494	1.25366724990867e-08	2.18016217168145e-06	0.810262544048776	337.342589230279	0.970478441418084	0.210063524208501	2.11163501991528e-07	4.46235007259384e-05	0.65151087239513
IL10	58.4047405645777	1.09648632508564	0.339296086586243	3.28696823145657e-05	0.00101054561005657	1.72213891957887	50.3853065338446	0.842674072648591	0.237416612457463	8.91688884548209e-06	0.000564344010789191	1.47266260931238
IER3	964.767361107065	1.07400610338718	0.285883422774485	9.28226421473066e-06	0.000387410767442142	0.993932871266366	993.464942983304	0.381074832239263	0.276864145860286	NA	NA	3.70736337805218
MMP7	52.2433478079221	1.34159957514092	0.36200792389288	9.37899431355041e-06	0.000390147467773969	0.817128879949221	47.3933148296821	0.938345675448556	0.301401800186698	1.73956632272746e-05	0.000857269285050038	1.78963440072473
STAT4	61.9836463081916	1.07177981297573	0.355517208842684	5.21899291804764e-05	0.00142063781741902	0.630311564873164	56.1373076052463	0.744171186273594	0.260101486625932	4.71755602648611e-05	0.00162034403686581	0.281900803750443
ANXA3	213.9136774147	1.49796275413986	0.252613661738307	4.99368169529688e-10	1.78645395733749e-07	0.617141537224003	225.455575512677	0.651979416200417	0.276222920379473	0.000144199307056694	0.0034245275435864	2.03636625288887
GPR84	132.946564017718	1.77803995441102	0.291636406663124	7.99657360110365e-11	5.00625490297094e-08	2.03264125910726	110.320287217374	1.22367083370356	0.235290343079322	4.22666872719065e-09	4.05370043773947e-06	2.0891798426614
DUOX2	47.7916992519569	2.09853892738817	0.413863504791766	5.49818156966422e-09	1.1471448360495e-06	0.965054177303531	50.8748730249231	0.449143218962712	0.428448785529857	NA	NA	2.89413387183452
HAPLN3	101.514876162696	1.5931681746128	0.309060968977394	2.74277006378312e-08	4.04196177166369e-06	0.977835721766077	85.9996275072295	0.946851394316473	0.25933975360938	5.24331914198538e-06	0.000384551194483963	0.979147569099938
MCTP2	120.400663863464	1.9570397775016	0.311108312806633	1.27802997911197e-11	1.45474666986009e-08	1.27532313180659	126.350582655661	0.715000301811957	0.340417438733741	NA	NA	2.81515893899514
NLRC5	497.169265114305	1.15341400929394	0.204397287692721	5.16415756779475e-09	1.13874316499341e-06	0.504141678934127	473.614148178204	0.712757262968032	0.170748305141642	1.68668961705453e-06	0.000175850559683868	0.434772149063286
CMTM2	269.467037761812	1.24934247316102	0.363934126883004	1.97377286471113e-05	0.000694202529186742	1.17999387279554	281.255645148352	0.30254739531573	0.306952445684183	NA	NA	2.58038441429554
PGGHG	403.748357771461	1.42840417969743	0.28368395176622	7.49312120403125e-08	9.02128563419954e-06	1.03439774357865	371.518871217893	0.857121400344637	0.246527282605884	NA	NA	3.01544301506608
MBOAT2	101.619495873991	1.34917881058855	0.326378908185817	2.89042818506268e-06	0.000155995910798146	1.00067000561406	102.054364041065	0.534996386731766	0.332582912544045	0.000796475960431706	0.0102165249739326	0.998841018557135
MUC4	155.238827714079	1.254192048693	0.424052853870091	5.10775922141227e-05	0.00140250555287945	0.549886081627574	142.584530356707	0.675000694666071	0.368423279004338	0.000353814750157505	0.006020918918397	0.792998033107785
PLA2G7	541.374424751905	1.06715446501126	0.26497237179055	4.37328340401791e-06	0.000218158890445053	0.733043823152775	480.843474679393	0.504391819158306	0.286319696931855	0.000609752272860478	0.00865876006608707	0.547069108486041
IGFBP3	88.9318878812504	1.21826947015156	0.415911225830574	5.65419495097531e-05	0.00150630159534387	1.63803495473646	88.8688162050143	0.155893139763771	0.220718966099654	0.0337462950421841	0.115178977986847	1.97219138504432
CSGALNACT1	75.1257975221712	1.5487695357317	0.307697299405375	5.6192506748445e-08	7.37544561072355e-06	0.365497540477346	68.502635952326	1.04693800803987	0.24845731888742	7.0149887946969e-07	0.00010084421108566	0.566093815418823
DOCK5	453.202729525699	1.05915905299222	0.191655659097292	1.03008104639943e-08	1.81656968760102e-06	0.494012072356598	435.232063226645	0.664736183435642	0.172621829546183	4.11361318701892e-06	0.000320825947704179	0.450030013137005
PTGES	48.94335838778	1.59835558241396	0.379728961037406	1.31783818842939e-06	8.01002522200211e-05	0.67324151167732	48.3025630904576	0.435947455726576	0.375642567470355	0.00242482678397989	0.0207785156994235	1.53603074447104
LCN2	864.14079927772	1.42349988914306	0.379356181882338	7.25687542948491e-06	0.000322210415789293	0.689242702820819	899.993918240001	0.280290673514345	0.315136740485624	NA	NA	6.90796817050332
ZEB1	30.5306572382004	1.44026849113817	0.293639122012976	1.33616336080935e-07	1.33840811525551e-05	0.267439073446341	30.1779767574728	0.398446951284362	0.309357732243461	0.00227958949620283	0.0198615806000398	0.497971711113037
ADM	412.667302339931	1.50590515474636	0.325160983246786	3.69940524060254e-07	3.15103762024384e-05	0.789381679852229	399.036254335208	0.658699626649681	0.348993350561776	NA	NA	2.37225456627792
CDC42EP2	173.582386131711	1.16336536919509	0.279874661180935	3.10525395799155e-06	0.000165450573651116	0.636190880160273	164.311622774062	0.75696157732326	0.247512756754443	3.07949279989739e-05	0.00123456965366948	1.51811129596681
SLC7A11	65.7328019990349	1.43562900112639	0.30239322939462	2.68747666673504e-07	2.4616273437137e-05	0.426897239131618	65.3353018904979	0.505105056797417	0.337508833211122	NA	NA	3.7969862889037
ADAM8	1018.0899598428	1.74479549169698	0.286471013562298	9.25273264660439e-11	5.51683168895874e-08	0.756498067838481	951.954631131442	1.01208307561861	0.243729033218041	9.94386293104994e-07	0.000123946605901286	1.48916590191607
GLT1D1	228.476544907309	1.06680067559694	0.212378506175049	1.1834164560246e-07	1.21455388900689e-05	0.539582735603817	223.7842951055	0.545486148446517	0.214644418678872	9.19006152078366e-05	0.0025519306690675	0.690974156718579
PSTPIP2	261.182192484519	1.00124406309369	0.213571205247803	4.37204449467447e-07	3.53341238402753e-05	0.747383924612413	251.406516170387	0.522570068993022	0.216233172533381	0.000120984310131817	0.0030475223190028	0.707405205394469
ANKRD22	190.181111083942	1.53789972022479	0.312609167599614	9.85634170466959e-08	1.06389012486352e-05	0.479557872436774	162.170965992772	0.863868186424969	0.280449554500516	2.36948642821181e-05	0.00102851192428818	1.18662199846041
PRDM8	83.3550413220045	1.33541834661878	0.281463645881558	3.27573651699656e-07	2.88841527671224e-05	0.38733982148833	80.0356882379092	0.50130856016904	0.311330438066452	0.00086000315726685	0.0106798001641465	0.70619007897555
BMP6	33.5241481036355	1.37645130485142	0.35150325442355	5.18541302305142e-06	0.000250681685180026	0.81263306528663	29.9867243550087	0.905568888360738	0.3134423654483	2.95840913236998e-05	0.00121734142120095	0.579737062137686
GBP5	1613.69079126597	1.28876017280107	0.238204526545447	1.49575024790641e-08	2.49710518053816e-06	1.58129547229341	1488.71636777236	0.677096155178473	0.21986266404912	3.02642932507281e-05	0.00123098592613576	1.64283817022923
KCNJ15	353.861129965587	1.8262881392053	0.328164340264272	1.47808607549144e-09	4.40645613124484e-07	0.780495938155107	354.851475076795	0.795405767346357	0.328026554142149	NA	NA	2.50853314051547
SLC37A3	40.4009193420065	1.12278454012641	0.29996338787782	9.85788573678439e-06	0.000404985941104044	1.48471056099486	40.1489445397812	0.704437135559591	0.241848153545239	4.38965320953852e-05	0.00155690429332172	1.55826781392067
CDA	81.6776717024353	1.24476681260358	0.281148895618425	1.23408397018661e-06	7.61180561118547e-05	1.19374125814983	80.6268358850094	0.639158710254247	0.290499436305013	0.000202209300410796	0.00426589772846329	1.56188364775255
RGL4	82.1416294546394	1.8563588517052	0.348956751824386	4.86748862389025e-09	1.10810591017691e-06	1.30287229262136	74.4599756273607	0.911742325082209	0.344639106509942	4.30387181024347e-05	0.0015419733830493	1.86065719302769
NBEAL2	1139.58377797784	1.2817262127666	0.216489013856726	8.5809179489068e-10	2.82741246416479e-07	1.42099762629968	1047.43571029373	0.910085641931045	0.178239507237256	3.02611676993097e-08	1.30102151336205e-05	1.32623909524737
ALPL	670.842435593023	1.57203280645049	0.321290446818026	1.01410898730793e-07	1.08526996838313e-05	0.601663691241405	640.842518902095	0.787820396777569	0.320522669376024	9.12515894354568e-05	0.00254524567579704	1.12373271535514
MEGF6	108.137688951975	1.03170614991822	0.232956982188257	1.17552499151987e-06	7.43371132263649e-05	0.161527923813044	100.975189189542	0.78876918812818	0.16831959215555	2.71196926057897e-07	5.45368270014494e-05	0.202785074698232
OLFML2B	105.444915720213	1.4766764973365	0.306703241971811	1.83728397406629e-07	1.78330485575845e-05	1.21708302828836	87.8894896842755	0.944087046126288	0.259839630898745	5.52772159645202e-06	0.00040303878868166	1.04285674341998
FCGR3B	2153.5550045432	1.73967952123771	0.325933075773989	6.79113658790518e-09	1.3081818648794e-06	1.04067620474266	2026.02960161654	0.794121683665108	0.339289458809331	0.000108218336359632	0.00286637060726826	1.16061841953334
PIGR	1192.59650587421	1.02361580043802	0.422929954476798	0.000172914448109381	0.00325407670118244	0.935252553666915	1195.13185919407	0.249972725994784	0.27444392693417	0.0102601351819373	0.0530802346258896	1.41092747904669
PROK2	651.756605682451	1.01594180328766	0.496514512055982	0.000345777596950238	0.00545274721840545	0.70183466896421	785.913747307474	0.119625279767893	0.201950158642647	NA	NA	2.84347298546126
CXCR1	943.833168757143	1.57418119832169	0.340121129194672	3.13105725157418e-07	2.78042325155747e-05	0.968139607710378	934.570388071991	0.494291769817348	0.369468300447275	0.00145977039611174	0.0149183748350174	0.874977332876005
AIM2	54.4086732968202	1.06968647110762	0.234109921566944	7.44946903434709e-07	5.15330396569392e-05	1.77811467392916	51.8480042891034	0.585431741284692	0.212873936446145	5.90650908795615e-05	0.00186436342553512	1.47566623310152
CTLA4	31.6561185569932	1.04608489636146	0.430687015518996	0.00016789718696163	0.00317953050517624	0.367592213685571	30.9322082649124	0.202887649791547	0.260255603812649	0.0185123480107505	0.0784540975520179	0.774200579217771
S100P	604.293029818231	1.05054833641283	0.264105592847763	4.96006204733306e-06	0.000241653450951974	0.334066266206599	625.559640282607	0.303957503313322	0.250089430193027	0.00380655061587538	0.0277706688582412	1.29299551325798
HEY1	31.6065834666678	1.03111185189405	0.358159065427559	6.89328893435853e-05	0.00174114448303909	0.540556985758653	34.9527153035201	0.108081027339816	0.160277075825007	0.0721663670002333	0.187101323301915	0.644790695481965
TMEM71	177.907753971121	1.27590714421831	0.24606993937778	4.8208461943508e-08	6.49051776338347e-06	1.04296358738106	189.9936983089	0.441429630693656	0.282075634693476	NA	NA	3.07000152298183
GJB2	50.3338523797817	1.57759085024207	0.386932612231689	2.09121390657608e-06	0.000117238360445604	2.29438396905301	44.6914231369617	0.821574867584985	0.352250889884801	NA	NA	2.65432517023135
PACSIN3	18.648495140704	1.07608363014978	0.359615695613957	5.46911272736606e-05	0.00146635461369059	0.311229792722203	19.0811928818784	0.296277799989874	0.283594827586057	0.00593601586405416	0.0371723986906214	0.256197758186446
PRKCB	354.977646641602	1.2342880046551	0.220941278951989	6.32509740410436e-09	1.25708800947287e-06	0.541428791823079	326.981251295507	0.791943648022293	0.185759938106155	1.26123890324533e-06	0.000145603024496877	0.650134517411993
CLEC4D	143.975135541066	1.60233681610853	0.239971636362122	3.2365302041866e-12	5.78922781237434e-09	0.609673706153621	135.881665886546	1.01745684989107	0.183628352902007	1.94129137763573e-09	2.68933565515136e-06	0.947086939908694
C15orf48	979.562715740491	1.14696893045794	0.253539103763477	9.07639295275225e-07	6.04497426390484e-05	1.24614795512753	875.135051925343	0.74222465651565	0.213127925574258	1.17996928126034e-05	0.000664590918882183	0.836944458812741
SMAD3	94.3340071360819	1.10762480973083	0.251053509416196	1.33621803340401e-06	8.08250531219882e-05	0.20306499534836	93.695723200501	0.481873544988111	0.265401587127136	0.000546735450618193	0.00811424098234632	0.176265656530508
CDC42EP5	43.3599011138932	1.08652296754777	0.404112670393885	0.000100080334424494	0.00227423932364625	0.26440384280533	43.6719189834255	0.294057884197634	0.300933198708193	0.006854761375721	0.0409119984837192	0.702025755780723
PLIN4	58.4352267028678	2.23941658987887	0.386251506011436	6.68752396624804e-11	4.40707829375746e-08	1.54503455850528	54.671366890416	0.922186520014916	0.408150279007914	NA	NA	3.69342272284302
RAB3IL1	42.7175170716792	1.00764479703628	0.294096771660392	1.98908130452394e-05	0.000695678408210734	1.89888377443301	38.5158695223983	0.604046837286178	0.251143742484432	0.000134246506154824	0.00329157494233634	1.86331636013039
SEMA4C	31.9420898077381	1.12144862799523	0.321415949957286	1.83992039730391e-05	0.000656343113807473	0.35579154031463	30.8200844451816	0.54799998841703	0.294877642796536	0.000464109944036594	0.0072912731445573	0.282572913551505
REPS2	94.7412421769435	1.05786963645158	0.285329913293661	1.04110735406277e-05	0.000420227288640303	0.78048883313603	98.1023719588274	0.454284846225643	0.284738282753203	NA	NA	2.5852782938269
TMEM154	472.806109975742	1.32954003814297	0.259933437608315	6.21910728043028e-08	7.86560022810783e-06	0.602532878350112	439.112740528099	0.871801692742484	0.21373012476468	1.98142627590791e-06	0.000190034021600153	0.605147864753149
PFKFB3	1780.53684597957	1.06596597604309	0.205600892216778	5.65484209431723e-08	7.37544561072355e-06	1.09892235210397	1891.9499472083	0.28635315339007	0.217340308286284	NA	NA	2.48196359811167
SERPINB9	482.110784583927	1.33461179693667	0.262346162794641	7.04372396675992e-08	8.64651644978441e-06	1.5497873754341	415.774609438779	0.922488144902844	0.216627841504466	9.6562762944306e-07	0.000121610558423193	1.00550539830892
GPR27	36.6316263517193	1.74399119007272	0.317262294778866	2.86384587543196e-09	7.31800289924155e-07	0.696921118182649	34.7059113503037	0.863370296626079	0.297011758800745	3.30571523773626e-05	0.00128798929950299	1.03804827102794
CEACAM3	212.833648835801	1.19604620009657	0.248938454316988	2.98307387667085e-07	2.66793342927112e-05	1.38815531404815	212.848738154804	0.614196873172563	0.252874142378369	NA	NA	2.60743128875997
S1PR1	56.9839851129516	1.09495116527754	0.38250391818872	7.09629085759153e-05	0.00176997326350405	0.446600737828382	57.8633540561086	0.299022713929167	0.284332373704365	0.00576544791917563	0.0364891394194324	0.469358621774899
LRG1	867.818095174285	1.60617633456289	0.294055642416377	5.34407568981329e-09	1.13874316499341e-06	0.374206980065076	891.714748573066	0.436280584501616	0.330061450221045	0.00187157173792506	0.0174792182984641	1.12973233210968
ISG20	515.427632234376	1.91369562252469	0.2927860546276	3.1137136381213e-12	5.78922781237434e-09	1.78615374376504	429.474213940564	1.13000978039565	0.236291107483808	5.08830817266307e-08	1.76225073046564e-05	1.56195136281854
HSPA6	617.289019172141	1.25995927916412	0.213899669405342	1.06799556748293e-09	3.34309312511344e-07	0.99876354575329	602.491857119465	0.754747888196243	0.180946890975681	1.73655377315742e-06	0.000176027255640055	2.30662013691383
TNFRSF10C	385.65689612235	1.53206894898978	0.27003272944858	2.03440188319379e-09	5.92389441383009e-07	0.432305187645829	381.829310781137	0.752728041441586	0.260005471318837	4.35078890886078e-05	0.00154987531759075	0.906239961332173
MUC13	53.2642267728093	1.23137616185122	0.504120876784156	0.000126213680363538	0.00264710467643527	0.986114689592979	52.3764059885629	0.432760668852001	0.397144812401151	NA	NA	8.70638150628656
JUP	305.433940879818	1.28052229889212	0.247779263762383	5.20732283055983e-08	6.93626480440847e-06	0.448459255010679	279.8114755927	0.810970487256899	0.208818691680876	3.93227170893242e-06	0.00031611058149681	0.397248081247235
PHOSPHO1	78.3173595190339	1.479276803247	0.35709826965006	2.21258967891563e-06	0.000122583342343817	2.23198173096403	61.9225098033692	1.40208099356996	0.275058187058922	2.65572134871961e-09	3.01013943416692e-06	1.4891569264835
CHST2	65.3513026076355	1.43128968466797	0.285035202603489	7.9469610608538e-08	9.36256339177312e-06	0.929383851394057	59.3460338305726	0.816626272838107	0.260148288821049	2.35841343115547e-05	0.00102813631677085	1.33716709617844
MARCKSL1	319.916161601397	1.17102985437462	0.252173597747261	5.76591127517706e-07	4.27189201636047e-05	0.274351457634795	280.112562672279	0.913332629016923	0.192904645937906	1.62125004744979e-07	3.7432862206674e-05	0.32491483815037
NRIP3	71.3503998997528	1.06712015676649	0.240725994206591	1.20782107690026e-06	7.52394413127771e-05	0.199341214247715	67.2127896060587	0.622328045733713	0.22869793449892	6.627638790905e-05	0.00203030467923842	0.292484653195402
SPHK1	180.119717047063	1.62403132155264	0.27028853470913	2.20556896047837e-10	1.06215111362114e-07	1.51793393288773	151.303660969905	1.08265772466209	0.213200814783496	1.60093817092604e-08	8.33843929221677e-06	1.70716208217621
BASP1	1575.10272261939	1.63069017450215	0.27888516937947	5.65773580353815e-10	1.96779194433614e-07	0.820631845252495	1466.18073190322	0.994036494595605	0.234325919341684	7.92683032783563e-07	0.000109813022808283	1.35250566022804
HIC1	74.3487017823668	1.3898424365134	0.301586543283459	5.19012368514173e-07	3.91479148564214e-05	0.275831063160097	65.085819765188	0.866175044596542	0.252801311945546	1.12954507756565e-05	0.000651998519772619	0.665537500841534
ALS2CL	28.9350410864766	1.13051462394401	0.462746935064612	0.000150412702088674	0.00296119094788096	0.716564861240042	27.6675123811481	0.386215467375635	0.35641842100774	0.00347314223820466	0.0260100609273032	1.30116862708241
CD300LB	47.7626524718538	1.13430814100284	0.280038329874784	4.25408370276135e-06	0.000214779766299495	0.332753719663552	41.7185115157722	0.902031407791947	0.192153632603946	1.99459824151678e-07	4.3629212061809e-05	0.310073353870223
EGR3	159.594071780089	1.30197924655728	0.320095467015593	3.74393759777513e-06	0.000195324344423927	0.661998135624515	151.948157419175	0.536903802116058	0.33399192889393	0.000794061520409923	0.0102035480623018	1.30235222436216
H2AC6	227.996836489297	1.10735019215501	0.220162757264596	1.1586604325569e-07	1.21107437416228e-05	0.35894433021413	216.904646516797	0.761236140771313	0.17147310493204	7.03677122590022e-07	0.00010084421108566	0.578170238748046
H2BC4	46.3105787228138	1.6333139457938	0.298029722609795	4.46647346881282e-09	1.07547527505779e-06	0.610207442111103	42.3633638816111	0.930238248768024	0.246639766272321	4.06333219129024e-06	0.000320825947704179	1.34818045662878
CHRM4	48.4204234678182	-1.07058884690823	0.333641012704441	3.43886888902058e-05	0.00103845626733013	0.39250504004908	45.8175752478957	-0.269297213763726	0.26333639305651	0.00723550372060806	0.0424328600134249	0.16079099303161
CXCR2	1210.38911461559	1.19502715666464	0.243764279472247	1.96613745504808e-07	1.87923718127153e-05	0.929769687758791	1245.62712324633	0.469198309759918	0.265521468623345	0.00062279888901098	0.00875429148612052	1.08879059083534
AATK	130.567101320662	1.7023177914256	0.263101439613507	9.5988031792613e-12	1.20186614607531e-08	1.46590687548393	117.482029508473	0.903536758859967	0.222497897141866	1.92994996952562e-06	0.000186531908682523	2.23440933520637
ZNF467	109.546100504926	1.56164350615228	0.257973452736583	1.99909807212959e-10	1.00122827844538e-07	0.971393789828964	99.587097660904	1.06263555310428	0.215518296541194	3.58706000528782e-08	1.44269239180415e-05	1.01500526422506
CHST15	374.266371595173	1.85137275383129	0.309206629358215	1.20193125716587e-10	6.27057552957244e-08	1.06015832365155	356.263115305743	0.958762598524955	0.277327203538099	7.94111532767332e-06	0.000520561836683039	2.0125069526849
COL18A1	103.57755489732	1.5318716296473	0.2639523050137	9.63350440771428e-10	3.09284894074335e-07	1.25453274433195	93.4650857305428	0.97641545531636	0.209662995053895	1.76945598315782e-07	4.01119585418395e-05	1.28892427728671
ADGRG3	703.053356693565	1.79205102353015	0.338339756591334	6.97998892254473e-09	1.32418850453307e-06	0.42918710694786	655.208738734784	0.910559465311394	0.320478555374004	3.15378012291345e-05	0.00125227167428296	1.2379782101772
TMEM121B	24.9907109756577	1.31143116314151	0.277394335264515	3.64086713494165e-07	3.12241762990441e-05	0.470224990943469	23.0331680503347	0.910375614831347	0.207714093966231	6.49048866726477e-07	9.99054477820459e-05	0.61150672011518
GPR132	134.758888480671	1.43639921530944	0.240956653590684	4.81782245616795e-10	1.77423396981408e-07	1.1833433901214	119.118050531774	0.959329304799798	0.189235447670788	2.95454817166462e-08	1.30102151336205e-05	0.67789468930815
RFLNB	170.910583121543	1.07781647821059	0.280461652418294	7.40208561100636e-06	0.000327496515672829	0.645754417655774	153.729912673388	0.774377941039565	0.213452379280914	8.07868368633576e-06	0.000524609521881429	0.531522646720874
PTP4A3	98.9887525614698	1.39155651445422	0.304040237935853	5.85290236919219e-07	4.28562517921961e-05	0.91468810171634	100.321218582548	0.597085775907935	0.325874060901369	NA	NA	3.42602872604102
SOCS3	1871.86313706093	1.3058005804457	0.26775064862894	1.94242445631061e-07	1.87085358595886e-05	0.846339207926331	1894.6383773805	0.562641260056069	0.29573879863884	0.000413782092077554	0.00676151392401434	1.9702457662037
PDE4B	675.045736166632	1.00852408689216	0.237460355055263	2.06776498041145e-06	0.00011662380774654	0.68812746390242	678.258261341653	0.381453781985738	0.245183118306729	0.00120043978884317	0.0131060273969322	2.30346749327305
H2BC21	147.349732751809	1.44237633991119	0.240307562057136	3.70846358066576e-10	1.49168249952686e-07	0.407718023109969	138.200415432834	0.940947235514517	0.192382889139558	7.36733321368011e-08	2.3345950776607e-05	2.0492793271326
IFITM2	3305.06919464523	1.01872703044792	0.316824844615995	3.2928888180104e-05	0.00101054561005657	1.09958723799359	3368.7211891908	0.387369718705306	0.288322348602257	NA	NA	2.46374111035467
RGPD2	67.1751043031234	1.1944568960154	0.515685676012838	0.000165067189327331	0.00313993552357866	0.493452826306883	55.1082086213012	1.17099280251342	0.333940688743705	2.58638555569578e-06	0.000233674312379819	0.598322283664904
PBX1	38.5583015045521	1.08649225154851	0.381346241785727	7.30976399365241e-05	0.00180523777050339	0.133794623976092	38.2226683697765	0.317949251174319	0.293986620378867	0.00492150878262756	0.0331683089198921	0.184515415697626
IFITM1	1205.44379959024	1.54172370245288	0.306344651125758	5.74848240502932e-08	7.42028331890435e-06	2.01332112722411	1093.21452150616	0.711735600203677	0.31598760849305	0.000159575794210659	0.00365733640113694	1.62526118468679
FCAR	303.191390022577	1.41206414999141	0.328008639276497	1.50724930827784e-06	8.86021999481069e-05	1.66760047845645	307.331985763878	0.514949875102207	0.351155074793327	NA	NA	4.70985389059849
GNG2	486.863918394255	1.65877253381137	0.296098898028866	2.11499924200955e-09	6.01643641329118e-07	1.06394475938388	444.425225188584	0.849974717410901	0.263027796779371	1.80237912263656e-05	0.000881257368667945	1.29044334669502
GPR141	39.9455088340477	1.58464528424888	0.303491215030546	2.01210233448403e-08	3.22994017052238e-06	0.892875926567929	35.0109986809426	1.06012340297091	0.244711484685726	4.38013278480293e-07	7.58832786189296e-05	1.96275268150283
RGPD1	42.7277999448967	1.6824190921545	0.412769194432576	1.4993065119453e-06	8.8551022811637e-05	1.04592265914177	35.7536291397288	1.21758673811651	0.325987742947331	1.17594961404472e-06	0.000138318299885939	1.0695927038056
DNAH17	64.8292772432051	1.48718291554718	0.358862373705035	2.16204515681841e-06	0.000120315410704548	0.659243195989942	64.4648473390063	0.718379042993213	0.36417292611553	NA	NA	4.81555790252263
SELL	1125.48289219268	1.49693678371862	0.314038504728209	2.15407032918621e-07	2.04326625695004e-05	1.45612488386539	1136.58987445702	0.662926296220457	0.328041509911941	NA	NA	3.36560403341684
LRRK2	460.842571648942	1.2641740424124	0.197200079527317	4.19577972509143e-11	3.28345987111686e-08	2.12393087581432	440.587771310019	0.8004716215234	0.156764617816685	4.27573586010422e-08	1.62265655787126e-05	1.87065556943341
EPHB4	24.1394801879853	1.0305793094086	0.340690386628892	5.0552914482624e-05	0.00139421374942056	0.304587300600626	25.6755118541034	0.187225146962405	0.220716518579992	0.0193579364066319	0.0809287907799065	0.324331953799923
NPIPB15	21.6165681715631	1.46543202410011	0.418696413201932	1.17509853313391e-05	0.000463981672083937	0.471546139898303	20.629576286572	0.458401339588214	0.387291707929558	0.00209689511395578	0.0188222377831538	0.37000349223124
SULF2	202.430523510728	1.81674804935419	0.296413286549003	5.75969980414825e-11	4.00651118043001e-08	0.678851298049221	186.100072640596	1.01783442987765	0.242086885730919	NA	NA	2.59420599742058
HSH2D	176.254757948802	1.21718228517583	0.255293113020358	3.42414780615936e-07	2.95896608347522e-05	1.79025890464717	152.805585760811	0.994928633224079	0.189351242250297	9.99591562839541e-09	6.55942505551758e-06	1.19664854203084
LAMB3	180.064511929553	1.01186164694774	0.296166153125346	2.04604098976191e-05	0.000705743229553963	0.44590448435578	184.020212906278	0.210557993081664	0.212885333676422	0.0118245217209604	0.0579271178531213	1.04218173420556
LYPD2	75.8077676123659	1.65420601647623	0.37166029248638	4.86929896589667e-07	3.83449637433913e-05	0.893587968813571	74.7859879628462	0.63424035586977	0.388931098656539	0.000546482381633396	0.00811424098234632	0.64027293106624
SERPINB2	42.3337994634749	1.02673516361307	0.524888814981453	0.000395207826670728	0.00601366991931144	0.551100818850619	47.1659067195992	0.061247153733812	0.150075877557491	0.216800633670275	0.382167439643855	0.73505694116056
NRARP	27.2922279555191	1.0344065297871	0.382540845190481	9.86875797619673e-05	0.0022507599020029	0.441969888111645	27.3451513386732	0.299029733267157	0.284223991660547	0.00576002083218794	0.0364891394194324	0.503452108691941
HLA-DRB5	13882.6105245837	-1.3608310963475	0.285628554276479	2.89111958296669e-07	2.60429556103064e-05	0.129593943298089	15598.0324275135	-0.486944534127459	0.310116969564153	0.000966936861826032	0.0114272689983384	0.113349755898928
UBD	83.611672679027	1.54893408908163	0.342848552539634	5.16611838248712e-07	3.91479148564214e-05	0.883486913832411	81.9759755995133	0.0626947792814525	0.211265429000635	NA	NA	2328.61397443826
PLIN5	57.0042648966027	1.7537066867941	0.3424859885037	1.93911457948218e-08	3.1946912696969e-06	1.49547294375619	50.4958699994156	1.04811327309928	0.304653656756056	5.69383011367402e-06	0.000409845920423129	1.75805543132671
MUC5AC	539.787638246284	1.86189444670017	0.346738466764457	3.67727236902104e-09	9.20862546650248e-07	0.643264934330887	507.541793582948	0.942617391906087	0.316773262892738	2.20224952586705e-05	0.000998459894127651	0.770141273155752
CEBPD	779.144689471895	1.01321013409402	0.199324904409954	8.67987707091189e-08	9.75438617613568e-06	0.359754003187726	742.660001295554	0.626863034730711	0.176063289535023	8.32321440391488e-06	0.000537688275585548	0.392321874077396
FCGR2C	59.2561911190406	1.05632260059061	0.297828972421599	1.55762215231288e-05	0.000580446040747307	0.178645169688636	55.1862753899102	0.658225724436737	0.282035083637611	0.000151040077065502	0.00353978887378323	0.278899034410029
SIGLEC12	347.935681195309	1.20402980829961	0.277111311492431	1.68053909925212e-06	9.74168058413697e-05	0.254170242015733	320.648718933549	0.967632900494778	0.225297496983995	7.30232140092466e-07	0.000102298138456998	0.309579797065219
MGAM	181.519819592192	1.48812186590553	0.331070254120683	6.55346498694042e-07	4.63592853680684e-05	1.85514962360801	165.388042811329	0.913457120868615	0.294027413041167	1.92654474481692e-05	0.000920312639018288	1.86161516065215
MMP12	67.8180516413361	1.80604132732583	0.368592574281314	4.51400304493456e-08	6.21097056325556e-06	1.59190396308428	56.7105059682423	1.10342440639026	0.303943726287007	2.84837216309839e-06	0.000250095099503597	1.32314526415916
MSMB	530.701249353474	1.19806549735568	0.460983127305609	0.000104564131413592	0.00234895360832056	1.45112590235642	601.622963930445	0.0420354599485494	0.131046349179407	0.36093046685147	0.534197656778743	1.66466405318876
SLC6A14	83.4623114577148	1.26834718242452	0.361645529342689	1.64012223529379e-05	0.000598716341344417	0.483321079102753	85.7563660778755	0.203004282759511	0.250410920182192	0.0177072138792263	0.0759008612837039	1.67781246789169
MARCKS	2898.80161782354	1.52792881253207	0.255949994498042	3.63867321691537e-10	1.49168249952686e-07	0.940458958536581	2591.79096203287	0.970983498503517	0.207247485797126	1.60830605374168e-07	3.7432862206674e-05	0.930315749861958
ENSG00000288640	44.6301607505244	1.24430567144677	0.421440770559459	5.23052498866039e-05	0.00142063781741902	0.648995869872567	46.6728213404574	0.348927144962206	0.351201471067297	NA	NA	5.03081206809526
SOD2	19675.218411643	1.26456138033679	0.237836011613683	2.52980073229282e-08	3.81634156253474e-06	0.827025394014633	18506.2234545043	0.718903050289407	0.209938666418488	1.36117292453305e-05	0.00073858697355939	0.735350129479481
