# Supplementary material for: Multi-omics biomarkers of endothelial dysregulation preceding chronic lung allograft dysfunction: A prospective cohort study
Source: PLoS Med. 2026 Jun 23;23(6):e1004725. doi: 10.1371/journal.pmed.1004725 (PMC13289948; doi:10.1371/journal.pmed.1004725)
Supplement: S2 Table — (CSV) [file pmed.1004725.s010.csv]

Molecule	logFC_biomarker	AveExpr_biomarker	t_biomarker	P.Value_biomarker	adj.P.Val_biomarker	B_biomarker	logFC_full	AveExpr_full	t_full	P.Value_full	adj.P.Val_full	B_full
2-Hepteneoylglycine	-0.685301190523814	16.2757780942736	-5.89593363479958	2.53065139076122e-08	2.4926916198998e-05	8.67058102261596	-0.640301536928259	16.3026970245209	-6.07445782845467	7.46667643732347e-09	7.35467629076362e-06	9.69477971970699
Creatine riboside	0.586981056638544	14.8151915661717	4.80691499555596	3.80880226297025e-06	0.00187583511451285	4.10563504695945	0.494745335645181	14.8125324919575	4.20717782637025	4.11107495203367e-05	0.0101235220693829	1.94365504670299
DL-2-Aminooctanoic acid	-0.75809959515474	17.9382986390272	-4.53417436748173	1.20618476926307e-05	0.00396030665908042	3.06270785870428	-0.71604091885398	17.9525880404231	-4.79309953716713	3.47539012109015e-06	0.0017116296346369	4.15205935197524
Cer 37:1;O4	0.714163782350634	14.2464542482278	4.42095894028923	1.92067688550241e-05	0.00472966683054969	2.64289389771381	0.451978252570394	14.2878321823219	2.82485573784151	0.00527579715202353	0.18345677364102	-2.3007382567873
Hex3Cer 34:1;O2.	0.458618714086658	12.5359424743588	4.20798978355165	4.50837732946193e-05	0.00888150333904001	1.87485793936744	0.373070704754958	12.5280405680442	3.69693604043293	0.000291195454423851	0.0478045871012489	0.210897645963152
Cer 35:0;O4	0.677381116794188	13.2079270243202	4.10975903514312	6.61709968846867e-05	0.0108630719885694	1.53040263895643	0.475486119560929	13.2314811764484	3.0465892199654	0.0026703857086692	0.138438417002061	-1.71857770483427
Cer 35:1;O4	0.739196118425764	14.442449495828	4.01905241595278	9.37786297530176e-05	0.0131959929009603	1.21795995902068	0.606914648237235	14.4301185797458	3.46117044298959	0.000674791467497908	0.0738521772761599	-0.525894633060874
PS 60:15	0.248312825016731	12.1863919477709	3.95057878478013	0.00012157534381107	0.0133069798055101	0.985734566583019	0.188699676548429	12.1841929681308	3.29421452786348	0.00119299781311838	0.0903925266093545	-1.02224065882025
Cer 34:1;O2	0.720962555808197	15.6948425021939	3.95055417738831	0.000121586617512275	0.0133069798055101	0.985651679015983	0.601841953687974	15.6962686309554	3.58383032451885	0.000438055413974997	0.0616406546807674	-0.147748582916737
Cer 37:0;O4	0.415421885539281	12.7440275465088	3.85966488428178	0.000170770858549053	0.0156046409353816	0.682306992240428	0.282714689197867	12.7664756734736	2.66773028802716	0.00834854677953205	0.208346372764165	-2.68907653359268
Cer 39:1;O4	0.480989065196742	13.3723946904922	3.85419765418215	0.000174265025674313	0.0156046409353816	0.664239945912882	0.326231374928889	13.3837848895792	2.76761959786605	0.00625004552621818	0.186334933291355	-2.44454411482154
AAHFA 52:12;O	0.179518968953919	12.1881264073384	3.76861724309253	0.000238640983679751	0.0195884474103795	0.384119069032124	0.110519945722158	12.2017063964592	2.05051640770007	0.0417948295863758	0.334698432053498	-4.01400988861268
Hex3Cer 34:1;O2	0.17379814736461	13.8612444462203	3.68662863264682	0.000320988217085953	0.023291478543942	0.120541211157722	0.136924828180872	13.8582692174364	3.24026001022489	0.00142770347159922	0.100096627323203	-1.17805345407713
Cer 34:1;O4	0.245114053296072	12.5937242292881	3.67802012693094	0.000331046395548415	0.023291478543942	0.0931408237389588	0.165830195018445	12.6015084442003	2.451773580533	0.0151904306717947	0.260019341794349	-3.18942165576616
PS 18:0	0.644253701764991	13.1116461453597	3.6040414996016	0.00043063755978148	0.0241744460763388	-0.140160865495299	0.56202394526007	13.0867630782697	3.38865488381299	0.000866534510469153	0.0791212767078538	-0.744098633803972
NAGlySer 8:0;O(FA 22:1)	0.283349195142973	12.2788271069747	3.59542012018481	0.000443929986969244	0.0241744460763388	-0.167095629326341	0.196519102279715	12.2861756365947	2.47217181114628	0.0143784569625436	0.260019341794349	-3.1438332406939
Rutinose	0.599241676410468	13.2793460129132	3.59289261889642	0.000447899642114144	0.0241744460763388	-0.174981911784398	0.491998344984586	13.2951266172741	3.16468484806629	0.00182917694600777	0.100096627323203	-1.39248974453845
DGTS 36:4	0.498915909989361	12.9057203527348	3.56799827024195	0.000488827793305246	0.0241744460763388	-0.252412017724452	0.329342102892128	12.9237158718214	2.38940497494465	0.0179312933200174	0.267610968488139	-3.3266290004354
Cer 33:1;O4	0.275905743834323	12.4318760031197	3.55221974731055	0.000516566848779338	0.0241744460763388	-0.30125790802632	0.178916260484174	12.4436775836489	2.31668818307155	0.0216711147668013	0.281465044437392	-3.48243178372071
PC 37:4	0.334481556557541	12.7669158566948	3.54595969970223	0.000527977586167115	0.0241744460763388	-0.320587521750284	0.221107429042826	12.7870543439953	2.40611425720003	0.0171571318697714	0.2640589826832	-3.29019258293583
Galactosylhydroxylysine	-0.290293306162514	12.0310938655154	-3.53556093984903	0.000547458416189751	0.0241744460763388	-0.352633982618741	-0.316510616117795	12.0513494651008	-4.21429284946923	3.9951421522752e-05	0.0101235220693829	1.96910734874038
HexCer 34:2;O2	0.461022043644302	12.9943691471641	3.53458579223556	0.000549319529529474	0.0241744460763388	-0.355635142317264	0.279090330277859	13.0249619431542	2.17570971813895	0.0309083230375722	0.298084987629506	-3.77160320373176
PC 55:15	0.122103747950099	12.0698902473014	3.52675646973101	0.000564479451528722	0.0241744460763388	-0.379706087544201	0.0970317511889528	12.0683778932176	3.18164652526869	0.00173088916783544	0.100096627323203	-1.34475184632335
PE O-36:2	0.589317997016118	14.2851915110157	3.43478296456476	0.000774662483280494	0.0317934394179703	-0.659136532827792	0.414073192291689	14.3100878925185	2.52801405606516	0.0123496336330393	0.239002931126988	-3.01723844286555
2,3-Bis(4-hydroxyphenyl)propionitrile	-0.40965375810428	14.1274123758973	-3.40064803515476	0.000869879140122199	0.0342732381208146	-0.761267726995457	-0.370834025001592	14.1322512124695	-3.35741892264959	0.000963914030958625	0.0791212767078538	-0.836852403929072
PC O-28:0	-0.465399030541227	17.3963967987727	-3.36935080338719	0.000966714611713514	0.0347623551718714	-0.854152793375555	-0.31868973251344	17.3747368508401	-2.28889494406359	0.0232720322861127	0.281465044437392	-3.54079011955141
DGTS 34:2	0.407297999093892	13.3106262297892	3.36084633886506	0.000994720338247243	0.0347623551718714	-0.87926727294013	0.263617307493109	13.3292553837188	2.22139894623295	0.0275975709023526	0.292870251241436	-3.67975779873966
PC O-35:2	0.407577547023222	12.8115116745497	3.35276250275929	0.0010220428817347	0.0347623551718714	-0.903089809896766	0.262941374078448	12.8351520239502	2.23662053163976	0.0265652881748805	0.287547350024805	-3.64875971915448
PE O-42:9;O4	0.172831099032173	12.3635578202971	3.34260616545635	0.0010573652647429	0.0347623551718714	-0.932951001807676	0.120206032639733	12.3711958659874	2.38210175780239	0.0182792434544681	0.268732161233598	-3.34248005956369
N-Heptanoylglycine	-0.489910497605314	16.5346078781259	-3.3325776527546	0.00109336014674475	0.0347623551718714	-0.962361011938457	-0.505451211413703	16.5688422052451	-3.790577656819	0.000206185140328952	0.0406184726448035	0.514949150577262
PS O-39:1	0.417310010625144	12.9182628526908	3.3277700235339	0.00111101905210041	0.0347623551718714	-0.976433468633227	0.367330975869668	12.896366992761	2.89158598660218	0.00431581040342016	0.18345677364102	-2.12970977354564
TG 47:6	0.37828686987062	12.856457318707	3.32285825250182	0.00112933539644658	0.0347623551718714	-0.990792948869391	0.239673922327071	12.8735707025309	2.20813059114759	0.0285256796095899	0.292870251241436	-3.70661553532123
PS O-36:1	0.153623026405827	12.1589696008694	3.3111196363337	0.00117425830073516	0.0347921255439192	-1.02503760004254	0.0972142510559131	12.1663820654557	2.16905301483408	0.0314183092703456	0.298084987629506	-3.78483429003064
HexCer 42:1;O5	0.433373257747264	12.9981947846324	3.30383713942377	0.00120296078094916	0.0347921255439192	-1.04623077781184	0.297693061041219	13.0116131982145	2.25099754683875	0.0256213372763379	0.283561991204414	-3.61929865097024
HexCer 40:3;O2	0.382892341036634	13.1252827742746	3.29558680111892	0.0012362684203423	0.0347921255439192	-1.07019254250813	0.23957054260775	13.1479223492051	2.16444542561632	0.0317755570569524	0.298084987629506	-3.79397006030026
Lenticin	-0.735240527381195	16.2556202337454	-3.28492746308169	0.00128057612407479	0.0350379856170463	-1.10107529488218	-0.43997435871064	16.1710114883824	-1.99803075079417	0.0472512816937968	0.339411571000861	-4.11157644827023
HexCer 37:1;O4	0.344792585309032	12.9477628718647	3.27219683517132	0.00133543345445831	0.035391423277004	-1.1378472960788	0.207895041507434	12.9732224216822	1.96923040497251	0.0504942286415672	0.352359500380452	-4.16408971965149
Cer 42:2;O2	0.391851824993512	13.8609372665773	3.25391074479263	0.00141807197358161	0.035391423277004	-1.1904527077394	0.350399888075239	13.8402347654922	3.19866649595262	0.00163720588303706	0.100096627323203	-1.29662321333311
PA 47:9	0.202924753076724	12.259848422165	3.24688897835767	0.00145105198565789	0.035391423277004	-1.21058594981336	0.115220317010782	12.2776008460888	1.74773655777426	0.0822513361160023	0.434402130837399	-4.54352466080642
Cuneatin methyl ether	-0.54274325298122	15.0156902125808	-3.24582165181952	0.00145612712576517	0.035391423277004	-1.21364299655538	-0.456465446553932	15.0455324880036	-2.82012079930997	0.00535080552714214	0.18345677364102	-2.3127362717342
HexCer 36:0;O3	0.402397767904503	13.1556592935827	3.24226770787225	0.00147314553741844	0.035391423277004	-1.2238160357224	0.297851545426415	13.1687471344538	2.56968387360029	0.0110065478244535	0.237410274693918	-2.92106857278694
HexCer 40:0;O5	0.169652867360239	12.2463037905183	3.23319591755178	0.00151743002827158	0.0355873470916074	-1.2497404448092	0.132118084266647	12.2486587740001	2.80256052325108	0.00563754281002928	0.184382175499094	-2.35707319654272
Tranexamic Acid	-0.501264862068854	15.3342961058481	-3.20705999362296	0.00165203722606023	0.0378431783178914	-1.32408067561118	-0.447449345120556	15.3216901346368	-3.2087080931553	0.00158416380996011	0.100096627323203	-1.26812152455543
CL 77:1	0.156483551814131	12.1738646828234	3.17957223888651	0.00180552542526436	0.0404191487246681	-1.40170650609644	0.0958097287811849	12.1844207561284	1.85992061821143	0.0645633641614978	0.391561235513035	-4.35676548991017
N-lactoyl-Tryptophan	0.832158342044808	13.4393424952205	3.1298023839156	0.00211760474550897	0.0434796930538486	-1.5407907601968	0.570089357994961	13.4649103828694	2.26682694970453	0.0246159977345971	0.281465044437392	-3.58665610090011
Cer 43:3;O5	-0.622752701677034	16.3395847321555	-3.11987507837217	0.00218554794804875	0.0434796930538486	-1.56830614985108	-0.443273855375485	16.3074610404502	-2.27974671556369	0.0238211703535468	0.281465044437392	-3.5598543714023
PS 66:16	0.198953027964066	12.2114316142665	3.11812827034862	0.00219771010761887	0.0434796930538486	-1.5731399249626	0.134739474922209	12.2175844984684	2.23901664928695	0.0264058930378848	0.287547350024805	-3.6438619808885
Cimicifoetiside A	0.121848798665621	12.2225784845482	3.10088149219858	0.00232120059036319	0.0434796930538486	-1.62073932753996	0.119973901393915	12.2109752467312	3.37836134388162	0.00089756012850572	0.0791212767078538	-0.774747412498165
PE 32:9	0.135195543808292	12.0905808439555	3.09908055173261	0.00233445938437586	0.0434796930538486	-1.62569654225533	0.0993350170918443	12.0945673954355	2.52727355916783	0.0123747710532755	0.239002931126988	-3.01893428890621
1-Methyladenosine	0.306167142084617	14.5928456571861	3.09191869323142	0.00238788249089673	0.0434796930538486	-1.64538532424252	0.181031164532384	14.6155052003457	1.77987367615552	0.0768198764012911	0.428540342708535	-4.49116599983316
PS 36:1	0.444549265716172	16.2029674091204	3.0880232464811	0.00241741279241758	0.0434796930538486	-1.65607775310848	0.362371121520246	16.2100648439392	2.74794023437438	0.00662103823877912	0.186334933291355	-2.49336914833046
PS O-41:0	0.271894127649057	12.3673111381574	3.08227899726822	0.00246157498592305	0.0434796930538486	-1.67182350731977	0.16319629132731	12.3973455151487	1.82563503694168	0.069597913284645	0.403258497561031	-4.41502692682204
Cer 41:0;O3	0.162535104634093	12.1989836549323	3.07116648513446	0.00254913311179341	0.0434796930538486	-1.7022120415843	0.113590770883101	12.208111648702	2.20787670952309	0.0285436996133785	0.292870251241436	-3.70712796268047
Butyrylcarnitine	-0.483693944936455	17.1243539619355	-3.071019330844	0.00255031164707577	0.0434796930538486	-1.70261381272666	-0.396906241975653	17.1003240055811	-2.75374883332537	0.00650950999245104	0.186334933291355	-2.47899090456208
Cer 42:1;O3	0.456078902576346	14.7105423414262	3.07094604021239	0.00255089880788777	0.0434796930538486	-1.70281390979014	0.33805835181217	14.7205420680365	2.42870898036417	0.0161573762065972	0.2640589826832	-3.2405460411278
Lysylisoleucine	0.310569957406229	14.0133861066466	3.0683795642814	0.00257153882874548	0.0434796930538486	-1.70981824650576	0.221159048426005	14.0198088087197	2.4124650578811	0.016870738450579	0.2640589826832	-3.27628188665021
PC 19:1	0.452430997167273	14.5246626972661	3.06716517902319	0.00258135879773689	0.0434796930538486	-1.71313072841579	0.391640603755958	14.5031240160289	2.92078163225908	0.00394838356595853	0.18345677364102	-2.05374733407222
PE O-42:8	0.14539385836975	12.1595677981514	3.06672233896074	0.00258494837879195	0.0434796930538486	-1.71433838050352	0.0938594030914927	12.1698394110664	2.05456828067787	0.0413969164921125	0.334698432053498	-4.00637776993586
LysoPI 18:0	0.648824239156968	13.2581532031896	3.05666363408482	0.0026677347516728	0.0434796930538486	-1.74172819814356	0.461351138663713	13.2831828669602	2.3000970267459	0.0226147286778223	0.281465044437392	-3.51734821716809
CL 92:13	0.29855812483302	12.5138904330709	3.04918812927824	0.00273083906565521	0.0434796930538486	-1.76203319172143	0.232930353900141	12.5058731055832	2.66228354863835	0.00847943905496927	0.208346372764165	-2.70217367773738
Cromakalim	-0.35842101273609	14.74388876468	-3.04918227918546	0.00273088898421389	0.0434796930538486	-1.76204906479643	-0.169945518132802	14.6937916336066	-1.44462541222526	0.150338772566218	0.514179482561543	-4.99186983602559
PE O-40:5	0.387568455222527	14.3870115322986	3.04849108278308	0.0027367928622727	0.0434796930538486	-1.76392430328949	0.313132943196103	14.3841042171331	2.57068982705959	0.0109758082427681	0.237410274693918	-2.91872898051285
PC O-15:0	0.239877251043508	12.2374314216695	3.0240207182442	0.0029535563305013	0.045899696317939	-1.83007413737371	0.169355757437842	12.2446983215252	2.11527858026319	0.0358116109975313	0.318026494906434	-3.89031207790234
PC O-32:2	0.393056595438813	13.0512933244559	3.02089950041904	0.00298231529375441	0.045899696317939	-1.83847813048214	0.242455212365214	13.0863591381848	1.89131272442733	0.060223154872084	0.390006645021054	-4.30250959623898
