# Supplementary material for: Multi-omics biomarkers of endothelial dysregulation preceding chronic lung allograft dysfunction: A prospective cohort study
Source: PLoS Med. 2026 Jun 23;23(6):e1004725. doi: 10.1371/journal.pmed.1004725 (PMC13289948; doi:10.1371/journal.pmed.1004725)
Supplement: S3 Table — (CSV) [file pmed.1004725.s011.csv]

																															Class	Sample	Sample	Sample	Sample	Sample	Sample	Sample	Sample	Sample	Sample	Sample	Sample	Sample	Sample	Sample	Sample	Sample	Sample
																															File type	Sample	Sample	Sample	Sample	Sample	Sample	Sample	Sample	Sample	Sample	Sample	Sample	Sample	Sample	Sample	Sample	Sample	Sample
																															Injection order	1	2	3	4	5	6	7	8	9	10	11	12	13	14	15	16	17	18
																															Batch ID	1	1	1	1	1	1	1	1	1	1	1	1	1	1	1	1	1	1
Alignment ID	Average Rt(min)	Average Mz	Metabolite name	Adduct type	Post curation result	Fill %	MS/MS assigned	Reference RT	Reference m/z	Formula	Ontology	INCHIKEY	SMILES	Annotation tag (VS1.0)	RT matched	m/z matched	MS/MS matched	Comment	Manually modified for quantification	Manually modified for annotation	Isotope tracking parent ID	Isotope tracking weight number	Total score	RT similarity	Dot product	Reverse dot product	Fragment presence %	S/N average	Spectrum reference file name	MS1 isotopic spectrum	MS/MS spectrum	10	10055	10071	10087	1025	10311	1039	10455	1055	10583	107	1087	1121	113	1135	1169	1201	1231
0	4.312	85.02746	Unknown	[M+H]+	ion correlated with 5820; similar chromatogram in higher mz_5820; similar chromatogram in higher mz_106	0.007	FALSE	null	null	null	null	null	null	999	FALSE	FALSE	FALSE		FALSE	FALSE	null	null	null	null	null	null	null	187.03	Std_C.2	85.02746:12084498 86.03081:0 87.03417:0		8472	42052	0	320758	0	0	0	0	480393	11187	200263	0	0	0	18839	0	13869	337553
1	5.078	85.02765	Unknown	[M+H]+		0.004	FALSE	null	null	null	null	null	null	999	FALSE	FALSE	FALSE		FALSE	FALSE	null	null	null	null	null	null	null	464.71	Std_C.2	85.02765:19392706 86.031:0 87.03436:0		6135	94365	0	770060	0	97769	0	0	480393	0	122329	0	0	109505	0	0	88776	337553
2	8.617	85.02766	Unknown	[M+H]+	ion correlated with 4226	0.073	FALSE	null	null	null	null	null	null	999	FALSE	FALSE	FALSE		FALSE	FALSE	null	null	null	null	null	null	null	66.11	Std_C.2	85.02766:44388716 86.03101:0 87.03437:1512316		0	0	0	78467	58925	562707	0	0	0	0	0	5411	35782	52019	0	33381	242607	0
3	7.044	85.02766	Unknown	[M+H]+	ion correlated with 4268; ion correlated with 174; similar chromatogram in higher mz_4887; similar chromatogram in higher mz_1429; similar chromatogram in higher mz_3862; found in higher mz's MsMs_5802; similar chromatogram in higher mz_1182; found in higher mz's MsMs_4855; similar chromatogram in higher mz_4582	0.029	FALSE	null	null	null	null	null	null	999	FALSE	FALSE	FALSE		FALSE	FALSE	null	null	null	null	null	null	null	75.02	Std_C.2	85.02766:22737252 86.03101:0 87.03437:0		16670	0	0	0	100096	83382	0	0	0	0	29700	39684	0	0	0	21456	147290	0
4	10.137	85.02766	Unknown	[M+H]+	similar chromatogram in higher mz_2563; similar chromatogram in higher mz_3687; similar chromatogram in higher mz_2029; similar chromatogram in higher mz_4049; similar chromatogram in higher mz_6355; similar chromatogram in higher mz_560; similar chromatogram in higher mz_1235	0.637	TRUE	null	null	null	null	null	null	999	FALSE	FALSE	FALSE		FALSE	FALSE	null	null	null	null	null	null	null	67.93	MSMS_pos.1	85.02828:1531445 86.03163:0 87.03499:0	54.79889:1682 56.04972:7334 56.67791:1710 57.03374:4421 68.02467:20434 70.35368:1920 84.04432:26123 84.05589:11724 84.08111:10985 84.91119:3815 85.02864:28574 85.03974:9206 85.05119:27912 85.0762:6266	559694	720077	280133	772394	515140	1235240	586912	207471	187635	631566	856809	508801	970561	133904	480957	598088	3473845	75438
5	12.547	85.02783	Unknown	[M+H]+	similar chromatogram in higher mz_4333; similar chromatogram in higher mz_4349; similar chromatogram in higher mz_1579	0.19	FALSE	null	null	null	null	null	null	999	FALSE	FALSE	FALSE		FALSE	FALSE	null	null	null	null	null	null	null	39.37	Std_D.2	85.02783:13010757 86.03118:0 87.03454:1426249		46684	74992	0	0	68444	0	0	0	0	0	343278	330116	394007	108542	0	177831	1306563	77669
6	14.345	85.02822	Unknown	[M+H]+	similar chromatogram in higher mz_258; similar chromatogram in higher mz_2172; similar chromatogram in higher mz_2583	0.088	FALSE	null	null	null	null	null	null	999	FALSE	FALSE	FALSE		FALSE	FALSE	null	null	null	null	null	null	null	20.39	Std_C.2	85.02822:6589233 86.03157:761140 87.03493:0		124323	21511	20876	112126	51088	172687	20848	0	0	191626	55362	0	134065	0	0	120291	810246	12335
7	14.729	85.0475	Unknown	[M+H]+		0.278	FALSE	null	null	null	null	null	null	999	FALSE	FALSE	FALSE		FALSE	FALSE	null	null	null	null	null	null	null	18.24	9319	85.0475:1658053 86.05085:0 87.05421:0		0	87295	95378	782672	53683	1450835	74611	88845	7497	777940	174911	113462	50589	78084	14009	54824	152939	166100
8	14.318	85.084	Unknown	[M+H]+	similar chromatogram in higher mz_805; similar chromatogram in higher mz_2220; similar chromatogram in higher mz_3260	0.059	FALSE	null	null	null	null	null	null	999	FALSE	FALSE	FALSE		FALSE	FALSE	null	null	null	null	null	null	null	9.87	Std_B.2	85.084:3217277 86.08735:0 87.09071:0		0	153068	37692	0	0	63988	0	130635	0	16197	6628	0	0	0	7687	0	0	0
9	3.439	85.10181	Unknown	[M+H]+	found in higher mz's MsMs_5847; found in higher mz's MsMs_6085; found in higher mz's MsMs_6778; found in higher mz's MsMs_6190	0.062	FALSE	null	null	null	null	null	null	999	FALSE	FALSE	FALSE		FALSE	FALSE	null	null	null	null	null	null	null	32.42	1945	85.10181:8989697 86.10516:2126464 87.10852:0		543067	49008	0	0	246720	0	0	0	0	0	105260	23260	522990	61426	0	106193	145454	0
10	4.455	85.14214	Unknown	[M+H]+	similar chromatogram in higher mz_5645; similar chromatogram in higher mz_1500; similar chromatogram in higher mz_6244; similar chromatogram in higher mz_6903; similar chromatogram in higher mz_6619	0.106	FALSE	null	null	null	null	null	null	999	FALSE	FALSE	FALSE		FALSE	FALSE	null	null	null	null	null	null	null	89.27	6103	85.14214:4251258 86.14549:0 87.14885:0		0	0	0	0	0	0	610993	0	231519	0	0	2029568	0	0	0	0	0	0
11	4.461	85.20462	Unknown	[M+H]+		0.004	FALSE	null	null	null	null	null	null	999	FALSE	FALSE	FALSE		FALSE	FALSE	null	null	null	null	null	null	null	50.29	QC_2.2	85.20462:591770 86.20797:0 87.21133:0		0	0	0	658965	0	0	0	635324	0	0	0	0	0	458082	0	0	0	0
12	4.372	85.35179	Unknown	[M+H]+		0.051	FALSE	null	null	null	null	null	null	999	FALSE	FALSE	FALSE		FALSE	FALSE	null	null	null	null	null	null	null	177.86	6039	85.35179:4303426 86.35514:0 87.3585:0		0	0	0	0	0	1247511	858996	0	68390	0	0	840538	0	0	0	0	0	0
13	4.587	85.59856	Unknown	[M+H]+		0.128	FALSE	null	null	null	null	null	null	999	FALSE	FALSE	FALSE		FALSE	FALSE	null	null	null	null	null	null	null	206.55	8023	85.59856:4993698 86.60191:0 87.60527:0		0	407206	0	0	0	0	1896376	581815	0	960379	0	1916886	0	545087	0	0	0	0
14	4.298	85.82022	Unknown	[M+H]+	similar chromatogram in higher mz_903; similar chromatogram in higher mz_28; similar chromatogram in higher mz_1026	0.018	FALSE	null	null	null	null	null	null	999	FALSE	FALSE	FALSE		FALSE	FALSE	null	null	null	null	null	null	null	143.36	6039	85.82022:4010771 86.82357:0 87.82693:0		0	0	874478	0	0	0	0	0	0	0	0	0	0	0	26097	0	1747468	0
15	8.988	86.06003	Unknown	[M+H]+	similar chromatogram in higher mz_1175; similar chromatogram in higher mz_2736; similar chromatogram in higher mz_6061	0.018	FALSE	null	null	null	null	null	null	999	FALSE	FALSE	FALSE		FALSE	FALSE	null	null	null	null	null	null	null	351.48	Std_D.2	86.06003:356320992 87.06338:20696682 88.06674:982231		586725	86932	134960	77137	519150	71500	49895	60087	40062	119172	125671	85606	575842	94528	81671	483661	515351	155771
16	14.468	86.06003	Unknown	[M+H]+	similar chromatogram in higher mz_34	0.033	FALSE	null	null	null	null	null	null	999	FALSE	FALSE	FALSE		FALSE	FALSE	null	null	null	null	null	null	null	135.42	Std_B.2	86.06003:90059920 87.06338:4168509 88.06674:522001		251771	110051	141932	181302	218176	108699	88383	54762	115203	213923	90263	186056	241202	112116	105673	221180	252669	135123
17	6.404	86.06005	Unknown	[M+H]+		0.037	FALSE	null	null	null	null	null	null	999	FALSE	FALSE	FALSE		FALSE	FALSE	null	null	null	null	null	null	null	15.8	Std_E.2	86.06005:20832464 87.0634:870232 88.06676:521100		1091410	92119	186244	0	560641	132327	52782	0	223304	312933	228514	104765	750730	102523	142810	466745	156567	271088
18	3.999	86.09558	Unknown	[M+H]+		0.89	FALSE	null	null	null	null	null	null	999	FALSE	FALSE	FALSE		FALSE	FALSE	null	null	null	null	null	null	null	3046.96	5993	86.09558:1841910016 87.09893:122845592 88.10229:0		190640192	365341280	331784256	571926336	218453104	482255744	263735728	486443424	260276544	629611200	185305600	271434720	890205120	482080288	240877040	427373920	760420544	222926480
19	5.103	86.09564	Unknown	[M+H]+		0.777	FALSE	null	null	null	null	null	null	999	FALSE	FALSE	FALSE		FALSE	FALSE	null	null	null	null	null	null	null	1244.62	5993	86.09564:1552508672 87.09899:76380960 88.10235:0		127666280	196918080	134710224	292014208	175768672	194578560	103716328	214176288	95340448	271664544	54920748	156318624	689157504	188652384	90763872	317772224	500832288	79177200
20	22.64	86.09592	Unknown	[M+H]+		0.007	FALSE	null	null	null	null	null	null	999	FALSE	FALSE	FALSE		FALSE	FALSE	null	null	null	null	null	null	null	4.46	81	86.09592:4924192 87.09927:654014 88.10263:0		187036	5183171	3904845	8361024	560108	4579132	2468524	3674730	1807042	9925130	1805825	5570782	507747	5041993	1900091	345873	1399304	1915627
21	5.664	86.09602	Unknown	[M+H]+	found in higher mz's MsMs_6629	0.516	FALSE	null	null	null	null	null	null	999	FALSE	FALSE	FALSE		FALSE	FALSE	null	null	null	null	null	null	null	890.75	3385	86.09602:986338112 87.09937:38468176 88.10273:0		127670744	104708336	71501472	195586192	175768672	194578560	98046616	132896488	88443288	248462896	54920748	98119192	674406592	176622640	99712032	309182272	472989408	21211676
22	17.704	86.09637	Unknown	[M+H]+	adduct linked to 271_[M+NH4]+	0.04	FALSE	null	null	null	null	null	null	999	FALSE	FALSE	FALSE		FALSE	FALSE	null	null	null	null	null	null	null	6.98	9415	86.09637:3110794 87.09972:581405 88.10308:8785		98440	4427670	3484250	7956292	452923	3755626	2341346	3786987	1562767	10451180	1608680	5126894	713562	4700258	1532662	139778	1663531	1533730
23	9.892	86.09639	Unknown	[M+H]+	similar chromatogram in higher mz_872; similar chromatogram in higher mz_1860; similar chromatogram in higher mz_1916	0.271	FALSE	null	null	null	null	null	null	999	FALSE	FALSE	FALSE		FALSE	FALSE	null	null	null	null	null	null	null	63.53	Std_G.2	86.09639:102863256 87.09974:7108383 88.1031:0		1272347	5330334	3694900	19277214	2819271	21087344	2250139	5860718	1901365	23319952	1434552	5338584	2997677	6934356	1643132	1914622	14567701	1536451
24	10.563	86.0964	Unknown	[M+H]+	found in higher mz's MsMs_873	0.183	FALSE	null	null	null	null	null	null	999	FALSE	FALSE	FALSE		FALSE	FALSE	null	null	null	null	null	null	null	39.34	871	86.0964:57322056 87.09975:2921950 88.10311:0		948566	5014002	3379969	15675992	2175331	20098480	2254464	4874299	1539228	19713308	1054063	4955409	2760797	5659422	1546854	1829740	9760724	1567999
25	27.577	86.09641	Unknown	[M+H]+		0.125	FALSE	null	null	null	null	null	null	999	FALSE	FALSE	FALSE		FALSE	FALSE	null	null	null	null	null	null	null	57.38	Std_D.2	86.09641:446913600 87.09976:29399032 88.10312:630899		264105	3712813	2656067	6248620	461711	3995054	1951098	3091788	1627089	8748098	1710139	4727123	725227	3478343	1476470	403317	1516709	1432795
26	20.93	86.09641	w/o MS2:Piperidine; LC-ESI-QTOF; MS2; CE	[M+H]+		0.029	FALSE	null	86.09643	C5H11N	Piperidines	NQRYJNQNLNOLGT-UHFFFAOYSA-N	C1CCNCC1	530	FALSE	TRUE	FALSE		FALSE	FALSE	null	null	100	null	null	null	null	17.17	Std_C.2	86.09641:23200760 87.09976:1461230 88.10312:0		303768	5242000	4536575	8347498	651244	4832782	2590407	3695224	2086271	11415573	1856124	6008435	745966	5255412	1929176	404431	1552470	1901334
27	14.066	86.0968	Unknown	[M+H]+		0.103	FALSE	null	null	null	null	null	null	999	FALSE	FALSE	FALSE		FALSE	FALSE	null	null	null	null	null	null	null	8.55	871	86.0968:6065058 87.10015:0 88.10351:0		286841	4279344	3002690	8710497	476608	3682017	1989053	3622606	1366378	11959669	1145070	4989180	940122	4873900	1370503	517667	3050236	1209315
28	4.12	86.19778	Unknown	[M+H]+		0.015	FALSE	null	null	null	null	null	null	999	FALSE	FALSE	FALSE		FALSE	FALSE	null	null	null	null	null	null	null	129.35	6039	86.19778:3539968 87.20113:0 88.20449:0		0	0	0	0	0	0	0	0	25241	0	0	552060	0	0	77638	513803	0	0
29	6.425	86.22871	Unknown	[M+H]+		0.007	FALSE	null	null	null	null	null	null	999	FALSE	FALSE	FALSE		FALSE	FALSE	null	null	null	null	null	null	null	154.66	Std_C.2	86.22871:6514023 87.23206:0 88.23542:0		0	0	197067	0	0	0	0	0	0	0	153601	0	227799	0	106159	0	0	36440
30	4.897	86.49271	Unknown	[M+H]+		0.007	FALSE	null	null	null	null	null	null	999	FALSE	FALSE	FALSE		FALSE	FALSE	null	null	null	null	null	null	null	14.02	9319	86.49271:248976 87.49606:0 88.49942:0		0	0	0	0	0	0	0	0	0	0	0	0	0	0	0	0	0	0
31	12.389	86.501	Unknown	[M+H]+	similar chromatogram in higher mz_123; similar chromatogram in higher mz_3152	0.015	FALSE	null	null	null	null	null	null	999	FALSE	FALSE	FALSE		FALSE	FALSE	null	null	null	null	null	null	null	16.46	QC_6.2	86.501:177520 87.50435:0 88.50771:0		0	0	0	0	0	0	0	0	53132	0	0	0	0	0	0	0	0	0
32	4.655	86.6719	Unknown	[M+H]+	similar chromatogram in higher mz_464; similar chromatogram in higher mz_6585; similar chromatogram in higher mz_3485; similar chromatogram in higher mz_6127	0.022	FALSE	null	null	null	null	null	null	999	FALSE	FALSE	FALSE		FALSE	FALSE	null	null	null	null	null	null	null	249.23	MSMS_pos.2	86.6719:4781648 87.67525:0 88.67861:0		0	0	0	0	0	0	0	0	0	0	0	0	0	0	0	0	0	457211
33	4.303	86.85169	Unknown	[M+H]+	ion correlated with 903	0.187	FALSE	null	null	null	null	null	null	999	FALSE	FALSE	FALSE		FALSE	FALSE	null	null	null	null	null	null	null	447.29	3143	86.85169:11588148 87.85504:0 88.8584:0		0	0	0	0	0	0	4556708	0	0	0	0	3576759	0	0	0	0	0	0
34	14.973	87.04393	Diacetyl	[M+H]+	similar chromatogram in higher mz_1193	0.37	FALSE	15.816	87.0441	null	null	null	null	annotated by user-defined text library	TRUE	TRUE	FALSE		FALSE	FALSE	null	null	95.3	90.8	null	null	null	17.55	Std_B.2	87.04393:102013976 88.04728:5230828 89.05064:470689		30597	349615	122941	453116	125898	456192	181935	104453	99178	912388	220358	662848	66122	125983	161651	23079	280375	222878
35	12.499	87.04398	Unknown	[M+H]+	similar chromatogram in higher mz_1191; similar chromatogram in higher mz_1181	0.044	FALSE	null	null	null	null	null	null	999	FALSE	FALSE	FALSE		FALSE	FALSE	null	null	null	null	null	null	null	25.38	Std_B.2	87.04398:8146622 88.04733:0 89.05069:0		24992	0	54043	96208	29037	0	59950	0	33792	0	80287	0	45963	74546	38394	68554	92085	34971
36	14.976	87.05505	Unknown	[M+H]+	similar chromatogram in higher mz_3612	0.15	FALSE	null	null	null	null	null	null	999	FALSE	FALSE	FALSE		FALSE	FALSE	null	null	null	null	null	null	null	8.06	9319	87.05505:3769607 88.0584:0 89.06176:41448		26393	208831	114129	2067590	30500	2925101	116128	157280	78723	1545602	133137	143965	32784	119200	54288	26623	44105	113287
37	27.607	87.05531	Unknown	[M+H]+	similar chromatogram in higher mz_222; similar chromatogram in higher mz_408; similar chromatogram in higher mz_1395	0.44	FALSE	null	null	null	null	null	null	999	FALSE	FALSE	FALSE		FALSE	FALSE	null	null	null	null	null	null	null	8.86	7431	87.05531:1027262 88.05866:496446 89.06202:1452276		68934	111322	233234	419593	82486	169080	514648	254299	634071	121666	288243	596397	71222	316737	387330	41741	53621	537843
38	7.092	87.07374	Unknown	[M+H]+	similar chromatogram in higher mz_675; similar chromatogram in higher mz_5771; similar chromatogram in higher mz_1890; similar chromatogram in higher mz_1875; similar chromatogram in higher mz_1946; similar chromatogram in higher mz_2506; similar chromatogram in higher mz_2564; similar chromatogram in higher mz_3428; similar chromatogram in higher mz_3670; similar chromatogram in higher mz_3734; …	0.513	FALSE	null	null	null	null	null	null	999	FALSE	FALSE	FALSE		FALSE	FALSE	null	null	null	null	null	null	null	12.43	Blank_8.2	87.07374:1953879 88.07709:539200 89.08045:482591		0	868452	1045276	183082	0	234186	996840	948430	1008439	217480	632141	619580	52712	939433	1047672	0	0	725138
39	27.276	87.09167	Unknown	[M+H]+		0.604	TRUE	null	null	null	null	null	null	999	FALSE	FALSE	FALSE		FALSE	FALSE	null	null	null	null	null	null	null	6.04	MSMS_pos.2	87.09167:9580931 88.09502:461769 89.09838:190378	53.03892:31892 54.04231:2217 58.06533:26693 61.76493:1850 63.50938:1669 69.70076:2719 70.06509:848975 70.08399:2232 71.04907:19717 71.06863:21815 79.86317:1855 86.08375:4791 86.09624:21599 87.09177:176137	72185	585002	537223	562484	134178	445540	705141	471985	600287	612956	490738	528673	69482	699090	537016	111255	54627	744364
40	14.61	87.09174	Unknown	[M+H]+	ion correlated with 2122	0.147	TRUE	null	null	null	null	null	null	999	FALSE	FALSE	FALSE		FALSE	FALSE	null	null	null	null	null	null	null	2.55	MSMS_pos.2	87.09167:5367290 88.09502:243109 89.09838:216921	53.03893:19171 58.06533:19951 59.06878:1347 69.50744:2489 70.06509:561112 71.04908:10982 71.06042:1665 71.0684:12986 84.56702:1500 86.08375:3775 86.09628:25261 86.90859:13432 87.09176:124019 87.09987:8636	0	202504	263064	51038	0	89285	178447	204723	344720	85472	180035	219658	0	135402	366077	0	0	300570
41	4.509	87.09944	Unknown	[M+H]+		0.227	FALSE	null	null	null	null	null	null	999	FALSE	FALSE	FALSE		FALSE	FALSE	null	null	null	null	null	null	null	250.67	439	87.09944:55761324 88.10279:0 89.10615:0		5394713	8794862	8534835	9893369	8272922	20947522	13519201	7897742	11603241	27917752	3765493	1458168	33958900	9846106	12642691	15212746	18680628	4456448
42	26.811	87.09962	Unknown	[M+H]+		0.004	FALSE	null	null	null	null	null	null	999	FALSE	FALSE	FALSE		FALSE	FALSE	null	null	null	null	null	null	null	175.83	Std_D.2	87.09962:27015344 88.10297:602703 89.10633:251259		11684	235357	136759	271155	26694	203492	104363	130777	89127	380869	92679	233694	37281	202550	71327	15472	59893	46987
43	29.881	87.09962	Unknown	[M+H]+		0.004	FALSE	null	null	null	null	null	null	999	FALSE	FALSE	FALSE		FALSE	FALSE	null	null	null	null	null	null	null	10.97	Std_D.2	87.09962:19806348 88.10297:460264 89.10633:94849		5706	110423	98049	224926	15654	129093	50652	92797	32879	260778	19715	137101	8499	127244	20147	9372	21412	8974
44	31.63	87.0998	Unknown	[M+H]+		0.004	FALSE	null	null	null	null	null	null	999	FALSE	FALSE	FALSE		FALSE	FALSE	null	null	null	null	null	null	null	11.55	Std_D.2	87.0998:9197654 88.10315:120951 89.10651:0		9522	96431	75241	210690	20242	99164	22669	67569	37554	220105	19911	120494	13407	104338	16072	20634	18442	13520
45	4.383	87.72019	Unknown	[M+H]+	similar chromatogram in higher mz_3440; similar chromatogram in higher mz_3257; similar chromatogram in higher mz_2366; similar chromatogram in higher mz_882; similar chromatogram in higher mz_2646; similar chromatogram in higher mz_4183	0.07	FALSE	null	null	null	null	null	null	999	FALSE	FALSE	FALSE		FALSE	FALSE	null	null	null	null	null	null	null	197.88	6039	87.72019:3882602 88.72354:0 89.7269:0		0	0	0	0	0	0	0	0	0	0	0	0	0	0	0	0	0	0
46	8.168	88.0215	Unknown	[M+H]+	similar chromatogram in higher mz_6413; similar chromatogram in higher mz_2294; similar chromatogram in higher mz_3340; similar chromatogram in higher mz_4617	0.018	FALSE	null	null	null	null	null	null	999	FALSE	FALSE	FALSE		FALSE	FALSE	null	null	null	null	null	null	null	36.94	Std_F.2	88.0215:9343038 89.02485:540400 90.02821:446457		0	48144	44965	78431	4697	0	0	50341	0	0	29342	0	0	53991	0	0	0	28621
47	3.78	88.02151	Unknown	[M+H]+		0.136	FALSE	null	null	null	null	null	null	999	FALSE	FALSE	FALSE		FALSE	FALSE	null	null	null	null	null	null	null	21.8	3399	88.02151:3708568 89.02486:0 90.02822:260810		0	0	0	0	0	1503097	301396	755046	25582	11679	69053	1152681	0	0	368929	0	0	826490
48	15.565	88.03922	Unknown	[M+H]+	found in higher mz's MsMs_334; similar chromatogram in higher mz_334; adduct linked to 325_[M+NH4]+	0.176	FALSE	null	null	null	null	null	null	999	FALSE	FALSE	FALSE		FALSE	FALSE	null	null	null	null	null	null	null	12.71	9319	88.03922:3834831 89.04257:0 90.04593:501411		0	131226	47402	1325984	34858	2175270	39582	36641	25965	1209756	72701	69906	0	20028	15841	26500	384137	65065
49	14.808	88.03937	Unknown	[M+H]+	similar chromatogram in higher mz_906; found in higher mz's MsMs_906; similar chromatogram in higher mz_1010; similar chromatogram in higher mz_1477; similar chromatogram in higher mz_2757; similar chromatogram in higher mz_1964	0.564	FALSE	null	null	null	null	null	null	999	FALSE	FALSE	FALSE		FALSE	FALSE	null	null	null	null	null	null	null	11.5	Std_E.2	88.03937:5241270 89.04272:0 90.04608:158069		0	320446	333851	2624208	34858	4169521	123227	284168	121504	2751062	257879	193550	47637	230980	50410	26500	413609	286851
50	28.011	88.0755	Unknown	[M+H]+		0.352	FALSE	null	null	null	null	null	null	999	FALSE	FALSE	FALSE		FALSE	FALSE	null	null	null	null	null	null	null	4.4	Std_E.2	88.0755:2230110 89.07885:6569618 90.08221:724030		452219	1381423	1395953	1501444	577210	1903578	1324945	1247422	1311652	1303085	1982960	1483716	456941	1266561	1258659	449892	490114	1268161
51	19.174	88.07572	Unknown	[M+H]+	similar chromatogram in higher mz_338	0.029	FALSE	null	null	null	null	null	null	999	FALSE	FALSE	FALSE		FALSE	FALSE	null	null	null	null	null	null	null	7.65	Std_C.2	88.07572:5475274 89.07907:773276 90.08243:865696		603277	829846	785653	876774	498826	1022747	919956	702050	982174	880960	913948	1126151	477501	1069134	1050909	581693	446574	963434
52	4.197	88.07574	Unknown	[M+H]+		0.714	FALSE	null	null	null	null	null	null	999	FALSE	FALSE	FALSE		FALSE	FALSE	null	null	null	null	null	null	null	9.05	Std_G.2	88.07574:13832050 89.07909:930126 90.08245:311031		748246	880038	1221293	824243	686787	829549	1302419	887468	1143476	864628	984074	778752	703126	937636	1083776	0	0	1100391
53	14.157	88.07575	Unknown	[M+H]+		0.333	TRUE	null	null	null	null	null	null	999	FALSE	FALSE	FALSE		FALSE	FALSE	null	null	null	null	null	null	null	7.31	MSMS_pos.2	88.07568:4191978 89.07903:379947 90.08239:478190	53.00248:1970 53.03891:12364 54.04213:1519 55.05447:8939 57.06374:1102 58.06534:5683 60.08101:1399 62.50495:1188 66.7496:1111 69.69193:1424 70.06509:288626 71.04906:20626 71.06043:1242 71.06213:3360 71.06864:23414 72.04437:8523 72.08089:48419 87.09176:39488 87.09985:3771 88.07558:146639 88.09518:4869 88.11204:30231	545895	1353322	600481	2806520	588386	541027	527782	839965	1533536	465996	619088	532529	2318020	544182	571078	477946	580105	555619
54	14.947	88.11215	Unknown	[M+H]+	similar chromatogram in higher mz_7734	0.524	FALSE	null	null	null	null	null	null	999	FALSE	FALSE	FALSE		FALSE	FALSE	null	null	null	null	null	null	null	11.32	8055	88.11215:685391 89.1155:0 90.11886:0		35022	189226	409325	221592	58922	235213	283384	484832	372944	150336	211868	262572	33367	387757	293500	33396	97440	215778
55	12.357	88.7448	Unknown	[M+H]+	similar chromatogram in higher mz_1499; similar chromatogram in higher mz_5465; similar chromatogram in higher mz_5948; similar chromatogram in higher mz_6125; similar chromatogram in higher mz_104	0.044	FALSE	null	null	null	null	null	null	999	FALSE	FALSE	FALSE		FALSE	FALSE	null	null	null	null	null	null	null	46.07	QC_5.2	88.7448:651228 89.74815:0 90.75151:0		0	61628	0	0	0	70597	0	61529	0	0	0	0	7949	0	0	0	0	0
56	7.13	88.94077	Unknown	[M+H]+		0.018	FALSE	null	null	null	null	null	null	999	FALSE	FALSE	FALSE		FALSE	FALSE	null	null	null	null	null	null	null	19.76	10583	88.94077:690628 89.94412:0 90.94748:0		25073	50479	0	435125	0	96441	0	154168	0	690628	0	0	30913	0	0	0	0	0
57	7.167	88.99868	Unknown	[M+H]+	ion correlated with 527; similar chromatogram in higher mz_3821; similar chromatogram in higher mz_6525; similar chromatogram in higher mz_5536; similar chromatogram in higher mz_556; similar chromatogram in higher mz_5790	0.059	FALSE	null	null	null	null	null	null	999	FALSE	FALSE	FALSE		FALSE	FALSE	null	null	null	null	null	null	null	28.97	10583	88.99868:1559498 90.00203:0 91.00539:0		0	97303	35370	1204220	0	894854	0	501403	0	1559498	0	0	0	0	0	0	0	0
58	14.684	89.0549	Unknown	[M+H]+	similar chromatogram in higher mz_799; similar chromatogram in higher mz_6276; similar chromatogram in higher mz_827; similar chromatogram in higher mz_4863	0.817	TRUE	null	null	null	null	null	null	999	FALSE	FALSE	FALSE		FALSE	FALSE	null	null	null	null	null	null	null	32.24	MSMS_pos.2	89.05495:1772398 90.0583:385418 91.06166:0	50.90064:1042 55.0545:1895 56.0124:1234 60.05677:17565 64.68008:1167 68.63819:1041 70.06512:21996 71.04907:1402 71.06839:4675 72.04436:7656 72.08092:47214 75.66651:1309 85.59759:1201 88.07556:16328 88.11204:12011 89.03432:1230 89.05505:45936 89.07099:1568 89.07896:2385 89.28226:1264	274825	2757869	2751040	2507225	294624	2336569	2528386	2685021	2248091	2110072	2933776	2921648	424259	2482542	2079496	261531	256202	2720936
59	6.105	89.05952	Unknown	[M+H]+		0.297	FALSE	null	null	null	null	null	null	999	FALSE	FALSE	FALSE		FALSE	FALSE	null	null	null	null	null	null	null	22.53	2249	89.05952:30626304 90.06287:0 91.06623:0		357390	753453	795677	1189831	413933	624208	655610	1741769	395788	5145666	663535	2860168	407052	118804	532128	558294	8125316	1013784
60	4.353	89.05953	Unknown	[M+H]+	found in higher mz's MsMs_5983; similar chromatogram in higher mz_1163	0.432	TRUE	null	null	null	null	null	null	999	FALSE	FALSE	FALSE		FALSE	FALSE	null	null	null	null	null	null	null	139.32	MSMS_pos.1	89.0593:55839028 90.06265:3146546 91.06601:0	53.47355:1975 70.06516:2623 72.04438:4099 88.07578:16267	10147480	0	111786	75238	4924374	0	10348077	7085386	600016	5587368	397867	12068183	0	0	3662227	53464060	112111952	75736
61	4.734	89.05953	Unknown	[M+H]+	found in higher mz's MsMs_5531	0.366	TRUE	null	null	null	null	null	null	999	FALSE	FALSE	FALSE		FALSE	FALSE	null	null	null	null	null	null	null	133.17	MSMS_pos.1	89.05912:40566592 90.06247:0 91.06583:0	67.55447:2213 70.06516:4259 71.06034:2612 72.04438:7748 72.08094:8133 75.2584:1757 88.07573:19803 89.06004:4527 89.0712:1923 89.07917:3983	6179110	0	0	0	2826547	762035	7178446	4263381	274093	7957798	2611547	3385360	0	0	4236604	26036560	89985048	0
62	27.557	89.05968	Unknown	[M+H]+	ion correlated with 4721; ion correlated with 4742; similar chromatogram in higher mz_359; similar chromatogram in higher mz_4454	0.685	FALSE	null	null	null	null	null	null	999	FALSE	FALSE	FALSE		FALSE	FALSE	null	null	null	null	null	null	null	53.25	2327	89.05968:6786116 90.06303:202716 91.06639:414700		123808	4632514	4194323	4306534	111109	4306165	4260514	4271440	4577227	4351348	4191681	4157941	186972	4148446	4072264	200762	398747	4147409
63	13.652	89.06852	Unknown	[M+H]+		0.216	TRUE	null	null	null	null	null	null	999	FALSE	FALSE	FALSE		FALSE	FALSE	null	null	null	null	null	null	null	3.54	MSMS_pos.1	89.07108:1221488 90.07443:67249 91.07779:0	55.05452:3849 60.04432:9321 70.06525:29414 71.04955:2792 71.06034:8605 71.06886:3176 72.04445:183896 72.08098:124760 73.04781:2942 73.06499:2188 88.0757:57159 88.08665:7445 88.11176:5449 89.03452:3310 89.07121:32435 89.07917:4046	920964	111056	159326	43569	395694	112887	180628	101415	134638	61202	134536	101608	842003	140141	266197	940581	584225	180451
64	4.008	89.12949	Unknown	[M+H]+		0.004	FALSE	null	null	null	null	null	null	999	FALSE	FALSE	FALSE		FALSE	FALSE	null	null	null	null	null	null	null	61.66	4535	89.12949:2875965 90.13284:0 91.1362:0		0	0	0	0	0	0	0	0	0	0	0	0	0	1068424	0	0	0	270309
65	9.421	89.30111	Unknown	[M+H]+		0.011	FALSE	null	null	null	null	null	null	999	FALSE	FALSE	FALSE		FALSE	FALSE	null	null	null	null	null	null	null	9.08	4377	89.30111:251627 90.30446:0 91.30782:0		0	0	0	0	0	0	0	0	0	0	0	0	0	0	49014	0	0	0
66	4.466	89.31378	Unknown	[M+H]+	similar chromatogram in higher mz_2271	0.007	FALSE	null	null	null	null	null	null	999	FALSE	FALSE	FALSE		FALSE	FALSE	null	null	null	null	null	null	null	63.55	9319	89.31378:3053384 90.31713:0 91.32049:9404234		0	0	0	978382	0	0	0	0	0	0	0	0	0	1878911	0	0	0	229619
67	4.76	89.41915	Unknown	[M+H]+		0.081	FALSE	null	null	null	null	null	null	999	FALSE	FALSE	FALSE		FALSE	FALSE	null	null	null	null	null	null	null	288.94	9319	89.41915:9304930 90.4225:0 91.42586:0		0	0	0	0	0	622070	1106189	0	0	0	0	0	0	0	0	0	0	962241
68	27.567	89.48633	Unknown	[M+H]+	ion correlated with 857; ion correlated with 1725	0.3	FALSE	null	null	null	null	null	null	999	FALSE	FALSE	FALSE		FALSE	FALSE	null	null	null	null	null	null	null	25.42	2327	89.48633:517804 90.48968:0 91.49304:0		0	0	43332	19307	14308	0	241254	0	367629	0	306590	0	0	0	310904	0	0	305979
69	6.717	89.88421	Unknown	[M+H]+	similar chromatogram in higher mz_3549; similar chromatogram in higher mz_929; similar chromatogram in higher mz_1184; similar chromatogram in higher mz_1785; similar chromatogram in higher mz_1890; similar chromatogram in higher mz_1910; similar chromatogram in higher mz_2506; similar chromatogram in higher mz_4432; similar chromatogram in higher mz_4890; similar chromatogram in higher mz_6587	0.077	FALSE	null	null	null	null	null	null	999	FALSE	FALSE	FALSE		FALSE	FALSE	null	null	null	null	null	null	null	20.19	7735	89.88421:556865 90.88756:0 91.89092:0		0	0	44027	0	0	0	0	0	80453	0	0	81978	0	0	0	0	0	27463
70	4.573	89.96202	Unknown	[M+H]+		0.147	FALSE	null	null	null	null	null	null	999	FALSE	FALSE	FALSE		FALSE	FALSE	null	null	null	null	null	null	null	246.01	3143	89.96202:5270672 90.96537:0 91.96873:0		0	0	0	0	0	0	3006952	0	0	0	0	2295365	0	0	0	0	0	297414
71	14.172	90.0548	Alanine	[M+H]+	found in higher mz's MsMs_864; found in higher mz's MsMs_861; found in higher mz's MsMs_879	0.553	TRUE	14.332	90.055	null	null	null	null	annotated by user-defined text library	TRUE	TRUE	FALSE		FALSE	FALSE	null	null	99.7	99.5	null	null	null	35.26	MSMS_pos.1	90.05502:3946654 91.05837:0 92.06173:0	60.62267:1808 65.8808:1907 70.06516:8323 72.04443:26111 72.08098:118314 87.70831:2054 89.0712:4190 90.05452:8650 90.09102:72358	733308	1542017	1515649	56936464	947863	84057016	1411872	4217402	421483	2618226	5806514	9791543	1715326	1656406	494079	1144632	7501836	1333892
72	8.43	90.0548	w/o MS2:Alanine; LC-ESI-QTOF; MS2; CE	[M+H]+	similar chromatogram in higher mz_3923; similar chromatogram in higher mz_2506	0.165	FALSE	null	90.05495	C3H7NO2	Alanine and derivatives	QNAYBMKLOCPYGJ-UHFFFAOYNA-N	CC(N)C(O)=O	530	FALSE	TRUE	FALSE		FALSE	FALSE	null	null	99.9	null	null	null	null	22.58	Std_G.1	90.0548:14610789 91.05815:383291 92.06151:143432		228574	0	58168	74090	295760	82330	0	0	0	101929	0	49263	368232	0	0	156668	794780	0
73	14.395	90.0549	L-Alanine	[M+H]+	similar chromatogram in higher mz_120; similar chromatogram in higher mz_3228; similar chromatogram in higher mz_3773; similar chromatogram in higher mz_6381; similar chromatogram in higher mz_6056; similar chromatogram in higher mz_5652	0.952	TRUE	14.361	90.05505	null	null	null	null	annotated by user-defined text library	TRUE	TRUE	FALSE		FALSE	FALSE	null	null	100	100	null	null	null	73.6	MSMS_pos.1	90.05503:9863723 91.05838:433861 92.06174:115006	51.07722:1815 55.47189:1843 70.06516:9525 72.04437:18301 72.08096:127959 73.08395:2793 77.58643:1999 78.41238:1955 80.22897:1871 85.7358:2070 89.03452:2479 89.05445:2522 90.05531:34194 90.09102:69917	1486337	3958539	2067025	56936464	2886342	84057016	2070090	1868526	929478	39511228	5806514	9791543	3628753	2634579	2046059	3539116	42173972	3399220
74	13.543	90.05498	Sarcosine	[M+H]+	similar chromatogram in higher mz_889; similar chromatogram in higher mz_467	0.575	FALSE	13.536	90.05509	null	null	null	null	annotated by user-defined text library	TRUE	TRUE	FALSE		FALSE	FALSE	null	null	100	100	null	null	null	31.7	Std_F.2	90.05498:54769168 91.05833:3481824 92.06169:215672		495704	78876	734889	449566	622282	1816667	1536588	605947	276698	735165	227620	256456	660804	310757	296159	1737039	6959727	962816
75	21.243	90.0912	Unknown	[M+H]+		0.553	TRUE	null	null	null	null	null	null	999	FALSE	FALSE	FALSE		FALSE	FALSE	null	null	null	null	null	null	null	15.42	QC_MSMS_pos.2	90.09129:2811242 91.09464:0 92.098:0	55.05439:37205 55.24782:1070 57.16245:1039 58.48968:1128 68.53239:1268 69.23159:1675 70.06515:3501 71.06845:3942 72.04443:4371 72.0807:105768 73.06464:41750 73.08419:7718 75.59422:1200 81.33989:1105 89.07904:2617 90.09119:48203	386652	2859826	2558912	2455444	335560	1717402	1581285	2225766	1700454	3689278	1848167	6468440	354666	2129954	3122795	318012	388780	2763144
76	22.513	90.0912	Unknown	[M+H]+		0.319	TRUE	null	null	null	null	null	null	999	FALSE	FALSE	FALSE		FALSE	FALSE	null	null	null	null	null	null	null	6.06	MSMS_pos.2	90.09142:1787653 91.09477:0 92.09813:0	50.79266:1103 55.05452:12066 56.86596:1167 57.0576:2261 57.40522:1119 60.05674:6782 65.39745:1134 69.34038:2098 70.06509:4391 71.06838:2301 72.04436:3158 72.08092:111667 73.06486:4418 73.0842:5659 81.75855:1255 82.75161:1052 89.07896:3123 90.09151:66762 90.09475:84380	305465	1435634	988595	1444899	235533	1077215	1223000	919530	1076995	1478078	1178872	1709424	237863	1014277	1318268	227190	219797	1350694
77	6.414	90.09122	Unknown	[M+H]+		0.147	FALSE	null	null	null	null	null	null	999	FALSE	FALSE	FALSE		FALSE	FALSE	null	null	null	null	null	null	null	4.13	Std_C.2	90.09122:1179174 91.09457:0 92.09793:0		210778	460486	240977	467057	163295	298939	519221	226057	453125	194970	495608	534207	198831	198965	509225	141425	180295	454296
78	16.3	90.09134	Unknown	[M+H]+		0.663	TRUE	null	null	null	null	null	null	999	FALSE	FALSE	FALSE		FALSE	FALSE	null	null	null	null	null	null	null	12.04	MSMS_pos.2	90.09138:1391870 91.09473:71954 92.09809:0	55.05454:10699 57.0574:2342 69.41959:2157 70.06509:4290 71.06839:2182 72.04436:3942 72.08092:130760 73.06486:2592 73.08411:7955 78.5105:1218 81.85786:1250 90.05502:1388 90.09151:76738	949052	5436790	4622740	2553482	657983	3226852	1550572	4594486	1466819	3530801	1010003	1860309	230336	1207782	1534809	147836	471885	1388346
79	27.512	90.09138	Unknown	[M+H]+		0.117	FALSE	null	null	null	null	null	null	999	FALSE	FALSE	FALSE		FALSE	FALSE	null	null	null	null	null	null	null	3.22	Std_A.2	90.09138:2045508 91.09473:0 92.09809:0		117805	776257	696590	675660	93241	737578	868729	680134	675242	774419	801604	844443	198646	775915	846239	127165	88964	779389
80	3.713	90.09147	Unknown	[M+H]+		0.088	FALSE	null	null	null	null	null	null	999	FALSE	FALSE	FALSE		FALSE	FALSE	null	null	null	null	null	null	null	3.29	Std_G.2	90.09147:736467 91.09482:0 92.09818:0		0	201180	230209	76577	97500	380046	257751	266077	245447	134766	299527	340922	0	318780	392092	0	0	266692
81	12.758	90.35008	Unknown	[M+H]+		0.051	FALSE	null	null	null	null	null	null	999	FALSE	FALSE	FALSE		FALSE	FALSE	null	null	null	null	null	null	null	41.71	7607	90.35008:907403 91.35343:0 92.35679:0		14527	0	0	57931	0	0	0	0	0	0	0	94727	0	0	0	0	0	0
82	4.605	90.4551	Unknown	[M+H]+	similar chromatogram in higher mz_4319; similar chromatogram in higher mz_4583; similar chromatogram in higher mz_4952	0.007	FALSE	null	null	null	null	null	null	999	FALSE	FALSE	FALSE		FALSE	FALSE	null	null	null	null	null	null	null	297.72	9591	90.4551:3186330 91.45845:0 92.46181:0		0	1097638	0	0	0	632492	0	601706	0	0	0	0	0	167049	0	756567	0	0
83	4.008	90.49704	Unknown	[M+H]+		0.004	FALSE	null	null	null	null	null	null	999	FALSE	FALSE	FALSE		FALSE	FALSE	null	null	null	null	null	null	null	109.21	QC_2.2	90.49704:1204511 91.50039:0 92.50375:0		0	0	0	0	0	0	0	0	0	0	0	0	0	0	0	0	0	0
84	14.105	90.49716	Unknown	[M+H]+		0.04	FALSE	null	null	null	null	null	null	999	FALSE	FALSE	FALSE		FALSE	FALSE	null	null	null	null	null	null	null	11.71	QC_11.2	90.49716:198566 91.50051:0 92.50387:0		0	21671	0	0	0	30366	9639	0	0	0	0	13382	0	0	0	0	55862	0
85	14.812	90.80904	Unknown	[M+H]+	similar chromatogram in higher mz_3287	0.256	FALSE	null	null	null	null	null	null	999	FALSE	FALSE	FALSE		FALSE	FALSE	null	null	null	null	null	null	null	20.76	10087	90.80904:929365 91.81239:0 92.81575:0		20267	16758	46807	929365	0	469165	98742	20286	183970	577510	178034	0	0	15751	41743	0	0	255032
86	14.032	90.95116	Unknown	[M+H]+	similar chromatogram in higher mz_2674; similar chromatogram in higher mz_4117	0.018	FALSE	null	null	null	null	null	null	999	FALSE	FALSE	FALSE		FALSE	FALSE	null	null	null	null	null	null	null	18.54	QC_0.2	90.95116:198737 91.95451:0 92.95787:0		31107	0	0	0	0	0	15784	0	14288	0	0	0	29283	0	76882	0	0	0
87	14.233	90.95127	Unknown	[M+H]+	similar chromatogram in higher mz_2675	0.044	FALSE	null	null	null	null	null	null	999	FALSE	FALSE	FALSE		FALSE	FALSE	null	null	null	null	null	null	null	11.81	QC_2.2	90.95127:176143 91.95462:0 92.95798:0		31107	0	0	0	0	0	15784	0	14288	0	0	0	0	0	76882	0	0	0
88	3.79	91.05412	Unknown	[M+H]+	similar chromatogram in higher mz_6343; similar chromatogram in higher mz_6390	0.414	FALSE	null	null	null	null	null	null	999	FALSE	FALSE	FALSE		FALSE	FALSE	null	null	null	null	null	null	null	26.17	Std_B.2	91.05412:33851328 92.05747:2174860 93.06083:0		482575	56324	79178	87034	709055	1546388	330565	58511	196175	25020	663421	1004191	934273	295858	222469	333483	368249	282684
89	22.948	91.05415	Unknown	[M+H]+		0.004	FALSE	null	null	null	null	null	null	999	FALSE	FALSE	FALSE		FALSE	FALSE	null	null	null	null	null	null	null	126.83	Std_C.2	91.05415:9346112 92.0575:691814 93.06086:0		22694	17322	13260	25983	8969	22085	17949	14148	10602	32273	14659	32748	18738	16904	19542	12813	44493	12472
90	7.329	91.05415	Unknown	[M+H]+	similar chromatogram in higher mz_3722; similar chromatogram in higher mz_2603; similar chromatogram in higher mz_5484; similar chromatogram in higher mz_190; similar chromatogram in higher mz_4588; similar chromatogram in higher mz_2627; similar chromatogram in higher mz_4194; similar chromatogram in higher mz_4304	0.275	FALSE	null	null	null	null	null	null	999	FALSE	FALSE	FALSE		FALSE	FALSE	null	null	null	null	null	null	null	13.67	Std_B.2	91.05415:5655264 92.0575:576221 93.06086:371714		169490	216963	0	454917	212723	112064	0	0	34243	154171	0	91915	136739	0	0	31108	368514	26815
91	12.223	91.05432	Unknown	[M+H]+	similar chromatogram in higher mz_1633; similar chromatogram in higher mz_5521	0.114	FALSE	null	null	null	null	null	null	999	FALSE	FALSE	FALSE		FALSE	FALSE	null	null	null	null	null	null	null	8.57	Std_F.2	91.05432:1412806 92.05767:57592 93.06103:0		59559	0	370952	250651	71670	94204	0	0	0	103806	0	0	55876	0	0	43081	471168	0
92	12.331	91.07738	Unknown	[M+H]+		0.026	FALSE	null	null	null	null	null	null	999	FALSE	FALSE	FALSE		FALSE	FALSE	null	null	null	null	null	null	null	8.61	QC_0.2	91.07738:443256 92.08073:0 93.08409:0		0	0	0	0	0	35923	0	0	62511	63039	0	0	0	0	0	51230	0	0
93	10.179	91.10677	Unknown	[M+H]+		0.04	FALSE	null	null	null	null	null	null	999	FALSE	FALSE	FALSE		FALSE	FALSE	null	null	null	null	null	null	null	20.2	QC_4.2	91.10677:477203 92.11012:18671674 93.11348:0		48313	0	61039	69032	0	0	0	47062	0	0	0	0	0	0	59003	56683	68530	40898
94	4.567	91.31054	Unknown	[M+H]+	similar chromatogram in higher mz_1522	0.139	TRUE	null	null	null	null	null	null	999	FALSE	FALSE	FALSE		FALSE	FALSE	null	null	null	null	null	null	null	572.87	MSMS_pos.2	91.31052:10022924 92.31387:0 93.31723:0	54.24714:1270 55.07835:1408 55.14296:1402 55.73729:1246 68.11853:6077 68.12039:2725 88.62301:1304	0	609124	453120	0	0	0	1388912	1172854	0	0	0	3639055	1003344	0	0	0	0	597503
95	4.307	91.81818	Unknown	[M+H]+	similar chromatogram in higher mz_3791; similar chromatogram in higher mz_3321; similar chromatogram in higher mz_854; similar chromatogram in higher mz_2973; similar chromatogram in higher mz_6245	0.15	FALSE	null	null	null	null	null	null	999	FALSE	FALSE	FALSE		FALSE	FALSE	null	null	null	null	null	null	null	190	4263	91.81818:6696401 92.82153:0 93.82489:0		0	55385	0	0	0	0	1852213	700128	0	0	101767	2535737	0	127459	0	0	0	41652
96	14.891	92.04954	Unknown	[M+H]+	similar chromatogram in higher mz_378	0.582	FALSE	null	null	null	null	null	null	999	FALSE	FALSE	FALSE		FALSE	FALSE	null	null	null	null	null	null	null	8.5	Std_F.2	92.04954:1213191 93.05289:0 94.05625:0		0	541771	582617	480989	59843	188067	536358	589068	476985	347360	592940	565647	38845	507022	469023	152569	107791	569171
97	6.807	92.04955	Unknown	[M+H]+		0.04	FALSE	null	null	null	null	null	null	999	FALSE	FALSE	FALSE		FALSE	FALSE	null	null	null	null	null	null	null	24.09	1169	92.04955:3050110 93.0529:0 94.05626:0		25945	0	51121	0	18295	0	0	0	0	0	0	4545	44950	0	41502	3050110	0	0
98	3.638	92.05121	Unknown	[M+H]+		0.018	FALSE	null	null	null	null	null	null	999	FALSE	FALSE	FALSE		FALSE	FALSE	null	null	null	null	null	null	null	97.89	1169	92.05121:4628958 93.05456:0 94.05792:0		450639	0	0	0	28462	0	779427	0	0	17880	0	85003	1343703	0	0	4628958	0	0
99	4.468	92.05165	Unknown	[M+H]+		0.004	FALSE	null	null	null	null	null	null	999	FALSE	FALSE	FALSE		FALSE	FALSE	null	null	null	null	null	null	null	130.17	1169	92.05165:2996120 93.055:0 94.05836:0		282974	0	0	0	349360	0	0	0	0	0	0	0	1372030	0	0	2996120	2212788	0
100	15.043	92.05939	Unknown	[M+H]+		0.641	FALSE	null	null	null	null	null	null	999	FALSE	FALSE	FALSE		FALSE	FALSE	null	null	null	null	null	null	null	11.27	QC_4.2	92.05939:850029 93.06274:0 94.0661:176636		0	304995	377422	306782	0	151947	383611	400083	289198	178242	268340	339124	0	282393	240731	0	67219	252789
101	10.165	92.11005	Unknown	[M+H]+	similar chromatogram in higher mz_1058; similar chromatogram in higher mz_1403; similar chromatogram in higher mz_2563; similar chromatogram in higher mz_5745; similar chromatogram in higher mz_6772; similar chromatogram in higher mz_6683; similar chromatogram in higher mz_1986	0.927	TRUE	null	null	null	null	null	null	999	FALSE	FALSE	FALSE		FALSE	FALSE	null	null	null	null	null	null	null	156.75	MSMS_pos.1	92.11033:7392206 93.11368:0 94.11704:0	56.01233:6853 60.63924:2027 62.96569:1962 74.08688:7242 79.02386:1940 91.0542:2313 92.11004:44923	6765988	1645199	1596341	2186986	5973924	2350483	1495146	1709067	1580724	2113116	1214165	2129179	6531515	1469654	1152426	4489762	5946097	1489140
102	10.651	92.11012	Unknown	[M+H]+		0.886	TRUE	null	null	null	null	null	null	999	FALSE	FALSE	FALSE		FALSE	FALSE	null	null	null	null	null	null	null	82.99	MSMS_pos.1	92.11034:2858206 93.11369:0 94.11705:0	56.01233:4016 60.05668:3974 61.06483:15646 62.07243:7511 73.08395:4158 74.08692:82731 77.01778:1962 92.11002:79449	3718198	991732	1064068	1355450	4084855	1183839	848738	1052090	984724	801388	736228	1098863	4167814	1219544	864314	2446850	2932569	887326
103	4.242	92.48598	Unknown	[M+H]+	similar chromatogram in higher mz_109	0.095	FALSE	null	null	null	null	null	null	999	FALSE	FALSE	FALSE		FALSE	FALSE	null	null	null	null	null	null	null	197.83	3143	92.48598:7994563 93.48933:0 94.49269:0		0	0	0	0	0	0	2058802	0	0	0	222775	2238060	0	894652	0	0	0	414388
104	12.69	92.74602	Unknown	[M+H]+	similar chromatogram in higher mz_5948; similar chromatogram in higher mz_417	0.037	FALSE	null	null	null	null	null	null	999	FALSE	FALSE	FALSE		FALSE	FALSE	null	null	null	null	null	null	null	23.29	QC_4.2	92.74602:335935 93.74937:0 94.75273:0		0	0	0	87984	0	0	0	68303	0	87391	0	0	0	0	0	0	0	0
105	4.232	92.85085	Unknown	[M+H]+		0.022	FALSE	null	null	null	null	null	null	999	FALSE	FALSE	FALSE		FALSE	FALSE	null	null	null	null	null	null	null	122.19	9591	92.85085:2954792 93.8542:0 94.85756:0		0	0	0	0	0	0	0	632000	0	418188	0	0	0	0	0	0	0	0
106	4.3	92.95199	Unknown	[M+H]+		0.004	FALSE	null	null	null	null	null	null	999	FALSE	FALSE	FALSE		FALSE	FALSE	null	null	null	null	null	null	null	161.17	Std_C.2	92.95199:4100651 93.95534:0 94.9587:0		0	5675	395063	231542	0	0	0	0	0	0	0	0	0	0	0	0	11829	0
107	11.105	93.01165	Unknown	[M+H]+		0.004	FALSE	null	null	null	null	null	null	999	FALSE	FALSE	FALSE		FALSE	FALSE	null	null	null	null	null	null	null	360.7	Std_H.1	93.01165:3470795 94.015:120552 95.01836:0		50383	65459	0	0	0	0	53049	0	0	0	0	60849	0	0	0	0	0	0
108	13.881	93.01168	Unknown	[M+H]+		0.004	FALSE	null	null	null	null	null	null	999	FALSE	FALSE	FALSE		FALSE	FALSE	null	null	null	null	null	null	null	1074.89	Std_H.1	93.01168:10342894 94.01503:258504 95.01839:633391		9662	0	18092	0	12197	0	0	0	0	0	0	0	22669	0	4628	0	0	0
109	4.342	93.01373	Unknown	[M+H]+		0.037	FALSE	null	null	null	null	null	null	999	FALSE	FALSE	FALSE		FALSE	FALSE	null	null	null	null	null	null	null	136.94	6039	93.01373:4020314 94.01708:0 95.02044:0		0	0	0	0	0	497366	1394440	0	0	0	153257	949968	0	0	0	0	0	0
110	9.989	93.04469	Unknown	[M+H]+	similar chromatogram in higher mz_1349; similar chromatogram in higher mz_1434; similar chromatogram in higher mz_531	0.022	FALSE	null	null	null	null	null	null	999	FALSE	FALSE	FALSE		FALSE	FALSE	null	null	null	null	null	null	null	49.21	Std_B.2	93.04469:3189937 94.04804:1138929 95.0514:2074595		0	0	0	0	0	70183	0	0	45491	84945	0	0	0	0	49900	4409	78978	49793
111	12.258	93.05688	Unknown	[M+H]+	similar chromatogram in higher mz_979; similar chromatogram in higher mz_1524	0.062	FALSE	null	null	null	null	null	null	999	FALSE	FALSE	FALSE		FALSE	FALSE	null	null	null	null	null	null	null	31.51	Std_E.2	93.05688:5355556 94.06023:6651695 95.06359:0		0	0	0	0	11452	0	0	0	0	97478	0	54952	0	0	0	0	0	0
112	3.722	93.06987	Unknown	[M+H]+		0.103	FALSE	null	null	null	null	null	null	999	FALSE	FALSE	FALSE		FALSE	FALSE	null	null	null	null	null	null	null	30.25	Std_B.1	93.06987:4424964 94.07322:0 95.07658:6325182		211960	117380	0	0	133868	846628	65821	38673	72767	0	238090	625814	8060	136017	0	0	11659	40372
113	14.036	93.17085	Unknown	[M+H]+		0.125	FALSE	null	null	null	null	null	null	999	FALSE	FALSE	FALSE		FALSE	FALSE	null	null	null	null	null	null	null	15.56	10583	93.17085:1433435 94.1742:0 95.17756:0		0	17764	0	0	0	0	100838	18111	8685	1433435	7586	34730	0	14991	0	0	0	7769
114	10.611	93.17091	Unknown	[M+H]+		0.081	FALSE	null	null	null	null	null	null	999	FALSE	FALSE	FALSE		FALSE	FALSE	null	null	null	null	null	null	null	30.32	8055	93.17091:2729544 94.17426:0 95.17762:0		0	61917	0	871876	0	93846	0	0	0	1433435	0	0	0	75322	0	0	0	0
115	3.452	93.22377	Unknown	[M+H]+		0.007	FALSE	null	null	null	null	null	null	999	FALSE	FALSE	FALSE		FALSE	FALSE	null	null	null	null	null	null	null	9.3	QC_5.2	93.22377:188429 94.22712:0 95.23048:0		0	0	0	0	0	0	0	41760	0	0	0	0	0	0	0	0	0	0
116	3.473	93.3241	Unknown	[M+H]+		0.176	FALSE	null	null	null	null	null	null	999	FALSE	FALSE	FALSE		FALSE	FALSE	null	null	null	null	null	null	null	17.3	6503	93.3241:396098 94.32745:0 95.33081:0		0	128652	185809	0	0	0	0	0	0	39827	0	321225	0	124083	0	0	0	0
117	7.039	93.75195	Unknown	[M+H]+	similar chromatogram in higher mz_6403	0.022	FALSE	null	null	null	null	null	null	999	FALSE	FALSE	FALSE		FALSE	FALSE	null	null	null	null	null	null	null	159.89	9319	93.75195:5033672 94.7553:0 95.75866:0		0	0	0	602670	0	2381873	0	0	0	122996	0	0	0	0	0	0	0	0
118	7.051	93.87633	Unknown	[M+H]+		0.044	FALSE	null	null	null	null	null	null	999	FALSE	FALSE	FALSE		FALSE	FALSE	null	null	null	null	null	null	null	126.14	9319	93.87633:4733516 94.87968:0 95.88304:0		0	0	0	2274655	0	3651506	0	0	0	2273123	0	0	27200	0	0	0	0	0
119	5.79	94.03204	Unknown	[M+H]+		0.037	FALSE	null	null	null	null	null	null	999	FALSE	FALSE	FALSE		FALSE	FALSE	null	null	null	null	null	null	null	104.57	Std_B.2	94.03204:8867192 95.03539:0 96.03875:10622958		0	526564	0	0	0	0	411141	82518	0	0	0	0	0	0	0	23932	0	83709
120	14.399	94.0621	Unknown	[M+H]+	similar chromatogram in higher mz_3181; similar chromatogram in higher mz_4148; similar chromatogram in higher mz_4189	0.93	TRUE	null	null	null	null	null	null	999	FALSE	FALSE	FALSE		FALSE	FALSE	null	null	null	null	null	null	null	337.71	MSMS_pos.1	94.0622:6493616 95.06555:250705 96.06891:185867	51.05507:1796 54.03431:2727 65.10703:2186 68.04964:4913 76.71732:2054 77.50935:2152 94.06167:9592	4023010	5927008	5793826	9453958	4139199	8758095	5532874	6312062	5257680	7701882	5878666	6937963	4475401	5753229	5734199	3038577	7222121	5526910
121	9.66	94.06515	w/o MS2:Aniline; LC-ESI-QTOF; MS2; CE	[M+H]+	similar chromatogram in higher mz_982; similar chromatogram in higher mz_1298; similar chromatogram in higher mz_1711; similar chromatogram in higher mz_996; similar chromatogram in higher mz_4099	0.022	FALSE	null	94.06512	C6H7N	Aniline and substituted anilines	PAYRUJLWNCNPSJ-UHFFFAOYSA-N	NC1=CC=CC=C1	530	FALSE	TRUE	FALSE		FALSE	FALSE	null	null	100	null	null	null	null	62.74	Std_E.2	94.06515:5865212 95.0685:0 96.07186:0		0	0	0	0	0	0	0	0	41072	0	0	0	0	0	0	28192	0	0
122	10.42	94.14529	Unknown	[M+H]+		0.033	FALSE	null	null	null	null	null	null	999	FALSE	FALSE	FALSE		FALSE	FALSE	null	null	null	null	null	null	null	16.62	QC_11.2	94.14529:395851 95.14864:0 96.152:0		0	0	29541	0	0	51060	0	0	0	0	0	0	0	0	52402	0	0	0
123	12.379	94.46088	Unknown	[M+H]+	similar chromatogram in higher mz_579	0.015	FALSE	null	null	null	null	null	null	999	FALSE	FALSE	FALSE		FALSE	FALSE	null	null	null	null	null	null	null	14.72	QC_3.2	94.46088:150240 95.46423:0 96.46759:0		0	55876	0	0	0	0	0	0	0	0	81052	63531	27207	0	0	11778	108821	0
124	19.645	94.92985	Unknown	[M+H]+		0.231	FALSE	null	null	null	null	null	null	999	FALSE	FALSE	FALSE		FALSE	FALSE	null	null	null	null	null	null	null	135.77	4009	94.92985:16438672 95.9332:0 96.93656:2771273		4772496	0	0	0	3459726	0	0	0	0	0	0	9838	2136413	0	0	3547180	15299721	0
125	15.826	94.92986	Unknown	[M+H]+		0.546	TRUE	null	null	null	null	null	null	999	FALSE	FALSE	FALSE		FALSE	FALSE	null	null	null	null	null	null	null	132.56	QC_MSMS_pos.2	94.92949:2153550 95.93284:0 96.9362:231729	53.03878:1518 54.03408:2305 55.05436:2249 55.80785:1122 57.3278:1231 59.08197:1000 61.62894:1112 67.05433:2941 68.04958:4938 69.41444:2510 69.79697:1134 79.05408:11371 80.0494:2180 81.05708:17868 90.01378:1035 91.41463:1157 94.06483:14130 94.9296:47647 95.06041:13657 95.0855:3173	0	2295959	1870957	868454	0	1798334	433419	898285	1403341	1009843	1024787	2729052	0	2808987	2154379	0	14461923	2218064
126	14.504	94.98724	Unknown	[M+H]+		0.136	FALSE	null	null	null	null	null	null	999	FALSE	FALSE	FALSE		FALSE	FALSE	null	null	null	null	null	null	null	11.02	QC_2.2	94.98724:257414 95.99059:0 96.99395:0		22569	180506	213988	17948	0	0	182659	207857	153161	75676	150200	198534	0	218009	171135	77827	0	161590
127	14.095	94.98847	Unknown	[M+H]+		0.055	FALSE	null	null	null	null	null	null	999	FALSE	FALSE	FALSE		FALSE	FALSE	null	null	null	null	null	null	null	9.71	8247	94.98847:202343 95.99182:0 96.99518:0		22569	180506	87101	0	0	0	99760	185543	133041	20499	110661	49081	0	20020	146447	0	0	89559
128	3.617	95.06028	Unknown	[M+H]+		0.121	FALSE	null	null	null	null	null	null	999	FALSE	FALSE	FALSE		FALSE	FALSE	null	null	null	null	null	null	null	5.37	Std_D.2	95.06028:17769344 96.06363:1359094 97.06699:219022		0	476651	537403	152876	225710	647005	461602	413964	468931	583050	455048	100462	0	464251	425561	84567	35243	598883
129	9.366	95.06029	Unknown	[M+H]+	ion correlated with 411; similar chromatogram in higher mz_381; similar chromatogram in higher mz_3532	0.026	FALSE	null	null	null	null	null	null	999	FALSE	FALSE	FALSE		FALSE	FALSE	null	null	null	null	null	null	null	10.8	Std_D.2	95.06029:21087536 96.06364:1262251 97.067:83154		984953	454702	402578	395180	964890	255389	494227	428775	466973	907248	481238	1477467	1102920	460556	395222	839403	1063700	399506
130	13.625	95.06029	Unknown	[M+H]+		0.033	FALSE	null	null	null	null	null	null	999	FALSE	FALSE	FALSE		FALSE	FALSE	null	null	null	null	null	null	null	9.35	Std_D.2	95.06029:12938792 96.06364:599133 97.067:54160		673163	401891	366846	314258	544932	1360597	258120	263803	403023	249485	382568	369377	632018	405690	253610	446056	545246	398182
131	16.606	95.0603	Unknown	[M+H]+		0.139	FALSE	null	null	null	null	null	null	999	FALSE	FALSE	FALSE		FALSE	FALSE	null	null	null	null	null	null	null	4.57	Std_D.2	95.0603:3684518 96.06365:138667 97.06701:49121		188332	203195	317938	161163	667665	153149	275067	307608	255486	272396	261730	293044	325426	286984	285054	656048	273368	263173
132	5.403	95.0603	Unknown	[M+H]+		0.044	FALSE	null	null	null	null	null	null	999	FALSE	FALSE	FALSE		FALSE	FALSE	null	null	null	null	null	null	null	6.2	Std_D.2	95.0603:24887920 96.06365:1265565 97.06701:124759		542464	0	183841	0	179287	0	121083	0	424629	0	240326	0	0	0	576843	144048	0	225676
133	28.992	95.06031	Unknown	[M+H]+		0.56	TRUE	null	null	null	null	null	null	999	FALSE	FALSE	FALSE		FALSE	FALSE	null	null	null	null	null	null	null	7.33	MSMS_pos.1	95.06049:1189344 96.06384:163721 97.0672:118156	54.03393:4676 65.56441:1889 67.05428:2576 68.04973:32665 76.42558:1942 81.05742:2713 94.11448:2588 95.06039:195004 95.08589:4437	899449	873718	854737	1083969	999790	979230	1011956	874313	946229	886361	936018	888164	777177	886453	892082	776085	1068239	963216
134	7.004	95.06033	Unknown	[M+H]+	ion correlated with 4444; adduct linked to 410_[M+NH4]+; similar chromatogram in higher mz_951; similar chromatogram in higher mz_1376	0.161	FALSE	null	null	null	null	null	null	999	FALSE	FALSE	FALSE		FALSE	FALSE	null	null	null	null	null	null	null	60.88	Std_F.2	95.06033:172401552 96.06368:9423285 97.06704:0		771752	477516	524426	164534	305994	426176	507737	120193	374612	433597	511440	430280	737408	258009	512871	683615	347273	464337
135	27.61	95.08541	Unknown	[M+H]+	found in higher mz's MsMs_3953	0.685	FALSE	null	null	null	null	null	null	999	FALSE	FALSE	FALSE		FALSE	FALSE	null	null	null	null	null	null	null	19.98	217	95.08541:2700664 96.08876:257813 97.09212:18525		488933	2465980	1525933	2270950	526862	1601089	1855055	1629770	1855822	2056694	1757844	2128090	323018	1570374	1445396	426843	458380	1867562
136	15.004	95.08556	Unknown	[M+H]+	similar chromatogram in higher mz_2447	0.007	FALSE	null	null	null	null	null	null	999	FALSE	FALSE	FALSE		FALSE	FALSE	null	null	null	null	null	null	null	81.98	9591	95.08556:9929452 96.08891:692293 97.09227:5823		0	127803	101148	55681	31610	36105	81599	89703	117442	137146	146464	164879	50580	156736	85512	34157	0	107041
137	3.72	95.08562	Unknown	[M+H]+	found in higher mz's MsMs_4717; found in higher mz's MsMs_5303; found in higher mz's MsMs_5629; adduct linked to 521_[M+Na]+; similar chromatogram in higher mz_4115	0.56	FALSE	null	null	null	null	null	null	999	FALSE	FALSE	FALSE		FALSE	FALSE	null	null	null	null	null	null	null	16.7	Std_B.1	95.08562:14196740 96.08897:1109526 97.09233:782672		294799	292782	287093	237134	159021	85262	658295	442665	715933	100941	2067261	2911951	148008	885336	425560	49703	158689	744060
138	4.622	95.58462	Unknown	[M+H]+	similar chromatogram in higher mz_1108; similar chromatogram in higher mz_397	0.168	FALSE	null	null	null	null	null	null	999	FALSE	FALSE	FALSE		FALSE	FALSE	null	null	null	null	null	null	null	261.25	3143	95.58462:5620534 96.58797:0 97.59133:0		0	485884	382290	0	0	0	2915686	0	0	0	0	2240505	0	0	0	0	0	0
139	3.72	95.91926	Unknown	[M+H]+	similar chromatogram in higher mz_3778	0.491	FALSE	null	null	null	null	null	null	999	FALSE	FALSE	FALSE		FALSE	FALSE	null	null	null	null	null	null	null	54.69	7735	95.91926:1868238 96.92261:0 97.92597:0		196206	303597	636904	623167	0	320332	845212	204435	1277705	351539	368330	407520	288381	41794	479676	184694	184079	445089
140	3.71	95.96672	Unknown	[M+H]+		0.238	FALSE	null	null	null	null	null	null	999	FALSE	FALSE	FALSE		FALSE	FALSE	null	null	null	null	null	null	null	12.73	7735	95.96672:909158 96.97007:0 97.97343:0		0	68653	373680	199838	0	0	497727	0	538049	0	55077	0	710247	0	311663	0	0	333606
141	14.128	96.0443	Unknown	[M+H]+		0.015	FALSE	null	null	null	null	null	null	999	FALSE	FALSE	FALSE		FALSE	FALSE	null	null	null	null	null	null	null	41.77	Std_G.2	96.0443:3158070 97.04765:317125 98.05101:122287		38243	74608	75048	51553	33168	67568	54406	17933	49073	51973	74603	42771	0	46528	88813	39445	0	76074
142	10.013	96.04435	w/o MS2:2-Hydroxypyridine; LC-ESI-QTOF; MS2; CE	[M+H]+	similar chromatogram in higher mz_2557; similar chromatogram in higher mz_2153	0.062	FALSE	null	96.04439	C5H5NO	Pyridinones	UBQKCCHYAOITMY-UHFFFAOYSA-N	OC1=CC=CC=N1	530	FALSE	TRUE	FALSE		FALSE	FALSE	null	null	100	null	null	null	null	21.59	Std_C.2	96.04435:5046472 97.0477:159107 98.05106:566780		59135	58901	50630	0	62448	92088	50352	80309	64580	0	52735	55369	0	0	8992	53682	27611	60888
143	7.107	96.04461	2-Hydroxypyridine	[M+H]+	similar chromatogram in higher mz_653; similar chromatogram in higher mz_929; similar chromatogram in higher mz_1532; similar chromatogram in higher mz_1876; similar chromatogram in higher mz_2057; similar chromatogram in higher mz_2191; similar chromatogram in higher mz_4586; similar chromatogram in higher mz_5038; similar chromatogram in higher mz_5150; similar chromatogram in higher mz_670; si…	0.824	TRUE	6.722	96.04447	null	null	null	null	annotated by user-defined text library	TRUE	TRUE	FALSE		FALSE	FALSE	null	null	98	96.1	null	null	null	138.74	QC_MSMS_pos.2	96.04435:20478740 97.0477:1968614 98.05106:0	54.09741:3867 54.09854:5977 56.00349:3268 60.54419:3755 63.47128:5377 63.47272:7199 63.47416:6605 68.04929:4168 69.04482:22203 70.06513:5045 70.29711:4209 74.00539:3777 75.51135:3938 77.9909:3187 78.03371:5138 79.04173:605541 80.04503:19936 93.07587:3477 95.03625:4482 95.05602:4041 95.06042:6113 96.01431:6244 96.0442:3818177 96.07323:4116	894705	12347560	6678442	254074	245411	119697	297936	627989	5609882	177899	1587922	7490298	332864	1575238	512391	832246	820917	1864667
144	6.356	96.04762	Unknown	[M+NH4]+	adduct linked to 215_[M+Na]+	0.103	FALSE	null	null	null	null	null	null	999	FALSE	FALSE	FALSE		FALSE	FALSE	null	null	null	null	null	null	null	54.12	Std_B.2	96.04762:32432974 97.05097:0 98.05433:2304322		12874	732092	1018814	143512	18774	298601	34759	206479	291185	177899	119448	240219	332864	1575238	58979	19211	61826	47912
145	14.846	96.08073	Unknown	[M+H]+	adduct linked to 434_[M+NH4]+; found in higher mz's MsMs_434; found in higher mz's MsMs_1061	0.546	TRUE	null	null	null	null	null	null	999	FALSE	FALSE	FALSE		FALSE	FALSE	null	null	null	null	null	null	null	6.69	QC_MSMS_pos.2	96.08073:6277494 97.08408:2190134 98.08744:3016015	53.03878:2104 54.03407:3615 55.05433:6889 56.04964:1505 65.09932:1203 67.05432:1779 68.04956:9151 69.04483:2205 69.06987:2919 69.66911:2158 70.06515:4160 79.0541:24386 80.04938:6817 80.80676:1284 81.0571:44923 84.32127:1185 94.06535:6357 95.04901:1627 95.06:2219 96.04421:10822 96.05538:2578 96.08083:319871	0	173235	196152	156369	36724	0	224471	171842	165473	105390	120642	38017	56218	251340	109921	39279	39201	150149
146	27.608	96.08074	Unknown	[M+H]+	ion correlated with 2124; ion correlated with 1464; ion correlated with 433; found in higher mz's MsMs_2124	0.011	TRUE	null	null	null	null	null	null	999	FALSE	FALSE	FALSE		FALSE	FALSE	null	null	null	null	null	null	null	5.17	MSMS_pos.2	96.08086:3158824 97.08421:1049081 98.08757:645364	53.03873:2369 54.03403:1433 55.0545:4004 56.04979:2032 57.32795:1061 62.15327:1073 64.75217:1244 67.05426:3703 68.04951:5426 69.04477:1415 69.06981:1104 70.06536:1673 73.69413:1071 79.05434:11489 80.04933:3947 81.05737:22422 86.29439:1311 94.06521:4405 95.06035:3234 95.08541:4196 96.04457:35497 96.05567:5798 96.08075:168120	0	41225	34816	70305	0	94167	57891	44791	31588	50633	33485	42107	49261	66423	34121	0	0	80841
147	4.578	96.12534	Unknown	[M+H]+		0.084	FALSE	null	null	null	null	null	null	999	FALSE	FALSE	FALSE		FALSE	FALSE	null	null	null	null	null	null	null	192.01	9319	96.12534:8834785 97.12869:0 98.13205:0		112361	0	0	0	0	0	447639	0	0	0	188920	530391	0	0	0	0	0	0
148	9.139	96.13102	Unknown	[M+H]+	similar chromatogram in higher mz_446	0.084	FALSE	null	null	null	null	null	null	999	FALSE	FALSE	FALSE		FALSE	FALSE	null	null	null	null	null	null	null	24.94	10583	96.13102:1800198 97.13437:0 98.13773:0		0	56474	0	1096963	0	257186	0	0	0	1800198	0	78896	0	0	0	0	0	0
149	9.341	96.13121	Unknown	[M+H]+		0.048	FALSE	null	null	null	null	null	null	999	FALSE	FALSE	FALSE		FALSE	FALSE	null	null	null	null	null	null	null	22.44	QC_5.2	96.13121:776134 97.13456:0 98.13792:0		0	56283	0	1096963	0	257186	0	0	0	1800198	0	78896	0	0	0	0	0	0
150	9.361	96.39306	Unknown	[M+H]+		0.015	FALSE	null	null	null	null	null	null	999	FALSE	FALSE	FALSE		FALSE	FALSE	null	null	null	null	null	null	null	11.18	QC_5.2	96.39306:261279 97.39641:0 98.39977:0		0	0	0	204710	32611	0	38010	0	0	204535	0	0	0	0	0	33677	0	0
151	4.382	96.40917	Unknown	[M+H]+		0.04	FALSE	null	null	null	null	null	null	999	FALSE	FALSE	FALSE		FALSE	FALSE	null	null	null	null	null	null	null	153.91	7049	96.40917:2269901 97.41252:0 98.41588:0		0	0	0	0	0	187394	0	0	0	987214	0	1344629	0	0	0	703410	0	270275
152	4.5	96.67303	Unknown	[M+H]+	similar chromatogram in higher mz_722; similar chromatogram in higher mz_882; similar chromatogram in higher mz_1404; similar chromatogram in higher mz_3739	0.205	FALSE	null	null	null	null	null	null	999	FALSE	FALSE	FALSE		FALSE	FALSE	null	null	null	null	null	null	null	373.75	3143	96.67303:11815889 97.67638:0 98.67974:0		0	0	0	0	0	0	4542396	0	355032	0	0	4307831	0	0	0	0	0	0
153	6.014	96.7523	Unknown	[M+H]+		0.007	FALSE	null	null	null	null	null	null	999	FALSE	FALSE	FALSE		FALSE	FALSE	null	null	null	null	null	null	null	73.37	QC_2.2	96.7523:1179030 97.75565:0 98.75901:0		2694	328287	0	150358	0	0	38837	0	0	515823	35765	57994	0	0	209236	0	0	0
154	6.98	96.91827	Unknown	[M+2H]2+	ion correlated with 1376; ion correlated with 1402; ion correlated with 4444; ion correlated with 134	0.004	FALSE	null	null	null	null	null	null	999	FALSE	FALSE	FALSE		FALSE	FALSE	null	null	null	null	null	null	null	634.57	Std_F.2	96.91827:7513120 97.92162:0 98.92498:0		28381	0	44591	156033	0	125240	0	50662	0	0	30484	60556	0	0	0	0	5415	0
155	14.895	96.92777	Unknown	[M+H]+		0.077	FALSE	null	null	null	null	null	null	999	FALSE	FALSE	FALSE		FALSE	FALSE	null	null	null	null	null	null	null	23.85	3351	96.92777:2303314 97.93112:0 98.93448:0		0	252170	223859	49513	4072	343027	737	182136	1539	89799	2248	571	2476	464980	272024	0	0	7412
156	14.384	96.93192	Unknown	[M+H]+		0.004	FALSE	null	null	null	null	null	null	999	FALSE	FALSE	FALSE		FALSE	FALSE	null	null	null	null	null	null	null	9.97	QC_2.2	96.93192:216341 97.93527:0 98.93863:0		0	248239	222289	49513	0	341033	97546	180246	62760	89799	80817	268881	37380	461591	117663	0	0	131316
157	14.103	97.02843	Unknown	[M+H]+	similar chromatogram in higher mz_3473	0.385	FALSE	null	null	null	null	null	null	999	FALSE	FALSE	FALSE		FALSE	FALSE	null	null	null	null	null	null	null	6.62	1545	97.02843:1420759 98.03178:0 99.03514:0		142723	0	15770	0	179059	67929	156383	29007	113687	0	11294	28587	149173	21684	140017	345640	825032	206134
158	7.103	97.03928	Unknown	[M+H]+	similar chromatogram in higher mz_1910; similar chromatogram in higher mz_2581; adduct linked to 445_[M+H]+; similar chromatogram in higher mz_4211; similar chromatogram in higher mz_2173; similar chromatogram in higher mz_5366; similar chromatogram in higher mz_2974	0.755	FALSE	null	null	null	null	null	null	999	FALSE	FALSE	FALSE		FALSE	FALSE	null	null	null	null	null	null	null	9.93	3753	97.03928:1379117 98.04263:0 99.04599:414897		841239	447251	314376	307563	614966	165506	377686	123704	306125	0	182074	1105346	520564	291632	342740	324647	755361	581815
159	10.574	97.0648	Unknown	[M+H]+	similar chromatogram in higher mz_1440; similar chromatogram in higher mz_4438; similar chromatogram in higher mz_6258	0.077	FALSE	null	null	null	null	null	null	999	FALSE	FALSE	FALSE		FALSE	FALSE	null	null	null	null	null	null	null	5.07	Std_E.2	97.0648:5025758 98.06815:405663 99.07151:36306		145555	0	0	0	64345	0	0	0	0	0	0	0	144800	0	0	76546	72114	0
160	7.357	97.07565	Unknown	[M+H]+	similar chromatogram in higher mz_228	0.593	FALSE	null	null	null	null	null	null	999	FALSE	FALSE	FALSE		FALSE	FALSE	null	null	null	null	null	null	null	12	4903	97.07565:3633947 98.079:0 99.08236:0		42116	820526	648784	127487	25809	97072	2748295	402012	862306	187694	2114793	2681309	0	1112749	1417994	26607	43027	1511183
161	27.745	97.07588	Unknown	[M+H]+		0.465	FALSE	null	null	null	null	null	null	999	FALSE	FALSE	FALSE		FALSE	FALSE	null	null	null	null	null	null	null	5.45	Std_E.2	97.07588:2387716 98.07923:50208016 99.08259:3559691		74860	361452	501776	515683	68854	495427	541968	511766	724887	505070	469036	459939	68852	555559	571553	65598	76245	668624
162	12.682	97.07593	Unknown	[M+H]+	ion correlated with 1124; similar chromatogram in higher mz_1095; similar chromatogram in higher mz_1102; similar chromatogram in higher mz_181; similar chromatogram in higher mz_3112	0.044	TRUE	null	null	null	null	null	null	999	FALSE	FALSE	FALSE		FALSE	FALSE	null	null	null	null	null	null	null	20.09	MSMS_pos.2	97.0761:2057407 98.07945:245714 99.08281:127663	52.94415:1176 55.05453:24288 56.04963:25315 57.07007:2310 68.04951:3020 68.11718:4144 68.11932:2847 69.04477:2445 70.06512:24038 71.08543:1937 73.12946:1164 74.4856:1238 79.0544:16495 80.04933:2766 80.05748:1595 81.05733:14078 81.06986:20820 82.0609:1803 83.07313:1968 83.43955:1223 85.24489:1236 94.06521:1306 96.04459:3489 96.08076:81422 96.92193:2152 96.92796:9322 97.0397:10409 97.04785:2583 97.…	47744	131144	85503	70696	0	381858	80962	62073	173375	77258	79283	86815	54014	58410	68608	55301	0	130546
163	1.286	97.07601	Unknown	[M+H]+		0.121	FALSE	null	null	null	null	null	null	999	FALSE	FALSE	FALSE		FALSE	FALSE	null	null	null	null	null	null	null	8.62	Std_D.2	97.07601:3512460 98.07936:28754004 99.08272:2496418		10617	1137134	975368	633557	7283	929573	1927112	853350	1167241	588338	1158713	518572	20519	929889	837011	8518	12859	1521385
164	4.089	97.07601	Unknown	[M+H]+		0.385	FALSE	null	null	null	null	null	null	999	FALSE	FALSE	FALSE		FALSE	FALSE	null	null	null	null	null	null	null	7.62	Std_A.2	97.07601:1898818 98.07936:32349918 99.08272:2027045		0	447961	1172537	602229	0	94264	1423671	450849	1279107	742090	489475	949634	0	379607	360243	0	0	700836
165	14.428	97.13158	Unknown	[M+H]+		0.341	FALSE	null	null	null	null	null	null	999	FALSE	FALSE	FALSE		FALSE	FALSE	null	null	null	null	null	null	null	10.7	QC_2.2	97.13158:368550 98.13493:0 99.13829:0		26517	0	14073	0	0	35600	203170	65009	140146	0	182178	0	0	0	167985	30589	0	222121
166	4.147	97.15688	Unknown	[M+H]+		0.004	FALSE	null	null	null	null	null	null	999	FALSE	FALSE	FALSE		FALSE	FALSE	null	null	null	null	null	null	null	165.36	MSMS_pos.2	97.15688:4316528 98.16023:0 99.16359:0		0	0	0	1499398	0	1251825	0	1417997	0	0	320885	0	0	0	0	0	0	0
167	4.53	97.18759	Unknown	[M+H]+	similar chromatogram in higher mz_6217	0.029	FALSE	null	null	null	null	null	null	999	FALSE	FALSE	FALSE		FALSE	FALSE	null	null	null	null	null	null	null	269.43	9591	97.18759:5175074 98.19094:0 99.1943:0		0	0	0	0	0	0	0	0	0	0	0	0	630884	0	0	0	922013	0
168	14.423	97.23222	Unknown	[M+H]+	similar chromatogram in higher mz_6570	0.271	FALSE	null	null	null	null	null	null	999	FALSE	FALSE	FALSE		FALSE	FALSE	null	null	null	null	null	null	null	14.62	QC_2.2	97.23222:320437 98.23557:0 99.23893:0		0	0	12155	0	0	0	160979	41168	73256	0	173039	0	0	0	148080	0	105079	197064
169	4.395	97.23619	Unknown	[M+H]+		0.022	FALSE	null	null	null	null	null	null	999	FALSE	FALSE	FALSE		FALSE	FALSE	null	null	null	null	null	null	null	158.86	4903	97.23619:2606289 98.23954:0 99.2429:0		0	0	0	515997	0	0	764478	0	0	0	0	433250	0	0	0	0	0	0
170	14.429	97.33347	Unknown	[M+H]+		0.147	FALSE	null	null	null	null	null	null	999	FALSE	FALSE	FALSE		FALSE	FALSE	null	null	null	null	null	null	null	12.59	QC_2.2	97.33347:207344 98.33682:0 99.34018:0		0	0	0	0	0	0	118681	0	34988	0	116782	0	0	0	104520	0	0	129257
171	4.83	97.53069	Unknown	[M+H]+	similar chromatogram in higher mz_4627; similar chromatogram in higher mz_2340; similar chromatogram in higher mz_6545; similar chromatogram in higher mz_555; similar chromatogram in higher mz_882; similar chromatogram in higher mz_1437; similar chromatogram in higher mz_2599; similar chromatogram in higher mz_2973; similar chromatogram in higher mz_3791	0.022	FALSE	null	null	null	null	null	null	999	FALSE	FALSE	FALSE		FALSE	FALSE	null	null	null	null	null	null	null	155.6	6103	97.53069:3728228 98.53404:0 99.5374:0		0	0	455949	0	0	0	271597	0	0	0	0	0	0	0	309970	0	0	0
172	27.937	97.74376	Unknown	[M+H]+		0.128	FALSE	null	null	null	null	null	null	999	FALSE	FALSE	FALSE		FALSE	FALSE	null	null	null	null	null	null	null	15.57	8135	97.74376:292979 98.74711:0 99.75047:0		0	0	20457	37023	0	29873	120500	0	123033	0	134428	0	12640	0	141568	0	0	70509
173	4.781	97.78808	Unknown	[M+H]+	similar chromatogram in higher mz_3249; similar chromatogram in higher mz_5925; similar chromatogram in higher mz_586; similar chromatogram in higher mz_6903	0.037	FALSE	null	null	null	null	null	null	999	FALSE	FALSE	FALSE		FALSE	FALSE	null	null	null	null	null	null	null	157.87	9591	97.78808:4534863 98.79143:0 99.79479:0		0	0	0	0	0	0	0	0	0	0	209194	0	0	0	0	0	0	0
174	7.034	98.05946	Unknown	[M+H]+	ion correlated with 3	0.147	FALSE	null	null	null	null	null	null	999	FALSE	FALSE	FALSE		FALSE	FALSE	null	null	null	null	null	null	null	8.48	Std_C.2	98.05946:8930666 99.06281:0 100.06617:0		322176	65932	35994	126284	311548	0	83874	0	47784	0	61021	56255	342959	72256	45012	332792	136704	44224
175	11.567	98.05993	Unknown	[M+H]+	similar chromatogram in higher mz_3136; similar chromatogram in higher mz_3962	0.022	FALSE	null	null	null	null	null	null	999	FALSE	FALSE	FALSE		FALSE	FALSE	null	null	null	null	null	null	null	27.87	Std_C.2	98.05993:22137414 99.06328:1276309 100.06664:201421		59973	59577	70235	357057	38947	0	64439	0	55860	0	0	0	51636	0	0	33584	55376	0
176	14.675	98.06015	Unknown	[M+H]+	similar chromatogram in higher mz_1571; similar chromatogram in higher mz_5729; similar chromatogram in higher mz_1460; similar chromatogram in higher mz_5883; similar chromatogram in higher mz_732; similar chromatogram in higher mz_499; similar chromatogram in higher mz_1186	0.026	FALSE	null	null	null	null	null	null	999	FALSE	FALSE	FALSE		FALSE	FALSE	null	null	null	null	null	null	null	5.77	Std_C.2	98.06015:3165962 99.0635:451272 100.06686:293461		0	19781	52506	194550	34258	521943	49666	59202	85351	53688	63356	36498	53035	83951	55412	30901	41396	55346
177	1.397	98.07111	Unknown	[M+H]+		0.201	FALSE	null	null	null	null	null	null	999	FALSE	FALSE	FALSE		FALSE	FALSE	null	null	null	null	null	null	null	21.95	QC_3.2	98.07111:8426818 99.07446:2101078 100.07782:1296673		17635	971886	1670486	1853466	23259	1972120	3864502	1434265	1810123	627161	1734042	679654	0	1569838	1436832	13020	11049	2190704
178	29.217	98.07116	Unknown	[M+H]+		0.44	FALSE	null	null	null	null	null	null	999	FALSE	FALSE	FALSE		FALSE	FALSE	null	null	null	null	null	null	null	19.93	Std_E.2	98.07116:12919498 99.07451:3912200 100.07787:1937691		16399	1519962	1483824	1535806	23039	2852298	587061	499060	3454450	665111	2687887	761573	20951	4037420	672002	11341	9848	3478698
179	7.042	98.07121	Unknown	[M+H]+		0.623	FALSE	null	null	null	null	null	null	999	FALSE	FALSE	FALSE		FALSE	FALSE	null	null	null	null	null	null	null	17.33	Std_C.2	98.07121:6178947 99.07456:2835447 100.07792:1256125		17648	1040967	1441000	110727	26946	413462	2894437	1220509	1727560	367361	3254866	1068496	34558	1523463	1396394	22303	0	2298373
180	3.559	98.0713	Unknown	[M+H]+		0.33	FALSE	null	null	null	null	null	null	999	FALSE	FALSE	FALSE		FALSE	FALSE	null	null	null	null	null	null	null	21.7	Std_A.2	98.0713:8764357 99.07465:3249352 100.07801:1803235		0	471690	2164226	223418	0	638581	3240292	2866896	1563363	350842	3064854	425866	0	781222	2790574	0	0	5091678
181	12.442	98.08321	Unknown	[M+H]+	ion correlated with 1102	0.004	FALSE	null	null	null	null	null	null	999	FALSE	FALSE	FALSE		FALSE	FALSE	null	null	null	null	null	null	null	10.57	Std_C.2	98.08321:4717614 99.08656:0 100.08992:0		0	0	69510	0	0	0	0	14213	0	84801	0	0	18850	0	0	7117	0	9221
182	15.21	98.09636	Unknown	[M+H]+	ion correlated with 1025; adduct linked to 476_[M+NH4]+; found in higher mz's MsMs_2148; found in higher mz's MsMs_2143; found in higher mz's MsMs_1061	0.007	TRUE	null	null	null	null	null	null	999	FALSE	FALSE	FALSE		FALSE	FALSE	null	null	null	null	null	null	null	3.61	MSMS_pos.2	98.0965:7943703 99.09985:683768 100.10321:3318619	53.03873:3006 55.05452:34019 56.04963:32798 56.05775:1706 57.07007:4555 58.06534:1687 70.06508:22999 71.08543:3770 79.05437:9596 81.0698:31236 82.02882:3061 82.06519:8430 82.07323:2202 83.07313:2805 84.08083:2451 96.08076:2982 97.076:12182 98.05997:4342 98.07136:9400 98.07927:9113 98.09636:290463	0	31086	73474	29557	53730	33680	75264	49027	54359	0	66984	22986	69043	30544	70503	123971	0	47375
183	27.695	98.66308	Unknown	[M+H]+		0.198	FALSE	null	null	null	null	null	null	999	FALSE	FALSE	FALSE		FALSE	FALSE	null	null	null	null	null	null	null	14.99	3783	98.66308:315232 99.66643:0 100.66979:0		0	94896	163500	0	0	120696	191880	43135	123602	61754	74392	0	0	88715	135294	0	0	107043
184	3.689	98.98378	Unknown	[M+H]+	similar chromatogram in higher mz_4137; similar chromatogram in higher mz_1411; similar chromatogram in higher mz_2587; similar chromatogram in higher mz_2737; similar chromatogram in higher mz_3005; similar chromatogram in higher mz_3426; similar chromatogram in higher mz_4372; similar chromatogram in higher mz_4403; similar chromatogram in higher mz_4451; similar chromatogram in higher mz_4668;…	0.179	FALSE	null	null	null	null	null	null	999	FALSE	FALSE	FALSE		FALSE	FALSE	null	null	null	null	null	null	null	210.82	1321	98.98378:14206515 99.98713:0 100.99049:0		4063023	31726	45341	112046	9591768	18168	21582	0	126843	86989	152155	14607	9510035	29985	168411	5906742	7144472	69893
185	3.599	98.98384	Unknown	[M+H]+	ion correlated with 2746; found in higher mz's MsMs_5020; similar chromatogram in higher mz_3470; found in higher mz's MsMs_5035; similar chromatogram in higher mz_5303; found in higher mz's MsMs_5303; similar chromatogram in higher mz_4980; similar chromatogram in higher mz_5629; similar chromatogram in higher mz_6263	0.19	FALSE	null	null	null	null	null	null	999	FALSE	FALSE	FALSE		FALSE	FALSE	null	null	null	null	null	null	null	222.03	4681	98.98384:13266847 99.98719:0 100.99055:0		4393489	31726	45341	112046	9636797	18168	21582	0	126843	86989	152155	14607	9362540	29985	168411	5858370	7182750	69893
186	27.495	98.98409	Unknown	[M+H]+		0.788	FALSE	null	null	null	null	null	null	999	FALSE	FALSE	FALSE		FALSE	FALSE	null	null	null	null	null	null	null	22.86	8551	98.98409:680668 99.98744:0 100.9908:0		411102	515748	502361	384910	445496	509541	407775	471534	491320	440777	514825	468214	274056	566053	491450	339360	299350	340955
187	14.467	98.98416	Unknown	[M+H]+	similar chromatogram in higher mz_6993	0.319	FALSE	null	null	null	null	null	null	999	FALSE	FALSE	FALSE		FALSE	FALSE	null	null	null	null	null	null	null	18.35	Std_B.2	98.98416:6051490 99.98751:0 100.99087:68696		252032	52419	159127	158446	32424	145504	157725	226562	46918	83477	166034	64537	345763	98804	54563	32040	1532592	294394
188	14.178	98.98459	Unknown	[M+H]+	found in higher mz's MsMs_2107; similar chromatogram in higher mz_5008	0.396	FALSE	null	null	null	null	null	null	999	FALSE	FALSE	FALSE		FALSE	FALSE	null	null	null	null	null	null	null	20.35	1545	98.98459:3042935 99.98794:0 100.9913:0		306114	22959	159127	158446	478726	145504	157725	226562	46918	83477	180482	206988	954081	98804	35328	444510	2733217	198076
189	27.444	99.05518	Unknown	[M+H]+		0.7	FALSE	null	null	null	null	null	null	999	FALSE	FALSE	FALSE		FALSE	FALSE	null	null	null	null	null	null	null	10.95	Std_E.2	99.05518:1698121 100.05853:3021828 101.06189:12266490		244673	1098421	983227	1184188	292568	1389085	1026247	978088	1161651	1280779	882576	1326451	273087	1262088	1077456	227658	189390	1333131
190	7.046	99.08044	w/o MS2:trans-2-Hexenal; LC-ESI-QTOF; MS2; CE	[M+H]+	similar chromatogram in higher mz_1553; similar chromatogram in higher mz_2909; similar chromatogram in higher mz_3862; similar chromatogram in higher mz_4808; similar chromatogram in higher mz_5802; similar chromatogram in higher mz_6166	0.242	FALSE	null	99.08044	C6H10O	Medium-chain aldehydes	MBDOYVRWFFCFHM-SNAWJCMRSA-N	CCC\C=C\C=O	530	FALSE	TRUE	FALSE		FALSE	FALSE	null	null	100	null	null	null	null	13.33	2841	99.08044:4003215 100.08379:1996741 101.08715:0		1065902	0	0	0	1210580	0	38675	0	0	0	51457	32041	563394	78557	0	603520	581870	50607
191	8.891	99.09165	Unknown	[M+H]+	similar chromatogram in higher mz_3248	0.3	FALSE	null	null	null	null	null	null	999	FALSE	FALSE	FALSE		FALSE	FALSE	null	null	null	null	null	null	null	8.46	QC_2.1	99.09165:662525 100.095:0 101.09836:0		539195	58296	54600	75749	493368	224889	285426	0	172446	111073	282449	46816	0	49818	150607	0	387096	33695
192	14.863	99.4022	Unknown	[M+H]+	similar chromatogram in higher mz_210; similar chromatogram in higher mz_3338; similar chromatogram in higher mz_3481	0.095	FALSE	null	null	null	null	null	null	999	FALSE	FALSE	FALSE		FALSE	FALSE	null	null	null	null	null	null	null	14.12	7031	99.4022:309169 100.40555:0 101.40891:0		0	0	0	0	25261	97652	19972	0	19692	0	24824	14815	0	0	90406	0	0	52940
193	14.606	99.9485	Unknown	[M+H]+	similar chromatogram in higher mz_3037	0.033	FALSE	null	null	null	null	null	null	999	FALSE	FALSE	FALSE		FALSE	FALSE	null	null	null	null	null	null	null	17.15	9559	99.9485:190761 100.95185:0 101.95521:0		0	14758	0	0	24268	63529	9795	0	0	0	7414	0	50512	0	0	0	0	0
194	27.396	100.03909	Unknown	[M+H]+		0.209	FALSE	null	null	null	null	null	null	999	FALSE	FALSE	FALSE		FALSE	FALSE	null	null	null	null	null	null	null	4.45	8551	100.03909:969390 101.04244:0 102.0458:63062		49669	747532	729522	887280	50774	715798	644100	556409	686721	772717	614040	727861	95559	751711	609195	76238	76820	762460
195	11.092	100.03965	Unknown	[M+H]+		0.19	FALSE	null	null	null	null	null	null	999	FALSE	FALSE	FALSE		FALSE	FALSE	null	null	null	null	null	null	null	10.26	Std_F.1	100.03965:6284238 101.043:346296 102.04636:142699		141757	0	0	0	162872	0	0	0	224846	0	0	0	370148	0	280420	141101	235237	244466
196	11.495	100.0506	Unknown	[M+H]+	similar chromatogram in higher mz_1152	0.172	FALSE	null	null	null	null	null	null	999	FALSE	FALSE	FALSE		FALSE	FALSE	null	null	null	null	null	null	null	13.74	1945	100.0506:5473884 101.05395:0 102.05731:0		158092	0	0	0	46018	0	0	0	0	80332	68888	0	413902	75959	0	390048	578524	57873
197	14.177	100.0507	Unknown	[M+H]+		0.04	FALSE	null	null	null	null	null	null	999	FALSE	FALSE	FALSE		FALSE	FALSE	null	null	null	null	null	null	null	6.1	471	100.0507:1014056 101.05405:0 102.05741:321511		0	31304	18406	96239	0	31998	198020	19102	21318	58441	33153	32033	29064	56173	12756	31712	39686	35702
198	27.54	100.07542	Unknown	[M+H]+		0.333	FALSE	null	null	null	null	null	null	999	FALSE	FALSE	FALSE		FALSE	FALSE	null	null	null	null	null	null	null	5.72	9319	100.07542:1981713 101.07877:1264622 102.08213:619358		1210314	1241625	1244645	1508824	435665	1559767	1116124	1009718	1110316	1313238	977282	1188744	1294413	1188410	1175114	989324	479706	1080492
199	14.748	100.07569	Unknown	[M+H]+	ion correlated with 219; similar chromatogram in higher mz_219; similar chromatogram in higher mz_1537; similar chromatogram in higher mz_2975	0.553	TRUE	null	null	null	null	null	null	999	FALSE	FALSE	FALSE		FALSE	FALSE	null	null	null	null	null	null	null	27.67	MSMS_pos.1	100.0758:2230296 101.07915:1088016 102.08251:353940	53.03889:2231 55.05463:37435 56.04981:102551 57.00637:2344 57.03373:4259 57.07011:3589 59.04926:8871 72.04437:6749 72.08108:20212 82.02899:7495 82.06494:7341 83.049:8566 83.08559:40352 84.04439:138183 84.08086:2467 84.25079:2025 87.40134:2224 90.80415:2173 94.87252:2109 98.98379:30611 99.05573:12197 99.06697:2296 100.03934:6864 100.05833:2959 100.07544:80021 100.1125:49835	498986	691738	380489	222552	580130	223974	3536716	258309	496790	306105	300364	2626659	293499	382871	431906	1142667	15710524	1117152
200	5.587	100.07573	N-Methyl-2-Pyrrolidinone	[M+H]+		0.656	TRUE	4.816	100.0757	null	null	null	null	annotated by user-defined text library	TRUE	TRUE	FALSE		FALSE	FALSE	null	null	92.6	85.2	null	null	null	80.09	MSMS_pos.2	100.0757:17096404 101.07905:1021342 102.08241:0	52.88209:1793 54.03384:2047 55.05456:10940 56.04963:102471 57.0337:2368 57.0531:3356 57.07007:7430 58.06534:2770 59.06063:36449 60.04459:1979 62.89485:1650 72.04436:3523 72.08092:23884 75.39816:2323 77.15937:1686 82.06515:38038 83.04922:10860 83.08533:6752 84.08083:1883 92.85303:1625 99.05527:1726 100.07576:1407139 100.10663:1828 100.11185:4670	14812745	1463935	9101574	207393	9587752	313932	10824562	2135674	8772276	0	9058796	56882024	557958	324926	27205164	2358300	16120109	11838374
201	9.382	100.07583	Unknown	[M+H]+	similar chromatogram in higher mz_1257	0.106	FALSE	null	null	null	null	null	null	999	FALSE	FALSE	FALSE		FALSE	FALSE	null	null	null	null	null	null	null	24.27	1545	100.07583:21474454 101.07918:0 102.08254:0		345420	1292879	731704	226616	317774	434981	283354	191818	504010	1875777	304199	705644	361455	235145	530993	312806	461684	537444
202	6.202	100.07584	Unknown	[M+H]+		0.505	TRUE	null	null	null	null	null	null	999	FALSE	FALSE	FALSE		FALSE	FALSE	null	null	null	null	null	null	null	106.5	MSMS_pos.1	100.07568:15773999 101.07903:956732 102.08239:365672	55.0545:10513 56.04979:194899 57.0701:11429 72.08096:43874 82.06493:108469 83.04898:15848 83.08569:145770 99.0558:45812 100.07542:3119416 100.11244:42504	12786765	21550162	5758617	207393	9306835	456718	357646	3107159	8214852	233687	6405198	30170312	775360	2210693	30001368	2125514	17069982	11636280
203	6.801	100.07585	Unknown	[M+H]+	found in higher mz's MsMs_6166; found in higher mz's MsMs_5802; adduct linked to 522_[M+NH4]+	0.652	TRUE	null	null	null	null	null	null	999	FALSE	FALSE	FALSE		FALSE	FALSE	null	null	null	null	null	null	null	89.36	MSMS_pos.2	100.07567:16416260 101.07902:1178346 102.08238:0	55.05451:18389 56.04963:133037 57.03369:2826 57.0531:4984 57.07007:7862 58.06534:3417 59.06063:44371 60.04436:2601 67.97237:11517 72.08094:56443 82.06514:47821 83.04907:9916 83.08537:12229 97.15448:4486 100.07576:1876083 100.10758:2671 100.11185:7214	12786765	17622418	23414982	249888	6263063	367653	2504307	5289426	10080340	1831583	1690080	28743500	1659570	3683294	44247924	748112	7873927	11678375
204	6.032	100.11205	Unknown	[M+H]+	found in higher mz's MsMs_3122; found in higher mz's MsMs_6453; found in higher mz's MsMs_6166; found in higher mz's MsMs_2189; found in higher mz's MsMs_3590; found in higher mz's MsMs_5460; found in higher mz's MsMs_5802; adduct linked to 642_[M+Na]+; found in higher mz's MsMs_4233; found in higher mz's MsMs_4799	0.418	TRUE	null	null	null	null	null	null	999	FALSE	FALSE	FALSE		FALSE	FALSE	null	null	null	null	null	null	null	28.77	MSMS_pos.1	100.11185:7209706 101.1152:0 102.11856:0	55.05456:25328 56.0498:79072 57.07011:5636 58.06528:11495 72.04494:3504 72.08112:13900 82.06496:39395 83.0489:12830 83.08565:65393 99.05562:25399 100.07542:1113463 100.11243:187366	5095899	109031	120490	0	3960554	188665	83957	230142	368539	0	72413	181079	4505035	186563	388036	4658452	3240420	273283
205	10.725	100.11206	Unknown	[M+H]+		0.103	FALSE	null	null	null	null	null	null	999	FALSE	FALSE	FALSE		FALSE	FALSE	null	null	null	null	null	null	null	18.9	Std_C.2	100.11206:94005464 101.11541:6676676 102.11877:257145		840664	151522	142358	0	1059615	137383	190981	259816	80576	112464	257952	71859	1081310	83373	223932	875500	1362103	58738
206	14.055	100.1123	Unknown	[M+H]+		0.099	TRUE	null	null	null	null	null	null	999	FALSE	FALSE	FALSE		FALSE	FALSE	null	null	null	null	null	null	null	5.85	MSMS_pos.2	100.11221:6986119 101.11556:1532820 102.11892:6625966	53.03873:3268 55.0545:219735 56.04979:239847 57.03368:12006 57.05312:7937 57.06997:6670 58.06535:16258 59.0494:51946 59.0606:17532 69.4267:2630 70.06508:1798 71.07297:7906 72.04435:4195 72.08089:97006 73.0844:2015 82.06512:13007 83.04906:44726 83.0854:14376 84.0443:13444 84.0808:10749 99.09969:5186 100.03921:3689 100.07577:209709 100.11186:327476	682801	64018	155856	70583	560506	60389	135474	119715	116309	47640	129970	50232	832898	196143	196546	1173979	785185	138445
207	27.619	100.11234	Unknown	[M+H]+	ion correlated with 1788; ion correlated with 2830; ion correlated with 1789; ion correlated with 3776	0.337	TRUE	null	null	null	null	null	null	999	FALSE	FALSE	FALSE		FALSE	FALSE	null	null	null	null	null	null	null	18.13	MSMS_pos.1	100.11184:3928117 101.11519:0 102.11855:119739	54.55651:1903 55.01812:2461 55.05465:14085 57.04477:3164 59.06045:3729 62.59669:2084 71.23397:2000 72.08094:3543 82.029:3923 82.04028:4004 82.06495:3776 83.049:3896 83.08569:37275 84.08087:3593 99.05506:13180 99.06698:3947 100.05074:3337 100.07553:41950 100.11246:53401	5100279	311910	355929	325668	5252762	482408	433249	367221	422373	249708	408151	184966	4852468	545772	510464	4042481	5306349	461885
208	27.714	100.11237	Unknown	[M+H]+	ion correlated with 643; ion correlated with 1786	0.161	TRUE	null	null	null	null	null	null	999	FALSE	FALSE	FALSE		FALSE	FALSE	null	null	null	null	null	null	null	17.76	MSMS_pos.2	100.11222:3874572 101.11557:361016 102.11893:2403826	53.63764:1156 55.05452:25434 56.04959:4158 57.07007:1466 58.06537:31605 59.06061:9199 64.42502:1076 66.88688:1228 67.52676:1343 67.88528:1119 69.50359:2424 70.06536:1306 71.07293:3010 72.04434:9042 72.0809:34687 73.58414:1099 82.06512:3226 83.02396:2351 83.08569:16461 84.08887:1432 90.76437:1184 99.09128:1456 99.09969:2225 100.02403:1989 100.0392:8075 100.05061:1976 100.07572:34765 100.11186:2380…	5100279	311910	355929	451779	5460522	603161	433372	379675	422373	336316	411244	378696	4917435	482805	511012	3938430	4380656	461885
209	4.542	100.15244	Unknown	[M+H]+	similar chromatogram in higher mz_2090	0.136	FALSE	null	null	null	null	null	null	999	FALSE	FALSE	FALSE		FALSE	FALSE	null	null	null	null	null	null	null	31.02	3143	100.15244:6290542 101.15579:0 102.15915:0		0	522284	326952	0	0	0	1949098	226513	0	0	0	2804238	1221871	0	0	0	0	0
210	14.891	100.53464	Unknown	[M+H]+		0.011	FALSE	null	null	null	null	null	null	999	FALSE	FALSE	FALSE		FALSE	FALSE	null	null	null	null	null	null	null	11.93	7031	100.53464:135250 101.53799:0 102.54135:0		0	0	0	29446	0	0	0	11203	11979	0	0	0	0	20722	0	0	0	12588
211	4.579	100.55175	Unknown	[M+H]+		0.044	FALSE	null	null	null	null	null	null	999	FALSE	FALSE	FALSE		FALSE	FALSE	null	null	null	null	null	null	null	139.37	5623	100.55175:3006868 101.5551:0 102.55846:0		0	0	0	0	0	0	1045434	0	243856	0	0	802744	0	0	0	0	0	0
212	4.72	100.56485	Unknown	[M+H]+	similar chromatogram in higher mz_3485	0.007	FALSE	null	null	null	null	null	null	999	FALSE	FALSE	FALSE		FALSE	FALSE	null	null	null	null	null	null	null	129.61	9319	100.56485:5666479 101.5682:0 102.57156:0		0	0	0	0	0	373118	0	0	0	0	0	0	0	0	0	0	0	290446
213	14.78	100.58868	Unknown	[M+H]+		0.264	FALSE	null	null	null	null	null	null	999	FALSE	FALSE	FALSE		FALSE	FALSE	null	null	null	null	null	null	null	26.47	10311	100.58868:1568774 101.59203:0 102.59539:0		0	0	91317	1210274	0	1568774	113840	65749	0	627863	329438	0	0	0	31591	0	0	378942
214	10.195	100.65187	Unknown	[M+H]+	similar chromatogram in higher mz_415; similar chromatogram in higher mz_7621; similar chromatogram in higher mz_2573	0.011	FALSE	null	null	null	null	null	null	999	FALSE	FALSE	FALSE		FALSE	FALSE	null	null	null	null	null	null	null	31.84	QC_2.2	100.65187:292961 101.65522:0 102.65858:0		0	0	0	0	0	0	0	0	0	0	68105	0	0	0	0	0	0	0
215	6.741	101.00318	Unknown	[M+Na]+	adduct linked to 144_[M+NH4]+; similar chromatogram in higher mz_3556	0.026	FALSE	null	null	null	null	null	null	999	FALSE	FALSE	FALSE		FALSE	FALSE	null	null	null	null	null	null	null	296.51	Std_B.2	101.00318:5623934 102.00653:0 103.00989:0		0	0	0	0	80097	0	0	0	38275	0	0	0	0	75446	12773	0	0	0
216	13.646	101.01658	Unknown	[M+H]+	ion correlated with 1214; similar chromatogram in higher mz_1214; similar chromatogram in higher mz_3265	0.037	FALSE	null	null	null	null	null	null	999	FALSE	FALSE	FALSE		FALSE	FALSE	null	null	null	null	null	null	null	12.64	10311	101.01658:5616016 102.01993:233830 103.02329:229578		0	85427	0	1072248	0	5616016	12453	0	0	1084754	0	17282	0	0	0	0	38533	0
217	15.424	101.0347	Unknown	[M+H]+	ion correlated with 533; adduct linked to 533_[M+H]+	0.015	FALSE	null	null	null	null	null	null	999	FALSE	FALSE	FALSE		FALSE	FALSE	null	null	null	null	null	null	null	27.9	Std_H.1	101.0347:4348890 102.03805:0 103.04141:0		0	40236	28367	0	0	39431	35390	68241	62372	0	77681	109489	0	76531	54231	0	0	66618
218	6.844	101.05967	Unknown	[M+H]+		0.099	FALSE	null	null	null	null	null	null	999	FALSE	FALSE	FALSE		FALSE	FALSE	null	null	null	null	null	null	null	8.18	Std_H.1	101.05967:6246604 102.06302:883972 103.06638:0		48425	0	0	135582	16696	0	0	0	0	212375	0	0	41752	0	0	36078	63276	0
219	14.805	101.05978	Unknown	[M+H]+	ion correlated with 199; similar chromatogram in higher mz_544; adduct linked to 544_[M+H]+	0.396	TRUE	null	null	null	null	null	null	999	FALSE	FALSE	FALSE		FALSE	FALSE	null	null	null	null	null	null	null	45.8	MSMS_pos.1	101.05972:3189450 102.06307:334724 103.06643:0	53.03889:3783 55.05456:42267 56.04978:87518 57.07011:3780 58.06528:4226 59.04925:21281 61.03986:4733 65.08162:2249 72.04437:5577 72.08093:4354 74.06026:4254 83.049:9568 83.06049:4054 83.08553:16812 84.04431:333564 84.08086:10431 85.02858:10657 87.27359:2345 100.07541:26298 100.11249:24733 101.05991:29369 101.07142:5745 101.10703:33751	393463	28137	23323	40057	633814	77267	4222802	132824	132837	60067	14183	2615888	102172	21461	109543	1636701	24715776	1007440
220	3.563	101.07078	Unknown	[M+H]+		0.429	FALSE	null	null	null	null	null	null	999	FALSE	FALSE	FALSE		FALSE	FALSE	null	null	null	null	null	null	null	7.18	2935	101.07078:5891217 102.07413:6044576 103.07749:2446965		0	2202123	963867	796798	36083	1762848	1239428	932507	1200450	267636	1313891	665918	0	953203	960036	0	41740	2708280
221	14.672	101.07079	Unknown	[M+H]+		0.41	FALSE	null	null	null	null	null	null	999	FALSE	FALSE	FALSE		FALSE	FALSE	null	null	null	null	null	null	null	12.74	10311	101.07079:7091394 102.07414:425539 103.0775:0		395908	1049977	1129950	5737972	664872	7091394	833944	1214224	583735	4611723	1864185	1810340	1342331	1091422	572995	1403596	5237792	1635176
222	29.499	101.07085	Unknown	[M+H]+		0.143	FALSE	null	null	null	null	null	null	999	FALSE	FALSE	FALSE		FALSE	FALSE	null	null	null	null	null	null	null	7.7	Std_E.2	101.07085:7722106 102.0742:9973283 103.07756:4573852		29216	1404817	998114	640215	45650	1783609	1594431	1067180	2188787	825148	1782186	934994	32751	1673305	1229737	28597	29022	1274622
223	27.429	101.07086	Unknown	[M+H]+		0.645	TRUE	null	null	null	null	null	null	999	FALSE	FALSE	FALSE		FALSE	FALSE	null	null	null	null	null	null	null	5.59	MSMS_pos.2	101.07104:891125 102.07439:51043 103.07775:683943	55.05453:7586 56.0498:10787 57.04493:2537 57.07006:7153 58.06536:18959 59.06063:42245 60.04465:8893 72.08095:9968 74.06001:2825 74.09632:22662 81.85786:1349 83.0602:2576 84.0444:7966 84.08083:5589 94.26888:1241 98.42246:1332 100.07577:10295 100.1123:35155 101.03457:1773 101.07117:25003 101.10737:7704 101.11544:6006	396312	1346171	1380773	1353146	619189	1353230	1733162	1093028	2031162	1263852	1255223	1501074	71433	1471744	1655970	53451	444464	1656118
224	0.601	101.07087	Unknown	[M+H]+		0.07	FALSE	null	null	null	null	null	null	999	FALSE	FALSE	FALSE		FALSE	FALSE	null	null	null	null	null	null	null	6.67	Std_D.2	101.07087:6720194 102.07422:5853882 103.07758:1659209		38338	1281539	1869515	1067709	65921	1860915	3764046	1886943	2037521	1283660	1968662	1342917	25940	1606523	1661125	52969	15130	2216080
225	19.997	101.07089	Unknown	[M+H]+		0.007	FALSE	null	null	null	null	null	null	999	FALSE	FALSE	FALSE		FALSE	FALSE	null	null	null	null	null	null	null	8	Std_E.2	101.07089:5270508 102.07424:312491 103.0776:89096		31081	497571	388620	312397	36696	392322	368338	388255	373965	481261	460484	491350	34239	431100	420144	62185	16295	458512
226	19.004	101.0709	Unknown	[M+H]+		0.004	FALSE	null	null	null	null	null	null	999	FALSE	FALSE	FALSE		FALSE	FALSE	null	null	null	null	null	null	null	10.2	Std_E.2	101.0709:2986160 102.07425:122583 103.07761:144005		52952	394660	447478	399843	26565	464687	380234	420617	397579	359442	390381	516209	74293	489456	457256	46315	52309	494662
227	31.435	101.07096	Unknown	[M+H]+		0.106	FALSE	null	null	null	null	null	null	999	FALSE	FALSE	FALSE		FALSE	FALSE	null	null	null	null	null	null	null	7.2	Std_G.2	101.07096:3229804 102.07431:3056235 103.07767:2499180		37787	789288	1114257	689572	44439	1536815	1916185	1042173	1365686	858274	1995654	651279	50451	2285510	1308296	44388	34549	1490825
228	6.821	101.07101	Unknown	[M+H]+		0.227	FALSE	null	null	null	null	null	null	999	FALSE	FALSE	FALSE		FALSE	FALSE	null	null	null	null	null	null	null	6.42	8793	101.07101:3980555 102.07436:3627302 103.07772:1883389		28023	647748	1286143	347263	42624	654584	3110058	927858	1924203	302446	2306851	974252	41093	1224651	1562382	43597	55585	2140890
229	2.319	101.07117	Unknown	[M+H]+	similar chromatogram in higher mz_717; similar chromatogram in higher mz_1036; similar chromatogram in higher mz_1160	0.114	FALSE	null	null	null	null	null	null	999	FALSE	FALSE	FALSE		FALSE	FALSE	null	null	null	null	null	null	null	7.97	5799	101.07117:6317678 102.07452:5160318 103.07788:2980235		51094	1259256	2731902	1135224	33923	2029228	4008964	3002810	2343756	1335496	3857602	1264156	41609	1792706	1733865	56020	17394	2408394
230	14.891	101.10715	Unknown	[M+H]+	adduct linked to 550_[M+NH4]+	0.52	FALSE	null	null	null	null	null	null	999	FALSE	FALSE	FALSE		FALSE	FALSE	null	null	null	null	null	null	null	6.04	10311	101.10715:2785852 102.1105:0 103.11386:0		136288	1272010	1427882	1093239	151924	2785852	1242971	1382191	1343746	1026534	1198218	1387616	154874	1352147	1326747	158490	171821	1273086
231	21.057	101.10747	Unknown	[M+H]+		0.418	FALSE	null	null	null	null	null	null	999	FALSE	FALSE	FALSE		FALSE	FALSE	null	null	null	null	null	null	null	6.8	9223	101.10747:3778681 102.11082:597498 103.11418:0		83494	2906672	2624726	2460288	36813	1599438	2907771	3573250	2673395	2715800	2782258	2755114	73372	3020406	2575317	48224	13318	2505937
232	7.824	101.11526	Unknown	[M+H]+		0.007	FALSE	null	null	null	null	null	null	999	FALSE	FALSE	FALSE		FALSE	FALSE	null	null	null	null	null	null	null	41.96	Std_F.2	101.11526:109542424 102.11861:2726775 103.12197:0		29924	36685	0	0	147140	0	0	0	0	0	0	0	43198	48041	0	76731	49069	0
233	10.885	101.11526	Unknown	[M+H]+		0.004	FALSE	null	null	null	null	null	null	999	FALSE	FALSE	FALSE		FALSE	FALSE	null	null	null	null	null	null	null	9.35	Std_C.2	101.11526:5783638 102.11861:0 103.12197:0		39003	0	0	0	50817	0	0	19599	0	0	52553	0	50871	0	56560	44501	32054	0
234	6.912	101.11549	Unknown	[M+H]+		0.004	FALSE	null	null	null	null	null	null	999	FALSE	FALSE	FALSE		FALSE	FALSE	null	null	null	null	null	null	null	23.65	Std_C.2	101.11549:6784952 102.11884:0 103.1222:0		39990	0	0	0	62607	0	0	0	0	0	0	0	132485	0	0	42980	70113	0
235	4.406	101.15096	Unknown	[M+H]+		0.121	FALSE	null	null	null	null	null	null	999	FALSE	FALSE	FALSE		FALSE	FALSE	null	null	null	null	null	null	null	19.24	3127	101.15096:4389550 102.15431:0 103.15767:0		250653	0	0	0	0	0	2670378	0	0	0	0	1525684	0	493905	0	0	0	0
236	5.806	101.56831	Unknown	[M+H]+	similar chromatogram in higher mz_1290; similar chromatogram in higher mz_2926	0.018	FALSE	null	null	null	null	null	null	999	FALSE	FALSE	FALSE		FALSE	FALSE	null	null	null	null	null	null	null	102.4	9591	101.56831:3461255 102.57166:0 103.57502:0		0	0	0	474895	0	0	0	0	0	0	0	0	0	509433	0	0	0	0
237	27.828	101.60485	Unknown	[M+H]+		0.048	FALSE	null	null	null	null	null	null	999	FALSE	FALSE	FALSE		FALSE	FALSE	null	null	null	null	null	null	null	10.35	Blank_2.2	101.60485:164710 102.6082:0 103.61156:0		0	107543	150931	0	18958	73101	153442	104709	70963	0	80312	33238	0	67984	22400	0	0	85896
238	27.615	101.60935	Unknown	[M+H]+		0.106	FALSE	null	null	null	null	null	null	999	FALSE	FALSE	FALSE		FALSE	FALSE	null	null	null	null	null	null	null	10.72	Std_C.2	101.60935:1016280 102.6127:0 103.61606:0		6253	107543	150177	0	18958	69745	153442	104709	70963	0	35528	33238	0	65220	32853	0	0	85251
239	10.143	101.74609	Unknown	[M+H]+		0.007	FALSE	null	null	null	null	null	null	999	FALSE	FALSE	FALSE		FALSE	FALSE	null	null	null	null	null	null	null	14.29	QC_4.2	101.74609:204282 102.74944:0 103.7528:0		0	0	0	0	0	71505	0	0	0	0	0	0	0	0	0	0	118179	6131
240	4.534	101.92247	Unknown	[M+H]+		0.011	FALSE	null	null	null	null	null	null	999	FALSE	FALSE	FALSE		FALSE	FALSE	null	null	null	null	null	null	null	210.81	4263	101.92247:4588344 102.92582:0 103.92918:0		0	0	785492	0	0	0	0	0	0	954975	0	0	0	0	492668	0	0	481648
241	14.319	102.05475	Unknown	[M+H]+	similar chromatogram in higher mz_2221	0.469	FALSE	null	null	null	null	null	null	999	FALSE	FALSE	FALSE		FALSE	FALSE	null	null	null	null	null	null	null	26.07	9319	102.05475:33906896 103.0581:1209844 104.06146:234387		338412	955604	319790	14457982	1122392	28887670	397974	599354	408747	13533499	459533	849201	993321	501123	175525	884964	6686658	798598
242	14.652	102.05502	w/o MS2:1-Aminocyclopropane-1-carboxylic acid; LC-ESI-QTOF; MS2; CE	[M+H]+		0.725	FALSE	null	102.05495	C4H7NO2	Alpha amino acids	PAJPWUMXBYXFCZ-UHFFFAOYSA-N	NC1(CC1)C(O)=O	530	FALSE	TRUE	FALSE		FALSE	FALSE	null	null	100	null	null	null	null	22.69	Std_G.2	102.05502:30454002 103.05837:1108747 104.06173:1754713		259919	1856397	1169123	13483051	372282	21882046	813374	1210754	408747	12760228	1657722	1485988	669780	1095820	489264	712244	61271	1312371
243	8.709	102.05504	Unknown	[M+H]+	similar chromatogram in higher mz_1886; similar chromatogram in higher mz_1798; similar chromatogram in higher mz_5045; similar chromatogram in higher mz_5262; similar chromatogram in higher mz_588; similar chromatogram in higher mz_459	0.3	FALSE	null	null	null	null	null	null	999	FALSE	FALSE	FALSE		FALSE	FALSE	null	null	null	null	null	null	null	8.96	Std_F.2	102.05504:5090978 103.05839:106104 104.06175:1804554		99440	0	38699	77121	407029	95227	53740	0	0	0	0	0	2360857	0	0	444721	457758	38470
244	10.452	102.06611	Unknown	[M+H]+		0.249	TRUE	null	null	null	null	null	null	999	FALSE	FALSE	FALSE		FALSE	FALSE	null	null	null	null	null	null	null	10.34	MSMS_pos.1	102.06637:1357163 103.06972:0 104.07308:2363746	57.07011:5894 58.06534:14254 60.04476:4331 60.05579:5360 61.03985:664892 62.04321:4825 74.06017:17861 74.09655:4703 84.0443:4868 84.08086:3897 86.05977:4578 86.09671:21476 101.10806:8787 102.05494:5588 102.09112:89085 102.12824:33594	879922	76647	0	153305	676275	171894	81259	72279	66796	361626	124324	0	771865	88835	63606	1220344	1527637	109395
245	22.398	102.09109	w/o MS2:Betaine-Aldehyde; LC-ESI-QQ; MS2; CE	[M+H]+	similar chromatogram in higher mz_1426; similar chromatogram in higher mz_4673	0.011	FALSE	null	102.09079	C5H12NO	Tetraalkylammonium salts	SXKNCCSPZDCRFD-UHFFFAOYSA-N	C[N+](C)(C)CC=O	530	FALSE	TRUE	FALSE		FALSE	FALSE	null	null	99.5	null	null	null	null	15.36	10311	102.09109:3615147 103.09444:188750 104.0978:270282		365268	208735	262610	951989	365450	3615147	231482	199288	178370	868305	250141	197930	363950	291591	237948	313288	447344	220088
246	12.565	102.09119	Unknown	[M+H]+	similar chromatogram in higher mz_1191; similar chromatogram in higher mz_1580	0.509	FALSE	null	null	null	null	null	null	999	FALSE	FALSE	FALSE		FALSE	FALSE	null	null	null	null	null	null	null	13.82	661	102.09119:6139518 103.09454:0 104.0979:0		754737	729182	549090	0	630207	388260	710663	399767	428044	206447	1874777	2188344	1205207	1431247	544529	714182	2284639	1453876
247	8.208	102.09144	Unknown	[M+H]+		0.194	FALSE	null	null	null	null	null	null	999	FALSE	FALSE	FALSE		FALSE	FALSE	null	null	null	null	null	null	null	13.18	9591	102.09144:28488626 103.09479:1659566 104.09815:0		705514	104266	131031	115113	1060554	75125	114158	82061	116905	121807	151205	131786	569821	98443	44580	788350	583627	203390
248	27.36	102.09147	Unknown	[M+H]+		0.96	FALSE	null	null	null	null	null	null	999	FALSE	FALSE	FALSE		FALSE	FALSE	null	null	null	null	null	null	null	19.01	1121	102.09147:7510624 103.09482:2029275 104.09818:0		5663642	1964408	1467902	2331260	5603119	1563091	1653698	1323318	1087808	2405805	968367	1795307	7510624	1742658	1100802	5067620	5163115	1115116
249	16.602	102.09441	Unknown	[M+H]+		0.048	FALSE	null	null	null	null	null	null	999	FALSE	FALSE	FALSE		FALSE	FALSE	null	null	null	null	null	null	null	5.46	Std_A.2	102.09441:4230330 103.09776:0 104.10112:0		234000	205625	206199	67218	361380	53222	165491	198348	180761	107747	166151	203102	437680	178644	162328	388362	599449	173517
250	14.859	102.12762	1-Hexylamine; ESI-ITFT; direct injection; MS2; CE	[M+H]+		0.846	TRUE	null	102.12772	C6H15N	Monoalkylamines	BMVXCPBXGZKUPN-UHFFFAOYSA-N	CCCCCCN	430	FALSE	TRUE	TRUE		FALSE	FALSE	null	null	83.4	null	80.5	79.8	50	91.04	MSMS_pos.2	102.12788:21783600 103.13123:1241906 104.13459:0	56.04959:7567 56.05775:7234 57.07007:10431 58.06533:68571 60.08101:7991 68.9787:5325 72.08097:26619 73.08825:3883 74.09633:217245 75.09973:10680 80.2341:3100 81.94362:3204 84.04435:17121 85.04778:3293 101.10731:18428 101.11552:7372 102.0629:4147 102.09126:6919 102.12795:2316356	2208888	14583414	16671944	16730424	275951	11363863	13592496	18581454	12645829	15095570	6721640	14039061	147436	16020433	11398540	436715	908376	8440950
251	17.502	102.12762	w/o MS2:Hexylamine; LC-ESI-QTOF; MS2; CE	[M+H]+		0.07	FALSE	null	102.12772	C6H15N	Monoalkylamines	BMVXCPBXGZKUPN-UHFFFAOYSA-N	CCCCCCN	530	FALSE	TRUE	FALSE		FALSE	FALSE	null	null	99.9	null	null	null	null	714.18	Std_A.2	102.12762:2734409472 103.13097:197503888 104.13433:4622134		56429	147165	258626	88317	48655	88344	289345	242590	182760	190614	265184	180909	98032	251314	290268	92690	102909	188736
252	21.357	102.12771	Unknown	[M+H]+		0.007	TRUE	null	null	null	null	null	null	999	FALSE	FALSE	FALSE		FALSE	FALSE	null	null	null	null	null	null	50	28.03	QC_MSMS_pos.2	102.12771:26377082 103.13106:1746223 104.13442:0	55.89395:3313 57.06992:12903 58.0652:104214 72.0807:39900 74.06007:3839 74.09637:285919 75.0998:7596 84.08054:4868 101.10738:21183 101.11514:9458 102.09135:4756 102.12756:2960854	20688	240624	328382	250305	21909	277496	240326	266984	244296	326833	256587	244922	13648	287898	314437	18207	29501	310924
253	20.29	102.12772	Unknown	[M+H]+		0.004	TRUE	null	null	null	null	null	null	999	FALSE	FALSE	FALSE		FALSE	FALSE	null	null	null	null	null	null	50	7.93	QC_MSMS_pos.2	102.12772:20278704 103.13107:1296877 104.13443:0	52.58268:2526 57.06992:16249 58.06523:84127 65.52937:2569 69.50337:6071 72.0807:29939 73.08417:4126 73.08862:2862 74.09638:238785 75.0998:4916 78.84715:2726 81.33083:2930 85.07613:3158 89.19956:2625 91.27468:3142 101.10744:38177 101.11562:5209 102.09135:4990 102.11057:13310 102.12756:2416073 102.16135:4673 102.21768:3017	28202	259785	366507	240013	56335	299356	216653	298958	275553	250509	325913	289557	25888	353008	275676	26339	28751	362117
254	8.342	102.12786	Unknown	[M+H]+		0.081	FALSE	null	null	null	null	null	null	999	FALSE	FALSE	FALSE		FALSE	FALSE	null	null	null	null	null	null	null	4.59	MSMS_pos.2	102.12786:4422020 103.13121:278859 104.13457:0		19748	621725	739725	471742	19881	677207	401079	633501	709500	574990	710735	666927	0	695930	719928	23121	208132	823819
255	17.501	102.16067	Unknown	[M+H]+	ion correlated with 251	0.004	FALSE	null	null	null	null	null	null	999	FALSE	FALSE	FALSE		FALSE	FALSE	null	null	null	null	null	null	null	387.13	Std_A.2	102.16067:3958258 103.16402:0 104.16738:0		0	0	0	0	2357	0	0	0	0	0	0	0	0	0	11961	0	0	0
256	17.343	102.16094	Unknown	[M+H]+	ion correlated with 4095	0.004	FALSE	null	null	null	null	null	null	999	FALSE	FALSE	FALSE		FALSE	FALSE	null	null	null	null	null	null	null	492.83	Std_A.2	102.16094:4322582 103.16429:0 104.16765:0		0	14912	0	33921	2357	0	11914	18130	0	0	7791	24761	0	0	11961	0	0	0
257	4.626	102.3453	Unknown	[M+H]+	similar chromatogram in higher mz_6565	0.168	TRUE	null	null	null	null	null	null	999	FALSE	FALSE	FALSE		FALSE	FALSE	null	null	null	null	null	null	null	698.79	MSMS_pos.2	102.34357:11597273 103.34692:0 104.35028:0	51.86726:2096 56.08225:2146 62.19815:1967 62.98177:4363 64.51021:2095 69.79221:1802 89.50114:2122 101.21495:2612 102.09129:4728 102.12749:6820	0	0	0	0	0	0	4607016	0	0	0	0	4691220	0	0	0	0	0	0
258	15.658	103.0388	Unknown	[M+H]+		0.007	FALSE	null	null	null	null	null	null	999	FALSE	FALSE	FALSE		FALSE	FALSE	null	null	null	null	null	null	null	89.28	Std_C.2	103.0388:14004412 104.04215:714686 105.04551:0		37328	16126	19440	0	44317	0	12360	10699	5969	38109	15156	0	24959	0	14189	0	54196	7915
259	12.367	103.03891	Unknown	[M+H]+	found in higher mz's MsMs_1577; similar chromatogram in higher mz_1213	0.385	FALSE	null	null	null	null	null	null	999	FALSE	FALSE	FALSE		FALSE	FALSE	null	null	null	null	null	null	null	23.24	2199	103.03891:3517384 104.04226:0 105.04562:14337949		104040	293959	159123	0	221013	0	56023	97404	0	0	695609	975419	244258	434347	60451	292183	1074999	666392
260	11.671	103.039	Unknown	[M+H]+		0.026	FALSE	null	null	null	null	null	null	999	FALSE	FALSE	FALSE		FALSE	FALSE	null	null	null	null	null	null	null	11.42	QC_1.2	103.039:1221537 104.04235:0 105.04571:0		40095	199672	56033	0	44642	0	56023	52900	0	0	598842	932609	89497	434347	60451	39326	55106	666392
261	7.716	103.05404	Unknown	[M+H]+	similar chromatogram in higher mz_6815; similar chromatogram in higher mz_2533	0.355	TRUE	null	null	null	null	null	null	999	FALSE	FALSE	FALSE		FALSE	FALSE	null	null	null	null	null	null	null	21.56	MSMS_pos.1	103.05028:3297957 104.05363:0 105.05699:38244	57.03373:4782 57.07011:2906 58.06542:14171 60.05591:16642 61.03992:20398 62.04322:2830 62.06057:13333 62.92921:2610 66.87183:2152 69.07005:2841 73.0396:73474 74.06026:9944 74.09655:2365 82.27692:1969 84.04504:4178 84.08086:2365 85.02845:15908 86.02343:2994 86.03479:3938 86.05978:22053 86.07189:3911 86.09621:36162 87.04434:5023 102.05494:5807 102.09113:43282 102.12728:13992 103.0499:27650 103.0876…	2058215	0	42629	66187	1547320	159253	100824	94093	43011	151053	38159	70333	1758347	65671	0	1422009	1585221	95009
262	27.9	103.05413	Unknown	[M+H]+		0.055	FALSE	null	null	null	null	null	null	999	FALSE	FALSE	FALSE		FALSE	FALSE	null	null	null	null	null	null	null	6.82	Std_C.2	103.05413:7338977 104.05748:573626 105.06084:0		21296	51420	19824	0	61330	182001	18698	26544	29885	21255	18422	38627	20390	46828	28657	110590	78073	20976
263	9.413	103.05421	Unknown	[M+H]+	adduct linked to 590_[M+NH4]+; similar chromatogram in higher mz_534; similar chromatogram in higher mz_2548; similar chromatogram in higher mz_5346; similar chromatogram in higher mz_840	0.22	FALSE	null	null	null	null	null	null	999	FALSE	FALSE	FALSE		FALSE	FALSE	null	null	null	null	null	null	null	16.55	871	103.05421:8746144 104.05756:2314293 105.06092:385289		201698	0	59798	960026	228378	1986582	0	0	0	735183	0	0	88899	0	0	103494	1642612	49433
264	8.722	103.06855	Unknown	[M+H]+	similar chromatogram in higher mz_1538	0.168	FALSE	null	null	null	null	null	null	999	FALSE	FALSE	FALSE		FALSE	FALSE	null	null	null	null	null	null	null	3.4	QC_10.2	103.06855:412705 104.0719:3694154 105.07526:0		32282	141303	132801	97567	0	168917	160319	185603	237901	106070	78584	139118	34249	87391	122853	0	0	84268
265	6.965	103.08648	Unknown	[M+H]+	similar chromatogram in higher mz_575	0.421	FALSE	null	null	null	null	null	null	999	FALSE	FALSE	FALSE		FALSE	FALSE	null	null	null	null	null	null	null	9.48	QC_4.2	103.08648:2310802 104.08983:305777 105.09319:0		27571	77021	311259	105835	38490	120690	1047176	164710	734329	1468902	1485390	349059	80371	295289	378439	22878	69642	715870
266	3.151	103.08654	Unknown	[M+H]+		0.33	TRUE	null	null	null	null	null	null	999	FALSE	FALSE	FALSE		FALSE	FALSE	null	null	null	null	null	null	null	9.32	MSMS_pos.2	103.08657:813443 104.08992:124879 105.09328:0	53.13798:1227 58.06543:6788 59.0604:1871 60.03489:1143 60.0446:2315 61.03981:1517 61.9137:1087 62.98182:68368 68.43934:1042 69.4399:2081 74.06003:1325 82.51722:1090 86.05991:4421 97.6537:1073 102.09129:2330 102.12752:8881 103.08668:4926 103.13137:1125	66001	941485	807844	1208778	54240	1084147	511274	743223	493931	830586	544777	1033546	52334	978249	631934	54414	85766	1105331
267	27.591	103.08659	Unknown	[M+H]+		0.253	TRUE	null	null	null	null	null	null	999	FALSE	FALSE	FALSE		FALSE	FALSE	null	null	null	null	null	null	null	16.9	MSMS_pos.2	103.08655:1023392 104.0899:111689 105.09326:0	57.07007:3162 58.06538:26949 59.06064:35983 59.39045:1195 60.04459:3329 61.96339:1154 62.06019:3790 68.44255:2619 68.44416:1869 72.08091:4326 72.89603:1228 73.07611:1374 74.06001:2293 74.09634:14872 85.07606:3859 86.05994:9266 86.31721:1178 90.32351:1251 97.41933:1245 101.52811:1240 102.05508:2807 102.09132:6867 102.12797:164102 103.08662:11271 103.12489:2170 103.13087:24157	314890	1470509	1160776	1511336	372610	1066881	961208	883646	3980350	1318262	1251487	2861806	122046	1322202	1651297	196818	211701	2594270
268	31.275	103.08665	Unknown	[M+H]+		0.136	TRUE	null	null	null	null	null	null	999	FALSE	FALSE	FALSE		FALSE	FALSE	null	null	null	null	null	null	null	6.34	MSMS_pos.2	103.08656:395791 104.08991:0 105.09327:0	53.27417:1037 58.06543:7378 59.06064:7276 60.04459:2009 61.0398:1441 62.98181:22312 73.14548:1060 74.06001:1428 74.0963:1398 77.13945:1033 78.78172:998 81.26958:1099 81.296:1060 85.07606:1481 86.0599:4774 88.76957:1264 92.1665:1229 102.09128:2475 102.12751:15767 103.08667:4643 103.13086:3199	36640	276305	1189748	816152	85177	765110	795900	775430	1315716	999667	784177	808541	61049	812675	438290	59347	65175	726817
269	14.568	103.12311	w/o MS2:Cadaverine; LC-ESI-QTOF; MS2; CE	[M+H]+	similar chromatogram in higher mz_1887	0.022	FALSE	null	103.12298	C5H14N2	Monoalkylamines	VHRGRCVQAFMJIZ-UHFFFAOYSA-N	NCCCCCN	530	FALSE	TRUE	FALSE		FALSE	FALSE	null	null	99.9	null	null	null	null	13.79	7975	103.12311:3161806 104.12646:78192 105.12982:0		62701	21219	44092	0	0	35145	745256	37094	27619	0	13488	148595	45287	14739	15152	0	0	17683
270	21.198	103.12321	Unknown	[M+H]+		0.037	FALSE	null	null	null	null	null	null	999	FALSE	FALSE	FALSE		FALSE	FALSE	null	null	null	null	null	null	null	11.88	Std_C.1	103.12321:6586154 104.12656:450924 105.12992:0		245834	16197	47201	30518	8545	31355	89714	17170	0	45468	0	23501	12744	18794	0	10191	0	20333
271	18.107	103.12326	Unknown	[M+NH4]+	adduct linked to 22_[M+H]+	0.04	FALSE	null	null	null	null	null	null	999	FALSE	FALSE	FALSE		FALSE	FALSE	null	null	null	null	null	null	null	16.65	Std_C.1	103.12326:8779829 104.12661:464203 105.12997:0		309642	0	23241	0	25174	0	92268	16423	11009	0	0	22646	162679	26835	0	0	0	2402
272	10.948	103.12327	Unknown	[M+H]+		0.007	FALSE	null	null	null	null	null	null	999	FALSE	FALSE	FALSE		FALSE	FALSE	null	null	null	null	null	null	null	5.38	Std_C.1	103.12327:3409153 104.12662:0 105.12998:0		44550	0	0	0	0	0	0	0	0	75396	0	0	0	0	0	0	0	0
273	4.716	103.13905	Unknown	[M+H]+	similar chromatogram in higher mz_1067; similar chromatogram in higher mz_856	0.07	FALSE	null	null	null	null	null	null	999	FALSE	FALSE	FALSE		FALSE	FALSE	null	null	null	null	null	null	null	28.25	QC_5.2	103.13905:3503863 104.1424:0 105.14576:0		0	0	0	739788	0	0	1500044	0	0	0	0	1635824	0	0	0	0	0	0
274	5.318	103.74142	Unknown	[M+H]+		0.022	FALSE	null	null	null	null	null	null	999	FALSE	FALSE	FALSE		FALSE	FALSE	null	null	null	null	null	null	null	34.41	4009	103.74142:2785587 104.74477:0 105.74813:0		310803	0	0	0	126372	0	0	0	0	0	0	0	0	0	0	0	584983	0
275	5.748	103.75499	Unknown	[M+H]+		0.018	FALSE	null	null	null	null	null	null	999	FALSE	FALSE	FALSE		FALSE	FALSE	null	null	null	null	null	null	null	64.64	QC_1.1	103.75499:4042370 104.75834:0 105.7617:0		0	0	0	0	0	0	0	0	0	0	0	0	346953	0	0	0	0	0
276	4.538	103.76551	Unknown	[M+H]+		0.004	FALSE	null	null	null	null	null	null	999	FALSE	FALSE	FALSE		FALSE	FALSE	null	null	null	null	null	null	null	108.95	74	103.76551:3396412 104.76886:0 105.77222:0		359592	0	0	0	459516	0	0	0	0	0	0	0	0	0	0	1181534	0	0
277	5.06	103.77149	Unknown	[M+H]+		0.011	FALSE	null	null	null	null	null	null	999	FALSE	FALSE	FALSE		FALSE	FALSE	null	null	null	null	null	null	null	50.48	647	103.77149:3112064 104.77484:0 105.7782:0		422056	0	0	0	108150	0	0	0	0	0	0	0	0	0	0	206234	165837	0
278	3.96	103.7765	Unknown	[M+H]+		0.004	FALSE	null	null	null	null	null	null	999	FALSE	FALSE	FALSE		FALSE	FALSE	null	null	null	null	null	null	null	71.65	1481	103.7765:3413464 104.77985:0 105.78321:0		447998	0	0	0	428704	0	0	0	0	0	0	0	0	0	0	0	0	0
279	4.866	103.79005	Unknown	[M+H]+		0.018	FALSE	null	null	null	null	null	null	999	FALSE	FALSE	FALSE		FALSE	FALSE	null	null	null	null	null	null	null	118.56	QC_5.1	103.79005:6242696 104.7934:0 105.79676:0		1078549	398663	0	0	265477	0	0	638920	0	0	0	353388	0	0	254766	2032160	0	0
280	4.716	103.81712	Unknown	[M+H]+		0.015	FALSE	null	null	null	null	null	null	999	FALSE	FALSE	FALSE		FALSE	FALSE	null	null	null	null	null	null	null	124.32	359	103.81712:3239176 104.82047:0 105.82383:0		685372	0	0	0	713380	718263	0	0	0	0	0	0	0	0	0	0	1564690	0
281	4.717	103.83419	Unknown	[M+H]+		0.026	FALSE	null	null	null	null	null	null	999	FALSE	FALSE	FALSE		FALSE	FALSE	null	null	null	null	null	null	null	115.53	359	103.83419:4255361 104.83754:0 105.8409:0		380622	0	0	83566	246645	0	0	0	0	0	0	0	0	0	0	1157206	0	0
282	4.636	103.84474	Unknown	[M+H]+		0.011	FALSE	null	null	null	null	null	null	999	FALSE	FALSE	FALSE		FALSE	FALSE	null	null	null	null	null	null	null	207.19	6777	103.84474:6974294 104.84809:0 105.85145:0		541087	0	0	0	690851	0	0	0	0	0	0	0	0	0	423753	0	0	400076
283	5.103	103.85178	Unknown	[M+H]+		0.015	FALSE	null	null	null	null	null	null	999	FALSE	FALSE	FALSE		FALSE	FALSE	null	null	null	null	null	null	null	122.65	5993	103.85178:4235476 104.85513:0 105.85849:0		285321	0	0	0	270458	0	0	0	0	0	0	0	329486	0	0	0	0	0
284	4.201	103.88639	Unknown	[M+H]+		0.015	FALSE	null	null	null	null	null	null	999	FALSE	FALSE	FALSE		FALSE	FALSE	null	null	null	null	null	null	null	107.7	487	103.88639:4029441 104.88974:0 105.8931:0		0	0	0	0	0	0	0	0	0	0	425181	265578	0	0	0	0	1885080	0
285	4.59	103.90398	Unknown	[M+H]+		0.015	FALSE	null	null	null	null	null	null	999	FALSE	FALSE	FALSE		FALSE	FALSE	null	null	null	null	null	null	null	49.58	QC_3.1	103.90398:3359878 104.90733:0 105.91069:0		0	0	0	0	99838	0	0	0	237756	0	0	0	2115024	0	0	0	0	0
286	4.698	103.916	Unknown	[M+H]+		0.015	FALSE	null	null	null	null	null	null	999	FALSE	FALSE	FALSE		FALSE	FALSE	null	null	null	null	null	null	null	35.84	QC_3.1	103.916:4032556 104.91935:0 105.92271:0		0	0	0	0	247755	0	0	0	0	0	0	0	1566009	0	0	0	0	0
287	4.191	103.92358	Unknown	[M+H]+		0.015	FALSE	null	null	null	null	null	null	999	FALSE	FALSE	FALSE		FALSE	FALSE	null	null	null	null	null	null	null	30.81	471	103.92358:3286352 104.92693:0 105.93029:0		0	0	0	0	389479	0	0	0	0	0	0	391825	2661758	0	0	107016	0	0
288	5.464	103.92861	Unknown	[M+H]+		0.007	FALSE	null	null	null	null	null	null	999	FALSE	FALSE	FALSE		FALSE	FALSE	null	null	null	null	null	null	null	28.08	2361	103.92861:2933762 104.93196:0 105.93532:0		0	0	0	0	0	0	0	0	228960	0	0	0	2411229	0	0	0	0	0
289	4.51	103.93912	Unknown	[M+H]+		0.033	FALSE	null	null	null	null	null	null	999	FALSE	FALSE	FALSE		FALSE	FALSE	null	null	null	null	null	null	null	47.15	487	103.93912:7151291 104.94247:0 105.94583:0		0	0	0	0	0	0	0	0	0	1020060	0	410763	4941848	0	0	1048634	0	0
290	4.452	103.9477	Unknown	[M+H]+		0.022	FALSE	null	null	null	null	null	null	999	FALSE	FALSE	FALSE		FALSE	FALSE	null	null	null	null	null	null	null	48.42	3689	103.9477:5829902 104.95105:0 105.95441:0		0	0	0	0	0	701304	0	0	0	0	0	0	1228510	0	0	0	0	0
291	29.595	103.9556	Unknown	[M+H]+		0.267	FALSE	null	null	null	null	null	null	999	FALSE	FALSE	FALSE		FALSE	FALSE	null	null	null	null	null	null	null	18.48	3753	103.9556:3621878 104.95895:0 105.96231:1375585		1029277	73106	91895	31828	3445533	101668	98816	64069	56216	70568	74726	65027	1207296	56717	102641	2236406	3466884	86526
292	6.502	103.95773	Unknown	[M+H]+	similar chromatogram in higher mz_1140; similar chromatogram in higher mz_1209	0.168	FALSE	null	null	null	null	null	null	999	FALSE	FALSE	FALSE		FALSE	FALSE	null	null	null	null	null	null	null	20.96	2169	103.95773:4089778 104.96108:0 105.96444:0		134275	54735	58294	0	445249	106725	37148	81871	134928	0	39929	48420	227721	91739	89946	290165	404752	33022
293	5.253	103.96377	Unknown	[M+H]+		0.033	FALSE	null	null	null	null	null	null	999	FALSE	FALSE	FALSE		FALSE	FALSE	null	null	null	null	null	null	null	37.3	839	103.96377:2834858 104.96712:0 105.97048:0		0	0	0	0	0	0	0	0	0	966389	0	0	5705960	0	0	607965	0	0
294	12.985	104.0082	Unknown	[M+H]+		0.3	FALSE	null	null	null	null	null	null	999	FALSE	FALSE	FALSE		FALSE	FALSE	null	null	null	null	null	null	null	25	2535	104.0082:2799352 105.01155:0 106.01491:0		0	1790854	1352060	2005841	0	2580830	1499686	1737326	1556419	1649824	1950994	1864973	0	1616672	1294891	0	0	1627212
295	4.86	104.01051	Unknown	[M+H]+		0.04	FALSE	null	null	null	null	null	null	999	FALSE	FALSE	FALSE		FALSE	FALSE	null	null	null	null	null	null	null	11.38	Std_F.2	104.01051:5216400 105.01386:0 106.01722:0		0	0	578529	0	0	1403263	1150970	687854	417896	0	978460	660000	212016	0	714464	0	0	392347
296	5.778	104.05272	Unknown	[M+H]+		0.004	FALSE	null	null	null	null	null	null	999	FALSE	FALSE	FALSE		FALSE	FALSE	null	null	null	null	null	null	null	36.16	Std_E.1	104.05272:3572218 105.05607:222958 106.05943:159620		0	0	0	0	30388	0	43587	0	261687	494905	165529	0	0	0	0	0	0	0
297	6.543	104.05276	Unknown	[M+H]+		0.011	FALSE	null	null	null	null	null	null	999	FALSE	FALSE	FALSE		FALSE	FALSE	null	null	null	null	null	null	null	13.61	Std_E.1	104.05276:3116832 105.05611:110461 106.05947:187882		0	43696	0	0	0	0	43587	0	0	184763	0	0	0	0	0	0	0	0
298	11.005	104.05284	Unknown	[M+H]+	ion correlated with 886; ion correlated with 1300; similar chromatogram in higher mz_1436; similar chromatogram in higher mz_4547; similar chromatogram in higher mz_5088; similar chromatogram in higher mz_5706	0.128	FALSE	null	null	null	null	null	null	999	FALSE	FALSE	FALSE		FALSE	FALSE	null	null	null	null	null	null	null	28.05	871	104.05284:13768654 105.05619:0 106.05955:570185		95026	0	0	189512	327054	212096	19257	0	0	97878	0	0	194232	0	0	409965	2044157	0
299	11.713	104.07048	4-Aminobutanoate	[M+H]+		0.037	FALSE	14.891	104.07074	null	null	null	null	annotated by user-defined text library	TRUE	TRUE	FALSE		FALSE	FALSE	null	null	88.8	77.9	null	null	null	17.83	167	104.07048:9251268 105.07383:435202 106.07719:375759		6693460	1309645	690400	2402267	4871122	2826848	632492	396640	503530	2841129	717656	1038672	8629510	780737	411680	10528749	4778453	751734
300	10.271	104.07061	w/o MS2:D-2-Aminobutyric acid; LC-ESI-ITFT; MS2; m/z	[M+H]+		0.154	FALSE	null	104.0706	C4H9NO2	D-alpha-amino acids	QWCKQJZIFLGMSD-GSVOUGTGSA-N	CC[C@@H](N)C(O)=O	530	FALSE	TRUE	FALSE		FALSE	FALSE	null	null	100	null	null	null	null	11.85	Std_A.2	104.07061:6904428 105.07396:295131 106.07732:366904		3855291	687041	460838	536258	3760610	470394	554659	459466	431354	603503	323442	674220	3522291	368827	491758	4247814	3795622	506528
301	11.405	104.07066	Unknown	[M+H]+	ion correlated with 725	0.183	FALSE	null	null	null	null	null	null	999	FALSE	FALSE	FALSE		FALSE	FALSE	null	null	null	null	null	null	null	11.49	Std_B.2	104.07066:18184440 105.07401:959205 106.07737:402734		5111446	370421	311783	497237	5098196	331128	519659	91673	230905	649259	1802756	485730	8629510	140607	407770	3628521	4403176	339209
302	8.039	104.07069	Unknown	[M+H]+		0.183	FALSE	null	null	null	null	null	null	999	FALSE	FALSE	FALSE		FALSE	FALSE	null	null	null	null	null	null	null	9.23	Std_D.2	104.07069:6844662 105.07404:444910 106.0774:269917		1944561	555087	532106	497700	1969396	477695	425312	560987	577372	569723	517685	718987	2225496	461675	391563	2331187	1867091	506958
303	11.823	104.07069	N,N-Dimethylglycine; LC-ESI-QTOF; MS2; CE	[M+H]+		0.542	TRUE	null	104.0706	C4H9NO2	Alpha amino acids	FFDGPVCHZBVARC-UHFFFAOYSA-N	CN(C)CC(O)=O	430	FALSE	TRUE	TRUE		FALSE	FALSE	null	null	84.9	null	63.1	87.6	100	79.41	MSMS_pos.1	104.07068:24211254 105.07403:1201757 106.07739:346723	57.03367:14090 58.06529:480662 59.06863:9521 60.05579:6953 62.06039:24344 69.07005:8012 86.05975:68788 86.07113:5341 86.09612:49594 87.04357:5990 87.05513:6307 87.09983:6085 104.07059:144085 104.10684:5184	6634340	1309645	690400	2402267	7572571	2826848	632492	396640	239323	2841129	717656	1038672	8603308	901844	258514	10445482	33891284	751734
304	13.51	104.07069	Unknown	[M+H]+	similar chromatogram in higher mz_1159; similar chromatogram in higher mz_5544	0.736	TRUE	null	null	null	null	null	null	999	FALSE	FALSE	FALSE		FALSE	FALSE	null	null	null	null	null	null	null	32.72	MSMS_pos.1	104.07069:6606038 105.07404:362321 106.0774:575311	57.03374:7603 58.06537:261027 60.0558:5341 61.03986:2344 62.0604:17887 69.07005:6307 80.53591:2575 86.0599:29749 86.07114:2529 86.09624:39487 87.04424:12004 87.05513:4379 87.09984:3484 95.94837:2219 104.07059:29326 104.1069:10931	3067862	1153228	1602952	400956	3296483	3321300	1724452	1223083	1220297	1259766	1802756	1111448	4010663	1728894	1805170	5391196	9570906	2519798
305	15.488	104.07095	Gamma-Aminobutyric Acid	[M+H]+	similar chromatogram in higher mz_5364	0.733	TRUE	14.935	104.0706	null	null	null	null	annotated by user-defined text library	TRUE	TRUE	FALSE		FALSE	FALSE	null	null	100	100	null	null	null	19.08	QC_MSMS_pos.2	104.0705:1422918 105.07385:83598 106.07721:67848	52.6801:1058 54.25078:1239 58.06522:19657 60.08085:5069 62.06002:1369 66.59605:1261 68.04958:1073 69.03341:9922 69.16607:2643 72.08069:3709 74.09637:2893 75.09981:5419 75.98:1298 79.96931:1125 86.05997:23207 86.09634:2133 87.04406:59679 88.04745:2859 103.08676:1239 103.12549:2137 103.13095:65929 104.07059:11539 104.08167:1396 104.10686:55419 104.13457:4613	5330199	3390297	2049227	3950490	3248069	4258426	2358851	2068614	1843804	7134428	2200220	5568860	4768297	1899199	1665982	3297310	3421120	2367840
306	6.04	104.07096	Unknown	[M+H]+		0.436	FALSE	null	null	null	null	null	null	999	FALSE	FALSE	FALSE		FALSE	FALSE	null	null	null	null	null	null	null	17.78	Std_F.1	104.07096:174694960 105.07431:8662049 106.07767:609770		2629444	182069	386376	0	2177846	185609	329785	0	206290	0	325833	552562	2207627	123766	0	1480055	2840661	78779
307	19.32	104.10664	Unknown	[M+H]+	similar chromatogram in higher mz_341	0.388	TRUE	null	null	null	null	null	null	999	FALSE	FALSE	FALSE		FALSE	FALSE	null	null	null	null	null	null	100	705.24	MSMS_pos.1	104.10696:111649960 105.11031:6040456 106.11367:284162	58.06522:268137 59.07335:58876 60.08096:2897022 61.08421:45763 80.95435:18555 86.09688:64040 87.23337:23227 104.10683:16448242	54160940	6148130	852884	31272422	65413296	32223332	7020707	3635093	5811709	733443328	8639998	6908170	31662912	5691922	104413424	34276740	7879976	242079840
308	17.27	104.10683	Unknown	[M+H]+		0.205	TRUE	null	null	null	null	null	null	999	FALSE	FALSE	FALSE		FALSE	FALSE	null	null	null	null	null	null	100	684.98	QC_MSMS_pos.2	104.107:125072328 105.11035:6960626 106.11371:324290	58.0652:169029 59.07292:37577 60.08088:1737791 61.0842:33641 61.50911:18635 69.68868:31874 89.46267:22525 104.07108:20350 104.10684:14544522 104.14111:24309	49816	264586	87834232	748754496	29381	921823168	145636256	49780248	85313032	580040	96113384	200743888	154906	71970600	51997172	70660	115383000	137223824
309	16.539	104.10688	Unknown	[M+H]+		0.15	FALSE	null	null	null	null	null	null	999	FALSE	FALSE	FALSE		FALSE	FALSE	null	null	null	null	null	null	null	468.22	8135	104.10688:305188128 105.11023:20767194 106.11359:918085		49816	159117	87834232	204851	29381	2262984	327777	44626252	85313032	580040	231094	249142	154906	249713	51997172	70660	743204	268946
310	15.496	104.10689	Unknown	[M+H]+		0.066	FALSE	null	null	null	null	null	null	999	FALSE	FALSE	FALSE		FALSE	FALSE	null	null	null	null	null	null	null	141.54	8135	104.10689:320140736 105.11024:20048114 106.1136:1143331		0	138892	317161	76750	65973	2262984	168821	491027	321991	153376	199027	148320	0	198102	276447	91947	51325	176576
311	18.093	104.1069	Choline; LC-ESI-QTOF; MS2; CE	[M]+		0.645	TRUE	null	104.10645	C5H14NO	Cholines	OEYIOHPDSNJKLS-UHFFFAOYSA-N	C[N+](C)(C)CCO	430	FALSE	TRUE	TRUE		FALSE	FALSE	null	null	93.5	null	89.2	89.2	100	1200.58	MSMS_pos.1	104.10694:103406936 105.11029:6126748 106.11365:242839	58.06515:314176 59.07335:65730 60.08092:2898903 61.0842:37198 86.05975:24083 104.10677:16384012	49816	166693872	201704480	748754496	33176	916911424	145636256	100080832	152263808	733443328	145161744	195458288	25916	155812544	68376784	25328	114227432	239384736
312	20.5	104.10698	Choline	[M]+		0.692	TRUE	21.423	104.10714	null	null	null	null	annotated by user-defined text library	TRUE	TRUE	FALSE		FALSE	FALSE	null	null	99.9	99.7	null	null	null	160.67	MSMS_pos.1	104.10715:2730818 105.1105:213191 106.11386:0	58.06531:22974 60.0558:2866 60.08105:28878 62.06038:6921 64.57462:2413 69.07005:4488 72.61153:2202 84.81998:2104 86.0601:12224 86.07114:2923 86.09605:27428 87.04435:8863 87.05514:4698 87.09984:4884 92.04715:3736 100.3762:2096 104.07059:7043 104.10686:207380	1110034	6148130	5446296	21534998	1188698	28655720	6453508	2691344	5052126	2479843	6548932	5414412	31640002	4724592	4112160	34167368	4056350	9300223
313	13.669	104.10709	Unknown	[M+H]+		0.799	TRUE	null	null	null	null	null	null	999	FALSE	FALSE	FALSE		FALSE	FALSE	null	null	null	null	null	null	100	37.28	MSMS_pos.1	104.10692:1658804 105.11027:162957 106.11363:0	57.0338:11054 58.06532:29992 60.04476:2973 60.0558:4631 60.08107:19322 62.06038:16555 69.03358:3882 71.54982:2125 77.81252:2077 82.9873:2265 86.05982:40076 86.09628:16905 87.04427:22253 87.05513:4360 87.09984:2424 104.07061:31106 104.08167:3107 104.10686:139207	676692	320815	703862	928995	940636	1062938	984565	560932	423139	675172	901084	645797	1105336	347413	728950	881799	10147305	1487831
314	6.397	104.52415	Unknown	[M+H]+		0.11	FALSE	null	null	null	null	null	null	999	FALSE	FALSE	FALSE		FALSE	FALSE	null	null	null	null	null	null	null	58.78	1545	104.52415:3669223 105.5275:0 106.53086:0		0	0	0	0	23381	0	0	0	751091	0	540979	84521	63589	0	551756	65499	64203	0
315	27.467	104.84698	Unknown	[M+H]+		0.198	FALSE	null	null	null	null	null	null	999	FALSE	FALSE	FALSE		FALSE	FALSE	null	null	null	null	null	null	null	17.99	5799	104.84698:363179 105.85033:0 106.85369:0		0	0	0	0	0	0	45615	38666	208324	0	215404	0	0	0	220555	0	0	127369
316	5.305	105.03323	Unknown	[M+H]+		0.007	FALSE	null	null	null	null	null	null	999	FALSE	FALSE	FALSE		FALSE	FALSE	null	null	null	null	null	null	null	48.29	Std_G.1	105.03323:2873162 106.03658:239343 107.03994:0		68338	344402	206797	0	0	0	0	0	0	0	0	0	0	0	0	59688	0	0
317	7.097	105.03378	Unknown	[M+H]+		0.099	FALSE	null	null	null	null	null	null	999	FALSE	FALSE	FALSE		FALSE	FALSE	null	null	null	null	null	null	null	18.15	Std_G.1	105.03378:3993716 106.03713:421843 107.04049:0		125307	0	0	0	45385	0	0	0	38605	0	0	0	0	0	0	1346507	1464102	0
318	5.86	105.04232	Unknown	[M+H]+		0.095	FALSE	null	null	null	null	null	null	999	FALSE	FALSE	FALSE		FALSE	FALSE	null	null	null	null	null	null	null	16.97	9559	105.04232:14786086 106.04567:0 107.04903:0		0	3503284	5100450	1944492	0	6880150	8420081	3755901	6130807	791683	6396392	4305288	0	4275066	11380225	19371	0	6405033
319	3.688	105.04235	Unknown	[M+H]+		0.33	FALSE	null	null	null	null	null	null	999	FALSE	FALSE	FALSE		FALSE	FALSE	null	null	null	null	null	null	null	18.68	661	105.04235:11129919 106.0457:614465 107.04906:0		0	1853864	3097522	1401265	132214	3055399	3887628	2971943	3220384	1755014	3919260	2130116	0	4241252	6079708	0	0	2711754
320	11.455	105.04236	Unknown	[M+H]+		0.095	FALSE	null	null	null	null	null	null	999	FALSE	FALSE	FALSE		FALSE	FALSE	null	null	null	null	null	null	null	37.21	8135	105.04236:31343922 106.04571:1686320 107.04907:0		0	14311158	17732732	14929221	44522	17886198	19894832	17986990	15724758	14507522	17001198	15434007	0	20305692	25643812	0	0	18410566
321	0.305	105.04236	Unknown	[M+H]+		0.194	TRUE	null	null	null	null	null	null	999	FALSE	FALSE	FALSE		FALSE	FALSE	null	null	null	null	null	null	null	6.96	MSMS_pos.2	105.04238:5168470 106.04573:219695 107.04909:0	50.23507:1134 53.37279:1270 55.57209:996 56.75367:1024 58.06535:2231 60.0446:2915 62.98177:4698 64.01598:1337 65.57565:1111 65.589:1057 65.85355:1180 68.57918:3831 68.58106:2204 70.06509:1869 88.0756:2034 97.1545:1255 98.73441:1195 99.29322:1074 104.10728:2609 104.80906:1152	0	1379071	2210066	1301645	0	2636382	2708202	2129570	2328214	1371932	2320290	1326764	0	2723037	4581353	0	0	2039118
322	13.322	105.04239	Unknown	[M+H]+		0.571	TRUE	null	null	null	null	null	null	999	FALSE	FALSE	FALSE		FALSE	FALSE	null	null	null	null	null	null	null	54.85	MSMS_pos.2	105.0424:26384092 106.04575:817543 107.04911:0	57.42937:3082 58.06535:4023 58.36404:4061 62.27616:3288 62.98203:25346 64.01597:13187 70.06537:3202 71.10506:2775 72.1701:3102 84.95154:2994 88.07559:5046 90.46413:3435 95.6725:3132 104.10727:3775	322882	16194547	16546388	15732563	34309	11447967	15489160	9966800	9628956	6553362	13093530	15075130	0	11970986	16861196	0	0	13056134
323	17.209	105.06586	Unknown	[M+H]+		0.004	FALSE	null	null	null	null	null	null	999	FALSE	FALSE	FALSE		FALSE	FALSE	null	null	null	null	null	null	null	14.83	Std_B.2	105.06586:3299650 106.06921:138764 107.07257:554252		87264	49788	25954	34607	66671	43988	62065	44468	56697	54296	58933	46767	181713	45047	66963	53373	54235	60006
324	16.805	105.06586	Unknown	[M+H]+	ion correlated with 4702	0.007	FALSE	null	null	null	null	null	null	999	FALSE	FALSE	FALSE		FALSE	FALSE	null	null	null	null	null	null	null	7.12	Std_B.2	105.06586:3225932 106.06921:169714 107.07257:527691		0	59942	42890	29612	0	46090	54543	37220	55424	0	54578	51317	181713	67966	85205	0	0	93886
325	15.736	105.06587	Unknown	[M+NH4]+	adduct linked to 48_[M+H]+	0.007	FALSE	null	null	null	null	null	null	999	FALSE	FALSE	FALSE		FALSE	FALSE	null	null	null	null	null	null	null	23.09	Std_B.2	105.06587:6136635 106.06922:219838 107.07258:484535		0	15944	69627	38047	66097	25934	48161	39314	53149	46737	81746	73553	0	60972	76397	0	169316	69888
326	4.201	105.06972	Unknown	[M+H]+	similar chromatogram in higher mz_892; similar chromatogram in higher mz_2237; similar chromatogram in higher mz_2650; similar chromatogram in higher mz_4905; similar chromatogram in higher mz_5125	0.183	FALSE	null	null	null	null	null	null	999	FALSE	FALSE	FALSE		FALSE	FALSE	null	null	null	null	null	null	null	13.56	Std_B.2	105.06972:17358328 106.07307:2279665 107.07643:383575		325020	480200	0	448514	536603	1432577	108430	0	0	0	306511	344183	1133077	754724	725617	126546	0	189303
327	18.081	105.10369	Unknown	[M+H]+		0.059	FALSE	null	null	null	null	null	null	999	FALSE	FALSE	FALSE		FALSE	FALSE	null	null	null	null	null	null	null	8.97	9319	105.10369:3849792 106.10704:2735223 107.1104:0		27274	373879	780170	2704786	0	2871649	695443	241998	510698	1749266	504995	783758	29355	498696	432937	19019	574532	573705
328	20.179	105.10402	Unknown	[M+H]+		0.007	FALSE	null	null	null	null	null	null	999	FALSE	FALSE	FALSE		FALSE	FALSE	null	null	null	null	null	null	null	50.32	Std_B.2	105.10402:4418416 106.10737:2789948 107.11073:0		14737	19289	28758	49720	15328	47478	6685	12061	10882	46568	8911	24144	85417	29081	12991	4202	13521	17097
329	17.612	105.11	Unknown	[M+H]+		0.209	FALSE	null	null	null	null	null	null	999	FALSE	FALSE	FALSE		FALSE	FALSE	null	null	null	null	null	null	null	175.04	2071	105.11:20034316 106.11335:1121676 107.11671:0		35519	9368701	11278898	41843236	12882	52487152	8337692	5934528	5985626	28334418	8061104	11430783	0	4039838	3956426	40584	6421880	7756159
330	19.003	105.11027	Unknown	[M+H]+		0.055	FALSE	null	null	null	null	null	null	999	FALSE	FALSE	FALSE		FALSE	FALSE	null	null	null	null	null	null	null	135.72	7031	105.11027:15810725 106.11362:853750 107.11698:0		2475871	575301	540977	1795005	12882	2336900	406404	231322	350466	40907140	458058	627743	1710066	601360	501428	40584	4246958	14072294
331	12.198	105.30379	Unknown	[M+H]+	similar chromatogram in higher mz_496	0.037	FALSE	null	null	null	null	null	null	999	FALSE	FALSE	FALSE		FALSE	FALSE	null	null	null	null	null	null	null	42.58	QC_0.2	105.30379:942849 106.30714:0 107.3105:0		0	0	28805	122727	0	0	0	0	0	0	0	0	0	0	0	0	0	27017
332	23.662	106.02883	Unknown	[M+H]+	ion correlated with 887; ion correlated with 570; ion correlated with 1877	0.004	FALSE	null	null	null	null	null	null	999	FALSE	FALSE	FALSE		FALSE	FALSE	null	null	null	null	null	null	null	17.07	Std_C.2	106.02883:3620641 107.03218:0 108.03554:0		0	16986	0	0	0	0	0	0	0	0	10929	0	0	0	0	0	0	0
333	23.563	106.02885	Unknown	[M+H]+		0.004	FALSE	null	null	null	null	null	null	999	FALSE	FALSE	FALSE		FALSE	FALSE	null	null	null	null	null	null	null	18.17	Std_C.2	106.02885:3662070 107.0322:357245 108.03556:0		0	16986	0	0	0	0	0	0	0	0	10929	0	0	0	0	0	0	0
334	15.53	106.04972	L-Serine	[M+H]+		0.795	TRUE	15.559	106.05003	null	null	null	null	annotated by user-defined text library	TRUE	TRUE	FALSE		FALSE	FALSE	null	null	100	100	null	null	null	41.43	MSMS_pos.1	106.05001:12370743 107.05336:616819 108.05672:0	53.57384:1982 60.04475:317091 70.02901:7367 70.06516:64359 73.49879:2174 75.77695:2606 81.07819:2188 81.52741:2274 88.0395:62483 88.07557:79764 106.0499:14593 106.08619:64483	203439	2568050	1188840	37535408	518731	60265240	1055366	1202195	485990	32344202	1238488	2057294	207954	1103796	460241	325194	2238705	1452446
335	10.484	106.04997	w/o MS2:Serine; LC-ESI-QTOF; MS2; CE	[M+H]+		0.07	FALSE	null	106.04987	C3H7NO3	Serine and derivatives	MTCFGRXMJLQNBG-UHFFFAOYNA-N	NC(CO)C(O)=O	530	FALSE	TRUE	FALSE		FALSE	FALSE	null	null	99.9	null	null	null	null	45.66	Std_G.1	106.04997:23203120 107.05332:1190991 108.05668:0		75535	559278	831522	562611	245608	618436	647703	632458	456674	378612	619435	374926	42123	602388	899593	76906	363279	488617
336	10.827	106.06509	Unknown	[M+H]+	ion correlated with 7738; ion correlated with 2043; ion correlated with 4023	0.004	FALSE	null	null	null	null	null	null	999	FALSE	FALSE	FALSE		FALSE	FALSE	null	null	null	null	null	null	null	49.88	Std_C.2	106.06509:9646233 107.06844:915363 108.0718:0		54323	0	0	77985	0	95907	0	58187	46578	0	76573	0	29948	0	0	31694	80460	0
337	4.832	106.06512	Unknown	[M+H]+		0.004	FALSE	null	null	null	null	null	null	999	FALSE	FALSE	FALSE		FALSE	FALSE	null	null	null	null	null	null	null	66.81	Std_C.2	106.06512:12919925 107.06847:1647091 108.07183:0		281319	453378	0	756364	335187	0	351781	0	323834	880715	0	460355	1125599	0	360221	812424	1004704	287023
338	19.502	106.0863	Diethanolamine	[M+H]+		0.37	FALSE	20.523	106.0864	null	null	null	null	annotated by user-defined text library	TRUE	TRUE	FALSE		FALSE	FALSE	null	null	95.3	90.7	null	null	null	43.11	Std_C.2	106.0863:95978192 107.08965:4616202 108.09301:497843		4725391	4228246	959055	2877876	1890658	1753684	4976940	1117020	865367	2449842	2826908	12409151	2685680	962816	995714	1582445	2398115	5370535
339	10.217	106.08635	w/o MS2:Diethanolamine; LC-ESI-QTOF; MS2; CE	[M+H]+		0.652	FALSE	null	106.08626	C4H11NO2	1,2-aminoalcohols	ZBCBWPMODOFKDW-UHFFFAOYSA-N	OCCNCCO	530	FALSE	TRUE	FALSE		FALSE	FALSE	null	null	100	null	null	null	null	11.1	6903	106.08635:5496496 107.0897:0 108.09306:0		1118635	2619848	1262448	1159600	1249757	1538622	1244132	822831	819357	1216274	266769	439762	1306008	1150094	276350	1060391	1850290	624456
340	18.718	106.08642	Unknown	[M+H]+		0.681	FALSE	null	null	null	null	null	null	999	FALSE	FALSE	FALSE		FALSE	FALSE	null	null	null	null	null	null	null	39.19	5479	106.08642:23958700 107.08977:1054033 108.09313:186137		1136879	4051943	4175677	2877876	1114815	3115880	4976940	2470006	6741392	3201868	3208028	12485815	1019022	6303092	6727516	969469	2790116	5370535
341	18.798	106.11093	Unknown	[M+H]+		0.029	FALSE	null	null	null	null	null	null	999	FALSE	FALSE	FALSE		FALSE	FALSE	null	null	null	null	null	null	null	42.63	9319	106.11093:3313463 107.11428:0 108.11764:0		56451	421092	537030	2023172	17836	76970	30131	17980	29174	2207600	82669	311424	0	433341	13939	39810	63872	683121
342	18.225	106.11118	Unknown	[M+H]+		0.077	FALSE	null	null	null	null	null	null	999	FALSE	FALSE	FALSE		FALSE	FALSE	null	null	null	null	null	null	null	23.51	9319	106.11118:3399183 107.11453:0 108.11789:0		0	395075	537030	2056770	0	2844038	673063	188383	520837	2511767	410808	642241	0	433341	330697	0	269780	740293
343	9.936	106.70045	Unknown	[M+H]+		0.018	FALSE	null	null	null	null	null	null	999	FALSE	FALSE	FALSE		FALSE	FALSE	null	null	null	null	null	null	null	27.07	Std_C.2	106.70045:418839 107.7038:0 108.70716:0		0	0	0	0	0	0	0	0	0	0	0	0	0	9412	70154	0	0	0
344	4.502	106.77444	Unknown	[M+H]+	similar chromatogram in higher mz_6620	0.19	TRUE	null	null	null	null	null	null	999	FALSE	FALSE	FALSE		FALSE	FALSE	null	null	null	null	null	null	null	418.31	QC_MSMS_pos.2	106.77474:7417942 107.77809:0 108.78145:0	54.73744:987 62.98182:93329 63.72698:1066	0	475690	566591	0	0	0	4678404	0	0	0	0	2927406	0	0	0	0	0	0
345	27.532	106.97137	Unknown	[M+H]+		0.136	FALSE	null	null	null	null	null	null	999	FALSE	FALSE	FALSE		FALSE	FALSE	null	null	null	null	null	null	null	2.56	QC_0.2	106.97137:1542152 107.97472:338205 108.97808:0		0	112084	685636	79003	0	505068	761747	596319	702324	46576	777039	354429	0	401052	1004160	0	0	572261
346	4.147	106.97138	Unknown	[M+H]+		0.117	FALSE	null	null	null	null	null	null	999	FALSE	FALSE	FALSE		FALSE	FALSE	null	null	null	null	null	null	null	25.39	Blank_2.2	106.97138:10681127 107.97473:153485 108.97809:0		0	2523970	5723650	1910251	0	5621736	5942896	2348799	3149362	2030579	5006588	2302292	0	3611943	6654430	0	0	4668275
347	6.98	106.97142	Unknown	[M+H]+		0.055	FALSE	null	null	null	null	null	null	999	FALSE	FALSE	FALSE		FALSE	FALSE	null	null	null	null	null	null	null	17.07	Blank_1.2	106.97142:13944323 107.97477:184058 108.97813:0		0	6454542	6823794	6001869	0	7999032	7688801	7463972	7742380	2004622	7623496	5539434	66028	7526049	12754758	0	0	8655428
348	10.821	106.97161	Unknown	[M+H]+		0.026	FALSE	null	null	null	null	null	null	999	FALSE	FALSE	FALSE		FALSE	FALSE	null	null	null	null	null	null	null	19.8	7031	106.97161:20097136 107.97496:0 108.97832:264124		0	14822645	17321096	13930399	0	15351543	16814004	16123932	15438137	14603426	16912680	15323442	0	17379046	19923414	0	0	15061966
349	31.918	106.97163	Unknown	[M+H]+		0.007	FALSE	null	null	null	null	null	null	999	FALSE	FALSE	FALSE		FALSE	FALSE	null	null	null	null	null	null	null	5.51	QC_0.2	106.97163:3367112 107.97498:167675 108.97834:0		15534	665260	2153002	537046	21714	1558965	2114330	1680979	1703339	742220	1744718	884553	7733	1326880	2696406	6724	0	1304284
350	0.683	106.97165	Unknown	[M+H]+		0.051	TRUE	null	null	null	null	null	null	999	FALSE	FALSE	FALSE		FALSE	FALSE	null	null	null	null	null	null	null	6.52	MSMS_pos.2	106.97165:6657006 107.975:381332 108.97836:0	56.8861:1283 60.0446:1491 62.36879:1096 62.98178:144085 63.59709:1060 70.06538:1167 71.63864:1022 78.91354:1210 84.57922:1201 88.0756:2291 88.86366:1049 94.05527:1154 94.1176:1162 96.8035:1069 99.10954:1187 104.35304:1123 106.06541:1418 106.08614:2492	0	2244558	3633167	3013705	10585	4282032	4676393	3619883	3842764	2975014	4317741	1937501	14630	4192211	6319410	12611	0	3581298
351	12.89	106.97166	Unknown	[M+H]+	ion correlated with 2789	0.403	TRUE	null	null	null	null	null	null	999	FALSE	FALSE	FALSE		FALSE	FALSE	null	null	null	null	null	null	null	85.6	QC_MSMS_pos.2	106.97151:19066132 107.97486:0 108.97822:0	50.56395:2081 50.99778:2051 56.94173:3459 56.94296:4147 56.94438:2968 61.74152:2046 62.98182:503554 73.61326:2015 76.45175:2030 77.94195:1961 78.67611:1960 78.94952:2519 79.30134:2054 100.71419:2434 105.02113:2170 106.08621:4500	35164	17825448	14037759	18267332	40030	16334097	14402526	17316898	16010162	15982830	15026355	16624828	37113	15257078	17058600	22989	0	15805072
352	17.438	106.97181	Unknown	[M+H]+		0.029	FALSE	null	null	null	null	null	null	999	FALSE	FALSE	FALSE		FALSE	FALSE	null	null	null	null	null	null	null	84.68	423	106.97181:5161930 107.97516:0 108.97852:0		4151129	221682	268200	40482	2612978	48127	230262	252343	200871	39317	196581	147488	3939527	197478	297369	4694220	1972728	189518
353	15.204	106.97182	Unknown	[M+H]+		0.114	FALSE	null	null	null	null	null	null	999	FALSE	FALSE	FALSE		FALSE	FALSE	null	null	null	null	null	null	null	193.15	6521	106.97182:5331488 107.97517:0 108.97853:0		4784664	25625	24933	33160	4136016	0	83149	13051	31652	0	61818	20273	3443748	14778	11989	3584613	3344926	31432
354	10.529	107.04913	Unknown	[M+H]+	ion correlated with 5221; ion correlated with 3694; similar chromatogram in higher mz_1915; similar chromatogram in higher mz_2104	0.073	FALSE	null	null	null	null	null	null	999	FALSE	FALSE	FALSE		FALSE	FALSE	null	null	null	null	null	null	null	20.55	Std_C.2	107.04913:13377347 108.05248:1163934 109.05584:0		54951	0	0	0	34010	574294	0	35560	0	0	0	0	40076	0	0	52111	538316	0
355	14.57	107.06535	Unknown	[M+H]+		0.538	FALSE	null	null	null	null	null	null	999	FALSE	FALSE	FALSE		FALSE	FALSE	null	null	null	null	null	null	null	10.09	8551	107.06535:962428 108.0687:0 109.07206:92525		595256	799086	653290	717161	29834	546196	638518	684019	609856	661260	763475	718243	34184	657911	590450	421309	100096	687648
356	16.523	107.06547	Unknown	[M+H]+	similar chromatogram in higher mz_1780	0.667	TRUE	null	null	null	null	null	null	999	FALSE	FALSE	FALSE		FALSE	FALSE	null	null	null	null	null	null	null	17.02	QC_MSMS_pos.2	107.06542:1218748 108.06877:0 109.07213:0	57.1604:1131 58.64592:987 60.05677:37292 60.43667:933 62.98182:2493 66.59167:986 69.43062:2603 70.06515:3681 76.00922:956 77.02747:8576 78.06699:6381 78.08442:1192 80.93299:1244 81.88042:1270 82.5806:1130 88.07574:6055 89.05473:1443 90.82642:1149 93.41752:1200 94.87304:1133 95.76852:1186 106.08629:7221 106.10799:1681 106.11109:4389 106.11369:3604 107.06554:20719 107.11446:2878	28274	1153646	1291362	537313	147819	392583	1159316	1574201	1176861	512133	1009897	1138940	69572	1292758	1070795	30944	134499	1031786
357	14.322	107.06568	Unknown	[M+H]+	similar chromatogram in higher mz_587; similar chromatogram in higher mz_4584	0.919	TRUE	null	null	null	null	null	null	999	FALSE	FALSE	FALSE		FALSE	FALSE	null	null	null	null	null	null	null	13.95	MSMS_pos.1	107.06551:1072107 108.06886:0 109.07222:0	57.6134:2017 60.04388:2923 60.05676:94694 70.06523:15940 72.07745:2051 81.04496:8971 88.07577:21219 89.05453:11317 106.08625:16616 107.06538:9677	578254	1055316	1068627	942297	674767	993701	772894	1038510	744009	1022785	880412	1010227	647402	891202	796254	421309	976583	930839
358	6.843	107.07047	Unknown	[M+H]+	similar chromatogram in higher mz_4531; similar chromatogram in higher mz_1429; similar chromatogram in higher mz_3822; similar chromatogram in higher mz_3862; similar chromatogram in higher mz_6166; similar chromatogram in higher mz_5231; similar chromatogram in higher mz_5768; similar chromatogram in higher mz_4165	0.432	FALSE	null	null	null	null	null	null	999	FALSE	FALSE	FALSE		FALSE	FALSE	null	null	null	null	null	null	null	28.99	1545	107.07047:4980342 108.07382:568977 109.07718:0		4459088	422696	171990	131832	1644053	391675	212375	76181	142786	0	258371	361584	2119643	228672	61046	2300614	4322446	393826
359	27.56	107.07053	Unknown	[M+H]+	ion correlated with 4389	0.696	TRUE	null	null	null	null	null	null	999	FALSE	FALSE	FALSE		FALSE	FALSE	null	null	null	null	null	null	null	162.03	MSMS_pos.2	107.07035:5588840 108.0737:153643 109.07706:0	53.86265:1041 56.79688:1035 56.81617:1137 57.38419:1100 60.48923:1089 62.98178:34295 64.01329:1133 64.55495:1287 66.15412:1114 68.08121:1079 69.25393:1446 70.06509:1929 74.44994:1292 79.05402:1329 82.47031:1171 88.07558:2252 89.05983:5189 91.02782:1388 103.37716:995 104.82584:1042 104.94504:1046 106.08612:1645 107.0492:7889 107.06023:1344 107.08545:1546	269482	12062950	10780562	11111732	432615	11057168	11778128	11293284	11865581	11147012	11863344	11379458	294423	11282325	11202205	242833	553372	11514800
360	3.71	107.08575	Unknown	[M+H]+	similar chromatogram in higher mz_6904	0.447	FALSE	null	null	null	null	null	null	999	FALSE	FALSE	FALSE		FALSE	FALSE	null	null	null	null	null	null	null	11.5	Std_B.1	107.08575:10407393 108.0891:1771832 109.09246:2503996		533287	224833	93900	81100	253460	33106	415423	194410	356517	1922085	794359	1391589	181840	445050	306836	35259	43914	427399
361	4.469	107.22607	Unknown	[M+H]+	similar chromatogram in higher mz_5925	0.103	FALSE	null	null	null	null	null	null	999	FALSE	FALSE	FALSE		FALSE	FALSE	null	null	null	null	null	null	null	446.64	9319	107.22607:10763131 108.22942:0 109.23278:0		0	0	0	0	0	0	1035837	0	0	0	0	2888157	0	0	0	0	0	0
362	4.473	107.6106	Unknown	[M+H]+	similar chromatogram in higher mz_4314	0.048	FALSE	null	null	null	null	null	null	999	FALSE	FALSE	FALSE		FALSE	FALSE	null	null	null	null	null	null	null	2389.81	6039	107.6106:4458310 108.61395:0 109.61731:0		221002	0	0	0	0	0	1896459	0	0	1037286	0	1050656	0	0	0	0	0	0
363	10.343	107.896	Unknown	[M+H]+	similar chromatogram in higher mz_3216; similar chromatogram in higher mz_790	0.026	FALSE	null	null	null	null	null	null	999	FALSE	FALSE	FALSE		FALSE	FALSE	null	null	null	null	null	null	null	21.19	QC_3.2	107.896:316648 108.89935:0 109.90271:0		0	0	0	0	0	0	0	0	46093	0	0	0	0	0	0	0	73819	0
364	10.75	107.96665	Unknown	[M+H]+	ion correlated with 2817	0.722	FALSE	null	null	null	null	null	null	999	FALSE	FALSE	FALSE		FALSE	FALSE	null	null	null	null	null	null	null	27.64	6103	107.96665:5329776 108.97:0 109.97336:0		279359	1063835	680316	736408	69467	651217	698744	563659	587744	1558708	629838	4006097	124698	603649	1256143	23460	84107	1083664
365	7.586	107.96686	Unknown	[M+H]+		0.048	FALSE	null	null	null	null	null	null	999	FALSE	FALSE	FALSE		FALSE	FALSE	null	null	null	null	null	null	null	7.85	9063	107.96686:824532 108.97021:0 109.97357:0		0	41497	52963	0	0	0	52167	77966	32454	0	33664	81883	0	61105	39212	23921	0	41057
366	27.317	107.96693	Unknown	[M+H]+	ion correlated with 4523	0.67	FALSE	null	null	null	null	null	null	999	FALSE	FALSE	FALSE		FALSE	FALSE	null	null	null	null	null	null	null	8.37	7207	107.96693:607197 108.97028:0 109.97364:0		38437	275078	436084	374432	37307	352084	452595	387677	391462	406501	325997	424440	0	311757	491808	17435	13591	431011
367	15.159	108.01123	Unknown	[M+H]+	found in higher mz's MsMs_704; similar chromatogram in higher mz_1068; similar chromatogram in higher mz_3748; found in higher mz's MsMs_1338; similar chromatogram in higher mz_3805	0.264	FALSE	null	null	null	null	null	null	999	FALSE	FALSE	FALSE		FALSE	FALSE	null	null	null	null	null	null	null	9.65	9319	108.01123:1417951 109.01458:0 110.01794:0		33037	77463	112045	480911	0	600705	90830	153516	52075	578656	77284	69003	0	78790	58190	0	120535	85102
368	7.065	108.04449	Unknown	[M+H]+	adduct linked to 697_[M+NH4]+	0.139	FALSE	null	null	null	null	null	null	999	FALSE	FALSE	FALSE		FALSE	FALSE	null	null	null	null	null	null	null	56.67	167	108.04449:3811058 109.04784:0 110.0512:517905		201116	0	0	0	19857	0	0	54293	0	0	32749	30505	0	0	13480	0	96349	0
369	4.436	108.19541	Unknown	[M+H]+	similar chromatogram in higher mz_5277	0.022	FALSE	null	null	null	null	null	null	999	FALSE	FALSE	FALSE		FALSE	FALSE	null	null	null	null	null	null	null	270.02	9319	108.19541:5541300 109.19876:0 110.20212:0		0	0	0	0	319768	0	0	674598	0	0	0	0	0	0	0	0	0	0
370	10.867	108.95501	Unknown	[M+H]+	ion correlated with 1935; ion correlated with 2038; ion correlated with 2077; similar chromatogram in higher mz_1990	0.007	FALSE	null	null	null	null	null	null	999	FALSE	FALSE	FALSE		FALSE	FALSE	null	null	null	null	null	null	null	265.61	Std_E.2	108.95501:2967552 109.95836:0 110.96172:471531		0	0	0	67860	20328	0	0	0	47211	0	0	0	0	0	0	0	0	0
371	11.015	109.06316	Unknown	[M+H]+		0.286	FALSE	null	null	null	null	null	null	999	FALSE	FALSE	FALSE		FALSE	FALSE	null	null	null	null	null	null	null	14	QC_10.2	109.06316:1272616 110.06651:361559 111.06987:212819		1065943	0	0	0	926126	69766	0	0	52542	0	55011	0	683487	0	57575	653367	797625	0
372	27.602	109.10098	Unknown	[M+H]+	found in higher mz's MsMs_4024	0.923	TRUE	null	null	null	null	null	null	999	FALSE	FALSE	FALSE		FALSE	FALSE	null	null	null	null	null	null	null	88.12	MSMS_pos.2	109.1012:2348206 110.10455:273684 111.10791:1048282	55.0545:1146 56.28876:1130 60.26852:1049 60.61638:1042 61.96339:1418 64.69933:986 67.05428:25464 68.0575:1264 81.06982:6893 82.06512:1369 84.23975:1200 94.04142:1334 107.04447:1199 109.07614:13800 109.10105:42597	1029065	9281553	5941042	9653558	1153164	6434828	7022924	6779259	7234244	8025679	7088092	8313152	1121350	6302064	5200452	1022042	1128402	7307526
373	3.977	109.10144	Unknown	[M+H]+	found in higher mz's MsMs_5035; found in higher mz's MsMs_5303; found in higher mz's MsMs_5629	0.696	FALSE	null	null	null	null	null	null	999	FALSE	FALSE	FALSE		FALSE	FALSE	null	null	null	null	null	null	null	12.87	Std_B.1	109.10144:4129444 110.10479:0 111.10815:423060		879725	727723	172513	206727	480281	105730	650477	508258	643607	264095	1249726	1488254	564556	601410	395794	336500	2252080	775474
374	4.543	109.18829	Unknown	[M+H]+		0.022	FALSE	null	null	null	null	null	null	999	FALSE	FALSE	FALSE		FALSE	FALSE	null	null	null	null	null	null	null	302.33	9591	109.18829:3906901 110.19164:0 111.195:0		0	0	0	0	0	0	0	0	0	0	0	0	0	0	0	365322	0	0
375	14.303	109.61793	Unknown	[M+H]+	ion correlated with 1581	0.293	FALSE	null	null	null	null	null	null	999	FALSE	FALSE	FALSE		FALSE	FALSE	null	null	null	null	null	null	null	17.86	8471	109.61793:488777 110.62128:0 111.62464:0		0	0	17720	0	0	203561	152863	239135	0	0	181008	17240	0	5959	0	0	0	270201
376	14.682	110.02711	Hypotaurine	[M+H]+		0.744	TRUE	14.634	110.02716	null	null	null	null	annotated by user-defined text library	TRUE	TRUE	FALSE		FALSE	FALSE	null	null	100	100	null	null	null	25.61	MSMS_pos.1	110.02708:1246601 111.03043:0 112.03379:0	56.04972:2830 65.85088:2224 81.0332:3760 83.06049:7381 92.01621:26176 93.04455:4979 106.74454:2446 110.02689:25318 110.05978:9816 110.07176:15754	56129	343727	705823	4636932	233549	1948507	1001233	790559	348330	3131749	612726	680783	458602	1225321	251196	371967	4383397	1066231
377	9.884	110.03503	Unknown	[M+H]+	similar chromatogram in higher mz_565; similar chromatogram in higher mz_1889; similar chromatogram in higher mz_954	0.234	FALSE	null	null	null	null	null	null	999	FALSE	FALSE	FALSE		FALSE	FALSE	null	null	null	null	null	null	null	37.24	871	110.03503:5549472 111.03838:0 112.04174:0		219676	0	0	291331	275781	168173	0	0	44752	283569	0	0	1994088	84972	0	43517	2394954	0
378	15.548	110.05685	Unknown	[M+H]+	similar chromatogram in higher mz_6349	0.707	TRUE	null	null	null	null	null	null	999	FALSE	FALSE	FALSE		FALSE	FALSE	null	null	null	null	null	null	null	39.29	MSMS_pos.1	110.05716:4813627 111.06051:363114 112.06387:1122124	63.04829:209116 67.05428:3683 74.03609:3000 83.06049:9056 101.87231:2214 110.05653:11131 110.07182:24350	269657	2500069	2709755	2540679	170312	2279642	2675606	2804807	2412594	2550692	2342473	2302066	356874	2316688	2512778	119720	182920	2208285
379	11.644	110.06006	Unknown	[M+H]+	similar chromatogram in higher mz_3073; similar chromatogram in higher mz_1570; similar chromatogram in higher mz_3681	0.048	FALSE	null	null	null	null	null	null	999	FALSE	FALSE	FALSE		FALSE	FALSE	null	null	null	null	null	null	null	13.78	Std_B.2	110.06006:5500784 111.06341:0 112.06677:0		366095	59400	0	0	84843	0	81252	0	0	0	0	0	695546	0	69735	57892	54635	52391
380	6.744	110.06007	4-Aminophenol	[M+H]+	similar chromatogram in higher mz_1567	0.297	FALSE	6.628	110.06	null	null	null	null	annotated by user-defined text library	TRUE	TRUE	FALSE		FALSE	FALSE	null	null	100	100	null	null	null	18.22	Std_C.2	110.06007:23389920 111.06342:1201859 112.06678:0		2863896	50031	42992	0	12479	88152	2093443	0	75653	0	32559	80577	698759	126292	160721	441514	61764	46265
381	9.86	110.07122	Unknown	[M+H]+	ion correlated with 3926	0.121	FALSE	null	null	null	null	null	null	999	FALSE	FALSE	FALSE		FALSE	FALSE	null	null	null	null	null	null	null	23.61	Std_B.2	110.07122:81687920 111.07457:4720453 112.07793:587287		64736	154985	307365	94317	148205	890076	228463	209572	150685	746391	207980	301090	98828	150959	115800	99503	76717	915771
382	14.232	110.07122	Unknown	[M+H]+	similar chromatogram in higher mz_5411; similar chromatogram in higher mz_4549	0.579	TRUE	null	null	null	null	null	null	999	FALSE	FALSE	FALSE		FALSE	FALSE	null	null	null	null	null	null	null	25.63	MSMS_pos.1	110.07141:1058784 111.07476:482065 112.07812:695884	51.35397:1907 56.04972:3546 56.76584:2140 65.76226:2075 67.0548:2015 70.02124:2176 72.23968:2020 72.50424:2111 82.05225:2532 83.06049:32228 85.34705:2125 93.0446:17310 110.05978:4891 110.07184:59327	312812	833299	407910	19372864	459058	36751920	441007	507867	284657	16516551	835190	1123834	445743	656976	302593	466197	4865316	823996
383	2.701	110.07124	Unknown	[M+H]+		0.249	FALSE	null	null	null	null	null	null	999	FALSE	FALSE	FALSE		FALSE	FALSE	null	null	null	null	null	null	null	6.96	Std_D.2	110.07124:2958437 111.07459:805373 112.07795:50722356		54593	520298	837642	445389	76405	763761	1316442	881062	588590	463289	889465	415436	58581	593020	1064754	71968	74471	1444529
384	7.085	110.07224	Unknown	[M+H]+	similar chromatogram in higher mz_653; similar chromatogram in higher mz_2019; similar chromatogram in higher mz_1453; adduct linked to 860_[M+Na]+; similar chromatogram in higher mz_929	0.736	FALSE	null	null	null	null	null	null	999	FALSE	FALSE	FALSE		FALSE	FALSE	null	null	null	null	null	null	null	14.34	Std_F.1	110.07224:2285442 111.07559:296056 112.07895:1783925		503179	1308407	1300510	418727	377781	235810	1918910	1020510	1669068	513114	1779106	1440649	457791	1569480	1502711	88197	68251	1621483
385	12.208	110.49002	Unknown	[M+H]+	similar chromatogram in higher mz_501; similar chromatogram in higher mz_1655; similar chromatogram in higher mz_2601; similar chromatogram in higher mz_3430; similar chromatogram in higher mz_4697	0.044	FALSE	null	null	null	null	null	null	999	FALSE	FALSE	FALSE		FALSE	FALSE	null	null	null	null	null	null	null	62.1	QC_0.2	110.49002:1519727 111.49337:0 112.49673:0		0	0	0	0	0	0	0	0	0	0	0	0	0	0	0	0	0	0
386	3.353	110.94257	Unknown	[M+H]+		0.029	FALSE	null	null	null	null	null	null	999	FALSE	FALSE	FALSE		FALSE	FALSE	null	null	null	null	null	null	null	9.4	7735	110.94257:154974 111.94592:0 112.94928:0		0	0	0	84240	0	0	0	0	0	0	0	0	0	0	0	0	0	0
387	3.716	111.05521	Unknown	[M+H]+		0.084	FALSE	null	null	null	null	null	null	999	FALSE	FALSE	FALSE		FALSE	FALSE	null	null	null	null	null	null	null	3.6	Std_A.2	111.05521:634786 112.05856:833906 113.06192:1506736		0	51125	180407	119549	0	56303	183320	118715	157382	0	145425	108849	134988	119022	107858	0	0	135139
388	27.536	111.05533	Unknown	[M+H]+		0.359	FALSE	null	null	null	null	null	null	999	FALSE	FALSE	FALSE		FALSE	FALSE	null	null	null	null	null	null	null	4.21	Std_H.1	111.05533:648012 112.05868:3710175 113.06204:1554138		483525	500464	530163	616892	237551	617204	431172	449201	523632	506640	497239	627254	349134	557253	467570	452569	282069	489586
389	7.08	111.05534	Unknown	[M+H]+	similar chromatogram in higher mz_4776	0.593	FALSE	null	null	null	null	null	null	999	FALSE	FALSE	FALSE		FALSE	FALSE	null	null	null	null	null	null	null	7.29	Std_B.2	111.05534:2080943 112.05869:0 113.06205:269190		329079	595371	380915	187396	519210	179526	547250	477662	426942	282240	521821	757645	633238	340739	411392	603298	164777	400606
390	3.895	111.08044	Unknown	[M+H]+		0.092	FALSE	null	null	null	null	null	null	999	FALSE	FALSE	FALSE		FALSE	FALSE	null	null	null	null	null	null	null	9.18	Std_B.1	111.08044:5026200 112.08379:0 113.08715:378083		351223	71624	22528	0	329708	0	67203	0	427706	15688	446486	374981	184545	58374	61116	65134	30092	111047
391	8.756	111.08087	Unknown	[M+H]+	adduct linked to 748_[M+NH4]+; similar chromatogram in higher mz_781; similar chromatogram in higher mz_2925	0.227	FALSE	null	null	null	null	null	null	999	FALSE	FALSE	FALSE		FALSE	FALSE	null	null	null	null	null	null	null	7.2	QC_4.1	111.08087:1125860 112.08422:1923205 113.08758:48474		943371	0	0	0	537980	102953	0	0	37815	84819	6588	0	868044	0	0	819048	99602	0
392	7.299	111.09168	Unknown	[M+H]+		0.165	FALSE	null	null	null	null	null	null	999	FALSE	FALSE	FALSE		FALSE	FALSE	null	null	null	null	null	null	null	5.15	QC_1.2	111.09168:784558 112.09503:0 113.09839:0		22882	153493	170308	0	54367	100809	199787	138616	458368	0	228681	248815	33397	377400	336421	35858	51214	250686
393	14.542	111.09171	Unknown	[M+H]+	adduct linked to 890_[M+Na]+	0.018	TRUE	null	null	null	null	null	null	999	FALSE	FALSE	FALSE		FALSE	FALSE	null	null	null	null	null	null	null	24.6	MSMS_pos.2	111.09171:42492656 112.09506:3298454 113.09842:20143554	51.38036:5194 62.06343:6432 65.87584:5348 69.27005:9878 70.06512:445242 71.06838:18669 77.08036:5677 78.17441:5127 82.8538:5333 94.0652:9706 94.08251:5161 94.52332:5222 97.07596:10075 100.66761:9475 100.67097:34457 100.67575:10975 105.0675:5169 110.08364:6549 111.05238:6315 111.05572:18292 111.0918:4656013 111.12901:8200	0	53943	129141	125172	32397	80537	109490	87156	102149	97971	69336	68183	33527	122399	115208	27928	43293	80905
394	13.066	111.09172	Unknown	[M+H]+		0.029	TRUE	null	null	null	null	null	null	999	FALSE	FALSE	FALSE		FALSE	FALSE	null	null	null	null	null	null	null	11.96	MSMS_pos.2	111.09172:35759984 112.09507:2312426 113.09843:15308537	51.56951:4019 52.24002:4181 56.20953:4340 69.31738:4999 70.06511:378425 71.06838:12811 83.64523:5097 96.06824:5611 97.07596:10458 100.66904:7977 100.6724:28893 100.67863:10473 109.65655:4303 110.50387:4437 111.05547:20953 111.0918:3739200	29934	41851	44039	48601	46926	47304	166639	88846	102509	79346	76486	99498	43425	133375	194634	27975	66945	157215
395	27.546	111.09177	Unknown	[M+H]+	ion correlated with 1464	0.286	TRUE	null	null	null	null	null	null	999	FALSE	FALSE	FALSE		FALSE	FALSE	null	null	null	null	null	null	null	5.34	MSMS_pos.2	111.09167:10586984 112.09502:1243789 113.09838:10311764	64.75043:1494 70.0651:113683 71.06837:3359 83.06019:4577 86.10041:1438 95.06039:17124 96.06824:1322 97.07595:4167 100.63504:3919 100.63839:8894 100.64413:1899 108.7242:1407 110.07104:3736 111.05512:16699 111.09179:1201572 111.13067:1910	220130	428516	371111	84762	69805	180904	423517	160355	507150	168695	312157	353565	202943	397015	321470	101875	198209	340323
396	2.4	111.09192	Unknown	[M+H]+		0.22	FALSE	null	null	null	null	null	null	999	FALSE	FALSE	FALSE		FALSE	FALSE	null	null	null	null	null	null	null	6.64	1945	111.09192:7443261 112.09527:2378351 113.09863:163971		1329677	233521	776528	262611	43145	398389	537270	365584	486178	249794	422194	324781	39744	483851	586506	41242	31780	400914
397	4.716	111.29144	Unknown	[M+H]+	similar chromatogram in higher mz_2616; similar chromatogram in higher mz_1867; similar chromatogram in higher mz_1358; similar chromatogram in higher mz_2271; similar chromatogram in higher mz_2692	0.033	FALSE	null	null	null	null	null	null	999	FALSE	FALSE	FALSE		FALSE	FALSE	null	null	null	null	null	null	null	153.55	QC_5.2	111.29144:4086602 112.29479:0 113.29815:0		0	0	0	0	0	926112	0	0	0	0	0	341024	1065095	0	0	0	0	0
398	4.548	111.98085	Unknown	[M+H]+	similar chromatogram in higher mz_2973	0.099	FALSE	null	null	null	null	null	null	999	FALSE	FALSE	FALSE		FALSE	FALSE	null	null	null	null	null	null	null	209.65	QC_5.2	111.98085:5328453 112.9842:0 113.98756:0		0	0	0	0	0	0	1777119	0	0	0	0	2414914	0	0	0	804763	0	0
399	10.761	112.03938	Unknown	[M+H]+		0.04	FALSE	null	null	null	null	null	null	999	FALSE	FALSE	FALSE		FALSE	FALSE	null	null	null	null	null	null	null	60.71	6039	112.03938:10090226 113.04273:498909 114.04609:0		43134	468982	64812	0	25709	0	59656	0	62909	0	0	59785	47283	0	75993	62251	20364	62745
400	27.885	112.05045	Unknown	[M+H]+	ion correlated with 1395	0.3	FALSE	null	null	null	null	null	null	999	FALSE	FALSE	FALSE		FALSE	FALSE	null	null	null	null	null	null	null	10.94	3209	112.05045:3090038 113.0538:333570 114.05716:1068800		2692510	182420	143266	202428	2939441	133090	93729	100104	172085	192912	133877	141783	2769922	212869	116739	2365079	2585889	149636
401	15.876	112.05047	Unknown	[M+H]+		0.037	FALSE	null	null	null	null	null	null	999	FALSE	FALSE	FALSE		FALSE	FALSE	null	null	null	null	null	null	null	7.84	Std_A.2	112.05047:4796188 113.05382:197999 114.05718:771904		157275	52360	102104	46948	167621	28916	75036	53648	90848	41155	63405	51833	117198	42561	82338	115991	121310	75996
402	9.73	112.05048	Cytosine	[M+H]+	similar chromatogram in higher mz_1367	0.245	TRUE	10.841	112.05069	null	null	null	null	annotated by user-defined text library	TRUE	TRUE	FALSE		FALSE	FALSE	null	null	100	100	null	null	null	141.32	MSMS_pos.1	112.0506:3193736 113.05395:174957 114.05731:582826	68.04964:7297 69.04501:5724 70.04006:11353 70.06516:6405 80.50917:2574 94.04003:6073 95.02419:23485 95.06037:438359 96.06348:6976 104.42294:2632 111.0444:3303 111.0555:9565 111.0666:9820 111.09215:3947 112.03893:5259 112.05018:142335 112.06143:86001 112.07606:8953 112.08732:8401	511194	0	0	66458	451036	90606	0	50159	0	116204	0	42946	553441	25388	54442	1339362	8254294	0
403	14.896	112.05051	w/o MS2:Cytosine; LC-ESI-ITFT; MS2; m/z	[M+H]+		0.172	FALSE	null	112.05054	C4H5N3O	Pyrimidones	OPTASPLRGRRNAP-UHFFFAOYSA-N	OC1=NC=CC(=N)N1	530	FALSE	TRUE	FALSE		FALSE	FALSE	null	null	100	null	null	null	null	13.07	Std_C.2	112.05051:79490824 113.05386:4326774 114.05722:794662		89509	129275	303506	2462806	144447	1048034	244076	141191	104734	1611289	126057	159503	307089	135833	147980	145152	267377	221679
404	11.409	112.05063	Unknown	[M+H]+	ion correlated with 3577; found in higher mz's MsMs_3577	0.154	TRUE	null	null	null	null	null	null	999	FALSE	FALSE	FALSE		FALSE	FALSE	null	null	null	null	null	null	null	17.98	MSMS_pos.1	112.05054:2122357 113.05389:165064 114.05725:634817	66.03425:2709 68.04964:7629 69.04501:2983 69.07005:6096 70.04013:10215 70.06516:8094 83.06049:3475 84.08086:3578 95.02434:19464 95.06043:458207 96.06348:8063 96.08045:3763 111.0444:2962 111.0555:10137 111.0666:10338 111.09103:5457 112.0394:11153 112.05018:95195 112.06143:76381 112.07494:10159 112.08732:8520	791120	0	0	0	520975	70403	101856	0	0	80647	0	0	1816209	24659	0	1136764	938346	59325
405	27.747	112.08679	Unknown	[M+H]+		0.319	FALSE	null	null	null	null	null	null	999	FALSE	FALSE	FALSE		FALSE	FALSE	null	null	null	null	null	null	null	6.84	Std_C.2	112.08679:10056788 113.09014:656879 114.0935:1461490		672043	536722	559286	508616	330474	917535	600019	442158	1171138	687591	517587	848818	611056	718434	763478	542361	244111	505563
406	1.924	112.08681	Unknown	[M+H]+		0.179	FALSE	null	null	null	null	null	null	999	FALSE	FALSE	FALSE		FALSE	FALSE	null	null	null	null	null	null	null	10.22	Std_D.2	112.08681:112527696 113.09016:7200842 114.09352:1702621		337519	1222671	1096314	756925	304518	729148	1866114	735392	1094657	359075	2712839	442477	271604	876906	593128	249510	288974	1877899
407	31.164	112.08682	Unknown	[M+H]+		0.179	FALSE	null	null	null	null	null	null	999	FALSE	FALSE	FALSE		FALSE	FALSE	null	null	null	null	null	null	null	9.56	Std_C.2	112.08682:96446784 113.09017:5512066 114.09353:1554700		381856	456139	1736290	655311	379462	1174671	948396	673617	1416039	597002	3602404	476950	382920	1499320	916306	335563	403872	992825
408	29.031	112.08682	Unknown	[M+H]+		0.484	TRUE	null	null	null	null	null	null	999	FALSE	FALSE	FALSE		FALSE	FALSE	null	null	null	null	null	null	null	7.6	MSMS_pos.1	112.08688:3780052 113.09023:198834 114.09359:1894528	53.03889:2674 56.04972:7425 58.06535:17865 68.04957:19299 69.07005:3768 70.04013:5379 70.06521:255010 71.0609:3402 72.081:11994 79.05452:9586 81.0574:7280 83.06048:4005 85.07619:2597 94.06512:4044 95.02434:8781 95.06036:805465 96.05811:3000 96.06335:25700 96.08043:211003 97.0762:5969 104.69985:2973 111.0555:6506 111.0666:8456 111.09202:70715 112.05015:20243 112.06132:51417 112.07566:11944 112.087…	2267102	1080498	1121138	1488775	2724086	1658288	1134095	1129280	1769903	1224477	1123536	1433587	2021902	1237039	1104761	1963592	2461736	1548298
409	3.408	112.08691	Unknown	[M+H]+		0.377	FALSE	null	null	null	null	null	null	999	FALSE	FALSE	FALSE		FALSE	FALSE	null	null	null	null	null	null	null	8.03	Std_D.2	112.08691:121422072 113.09026:8978982 114.09362:1911112		150302	332214	1346502	153341	203688	1007958	1011914	1407292	820086	526230	1213219	744307	145317	995914	960778	168258	170813	2390102
410	6.955	112.08704	Unknown	[M+NH4]+	adduct linked to 134_[M+H]+	0.641	TRUE	null	null	null	null	null	null	999	FALSE	FALSE	FALSE		FALSE	FALSE	null	null	null	null	null	null	null	10.11	MSMS_pos.1	112.08691:4196273 113.09026:144040 114.09362:1879272	68.04963:11086 70.04013:11479 70.06516:10227 83.06048:3051 85.07619:3492 95.02441:12214 95.06034:879464 96.05811:5271 96.06326:23807 111.0555:9897 111.0666:8551 112.03893:8099 112.05017:40371 112.06142:79893 112.0752:11735 112.08745:17304	2173905	413403	742930	103769	2140127	119479	1879184	665434	1147104	0	1578402	498501	2249012	810529	1014030	2029690	1479796	1743822
411	9.406	112.08705	Unknown	[M+H]+		0.048	FALSE	null	null	null	null	null	null	999	FALSE	FALSE	FALSE		FALSE	FALSE	null	null	null	null	null	null	null	3.82	Std_D.2	112.08705:122389000 113.0904:8248876 114.09376:1597510		2412744	194233	238010	85478	2325426	150818	153956	167255	168819	145635	259684	278201	2378670	240263	179972	2181201	2224925	381107
412	19.528	112.08705	Unknown	[M+H]+		0.007	FALSE	null	null	null	null	null	null	999	FALSE	FALSE	FALSE		FALSE	FALSE	null	null	null	null	null	null	null	4.07	Std_D.2	112.08705:14699911 113.0904:899829 114.09376:1292179		620959	137352	126972	60090	571248	98133	125490	94388	100808	70666	131947	88305	612142	154383	147758	530741	532492	110480
413	14.977	112.08705	w/o MS2:Histamine; LC-ESI-QTOF; MS2; CE	[M+H]+		0.037	TRUE	null	112.08692	C5H9N3	2-arylethylamines	NTYJJOPFIAHURM-UHFFFAOYSA-N	NCCC1=CN=CN1	530	FALSE	TRUE	FALSE		FALSE	FALSE	null	null	100	null	null	null	null	3.39	MSMS_pos.1	112.08692:1367717 113.09027:0 114.09363:3915672	68.04964:6358 70.04013:8833 70.06525:28709 84.08086:4544 94.04003:4169 95.02435:9540 95.06038:320221 96.06438:7589 96.08046:16857 102.33129:2487 111.0555:8149 111.0666:7678 111.07993:3808 111.09215:6935 112.03893:6112 112.05039:22809 112.06139:73369 112.07607:6166 112.08732:5955	331975	83384	55422	64169	463645	379450	122871	31571	70644	40706	97984	120892	636893	29261	23580	267260	289745	90265
414	12.775	112.08706	Unknown	[M+H]+		0.066	FALSE	null	null	null	null	null	null	999	FALSE	FALSE	FALSE		FALSE	FALSE	null	null	null	null	null	null	null	2.87	Std_D.2	112.08706:76425744 113.09041:4639112 114.09377:1358731		1645509	129083	66740	85307	1358212	60731	119662	91736	163454	83392	170240	191775	1540109	106738	201547	1236631	1727464	100058
415	10.167	112.32901	Unknown	[M+H]+	ion correlated with 1931; ion correlated with 1450; similar chromatogram in higher mz_1931; similar chromatogram in higher mz_689	0.044	FALSE	null	null	null	null	null	null	999	FALSE	FALSE	FALSE		FALSE	FALSE	null	null	null	null	null	null	null	31.52	QC_4.2	112.32901:451970 113.33236:0 114.33572:0		0	0	0	0	0	0	0	0	0	0	0	0	0	0	0	0	0	0
416	3.486	112.46396	Unknown	[M+H]+		0.055	FALSE	null	null	null	null	null	null	999	FALSE	FALSE	FALSE		FALSE	FALSE	null	null	null	null	null	null	null	16.68	Std_D.2	112.46396:712028 113.46731:0 114.47067:0		0	59782	0	348959	0	0	0	0	0	0	0	0	0	0	0	0	0	671860
417	12.368	112.72376	Unknown	[M+H]+	similar chromatogram in higher mz_690	0.022	FALSE	null	null	null	null	null	null	999	FALSE	FALSE	FALSE		FALSE	FALSE	null	null	null	null	null	null	null	22.6	QC_6.2	112.72376:237749 113.72711:0 114.73047:0		0	0	0	0	0	0	0	0	0	0	0	0	0	0	0	0	0	29842
418	27.446	112.76305	Unknown	[M+H]+		0.238	FALSE	null	null	null	null	null	null	999	FALSE	FALSE	FALSE		FALSE	FALSE	null	null	null	null	null	null	null	15.45	8793	112.76305:241233 113.7664:0 114.76976:0		0	0	51145	0	0	0	110465	0	169737	0	130106	0	0	0	94285	0	0	114980
419	4.534	112.88062	Unknown	[M+H]+		0.147	FALSE	null	null	null	null	null	null	999	FALSE	FALSE	FALSE		FALSE	FALSE	null	null	null	null	null	null	null	271.95	8023	112.88062:6284902 113.88397:0 114.88733:0		0	0	0	0	251751	0	3012409	0	0	0	0	710118	0	695863	0	0	2310880	0
420	15.185	112.89555	Unknown	[M+H]+		0.527	TRUE	null	null	null	null	null	null	999	FALSE	FALSE	FALSE		FALSE	FALSE	null	null	null	null	null	null	null	129.64	MSMS_pos.2	112.89586:2906070 113.89921:0 114.90257:838478	53.03873:11919 55.0545:19957 56.04979:71617 58.06534:215767 61.55369:7234 68.04951:16657 69.06981:7953 69.50744:9335 70.06509:1660358 71.06042:25848 71.06871:51702 72.08089:159943 74.76134:6891 76.1946:6883 79.05434:46003 80.47186:9957 81.05736:28131 84.08083:8095 85.07606:15858 86.06027:8350 86.09663:7778 88.60756:7206 90.98211:6687 94.0652:15085 95.06035:11046 96.08074:1598091 97.07596:7117 97.…	0	574467	1214469	33323	170773	883505	429698	765620	1458641	45320	797289	814436	140522	2210862	2224826	0	0	1277641
421	9.403	113.03481	Unknown	[M+H]+	found in higher mz's MsMs_3604; similar chromatogram in higher mz_2061	0.297	TRUE	null	null	null	null	null	null	999	FALSE	FALSE	FALSE		FALSE	FALSE	null	null	null	null	null	null	null	35.52	MSMS_pos.1	113.03474:4032826 114.03809:228125 115.04145:434105	67.05424:6304 68.04958:21547 70.02901:60329 70.04011:4697 70.06513:10959 72.0444:43980 79.05383:5855 84.08083:7225 86.06049:12016 86.07114:260765 95.02431:9728 95.06037:479108 96.00804:35931 96.06068:4460 96.06335:46197 96.08041:8284 104.08164:97758 104.42493:3232 112.05047:16907 112.06155:37013 112.07602:6638 112.08728:7182 113.03436:203316 113.07081:21400 113.10729:8818	1020383	59289	0	1021323	1228306	750327	0	0	0	962896	0	0	4063132	0	0	772270	4634389	0
422	10.208	113.04562	Unknown	[M+H]+		0.011	FALSE	null	null	null	null	null	null	999	FALSE	FALSE	FALSE		FALSE	FALSE	null	null	null	null	null	null	null	90.79	871	113.04562:21225780 114.04897:618967 115.05233:0		44850	0	0	0	0	0	0	0	0	0	54044	0	0	0	22086	0	0	0
423	9.882	113.04568	Unknown	[M+H]+	ion correlated with 3607	0.007	FALSE	null	null	null	null	null	null	999	FALSE	FALSE	FALSE		FALSE	FALSE	null	null	null	null	null	null	null	101.84	871	113.04568:19620150 114.04903:942068 115.05239:0		44850	0	4841	0	0	0	0	0	0	0	54044	0	0	0	27607	0	0	0
424	7.222	113.05963	Unknown	[M+H]+	similar chromatogram in higher mz_842; similar chromatogram in higher mz_1796; similar chromatogram in higher mz_1284	0.121	FALSE	null	null	null	null	null	null	999	FALSE	FALSE	FALSE		FALSE	FALSE	null	null	null	null	null	null	null	8.53	Std_C.2	113.05963:9167517 114.06298:556258 115.06634:0		515289	0	36642	0	646968	0	0	0	43617	0	0	0	148825	0	42068	510888	467707	0
425	3.908	113.05987	2-Methyl-2-Pentenoic Acid	[M+H]+		0.022	FALSE	4.804	113.0608	null	null	null	null	annotated by user-defined text library	TRUE	TRUE	FALSE		FALSE	FALSE	null	null	97.4	99.6	null	null	null	18.55	Std_A.1	113.05987:3938764 114.06322:520876 115.06658:453130		154746	0	0	27516	366859	16700	19513	19993	18315	0	14616	0	189413	0	0	42193	440108	14037
426	15.483	113.0707	Unknown	[M+H]+	similar chromatogram in higher mz_6442	0.194	TRUE	null	null	null	null	null	null	999	FALSE	FALSE	FALSE		FALSE	FALSE	null	null	null	null	null	null	null	14.83	MSMS_pos.1	113.07097:1142606 114.07432:0 115.07768:575062	53.7805:2317 56.05012:2934 58.06529:4218 67.05428:6419 68.04963:12918 69.07027:13001 70.04013:5186 70.06523:114891 71.04897:3831 71.06829:3416 72.08093:4916 79.05459:32939 81.05741:3187 81.64205:2342 84.08086:4798 86.05977:8402 93.9726:2089 95.02435:5565 95.06046:166970 96.04383:4444 96.05723:4480 96.0631:16947 96.08053:52807 97.06533:5692 100.05264:2424 112.05018:7108 112.06152:27092 112.07494:4…	330200	339995	355518	3368713	170079	5515567	433610	252347	177303	3309782	298893	639753	120306	234286	188592	131346	881765	272017
427	7.031	113.07073	Unknown	[M+H]+		0.476	FALSE	null	null	null	null	null	null	999	FALSE	FALSE	FALSE		FALSE	FALSE	null	null	null	null	null	null	null	8.4	4903	113.07073:3037564 114.07408:258560 115.07744:0		788538	426846	498904	107433	701834	181632	539858	196208	424794	0	453322	2327334	714176	511789	920354	82735	554296	1002299
428	8.61	113.09013	Unknown	[M+H]+		0.004	FALSE	null	null	null	null	null	null	999	FALSE	FALSE	FALSE		FALSE	FALSE	null	null	null	null	null	null	null	3.78	Std_D.2	113.09013:8385552 114.09348:1682643 115.09684:286851		129838	0	0	0	133795	65858	0	0	0	0	0	38181	93985	0	0	43636	98046	0
429	10.932	113.09014	Unknown	[M+H]+		0.004	FALSE	null	null	null	null	null	null	999	FALSE	FALSE	FALSE		FALSE	FALSE	null	null	null	null	null	null	null	6.52	Std_D.2	113.09014:5702906 114.09349:1320380 115.09685:4753700		51780	0	0	25074	136693	0	0	0	0	0	0	0	57923	0	37829	44200	30486	0
430	16.874	113.10699	Unknown	[M+H]+		0.059	TRUE	null	null	null	null	null	null	999	FALSE	FALSE	FALSE		FALSE	FALSE	null	null	null	null	null	null	null	19.22	MSMS_pos.2	113.10747:96838000 114.11082:6885742 115.11418:17510594	53.03891:16175 55.0545:35907 56.04977:138693 58.06533:313357 61.55507:13285 68.04951:22128 69.49919:18806 70.06506:2252404 71.06042:25211 71.06863:76750 72.08089:229656 79.05431:82753 81.05736:47001 85.07568:15203 94.0652:48457 96.08072:2202847 97.08407:145381 111.0918:28744 113.10728:1994782	431452	255042	366824	170189	59887	201706	360836	325966	289356	233495	241994	376780	248530	324288	652444	0	217722	337361
431	29.361	113.10716	Unknown	[M+H]+		0.004	FALSE	null	null	null	null	null	null	999	FALSE	FALSE	FALSE		FALSE	FALSE	null	null	null	null	null	null	null	1.31	MSMS_pos.1	113.10716:10786309 114.11051:769106 115.11387:796668		11045	225710	300572	281289	22911	303571	236678	239135	240449	220931	255306	235605	15218	347354	304628	8779	12535	228531
432	2.738	113.10722	Unknown	[M+H]+		0.11	FALSE	null	null	null	null	null	null	999	FALSE	FALSE	FALSE		FALSE	FALSE	null	null	null	null	null	null	null	4.29	9415	113.10722:2397560 114.11057:620410 115.11393:2302916		18172	266181	555859	340714	59222	347101	913932	288170	307186	303668	312641	278908	21938	391238	594588	25394	16842	318905
433	27.644	113.1073	Unknown	[M+H]+	ion correlated with 1464; found in higher mz's MsMs_451; found in higher mz's MsMs_1449	0.022	TRUE	null	null	null	null	null	null	999	FALSE	FALSE	FALSE		FALSE	FALSE	null	null	null	null	null	null	null	13.78	MSMS_pos.2	113.10746:70304608 114.11081:4909768 115.11417:11518037	53.29667:9701 55.0545:14249 56.04979:87866 58.06533:199603 63.57808:9468 63.88887:8873 68.04951:13462 68.87964:16798 70.06508:1600816 71.06042:24331 71.06213:16278 71.06866:63707 72.08089:139264 76.27477:9153 77.90436:9718 79.05427:49020 81.05736:34870 84.08047:13677 86.05989:21127 86.09663:17111 91.51535:8569 94.0652:23261 96.08073:1471656 97.08408:111078 98.48825:8977 104.49374:10266 111.0918:1…	37687	301022	415479	317777	7399	451694	358440	396754	368810	325098	343123	402219	21669	434056	397021	62186	13526	421137
434	15.849	113.1073	Unknown	[M+NH4]+	found in higher mz's MsMs_1467; adduct linked to 145_[M+H]+; found in higher mz's MsMs_2122; found in higher mz's MsMs_1448; found in higher mz's MsMs_1435; found in higher mz's MsMs_2143	0.495	TRUE	null	null	null	null	null	null	999	FALSE	FALSE	FALSE		FALSE	FALSE	null	null	null	null	null	null	null	15.48	MSMS_pos.2	113.10748:84835768 114.11083:6023558 115.11419:17550930	53.03873:15988 55.0545:30032 56.04959:78683 58.06535:243814 59.06878:10344 61.55507:10433 68.04951:16578 68.9396:24810 69.07008:17427 70.06509:1915735 71.06043:20150 71.0684:74757 72.0809:208409 79.05427:47631 81.05736:32907 84.91218:12141 85.07606:20669 86.05989:14031 86.09625:17445 94.06521:36795 96.08076:1664555 97.08417:87180 105.65527:10209 111.0918:27881 112.8954:12094 113.07139:11876 113.1…	174095	1080742	1109912	999652	112699	594127	1293003	1066310	1048911	1281662	478785	1890199	45412	861902	3748772	36526	236570	1068991
435	24.592	113.10732	Unknown	[M+H]+		0.004	TRUE	null	null	null	null	null	null	999	FALSE	FALSE	FALSE		FALSE	FALSE	null	null	null	null	null	null	null	8.29	QC_MSMS_pos.2	113.10732:136298432 114.11067:9395275 115.11403:16787050	53.03878:34769 55.05436:18581 56.04969:112822 57.18459:20747 58.0652:375948 59.6372:16836 69.25727:34881 70.06513:3012562 71.06844:124730 72.0807:310667 73.08418:19096 79.05401:99816 81.05709:50989 86.05997:27708 89.22874:19824 91.18213:18664 94.06529:82481 96.0808:2728728 96.52728:19358 97.08421:157340 97.15685:20242 98.34805:18259 103.02673:17461 110.95931:18408 113.10738:2316938	5518	183777	249439	230579	4919	319297	273276	251877	274284	308684	270490	220719	6575	267916	343696	6615	5844	316324
436	11.562	113.10748	Unknown	[M+H]+	found in higher mz's MsMs_437	0.026	TRUE	null	null	null	null	null	null	999	FALSE	FALSE	FALSE		FALSE	FALSE	null	null	null	null	null	null	null	3.06	MSMS_pos.2	113.10748:31143574 114.11083:1926334 115.11419:2489743	55.0545:9936 56.04984:40511 58.06536:93374 59.0662:3989 68.04978:6043 69.07008:5727 70.06509:660926 71.06043:6610 71.06836:25327 72.08089:72160 73.76469:3688 79.05437:20740 81.05737:10602 84.08083:5223 86.0599:6690 91.77374:3665 94.06521:17437 96.08076:561539 97.08411:24943 111.09181:9899 113.10735:545410	39412	265454	353275	287519	39729	72649	119638	178465	180075	305761	161070	109306	40390	69470	223812	37457	78309	245148
437	11.092	113.10749	Unknown	[M+H]+		0.011	TRUE	null	null	null	null	null	null	999	FALSE	FALSE	FALSE		FALSE	FALSE	null	null	null	null	null	null	null	3.32	MSMS_pos.2	113.10749:31143574 114.11084:1926334 115.1142:2489743	55.0545:9936 56.04984:40511 58.06536:93374 59.0662:3989 68.04978:6043 69.07008:5727 70.06509:660926 71.06043:6610 71.06836:25327 72.08089:72160 73.76469:3688 79.05437:20740 81.05737:10602 84.08083:5223 86.0599:6690 91.77374:3665 94.06521:17437 96.08076:561539 97.08411:24943 111.09181:9899 113.10735:545410	39412	112128	332923	287519	43827	170970	204380	199932	197489	188015	190251	141017	43110	173944	209617	62612	143077	77621
438	7.062	113.1075	Unknown	[M+H]+		0.051	TRUE	null	null	null	null	null	null	999	FALSE	FALSE	FALSE		FALSE	FALSE	null	null	null	null	null	null	null	5.31	MSMS_pos.2	113.1075:12393459 114.11085:563450 115.11421:1560165	55.0545:2230 56.04965:11823 56.54801:1922 58.06539:37039 62.51738:1911 67.55836:6966 67.5602:10214 68.04951:4685 70.0651:219941 71.06839:8870 72.04436:3378 72.08089:22643 79.05435:7554 81.05737:5147 84.08083:2554 85.07606:2705 86.07127:16661 94.06521:3777 95.06036:4749 96.08075:199780 97.08415:14646 97.15812:4573 104.08158:5960 111.09181:3031 113.07082:4978 113.10732:231235	25624	171754	268709	142835	186406	336066	313303	209235	255181	217223	301231	181692	78228	523055	308129	25397	82380	283543
439	4.422	113.37354	Unknown	[M+H]+	similar chromatogram in higher mz_6026; similar chromatogram in higher mz_2646; similar chromatogram in higher mz_1437	0.139	FALSE	null	null	null	null	null	null	999	FALSE	FALSE	FALSE		FALSE	FALSE	null	null	null	null	null	null	null	4501.43	9319	113.37354:15672979 114.37689:0 115.38025:0		0	0	0	0	0	0	2239974	0	0	0	0	3947849	0	1685998	0	0	0	0
440	11.188	113.72822	Unknown	[M+H]+		0.103	FALSE	null	null	null	null	null	null	999	FALSE	FALSE	FALSE		FALSE	FALSE	null	null	null	null	null	null	null	20.3	8247	113.72822:481400 114.73157:0 115.73493:0		0	0	0	0	0	0	0	0	0	0	0	0	0	398311	0	0	0	0
441	13.239	113.73876	Unknown	[M+H]+		0.018	FALSE	null	null	null	null	null	null	999	FALSE	FALSE	FALSE		FALSE	FALSE	null	null	null	null	null	null	null	11.92	QC_3.2	113.73876:135844 114.74211:0 115.74547:0		0	0	0	0	0	0	0	0	0	0	0	0	0	0	0	0	0	0
442	9.21	114.02641	Unknown	[M+H]+		0.176	FALSE	null	null	null	null	null	null	999	FALSE	FALSE	FALSE		FALSE	FALSE	null	null	null	null	null	null	null	12.22	Std_A.2	114.02641:1299751 115.02976:0 116.03312:0		0	175650	53443	568926	53942	788651	47492	0	0	605784	0	212161	300017	67889	0	228059	186152	205686
443	9.094	114.03194	Unknown	[M+H]+	similar chromatogram in higher mz_5247; similar chromatogram in higher mz_3116	0.15	FALSE	null	null	null	null	null	null	999	FALSE	FALSE	FALSE		FALSE	FALSE	null	null	null	null	null	null	null	29.31	1545	114.03194:3008800 115.03529:0 116.03865:0		321665	61077	38465	346256	301668	258959	0	0	0	297310	0	120185	781809	43440	0	902277	2782184	152718
444	13.573	114.05506	3,4-Dehydroproline	[M+H]+	similar chromatogram in higher mz_2413; similar chromatogram in higher mz_3968; similar chromatogram in higher mz_499	0.147	FALSE	12.205	114.055	null	null	null	null	annotated by user-defined text library	TRUE	TRUE	FALSE		FALSE	FALSE	null	null	100	100	null	null	null	94.78	Std_D.2	114.05506:352625920 115.05841:21670178 116.06177:11991896		309007	96751	74147	544130	787542	776216	75895	58317	66015	558973	54271	55712	342032	60322	50981	292780	788932	58618
445	7.29	114.05513	Unknown	[M+H]+	adduct linked to 937_[M+Na]+; adduct linked to 158_[M+H]+	0.355	FALSE	null	null	null	null	null	null	999	FALSE	FALSE	FALSE		FALSE	FALSE	null	null	null	null	null	null	null	13.49	1201	114.05513:8228322 115.05848:1667810 116.06184:3190345		713655	31015	0	0	1392195	0	0	0	0	0	35201	28780	746814	70682	0	1543018	8228322	53069
446	9.192	114.06602	Creatinine	[M+H]+	adduct linked to 938_[M+Na]+; similar chromatogram in higher mz_3116; similar chromatogram in higher mz_5247; similar chromatogram in higher mz_1476; similar chromatogram in higher mz_869	0.89	TRUE	9.166	114.06632	null	null	null	null	annotated by user-defined text library	TRUE	TRUE	FALSE		FALSE	FALSE	null	null	100	100	null	null	null	1695.36	MSMS_pos.1	114.06634:953681408 115.06969:60086460 116.07305:4461310	68.04963:72533 72.04459:614510 85.85791:85211 86.07117:4446480 97.53053:76296 104.08157:706569 114.06619:46865496	177425984	178386528	126495304	395496384	144918224	530546656	95367952	108125080	48544804	479368960	89007792	169790080	417360032	109745864	31723490	416158560	1046013248	196751024
447	14.136	114.06612	w/o MS2:Creatinine; LC-ESI-QTOF; MS2; CE	[M+H]+	similar chromatogram in higher mz_879	0.37	FALSE	null	114.06618	C4H7N3O	Alpha amino acids and derivatives	DDRJAANPRJIHGJ-UHFFFAOYSA-N	CN1CC(O)=NC1=N	530	FALSE	TRUE	FALSE		FALSE	FALSE	null	null	100	null	null	null	null	9.75	4361	114.06612:5145612 115.06947:0 116.07283:0		481333	784645	733925	2288190	408144	2403277	656696	1805176	232340	1774711	359838	467451	895811	701764	208372	612206	2533043	591571
448	4.836	114.07498	Unknown	[M+H]+		0.04	FALSE	null	null	null	null	null	null	999	FALSE	FALSE	FALSE		FALSE	FALSE	null	null	null	null	null	null	null	24.48	3143	114.07498:7771120 115.07833:0 116.08169:0		0	0	0	599275	0	0	497995	0	0	0	0	1246489	0	0	0	0	0	397613
449	3.839	114.09118	Unknown	[M+H]+		0.81	FALSE	null	null	null	null	null	null	999	FALSE	FALSE	FALSE		FALSE	FALSE	null	null	null	null	null	null	null	12.78	Blank_10.2	114.09118:23022722 115.09453:1217739 116.09789:155658		1850947	963310	1191136	384452	1388949	735219	966557	735386	1081764	360002	1482776	1224875	1124577	999256	812998	740894	787245	1189516
450	6.612	114.09133	Unknown	[M+H]+	found in higher mz's MsMs_5460	0.718	TRUE	null	null	null	null	null	null	999	FALSE	FALSE	FALSE		FALSE	FALSE	null	null	null	null	null	null	null	68.82	MSMS_pos.2	114.09142:6294271 115.09477:263430 116.09813:0	56.38562:1221 68.04951:5545 69.06985:10493 70.06509:2663 71.08544:2649 72.08063:2654 79.05437:18776 85.00763:1355 86.09626:1849 87.09177:1420 92.82674:1317 96.08073:14764 97.06464:5889 98.09637:2776 108.6549:1313 113.10733:5219 114.05514:2065 114.09154:465163 114.12796:1601	2332360	12306208	19242384	13043321	1937060	5165118	12069058	16034800	16458520	5561022	1161274	10491381	2752748	7811822	10788821	2323952	2431408	6340934
451	27.544	114.09146	Unknown	[M+H]+	adduct linked to 850_[M+NH4]+	0.982	TRUE	null	null	null	null	null	null	999	FALSE	FALSE	FALSE		FALSE	FALSE	null	null	null	null	null	null	null	38.22	MSMS_pos.1	114.09148:9089699 115.09483:1307792 116.09819:6416589	55.05452:9282 58.06532:14321 59.04925:2708 67.05427:5914 68.04964:11165 69.0702:43356 70.06524:68196 71.06829:5066 71.08534:7259 72.04495:3724 72.08099:73683 79.05457:54498 86.05977:5805 86.09613:4569 87.09135:3500 95.06045:48536 96.04472:4238 96.06348:8328 96.08048:63975 97.06448:24986 97.08437:7382 98.05987:3055 113.07082:11495 113.10746:22469 114.05581:8501 114.09163:748704	11167071	5390989	5458172	4971540	12227113	5240282	4900124	4749223	5192742	4854252	5074814	4806484	11305508	5269846	5108088	10538531	12774807	5326011
452	15.867	114.09146	Unknown	[M+H]+	similar chromatogram in higher mz_1192; similar chromatogram in higher mz_776	0.103	TRUE	null	null	null	null	null	null	999	FALSE	FALSE	FALSE		FALSE	FALSE	null	null	null	null	null	null	null	27.14	MSMS_pos.1	114.0915:4325474 115.09485:709314 116.09821:812262	53.32955:1941 55.05452:5141 58.06529:3947 59.06045:3428 63.03115:2036 67.05428:6912 67.55711:2129 68.04964:14107 69.03358:2138 69.0701:27866 70.06525:30449 70.11303:2149 71.04898:5250 72.081:48513 79.05457:60100 82.6192:2501 84.95871:2250 86.05978:11785 86.09614:2113 89.46564:2362 95.0605:13819 96.06348:6790 96.08047:31083 97.06509:14742 113.03434:4717 113.07083:3327 113.10736:11511 114.05476:133…	1776434	922655	1163040	764584	1681918	757813	1033615	1085151	1111109	535539	1101063	885821	2097447	1311744	973992	1914154	1219914	1072653
453	20.211	114.09148	Unknown	[M+H]+	adduct linked to 849_[M+NH4]+	0.029	FALSE	null	null	null	null	null	null	999	FALSE	FALSE	FALSE		FALSE	FALSE	null	null	null	null	null	null	null	34.17	Std_E.2	114.09148:18216632 115.09483:1189577 116.09819:66189		2279606	886808	1087899	874014	2279356	1086644	1074702	914263	996892	816042	989222	883523	2271341	1181825	987347	2210614	2306110	942840
454	13.091	114.09148	Unknown	[M+NH4]+	adduct linked to 569_[M+Na]+	0.315	FALSE	null	null	null	null	null	null	999	FALSE	FALSE	FALSE		FALSE	FALSE	null	null	null	null	null	null	null	8.73	Std_F.1	114.09148:7812951 115.09483:456014 116.09819:341898		4800200	391756	580820	81163	5086638	590335	590640	449889	600632	156451	991795	350090	5852348	544456	658158	5034929	5431107	726712
455	28.256	114.09152	Unknown	[M+H]+		0.04	FALSE	null	null	null	null	null	null	999	FALSE	FALSE	FALSE		FALSE	FALSE	null	null	null	null	null	null	null	16.74	871	114.09152:11399004 115.09487:938833 116.09823:6690283		1848019	1747411	1919036	1609951	1809628	2020447	1836574	1603694	1858170	1803672	1593760	1476892	1622605	1955316	2193110	1565312	4226617	1504590
456	14.609	114.09152	Unknown	[M+H]+		0.777	TRUE	null	null	null	null	null	null	999	FALSE	FALSE	FALSE		FALSE	FALSE	null	null	null	null	null	null	null	13.43	MSMS_pos.1	114.09152:2303924 115.09487:0 116.09823:731866	58.06529:5091 59.06045:2637 67.05428:3474 68.04964:8873 69.07018:14511 70.06516:9961 71.04898:2851 72.08102:20804 79.05466:21531 82.15811:2182 85.0762:2546 86.05978:6674 86.09614:3112 95.06039:8641 96.06348:5133 96.08065:14789 97.06442:7425 101.77679:2161 104.55064:2280 113.10734:4356 114.05466:9703 114.06644:20573 114.09164:107626 114.12749:2778	5331662	2402297	2132580	2679225	5582809	2388282	2653357	2379320	1941886	2434814	1904576	1883922	2495781	3423059	1678477	1731930	1831716	1848249
457	5.948	114.09154	Unknown	[M+H]+		0.894	TRUE	null	null	null	null	null	null	999	FALSE	FALSE	FALSE		FALSE	FALSE	null	null	null	null	null	null	null	78.22	MSMS_pos.1	114.09132:4970760 115.09467:458181 116.09803:337059	58.06529:4633 68.04964:7195 69.07014:12017 70.06516:6665 72.08093:4915 79.0547:11819 86.05978:7398 95.06039:10976 96.06368:11154 96.08045:10581 97.06442:6735 114.05497:13221 114.09164:170737	9645636	11841477	11868726	7596828	6636970	12577389	11211880	8079451	15614334	6844314	10702635	24522568	8645819	4256543	10788821	4314672	4887380	12183826
458	28.056	114.09159	Unknown	[M+H]+		0.216	FALSE	null	null	null	null	null	null	999	FALSE	FALSE	FALSE		FALSE	FALSE	null	null	null	null	null	null	null	26.27	59	114.09159:11512273 115.09494:752161 116.0983:6563396		1848019	1747411	1919036	1609951	9825097	5123154	4900124	1603694	4961580	1803672	1593760	1476892	6988168	1955316	4405799	8445484	8321494	3229271
459	6.603	114.12798	Unknown	[M+H]+		0.037	FALSE	null	null	null	null	null	null	999	FALSE	FALSE	FALSE		FALSE	FALSE	null	null	null	null	null	null	null	8.31	Std_B.1	114.12798:2840805 115.13133:673721 116.13469:0		17940	0	51860	0	17631	0	46621	0	43785	0	51969	0	0	0	0	18634	1121724	39340
460	3.72	114.27776	Unknown	[M+H]+	similar chromatogram in higher mz_5430	0.264	FALSE	null	null	null	null	null	null	999	FALSE	FALSE	FALSE		FALSE	FALSE	null	null	null	null	null	null	null	84.61	1383	114.27776:567778 115.28111:0 116.28447:0		0	350846	232420	446004	0	306505	320560	44650	283851	94823	118431	0	22109	0	228459	0	0	245148
461	3.719	114.33925	Unknown	[M+H]+		0.546	FALSE	null	null	null	null	null	null	999	FALSE	FALSE	FALSE		FALSE	FALSE	null	null	null	null	null	null	null	252.77	3351	114.33925:1744340 115.3426:0 116.34596:0		0	834311	995060	1062026	0	458290	1065959	354090	1238632	623708	332330	255177	0	122962	596048	757793	0	863439
462	9.294	114.4043	Unknown	[M+H]+		0.022	FALSE	null	null	null	null	null	null	999	FALSE	FALSE	FALSE		FALSE	FALSE	null	null	null	null	null	null	null	16.94	QC_4.2	114.4043:327078 115.40765:0 116.41101:0		4415	0	0	0	0	355411	0	0	0	0	36756	62899	0	59498	0	0	0	0
463	9.156	114.40456	Unknown	[M+H]+		0.026	FALSE	null	null	null	null	null	null	999	FALSE	FALSE	FALSE		FALSE	FALSE	null	null	null	null	null	null	null	17.84	QC_5.2	114.40456:361785 115.40791:0 116.41127:0		11958	0	0	0	0	355411	0	0	0	0	36756	62899	0	59498	0	0	0	0
464	4.618	114.77853	Unknown	[M+H]+	similar chromatogram in higher mz_6585	0.084	FALSE	null	null	null	null	null	null	999	FALSE	FALSE	FALSE		FALSE	FALSE	null	null	null	null	null	null	null	252.37	3847	114.77853:4307168 115.78188:0 116.78524:0		0	0	699573	0	0	0	402059	0	105177	0	0	864726	0	0	0	0	0	0
465	15.184	114.89259	Unknown	[M+H]+		0.443	FALSE	null	null	null	null	null	null	999	FALSE	FALSE	FALSE		FALSE	FALSE	null	null	null	null	null	null	null	48.26	2599	114.89259:3366720 115.89594:0 116.8993:537669		0	130156	333801	0	0	235683	118637	255456	446515	0	227290	167624	0	681535	724301	0	0	393202
466	8.634	115.05009	Unknown	[M+H]+		0.19	FALSE	null	null	null	null	null	null	999	FALSE	FALSE	FALSE		FALSE	FALSE	null	null	null	null	null	null	null	16.57	74	115.05009:7673791 116.05344:501732 117.0568:0		97451	0	659500	443217	250613	672861	0	0	0	0	0	0	2869260	0	0	808346	450863	78998
467	11.195	115.05018	w/o MS2:5,6-Dihydrouracil; LC-ESI-QTOF; MS2; CE	[M+H]+	similar chromatogram in higher mz_2588; similar chromatogram in higher mz_2197; similar chromatogram in higher mz_1511; similar chromatogram in higher mz_6249	0.048	FALSE	null	115.0502	C4H6N2O2	Pyrimidones	OIVLITBTBDPEFK-UHFFFAOYSA-N	OC1=NC(O)=NCC1	530	FALSE	TRUE	FALSE		FALSE	FALSE	null	null	100	null	null	null	null	66.93	Std_B.2	115.05018:54906836 116.05353:2004800 117.05689:348208		384534	0	0	0	232880	0	0	0	0	0	0	0	281247	0	0	237923	299812	0
468	14.108	115.0506	Unknown	[M+H]+		0.128	FALSE	null	null	null	null	null	null	999	FALSE	FALSE	FALSE		FALSE	FALSE	null	null	null	null	null	null	null	9.11	1545	115.0506:647213 116.05395:0 117.05731:0		108656	24377	39543	285343	252722	258319	83018	227068	25898	105690	39353	55453	196264	36716	11417	140726	150209	110301
469	4.108	115.05416	Unknown	[M+H]+	similar chromatogram in higher mz_2840; similar chromatogram in higher mz_1119; similar chromatogram in higher mz_1094	0.154	FALSE	null	null	null	null	null	null	999	FALSE	FALSE	FALSE		FALSE	FALSE	null	null	null	null	null	null	null	10.76	Std_B.1	115.05416:4853376 116.05751:1292384 117.06087:895712		948535	0	0	0	766009	0	0	0	0	0	0	0	0	0	0	234172	862333	0
470	27.452	115.07529	Unknown	[M+H]+		0.553	FALSE	null	null	null	null	null	null	999	FALSE	FALSE	FALSE		FALSE	FALSE	null	null	null	null	null	null	null	4.42	8807	115.07529:1266248 116.07864:318175 117.082:497729		889857	326775	863397	367750	832552	737241	1064483	522566	839573	348251	850043	391026	1024937	739622	643241	799513	919337	944553
471	7.514	115.07535	Unknown	[M+H]+	ion correlated with 4126; ion correlated with 2042; similar chromatogram in higher mz_1093	0.121	FALSE	null	null	null	null	null	null	999	FALSE	FALSE	FALSE		FALSE	FALSE	null	null	null	null	null	null	null	7.38	Std_E.2	115.07535:12326516 116.0787:637967 117.08206:87199		177290	51370	194375	165356	144478	87367	152781	131256	199303	0	221385	42528	859660	84956	122114	123779	698665	277563
472	21.838	115.08645	Unknown	[M+H]+		0.535	TRUE	null	null	null	null	null	null	999	FALSE	FALSE	FALSE		FALSE	FALSE	null	null	null	null	null	null	null	11.82	MSMS_pos.1	115.08662:1036944 116.08997:132280 117.09333:21644	55.05452:7717 56.96516:7029 58.06529:5074 59.06045:2230 68.04964:3994 69.07005:8990 70.06524:86328 71.04898:2974 72.08101:75042 74.06026:3110 79.05386:5403 80.05743:2222 87.09136:3914 94.16126:2193 96.08046:2600 97.06443:5432 98.09702:12297 99.04453:2979 100.14289:2268 114.05466:3445 114.09159:18275 115.08649:7972 115.12285:20168	76818	624598	543899	6314430	964240	12868165	440409	276067	226223	6942082	513318	1090900	89251	574073	214579	600029	4054786	387281
473	14.289	115.08646	Unknown	[M+H]+	ion correlated with 5376; similar chromatogram in higher mz_1958; similar chromatogram in higher mz_5951	0.066	FALSE	null	null	null	null	null	null	999	FALSE	FALSE	FALSE		FALSE	FALSE	null	null	null	null	null	null	null	14.77	Std_B.2	115.08646:23786128 116.08981:1077030 117.09317:410329		71419	40802	53657	545753	28313	821096	34143	59742	31052	94669	25544	66142	41588	26969	27967	45127	57968	40553
474	10.784	115.08677	Unknown	[M+H]+		0.249	TRUE	null	null	null	null	null	null	999	FALSE	FALSE	FALSE		FALSE	FALSE	null	null	null	null	null	null	null	35.85	MSMS_pos.1	115.08665:1697971 116.09:0 117.09336:164320	55.01811:2722 55.05452:4285 57.07011:2745 58.06529:5966 59.06045:7593 65.31583:2104 68.04964:5453 69.07007:14606 70.02901:5194 70.06525:171834 71.04955:3876 71.0683:5578 72.08103:25352 74.06026:4278 76.00837:2277 79.05453:9780 81.06988:3086 83.4106:2180 86.05977:4576 87.09135:6542 88.07568:2288 96.08045:2303 97.03993:3296 97.06442:7040 97.07623:11547 98.05988:6816 98.09673:6566 99.04359:2615 99.2…	949722	52484	65632	104145	819790	164897	59255	60121	0	183099	0	60895	563783	58251	0	84947	3655221	51748
475	28.047	115.12284	Unknown	[M+H]+		0.033	FALSE	null	null	null	null	null	null	999	FALSE	FALSE	FALSE		FALSE	FALSE	null	null	null	null	null	null	null	9.58	QC_MSMS_pos.2	115.12284:23679806 116.12619:1575992 117.12955:701316		346515	151556	235548	220410	139797	263814	213909	333074	260646	275768	248649	233871	321212	204465	254480	313011	310226	207762
476	14.946	115.12286	Unknown	[M+NH4]+	adduct linked to 182_[M+H]+; found in higher mz's MsMs_2148	0.656	TRUE	null	null	null	null	null	null	999	FALSE	FALSE	FALSE		FALSE	FALSE	null	null	null	null	null	null	null	7.21	MSMS_pos.1	115.12294:1482894 116.12629:0 117.12965:219810	53.65837:2040 55.01811:3408 55.05466:15793 56.04972:3440 57.05744:2317 57.07012:3074 58.06529:6473 59.06045:7122 67.05428:4056 68.04964:4659 69.07013:28742 70.06518:31366 70.07351:2877 71.04898:6541 71.0683:4109 71.08535:3399 71.44315:2223 72.08099:115060 73.06499:3099 74.05966:3685 79.05458:22384 80.05743:3143 81.06988:4599 83.42867:2014 86.05978:3147 87.09212:3406 89.40063:2086 96.08045:6228 97…	705617	1728243	1876584	1385793	562327	1448480	1741544	1993541	1904137	1213935	1818217	1886091	556766	1811694	1838121	487015	549798	1858721
477	17.878	115.1229	Unknown	[M+H]+		0.319	FALSE	null	null	null	null	null	null	999	FALSE	FALSE	FALSE		FALSE	FALSE	null	null	null	null	null	null	null	16.49	QC_4.2	115.1229:8470551 116.12625:673122 117.12961:0		407303	1886926	8083306	1836266	345243	3680087	5859582	6040286	1955598	1782344	4560938	1670058	462455	5805308	2370443	455254	347911	2677459
478	19.156	115.12304	Unknown	[M+H]+		0.465	FALSE	null	null	null	null	null	null	999	FALSE	FALSE	FALSE		FALSE	FALSE	null	null	null	null	null	null	null	29.3	MSMS_pos.2	115.12304:30655612 116.12639:2145096 117.12975:841608		392795	7307594	5843535	6676678	356963	5834764	5476358	6605412	6201167	6506358	6772724	7562044	329262	7281819	7532915	311951	372134	7743526
479	18.833	115.12311	Unknown	[M+H]+		0.421	FALSE	null	null	null	null	null	null	999	FALSE	FALSE	FALSE		FALSE	FALSE	null	null	null	null	null	null	null	19.35	5223	115.12311:8854360 116.12646:837196 117.12982:0		398759	6361384	8046686	5912422	369334	6600412	6618038	3186648	6868887	6506358	6617182	7291681	377142	7798318	6375650	319818	327461	7836701
480	5.696	115.12316	Unknown	[M+H]+		0.121	FALSE	null	null	null	null	null	null	999	FALSE	FALSE	FALSE		FALSE	FALSE	null	null	null	null	null	null	null	5.29	QC_5.2	115.12316:918976 116.12651:0 117.12987:0		78548	0	0	0	618951	0	98679	0	106145	0	64932	0	0	0	469484	179387	535772	0
481	10.391	115.37556	Unknown	[M+H]+	similar chromatogram in higher mz_578; similar chromatogram in higher mz_517; similar chromatogram in higher mz_7389	0.04	FALSE	null	null	null	null	null	null	999	FALSE	FALSE	FALSE		FALSE	FALSE	null	null	null	null	null	null	null	25.46	QC_3.2	115.37556:340465 116.37891:0 117.38227:0		0	87155	0	0	0	0	0	0	0	0	0	0	0	0	0	0	0	5808
482	14.536	115.44193	Unknown	[M+H]+	ion correlated with 494	0.234	FALSE	null	null	null	null	null	null	999	FALSE	FALSE	FALSE		FALSE	FALSE	null	null	null	null	null	null	null	69.55	QC_4.2	115.44193:213902 116.44528:0 117.44864:0		0	0	133893	0	0	0	135353	63921	162724	0	51626	27463	0	18122	156047	0	0	100975
483	13.986	115.57162	Unknown	[M+H]+		0.044	FALSE	null	null	null	null	null	null	999	FALSE	FALSE	FALSE		FALSE	FALSE	null	null	null	null	null	null	null	10.64	QC_7.2	115.57162:149732 116.57497:0 117.57833:0		0	93069	16269	0	0	0	59027	28686	82333	54034	97262	79131	0	92630	81420	0	0	66968
484	14.843	115.57166	Unknown	[M+H]+		0.022	FALSE	null	null	null	null	null	null	999	FALSE	FALSE	FALSE		FALSE	FALSE	null	null	null	null	null	null	null	11.04	9063	115.57166:247590 116.57501:0 117.57837:0		0	22362	204456	0	0	0	13203	172632	206361	54034	100513	46118	0	44684	143684	0	0	145206
485	14.54	115.57169	Unknown	[M+H]+	ion correlated with 491	0.253	FALSE	null	null	null	null	null	null	999	FALSE	FALSE	FALSE		FALSE	FALSE	null	null	null	null	null	null	null	60.98	QC_5.2	115.57169:319500 116.57504:0 117.5784:0		0	18869	204456	0	0	0	214782	172632	211954	54034	100513	49170	0	44684	184599	0	0	145206
486	14.54	115.70147	Unknown	[M+H]+	ion correlated with 491	0.308	FALSE	null	null	null	null	null	null	999	FALSE	FALSE	FALSE		FALSE	FALSE	null	null	null	null	null	null	null	14.29	QC_4.2	115.70147:408757 116.70482:0 117.70818:0		0	83292	242478	43135	0	84018	249691	200614	253961	0	121391	94615	0	109692	228637	0	0	155781
487	14.745	115.70152	Unknown	[M+H]+		0.018	FALSE	null	null	null	null	null	null	999	FALSE	FALSE	FALSE		FALSE	FALSE	null	null	null	null	null	null	null	12.1	3543	115.70152:222989 116.70487:0 117.70823:0		0	54585	242478	43135	0	84018	63345	200614	121415	0	121391	61697	0	132823	228637	0	0	155781
488	13.958	115.70155	Unknown	[M+H]+		0.048	FALSE	null	null	null	null	null	null	999	FALSE	FALSE	FALSE		FALSE	FALSE	null	null	null	null	null	null	null	10.04	QC_3.2	115.70155:192997 116.7049:0 117.70826:0		0	108000	21767	42483	0	84018	81991	200614	116494	0	92283	89289	0	64358	130062	0	0	65216
489	12.49	115.72759	Unknown	[M+H]+	similar chromatogram in higher mz_515	0.092	FALSE	null	null	null	null	null	null	999	FALSE	FALSE	FALSE		FALSE	FALSE	null	null	null	null	null	null	null	11	9319	115.72759:620486 116.73094:0 117.7343:0		0	471889	74203	465994	0	604922	60009	390895	0	0	0	588766	0	527861	0	0	0	0
490	13.981	115.83246	Unknown	[M+H]+		0.051	FALSE	null	null	null	null	null	null	999	FALSE	FALSE	FALSE		FALSE	FALSE	null	null	null	null	null	null	null	11.98	2599	115.83246:155059 116.83581:0 117.83917:0		0	56482	177406	39509	0	36417	58818	28165	90329	0	88894	84864	0	91957	90444	0	0	73265
491	14.534	115.8325	Unknown	[M+H]+	ion correlated with 486; ion correlated with 485	0.267	FALSE	null	null	null	null	null	null	999	FALSE	FALSE	FALSE		FALSE	FALSE	null	null	null	null	null	null	null	14.92	QC_7.2	115.8325:349230 116.83585:0 117.83921:0		0	30478	199908	39509	0	36417	202071	159513	219028	0	101489	51403	0	46134	235091	0	0	116542
492	14.795	115.83257	Unknown	[M+H]+		0.018	FALSE	null	null	null	null	null	null	999	FALSE	FALSE	FALSE		FALSE	FALSE	null	null	null	null	null	null	null	14.15	1039	115.83257:202071 116.83592:0 117.83928:0		0	54753	154695	39509	0	0	202071	62646	102292	0	101489	30697	0	93659	235091	0	0	116542
493	10.058	115.93446	Unknown	[M+H]+		0.018	FALSE	null	null	null	null	null	null	999	FALSE	FALSE	FALSE		FALSE	FALSE	null	null	null	null	null	null	null	32.13	QC_3.2	115.93446:303027 116.93781:0 117.94117:0		45279	0	0	0	0	0	0	0	0	0	0	0	0	0	0	0	0	0
494	14.54	115.96427	Unknown	[M+H]+	ion correlated with 482	0.212	FALSE	null	null	null	null	null	null	999	FALSE	FALSE	FALSE		FALSE	FALSE	null	null	null	null	null	null	null	5.33	QC_4.2	115.96427:216904 116.96762:0 117.97098:0		0	19166	127947	0	0	0	121111	74074	156206	0	47817	19138	0	0	150993	0	0	90087
495	14.969	116.03402	Unknown	[M+H]+	adduct linked to 890_[M+Na]+	0.282	FALSE	null	null	null	null	null	null	999	FALSE	FALSE	FALSE		FALSE	FALSE	null	null	null	null	null	null	null	9.99	9319	116.03402:3856154 117.03737:0 118.04073:0		0	192665	113795	2044185	38268	3102186	89186	95110	42842	1480678	93572	140741	60225	94482	15415	33710	472584	94841
496	12.015	116.03436	Acetylglycine	[M+H]+	similar chromatogram in higher mz_641; similar chromatogram in higher mz_621; similar chromatogram in higher mz_1461	0.07	FALSE	9.804	116.0351	null	null	null	null	annotated by user-defined text library	TRUE	TRUE	FALSE		FALSE	FALSE	null	null	88.4	79.9	null	null	null	21.98	Std_G.1	116.03436:2502412 117.03771:0 118.04107:191409		377355	0	0	128255	777584	672642	59335	0	0	230904	56010	0	438655	0	0	691038	6027840	51968
497	12.082	116.03614	Unknown	[M+H]+	similar chromatogram in higher mz_3209; similar chromatogram in higher mz_641	0.231	FALSE	null	null	null	null	null	null	999	FALSE	FALSE	FALSE		FALSE	FALSE	null	null	null	null	null	null	null	52.62	871	116.03614:7881124 117.03949:0 118.04285:0		369523	0	0	0	840686	19319	59335	0	0	12480	56010	0	810198	0	0	774635	4786634	0
498	4.027	116.05279	Unknown	[M+H]+	similar chromatogram in higher mz_4384; similar chromatogram in higher mz_4392; similar chromatogram in higher mz_4662; similar chromatogram in higher mz_4758; similar chromatogram in higher mz_6722; similar chromatogram in higher mz_5369; similar chromatogram in higher mz_6505	0.612	FALSE	null	null	null	null	null	null	999	FALSE	FALSE	FALSE		FALSE	FALSE	null	null	null	null	null	null	null	49.97	3399	116.05279:32889452 117.05614:2504727 118.0595:2203154		0	323375	64005	211335	0	29771	2907820	207827	883259	463475	1074301	11108627	509863	168999	2149378	0	687929	7452740
499	15.325	116.07047	Unknown	[M+H]+		0.106	FALSE	null	null	null	null	null	null	999	FALSE	FALSE	FALSE		FALSE	FALSE	null	null	null	null	null	null	null	6.35	9319	116.07047:5447292 117.07382:203519 118.07718:5459163		211249	186134	215720	2046930	112305	3494754	147807	170141	119994	1525131	127478	258564	123139	327917	167748	116058	127060	141959
500	21.83	116.07051	Unknown	[M+H]+	ion correlated with 897; adduct linked to 897_[M+H]+	0.868	FALSE	null	null	null	null	null	null	999	FALSE	FALSE	FALSE		FALSE	FALSE	null	null	null	null	null	null	null	27.75	9319	116.07051:82342712 117.07386:4558888 118.07722:5053457		1815099	2417312	1726473	26838228	3847001	53016644	1666308	895570	551966	30421484	1832336	4656800	1752226	2240686	640327	2479145	16327762	1219231
501	12.199	116.07052	Proline	[M+H]+	similar chromatogram in higher mz_641; similar chromatogram in higher mz_5287; similar chromatogram in higher mz_5496; similar chromatogram in higher mz_4221	0.938	TRUE	12.212	116.0706	null	null	null	null	annotated by user-defined text library	TRUE	TRUE	FALSE		FALSE	FALSE	null	null	100	100	null	null	null	1818.27	QC_MSMS_pos.2	116.07059:26474840 117.07394:1806606 118.0773:1599168	55.05435:7424 55.52186:2268 58.46041:2378 70.06514:1165866 70.67402:2968 70.81313:2293 71.06845:49265 72.08068:243503 73.08415:14353 74.09636:3969 84.37086:2233 87.05022:2368 95.02044:2273 98.09644:7655 100.11194:2982 101.08717:2366 111.97392:2107 114.78249:2967 115.12321:15310 116.07042:490419 116.10658:13061 116.11787:3281 116.12617:5344	231111968	19831030	8453842	281007200	355719808	608489088	8400371	6795441	2073123	324408992	9895194	26960944	418374048	8833405	4679402	353831232	2545578496	15336812
502	26.658	116.07052	Unknown	[M+H]+		0.161	FALSE	null	null	null	null	null	null	999	FALSE	FALSE	FALSE		FALSE	FALSE	null	null	null	null	null	null	null	2.93	9319	116.07052:3083824 117.07387:163561 118.07723:3705523		250827	367513	383755	1656861	270897	2408438	326155	151590	203867	1543636	184570	299551	241326	459332	261859	265064	249088	218323
503	8.059	116.07059	w/o MS2:Proline; LC-ESI-QTOF; MS2; CE	[M+H]+	similar chromatogram in higher mz_5068; similar chromatogram in higher mz_5188; similar chromatogram in higher mz_2276	0.538	FALSE	null	116.0706	C5H9NO2	Proline and derivatives	ONIBWKKTOPOVIA-UHFFFAOYNA-N	OC(=O)C1CCCN1	530	FALSE	TRUE	FALSE		FALSE	FALSE	null	null	100	null	null	null	null	13.25	359	116.07059:12651023 117.07394:522289 118.0773:0		1564014	658832	386008	95251	1445885	1033154	710935	140866	121356	127564	82871	896130	3814404	75600	180143	3651869	3910421	1179275
504	10.425	116.08984	Unknown	[M+H]+		0.103	FALSE	null	null	null	null	null	null	999	FALSE	FALSE	FALSE		FALSE	FALSE	null	null	null	null	null	null	null	9.47	Std_D.2	116.08984:20129278 117.09319:1416970 118.09655:9874510		0	0	55112	0	0	0	167090	0	35715	0	238912	0	0	0	49215	4312	159504	80819
505	18.18	116.10696	Unknown	[M+H]+		0.011	TRUE	null	null	null	null	null	null	999	FALSE	FALSE	FALSE		FALSE	FALSE	null	null	null	null	null	null	null	4.42	MSMS_pos.2	116.10696:23132588 117.11031:2029341 118.11367:1878754	55.05453:56788 56.04979:7827 56.05775:9491 58.06534:25032 59.58956:5590 61.55095:6217 69.69469:6604 70.06506:42939 72.0809:1795196 73.07789:15583 73.08409:123620 74.0963:6174 78.28696:5602 85.56304:5644 87.09176:6510 98.09634:68105 99.09969:13053 100.11191:61226 113.57718:5191 115.12313:208235 116.07092:12478 116.10709:96009 116.12607:48715	723041	151622	139297	77420	744730	56017	201406	117720	160231	69188	167586	121427	648764	128394	131900	603190	689726	149132
506	20.74	116.10697	Unknown	[M+H]+		0.004	TRUE	null	null	null	null	null	null	999	FALSE	FALSE	FALSE		FALSE	FALSE	null	null	null	null	null	null	null	7.29	MSMS_pos.2	116.10697:22967796 117.11032:1508626 118.11368:2198672	55.05456:46493 56.05775:7159 58.06539:30485 70.06507:45265 71.04906:8773 72.0809:1775174 73.07759:8842 73.08411:115915 81.67168:4999 87.09176:9306 98.09632:46233 100.1123:71699 115.12308:59510 116.07091:10639 116.10703:98286 116.12668:10384	382328	171256	156337	93634	409050	155388	119208	124877	137402	57224	112551	101054	401659	123142	151069	339148	309592	142832
507	21.515	116.10698	Unknown	[M+H]+		0.007	TRUE	null	null	null	null	null	null	999	FALSE	FALSE	FALSE		FALSE	FALSE	null	null	null	null	null	null	null	3.58	MSMS_pos.2	116.10698:23863220 117.11033:1826272 118.11369:2807615	55.05454:55133 56.04979:6159 58.06533:35057 65.27723:5588 69.24628:11298 70.06509:47806 72.0809:1832665 73.07789:10562 73.08411:140646 87.09176:13235 98.09634:66043 99.09969:9032 100.11231:62837 115.12296:51832 116.07091:24231 116.10699:103310 116.12668:11646 116.14389:7617	277494	106764	136467	86838	254886	51254	129448	90384	138636	79360	123688	67974	275062	115746	126773	230361	276239	138807
508	15.72	116.10699	Unknown	[M+H]+		0.037	TRUE	null	null	null	null	null	null	999	FALSE	FALSE	FALSE		FALSE	FALSE	null	null	null	null	null	null	null	6.98	MSMS_pos.2	116.10699:22701508 117.11034:1569331 118.1137:2117828	55.05453:57449 56.05775:11921 56.55346:5972 58.06534:22625 70.06512:44232 71.04906:10524 72.08091:1762597 73.08412:123511 74.0963:7853 87.09176:9333 98.09631:64328 99.0997:8990 100.07577:10970 100.11225:56493 107.01349:5180 115.12306:61476 116.07076:25937 116.10698:93029 116.12668:10851 116.1433:5435	534304	87405	103883	65784	811979	33441	109818	104200	99495	61023	120719	73350	975401	80409	134773	507619	291652	432885
509	14.886	116.10707	Unknown	[M+H]+		0.19	TRUE	null	null	null	null	null	null	999	FALSE	FALSE	FALSE		FALSE	FALSE	null	null	null	null	null	null	null	5.75	MSMS_pos.2	116.10698:22132954 117.11033:1902815 118.11369:2793977	50.2724:5905 55.05452:54606 56.05775:6332 58.06534:25438 69.01757:10299 70.06506:49660 72.08091:1849328 73.07789:11769 73.08409:129443 73.08737:7828 81.06982:6230 98.09634:59408 99.09923:6973 100.07577:6687 100.11182:42377 108.14642:5503 115.12312:78071 116.07076:25787 116.10698:91706 116.12668:16883	560620	179237	221461	485240	630815	478663	318906	310030	225892	595047	331193	353610	574652	263207	239823	544165	595286	432885
510	27.032	116.10709	Unknown	[M+H]+		0.015	TRUE	null	null	null	null	null	null	999	FALSE	FALSE	FALSE		FALSE	FALSE	null	null	null	null	null	null	null	101.44	QC_MSMS_pos.2	116.10709:29416090 117.11044:1870253 118.1138:3641448	55.05439:58886 56.04985:7703 56.05781:12218 58.06517:42790 69.18026:15214 70.06515:10853 71.04913:7408 72.08069:2016814 73.07766:8976 73.08416:118279 73.93028:6866 74.93742:22079 81.0699:7348 84.44001:6383 96.02548:6531 98.09639:76200 99.09979:10946 100.11197:86371 109.92016:7061 115.12313:32034 116.10717:139455	186841	106660	124128	64476	165878	80490	129044	95053	114315	152226	116770	84279	177837	135001	111462	173771	129925	123461
511	27.456	116.10725	Unknown	[M+H]+	ion correlated with 1269; adduct linked to 990_[M+Na]+; found in higher mz's MsMs_1863	0.484	TRUE	null	null	null	null	null	null	999	FALSE	FALSE	FALSE		FALSE	FALSE	null	null	null	null	null	null	null	89.4	MSMS_pos.1	116.10697:13676163 117.11032:2002805 118.11368:0	53.00227:4709 55.05452:9829 57.03373:7707 57.07012:25473 58.06528:4966 59.04925:7230 60.04453:18636 61.03986:3791 69.07005:3657 70.06516:11081 71.0491:14940 71.08542:71738 72.04428:11668 72.08101:87210 73.08395:5873 74.06032:98233 74.09662:14364 74.67713:2773 75.04395:2465 81.06988:7671 86.05977:6979 88.07572:63703 89.07916:3354 98.05987:6633 98.09675:14818 99.04359:4363 99.08021:12565 100.0753:1…	22336172	428119	525194	432962	20383006	508368	505342	405829	540839	400042	420017	404275	24946906	456010	485018	18996156	17929028	474792
512	12.122	116.11322	Unknown	[M+NH4]+	adduct linked to 621_[M+Na]+	0.092	FALSE	null	null	null	null	null	null	999	FALSE	FALSE	FALSE		FALSE	FALSE	null	null	null	null	null	null	null	10.42	1545	116.11322:2102372 117.11657:0 118.11993:0		81209	47082	49288	156787	134568	642983	12719	0	25338	346853	36953	128281	156267	49544	33201	132392	889110	20322
513	19.646	116.11831	Unknown	[M+H]+		0.004	FALSE	null	null	null	null	null	null	999	FALSE	FALSE	FALSE		FALSE	FALSE	null	null	null	null	null	null	null	9.52	3127	116.11831:3951214 117.12166:255559 118.12502:297290		20576	320929	236497	200402	0	253371	263282	290196	282608	274133	322019	263564	0	275434	337995	23311	40521	354386
514	13.729	116.11835	Unknown	[M+H]+		0.128	FALSE	null	null	null	null	null	null	999	FALSE	FALSE	FALSE		FALSE	FALSE	null	null	null	null	null	null	null	196.3	3127	116.11835:739204928 117.1217:53136268 118.12506:2234857		0	203237	227248	0	30360	31434	212408	166306	19195	88674	10530	163410	27608	181598	25668	0	0	206979
515	12.086	116.41802	Unknown	[M+H]+		0.007	FALSE	null	null	null	null	null	null	999	FALSE	FALSE	FALSE		FALSE	FALSE	null	null	null	null	null	null	null	14	QC_5.2	116.41802:190980 117.42137:0 118.42473:0		0	0	7842	80532	0	76965	0	0	0	0	0	0	0	0	0	0	0	0
516	27.516	116.55716	Unknown	[M+H]+		0.355	FALSE	null	null	null	null	null	null	999	FALSE	FALSE	FALSE		FALSE	FALSE	null	null	null	null	null	null	null	111.77	Std_B.2	116.55716:1379314 117.56051:0 118.56387:0		0	76090	81213	0	0	68071	269250	37561	459235	0	365169	45985	0	157456	455320	0	13083	450459
517	10.423	116.71844	Unknown	[M+H]+	ion correlated with 578; similar chromatogram in higher mz_578; similar chromatogram in higher mz_7389	0.044	FALSE	null	null	null	null	null	null	999	FALSE	FALSE	FALSE		FALSE	FALSE	null	null	null	null	null	null	null	53.01	QC_0.2	116.71844:792844 117.72179:0 118.72515:0		0	0	0	61897	0	0	0	0	0	0	0	0	0	0	0	0	0	0
518	9.086	117.02294	Unknown	[M+H]+		0.004	FALSE	null	null	null	null	null	null	999	FALSE	FALSE	FALSE		FALSE	FALSE	null	null	null	null	null	null	null	116.59	Std_H.1	117.02294:8954841 118.02629:0 119.02965:461895		31145	0	50116	50854	0	88863	0	0	0	108306	0	0	0	59013	0	45020	0	0
519	7.564	117.05456	2-Hydroxy-3-Methylbutyric Acid	[M+H]+		0.051	FALSE	6.785	117.0557	null	null	null	null	annotated by user-defined text library	TRUE	TRUE	FALSE		FALSE	FALSE	null	null	91.9	90.8	null	null	null	24.17	Std_D.1	117.05456:4190769 118.05791:416995 119.06127:0		20875	0	0	534335	141804	390236	0	54174	0	142118	0	0	42774	0	0	23222	77260	30220
520	11.525	117.05711	Unknown	[M+H]+		0.128	FALSE	null	null	null	null	null	null	999	FALSE	FALSE	FALSE		FALSE	FALSE	null	null	null	null	null	null	null	27.42	871	117.05711:3817714 118.06046:8382589 119.06382:935238		59787	0	162512	95297	80178	0	0	0	0	0	50216	0	46768	0	0	155274	1393771	58109
521	2.922	117.06979	Unknown	[M+Na]+	adduct linked to 137_[M+H]+	0.077	FALSE	null	null	null	null	null	null	999	FALSE	FALSE	FALSE		FALSE	FALSE	null	null	null	null	null	null	null	4.85	Std_B.1	117.06979:3487316 118.07314:7558124 119.0765:2070732		144085	110619	213569	105029	145408	134214	243616	189468	191318	90429	270675	112554	138445	121609	76423	119735	112317	307065
522	6.838	117.09082	Unknown	[M+NH4]+	similar chromatogram in higher mz_2930; similar chromatogram in higher mz_4133; similar chromatogram in higher mz_589; adduct linked to 203_[M+H]+; similar chromatogram in higher mz_3254; similar chromatogram in higher mz_946	0.271	FALSE	null	null	null	null	null	null	999	FALSE	FALSE	FALSE		FALSE	FALSE	null	null	null	null	null	null	null	8.51	2841	117.09082:7787576 118.09417:1950142 119.09753:0		2129262	269911	839005	112253	1779820	1782584	725922	145704	658901	1884827	639146	315389	1335881	773801	415160	810135	816460	767204
523	27.516	117.09102	Unknown	[M+H]+		0.062	FALSE	null	null	null	null	null	null	999	FALSE	FALSE	FALSE		FALSE	FALSE	null	null	null	null	null	null	null	3.12	7863	117.09102:2371126 118.09437:2682750 119.09773:432226		300043	422719	1529713	393869	360763	1580785	1700658	786836	1444265	543222	1720136	545696	404556	1389226	863583	250890	204682	1670720
524	4.558	117.10223	Unknown	[M+H]+		0.194	FALSE	null	null	null	null	null	null	999	FALSE	FALSE	FALSE		FALSE	FALSE	null	null	null	null	null	null	null	17.98	Std_C.1	117.10223:9628313 118.10558:458260 119.10894:0		156628	582349	0	0	0	472289	862245	0	0	0	163273	0	379238	0	0	0	0	0
525	1.409	117.13847	Unknown	[M+H]+		0.066	FALSE	null	null	null	null	null	null	999	FALSE	FALSE	FALSE		FALSE	FALSE	null	null	null	null	null	null	null	10.02	9415	117.13847:782240 118.14182:116734 119.14518:0		109120	24757	48681	20786	99333	51835	12976	38293	11076	29941	30489	13585	84270	27294	23333	107230	81068	23740
526	14.337	117.13889	Unknown	[M+H]+	similar chromatogram in higher mz_3081; similar chromatogram in higher mz_4220	0.938	TRUE	null	null	null	null	null	null	999	FALSE	FALSE	FALSE		FALSE	FALSE	null	null	null	null	null	null	null	53.5	MSMS_pos.1	117.1386:27505726 118.14195:1793666 119.14531:0	53.03889:14014 55.05459:168009 56.0498:234058 57.03373:7909 58.06528:7996 59.04932:90544 70.06516:5064 72.04437:9254 72.08097:344949 73.08395:11122 74.02399:11259 74.06026:5893 76.92809:4647 82.06493:28124 83.04903:147091 83.08562:9417 86.06052:4821 98.09672:7841 100.07542:256939 100.11258:35704 101.05985:794698 116.10743:12639	16055784	1112472	1393083	926873	4736622	1145417	1248602	1164180	1375114	1030196	728180	1358559	17311844	1423174	1723155	4512300	15666482	1631186
527	7.111	117.17825	Unknown	[M+H]+	ion correlated with 57	0.081	FALSE	null	null	null	null	null	null	999	FALSE	FALSE	FALSE		FALSE	FALSE	null	null	null	null	null	null	null	40.56	10583	117.17825:2707592 118.1816:0 119.18496:0		0	371331	0	1660297	18182	1427375	0	518793	0	2707592	0	0	0	0	0	0	0	0
528	3.468	117.93922	Unknown	[M+H]+	similar chromatogram in higher mz_7188; similar chromatogram in higher mz_7342; similar chromatogram in higher mz_7554	0.3	FALSE	null	null	null	null	null	null	999	FALSE	FALSE	FALSE		FALSE	FALSE	null	null	null	null	null	null	null	102.07	3271	117.93922:1137117 118.94257:0 119.94593:0		0	733022	260203	332594	0	0	0	28400	0	230891	0	939214	0	251846	0	0	136535	0
529	6.804	118.0321	Unknown	[M+H]+		0.007	FALSE	null	null	null	null	null	null	999	FALSE	FALSE	FALSE		FALSE	FALSE	null	null	null	null	null	null	null	52.76	Std_E.1	118.0321:6705863 119.03545:400821 120.03881:279373		54959	0	156774	0	30134	0	0	0	39038	0	90198	36829	0	0	0	0	0	0
530	10.659	118.04482	Unknown	[M+H]+		0.557	FALSE	null	null	null	null	null	null	999	FALSE	FALSE	FALSE		FALSE	FALSE	null	null	null	null	null	null	null	40.16	6407	118.04482:2432766 119.04817:0 120.05153:0		280488	633913	726220	1035065	152507	944147	565375	0	688617	1099432	825062	953224	108340	847459	738143	309868	227902	686132
531	10.471	118.05026	Unknown	[M+H]+	similar chromatogram in higher mz_541; similar chromatogram in higher mz_540; adduct linked to 1030_[M+Na]+; similar chromatogram in higher mz_5317	0.271	TRUE	null	null	null	null	null	null	999	FALSE	FALSE	FALSE		FALSE	FALSE	null	null	null	null	null	null	null	53.89	MSMS_pos.1	118.05187:3837465 119.05522:0 120.05858:608332	58.06534:8782100 59.073:6773648 60.5475:132936 79.49574:141035 93.49483:134770 94.88039:149338 118.08579:75824872	1311186	69561	287230	190181	979285	332114	125370	0	425817	327907	266027	182419	1236112	123668	246321	1645059	6240770	245868
532	20.094	118.06112	w/o MS2:Glycocyamine; LC-ESI-QTOF; MS2; CE	[M+H]+		0.011	FALSE	null	118.0611	C3H7N3O2	Alpha amino acids and derivatives	BPMFZUMJYQTVII-UHFFFAOYSA-N	NC(=N)NCC(O)=O	530	FALSE	TRUE	FALSE		FALSE	FALSE	null	null	100	null	null	null	null	21.06	7863	118.06112:26551738 119.06447:1397590 120.06783:122791		205105	26533	26068	42620	230650	24253	46940	35968	21498	43491	53386	65103	229075	27599	40029	206993	102215	28525
533	15.414	118.06131	Guanidoacetic Acid	[M+H]+	similar chromatogram in higher mz_2824; similar chromatogram in higher mz_5553; adduct linked to 217_[M+H]+	0.524	TRUE	15.41	118.0611	null	null	null	null	annotated by user-defined text library	TRUE	TRUE	FALSE		FALSE	FALSE	null	null	99.9	100	null	null	null	69.65	MSMS_pos.1	118.06128:9917646 119.06463:491198 120.06799:461032	52.44989:2341 53.0389:2399 55.02934:5799 55.05462:32115 56.04972:7942 56.56676:2403 58.06537:12831 59.04926:4189 65.84125:2369 72.04438:10593 72.05545:30801 72.0809:14295 73.03947:14501 76.03926:45351 83.049:3263 83.08564:26379 88.07646:2648 91.0542:3213 92.04799:3888 100.03934:5940 100.07533:12663 100.11256:19795 101.03478:21955 101.05992:19347 111.15993:2270 118.0612:34815 118.08579:7741 118.12…	2074202	4291480	3756173	13270955	3117922	8318692	4148962	5529501	2840991	10343097	6146780	10385504	5444788	7470802	3839047	4490918	18264176	7766848
534	9.843	118.06488	Unknown	[M+H]+	similar chromatogram in higher mz_1778; similar chromatogram in higher mz_673; similar chromatogram in higher mz_672; similar chromatogram in higher mz_909; similar chromatogram in higher mz_4260	0.04	FALSE	null	null	null	null	null	null	999	FALSE	FALSE	FALSE		FALSE	FALSE	null	null	null	null	null	null	null	15.71	871	118.06488:9192105 119.06823:1026443 120.07159:160434176		290245	0	0	585243	248738	913000	42991	0	0	152107	0	0	335484	69285	42828	272303	606097	38054
535	4.519	118.06501	Unknown	[M+H]+	adduct linked to 930_[M+NH4]+; similar chromatogram in higher mz_5050	0.161	FALSE	null	null	null	null	null	null	999	FALSE	FALSE	FALSE		FALSE	FALSE	null	null	null	null	null	null	null	10.99	Std_B.2	118.06501:13485907 119.06836:1126235 120.07172:0		737204	622848	381018	0	585783	0	0	0	335565	0	306521	0	1003856	1003830	0	986027	2197699	0
536	27.751	118.06511	Unknown	[M+H]+	ion correlated with 1372; ion correlated with 1353	0.044	FALSE	null	null	null	null	null	null	999	FALSE	FALSE	FALSE		FALSE	FALSE	null	null	null	null	null	null	null	4.9	Std_C.2	118.06511:13579578 119.06846:1215282 120.07182:0		704747	487811	301127	497282	636325	326197	325981	343361	413819	399026	417804	401665	703914	363136	295702	712464	884091	295675
537	3.957	118.08607	Unknown	[M+H]+		0.505	FALSE	null	null	null	null	null	null	999	FALSE	FALSE	FALSE		FALSE	FALSE	null	null	null	null	null	null	null	6.03	Blank_10.2	118.08607:9153737 119.08942:443048 120.09278:418661		0	2744012	3048170	2003374	0	1914130	2761768	2233606	3884763	2549244	2611790	1782484	0	2474656	2770594	0	0	3018320
538	6.428	118.08623	Unknown	[M+H]+	similar chromatogram in higher mz_1160; similar chromatogram in higher mz_6899	0.872	FALSE	null	null	null	null	null	null	999	FALSE	FALSE	FALSE		FALSE	FALSE	null	null	null	null	null	null	null	7.39	Std_H.1	118.08623:29626140 119.08958:1487929 120.09294:0		1363256	3676416	2824846	2460741	1131876	2915371	4432348	2672369	3884763	4079669	4527240	5347338	1396094	2647450	2995220	1666149	2261030	4618966
539	20.513	118.08624	w/o MS2:Valine; LC-ESI-QTOF; MS2; CE	[M+H]+		0.282	FALSE	null	118.08626	C5H11NO2	Valine and derivatives	KZSNJWFQEVHDMF-UHFFFAOYNA-N	CC(C)C(N)C(O)=O	530	FALSE	TRUE	FALSE		FALSE	FALSE	null	null	100	null	null	null	null	3.71	10071	118.08624:11518611 119.08959:753808 120.09295:333361		244455	9529336	11518611	9185944	225064	9250498	8735107	11100280	8814855	9290209	9329353	9805179	245035	9686193	9971905	245505	256354	9720989
540	11.986	118.08625	Valine	[M+H]+	similar chromatogram in higher mz_685; similar chromatogram in higher mz_5397; found in higher mz's MsMs_4496; similar chromatogram in higher mz_663; similar chromatogram in higher mz_2501; similar chromatogram in higher mz_5840; similar chromatogram in higher mz_3635	0.593	TRUE	11.982	118.0863	null	null	null	null	annotated by user-defined text library	TRUE	TRUE	FALSE		FALSE	FALSE	null	null	100	100	null	null	null	191.01	MSMS_pos.1	118.08625:93556688 119.0896:5623748 120.09296:221958	53.03888:18480 55.05451:108384 56.04971:14237 57.05739:36160 59.04924:17177 70.06515:10438 71.06828:21605 72.04436:9757 72.08092:6219095 73.07801:14210 73.08392:149609 76.03916:8823 83.08561:25280 100.03932:12042 100.11245:21604 101.02322:9039 107.92911:7840 118.08563:149165 118.12351:20494	24669516	5032202	3968172	42839884	37192632	107975464	3462842	3607480	2905543	38554924	4809138	7011078	38511696	4583558	3010706	40950908	171363392	5719471
541	10.617	118.08626	Betaine	[M+H]+	adduct linked to 1032_[M+Na]+; similar chromatogram in higher mz_4117	0.978	TRUE	10.615	118.0864	null	null	null	null	annotated by user-defined text library	TRUE	TRUE	FALSE		FALSE	FALSE	null	null	100	100	null	null	null	2772.44	MSMS_pos.2	118.08633:319206240 119.08968:18604934 120.09304:1737464	58.06536:1388497 59.07312:1881196 60.07637:63049 63.9068:51367 69.4698:55671 85.38727:94365 85.39101:72956 85.394:337638 113.7398:47052 118.04445:89965 118.08642:38637700 118.12234:102423	605864832	462826976	609295360	973117824	504763264	1049954752	386185792	72946736	543182784	611137280	717619584	753159232	868895424	618130560	595350080	785890688	3419825664	612584192
542	13.408	118.08632	Unknown	[M+H]+		0.586	TRUE	null	null	null	null	null	null	999	FALSE	FALSE	FALSE		FALSE	FALSE	null	null	null	null	null	null	null	6.16	MSMS_pos.1	118.08625:1280446 119.0896:169342 120.09296:0	55.05458:22140 58.02879:2131 58.06529:6082 59.04926:2402 61.03941:2008 64.74823:2294 64.92255:2185 66.05411:2219 69.03358:5274 70.30053:1983 72.04438:7326 72.08092:17906 74.024:2476 74.09595:3088 76.03918:5587 80.71584:2852 81.28496:2328 83.08562:18304 87.04437:32320 87.59311:2267 91.0542:2975 95.04984:2689 100.03935:6771 100.07552:18057 100.11256:17278 118.06511:4398 118.08598:15523 118.12238:14…	290992	6258718	7264876	3750116	249876	6385658	8118124	6409460	8312348	4723574	8210806	5978016	235053	6652298	8800118	1163433	1518205	7514864
543	7.68	118.08633	Unknown	[M+H]+		0.377	FALSE	null	null	null	null	null	null	999	FALSE	FALSE	FALSE		FALSE	FALSE	null	null	null	null	null	null	null	2.86	Std_B.2	118.08633:11535640 119.08968:526654 120.09304:0		459182	5462862	5203292	4486868	523441	3374746	5005878	4593031	4893598	4830862	4874612	5301765	492089	5174522	4115441	524266	423715	5118788
544	14.944	118.08633	5-Aminopentanoate	[M+H]+	adduct linked to 219_[M+H]+	0.685	TRUE	14.819	118.08642	null	null	null	null	annotated by user-defined text library	TRUE	TRUE	FALSE		FALSE	FALSE	null	null	99.9	100	null	null	null	101.04	MSMS_pos.1	118.08627:30885386 119.08962:2204658 120.09298:241090	55.05451:10298 56.04966:15140 57.05743:5648 58.06528:6075 59.04924:5359 70.06513:32253 72.08092:1813104 73.07801:9447 73.08394:160014 76.03917:4224 83.08562:7112 100.07539:17806 100.11256:13340 101.05976:41028 117.13827:23047 118.08699:12243 118.1223:10087	2897489	7916684	7277650	5048664	5408048	5384906	31475726	7083903	4139222	5180473	6271232	23449992	275001	6295961	7475906	15239608	224092432	11630479
545	21.843	118.08633	Unknown	[M+H]+		0.033	FALSE	null	null	null	null	null	null	999	FALSE	FALSE	FALSE		FALSE	FALSE	null	null	null	null	null	null	null	3.66	149	118.08633:9162463 119.08968:439437 120.09304:312332		160822	7067538	7536207	8496548	163659	8094271	7535194	7459638	6830362	7173032	7211103	7520702	177645	7980882	7290988	169686	195112	7522548
546	27.192	118.08636	Unknown	[M+H]+		0.007	FALSE	null	null	null	null	null	null	999	FALSE	FALSE	FALSE		FALSE	FALSE	null	null	null	null	null	null	null	2.44	949	118.08636:5170404 119.08971:283386 120.09307:306200		234277	2061351	2154664	3857186	304131	2439920	3127252	4461684	2340169	4209888	4335616	3936217	168313	2701851	2372193	175956	194387	2793313
547	17.396	118.08646	Unknown	[M+H]+		0.161	FALSE	null	null	null	null	null	null	999	FALSE	FALSE	FALSE		FALSE	FALSE	null	null	null	null	null	null	null	3.08	2327	118.08646:10743938 119.08981:574220 120.09317:20531		116893	6715760	7958822	6719466	114399	6231334	8372184	8313128	7234958	5842416	6669604	8418621	109895	7213912	7604379	0	230616	5946183
548	10.496	118.12093	Unknown	[M+H]+		0.278	TRUE	null	null	null	null	null	null	999	FALSE	FALSE	FALSE		FALSE	FALSE	null	null	null	null	null	null	null	26.54	MSMS_pos.1	118.11913:4206224 119.12248:0 120.12584:0	58.06536:14064237 59.07301:11913210 92.04713:350998 118.08579:130912520	1363735	629339	479535	417341	1296974	407940	660569	677795	752933	470648	648547	680152	2014976	660792	656331	1696088	10305973	607512
549	7.811	118.12227	Unknown	[M+H]+	similar chromatogram in higher mz_3242	0.733	TRUE	null	null	null	null	null	null	999	FALSE	FALSE	FALSE		FALSE	FALSE	null	null	null	null	null	null	null	32.86	MSMS_pos.2	118.12283:6439051 119.12618:312595 120.12954:0	56.58413:1375 57.07007:2309 58.06533:21089 59.07309:22074 60.05275:1368 67.55941:6517 67.56125:6615 72.08093:10042 77.18831:1241 80.75848:1307 86.06027:1649 86.09624:197271 87.09985:12908 100.07723:11304 100.11229:21929 101.11985:49074 102.12308:2035 107.63091:1313 110.81136:1268 118.0864:491995 118.12292:226645	536090	5447684	6239390	5015108	477453	4505996	5282058	6353730	5777848	5554000	4073176	4967822	443252	4181766	4796985	363092	300649	5694502
550	14.891	118.12245	Unknown	[M+NH4]+	adduct linked to 230_[M+H]+	0.626	TRUE	null	null	null	null	null	null	999	FALSE	FALSE	FALSE		FALSE	FALSE	null	null	null	null	null	null	null	19.37	MSMS_pos.2	118.12282:5301734 119.12617:326297 120.12953:0	55.0545:130825 56.0498:106052 56.05775:8651 57.0529:4839 57.07007:4694 58.06534:60651 59.04941:25596 59.07311:27279 59.8241:2196 62.06019:2362 66.4619:2163 69.4322:4285 72.08089:33624 73.08411:6444 75.36463:2352 82.0651:14494 83.04908:45483 84.05268:4176 89.39076:2136 100.07573:154417 100.11226:35620 101.05959:403051 101.07889:7426 102.06285:21575 114.52505:2669 117.69428:2291 118.08639:731261 11…	895871	1335385	2182646	2060444	1076908	1252598	1060388	1673934	1239266	1206513	881438	2006318	782031	1019461	1726397	616237	658805	967184
551	27.586	118.12262	Unknown	[M+H]+		0.026	FALSE	null	null	null	null	null	null	999	FALSE	FALSE	FALSE		FALSE	FALSE	null	null	null	null	null	null	null	9.01	QC_MSMS_pos.2	118.12262:6542119 119.12597:342373 120.12933:0		161889	315274	335177	305528	65454	416965	347166	389836	345960	278597	375566	231608	77680	425039	483060	114476	57945	473234
552	18.551	118.12264	Unknown	[M+H]+		0.092	FALSE	null	null	null	null	null	null	999	FALSE	FALSE	FALSE		FALSE	FALSE	null	null	null	null	null	null	null	8.69	QC_3.1	118.12264:4453695 119.12599:377434 120.12935:0		2619647	201852	314508	162914	2583573	332360	221731	214642	195718	103761	218560	214157	2234139	304617	286375	2230858	2750203	198549
553	20.828	118.12273	Unknown	[M+H]+		0.19	FALSE	null	null	null	null	null	null	999	FALSE	FALSE	FALSE		FALSE	FALSE	null	null	null	null	null	null	null	10.75	QC_1.1	118.12273:3711240 119.12608:236034 120.12944:0		3156377	417747	606408	461384	2126684	621454	422594	397245	450403	545799	450252	501761	2236083	572710	612967	2117504	470832	470665
554	10.688	118.12769	Unknown	[M+H]+		0.212	FALSE	null	null	null	null	null	null	999	FALSE	FALSE	FALSE		FALSE	FALSE	null	null	null	null	null	null	null	21.4	QC_4.2	118.12769:2481364 119.13104:0 120.1344:0		425040	732264	830030	1173900	546795	1083363	846562	278489	948492	918877	1132123	983159	522073	934033	969809	558133	735510	955775
555	4.408	118.31271	Unknown	[M+H]+	similar chromatogram in higher mz_2340	0.07	FALSE	null	null	null	null	null	null	999	FALSE	FALSE	FALSE		FALSE	FALSE	null	null	null	null	null	null	null	377.5	9319	118.31271:9461664 119.31606:0 120.31942:0		0	0	417621	0	0	0	0	0	0	0	0	602075	0	731416	0	0	0	42301
556	7.186	118.42783	Unknown	[M+H]+		0.033	FALSE	null	null	null	null	null	null	999	FALSE	FALSE	FALSE		FALSE	FALSE	null	null	null	null	null	null	null	672.47	QC_8.2	118.42783:360804 119.43118:0 120.43454:0		0	0	0	0	0	0	0	0	0	0	0	0	0	0	0	0	0	0
557	12.718	118.47464	Unknown	[M+H]+		0.117	FALSE	null	null	null	null	null	null	999	FALSE	FALSE	FALSE		FALSE	FALSE	null	null	null	null	null	null	null	47.49	7607	118.47464:1810270 119.47799:0 120.48135:0		0	0	202960	0	0	0	152143	61408	0	0	83087	834690	0	637780	0	0	51853	196366
558	12.475	118.47465	Unknown	[M+H]+	similar chromatogram in higher mz_1452	0.103	FALSE	null	null	null	null	null	null	999	FALSE	FALSE	FALSE		FALSE	FALSE	null	null	null	null	null	null	null	47	7607	118.47465:1755122 119.478:0 120.48136:0		0	0	202960	0	0	0	152143	61408	0	0	83087	986467	0	637780	0	0	0	187273
559	4.463	118.54544	Unknown	[M+H]+		0.04	FALSE	null	null	null	null	null	null	999	FALSE	FALSE	FALSE		FALSE	FALSE	null	null	null	null	null	null	null	155.86	QC_5.2	118.54544:2907797 119.54879:0 120.55215:0		0	687097	0	0	0	0	1269815	0	0	0	0	1450644	0	0	0	686603	0	679206
560	10.155	118.68714	Unknown	[M+H]+		0.029	FALSE	null	null	null	null	null	null	999	FALSE	FALSE	FALSE		FALSE	FALSE	null	null	null	null	null	null	null	24.27	9319	118.68714:1483927 119.69049:0 120.69385:0		0	45094	0	0	0	846409	0	0	0	0	52136	0	0	0	0	0	0	0
561	12.801	118.83424	Unknown	[M+H]+		0.037	FALSE	null	null	null	null	null	null	999	FALSE	FALSE	FALSE		FALSE	FALSE	null	null	null	null	null	null	null	11.24	QC_5.2	118.83424:256967 119.83759:0 120.84095:0		0	0	0	0	0	0	0	0	0	0	0	0	0	14003	0	0	0	0
562	11.459	119.01626	Unknown	[M+H]+	similar chromatogram in higher mz_955; similar chromatogram in higher mz_1255; similar chromatogram in higher mz_1152	0.114	FALSE	null	null	null	null	null	null	999	FALSE	FALSE	FALSE		FALSE	FALSE	null	null	null	null	null	null	null	30.68	1545	119.01626:4589614 120.01961:0 121.02297:443318		187754	58193	0	0	266304	0	0	0	0	0	0	0	330748	0	0	683384	2885058	64086
563	9.074	119.03532	Purine	[M+H]+	similar chromatogram in higher mz_3827; similar chromatogram in higher mz_4382; similar chromatogram in higher mz_3775; similar chromatogram in higher mz_6495	0.088	FALSE	7.505	119.0357	null	null	null	null	annotated by user-defined text library	TRUE	TRUE	FALSE		FALSE	FALSE	null	null	97.1	95	null	null	null	96.18	Std_H.1	119.03532:31877078 120.03867:2735386 121.04203:350342		1443836	0	0	142906	1291096	85768	0	0	0	236300	0	0	399549	0	0	341149	1438359	0
564	8.342	119.03533	Unknown	[M+H]+	similar chromatogram in higher mz_958; adduct linked to 940_[M+NH4]+; similar chromatogram in higher mz_941; similar chromatogram in higher mz_4629	0.271	FALSE	null	null	null	null	null	null	999	FALSE	FALSE	FALSE		FALSE	FALSE	null	null	null	null	null	null	null	150.97	Std_F.1	119.03533:37635860 120.03868:1984898 121.04204:466061		2845146	36790	0	142906	1291002	85768	0	0	12137	226826	0	0	5074088	0	44132	5202470	1845998	33395
565	10.331	119.03533	Unknown	[M+H]+	similar chromatogram in higher mz_811; similar chromatogram in higher mz_1503; similar chromatogram in higher mz_1889; similar chromatogram in higher mz_2068; similar chromatogram in higher mz_1992	0.26	TRUE	null	null	null	null	null	null	999	FALSE	FALSE	FALSE		FALSE	FALSE	null	null	null	null	null	null	null	118.04	MSMS_pos.1	119.03529:2484121 120.03864:0 121.042:447268	55.05452:8317 58.06528:6675 63.63594:2270 72.04437:2837 72.08093:3364 74.06026:9120 76.03933:16050 83.08562:11470 91.05412:22933 93.0701:36166 95.04895:5590 100.03934:5482 102.05494:4144 103.05393:124676 104.07058:2267 118.0651:3515 118.08701:4028 118.12231:3744 119.03486:7114 119.08538:2649	2941962	0	0	78509	1950212	0	0	0	18820	0	0	0	9570200	0	0	638681	7480030	0
566	12.539	119.0489	Unknown	[M+H]+	similar chromatogram in higher mz_2063; adduct linked to 949_[M+NH4]+; similar chromatogram in higher mz_651; similar chromatogram in higher mz_3164; similar chromatogram in higher mz_2284; similar chromatogram in higher mz_4303; similar chromatogram in higher mz_2976	0.275	FALSE	null	null	null	null	null	null	999	FALSE	FALSE	FALSE		FALSE	FALSE	null	null	null	null	null	null	null	26.68	871	119.0489:9146680 120.05225:497247 121.05561:345376		499179	0	0	0	514421	509221	0	0	0	0	0	69588	306098	0	61606	367490	3985303	0
567	22.709	119.04921	Unknown	[M+H]+	ion correlated with 1389	0.004	FALSE	null	null	null	null	null	null	999	FALSE	FALSE	FALSE		FALSE	FALSE	null	null	null	null	null	null	null	3.84	Std_C.2	119.04921:3582922 120.05256:365962 121.05592:140690		20081	0	0	0	14355	0	0	0	0	0	0	0	13264	0	0	12801	9322	0
568	4.5	119.04923	Unknown	[M+H]+	similar chromatogram in higher mz_1313; similar chromatogram in higher mz_2324; similar chromatogram in higher mz_3754; similar chromatogram in higher mz_5572; similar chromatogram in higher mz_5811	0.007	FALSE	null	null	null	null	null	null	999	FALSE	FALSE	FALSE		FALSE	FALSE	null	null	null	null	null	null	null	163.01	Std_C.2	119.04923:58059584 120.05258:4478898 121.05594:0		82823	405863	0	1440656	118733	0	0	0	0	0	0	0	0	0	0	0	0	0
569	10.827	119.05474	Unknown	[M+Na]+	adduct linked to 454_[M+NH4]+; similar chromatogram in higher mz_1049; similar chromatogram in higher mz_3425; similar chromatogram in higher mz_3870	0.919	TRUE	null	null	null	null	null	null	999	FALSE	FALSE	FALSE		FALSE	FALSE	null	null	null	null	null	null	null	122.02	MSMS_pos.1	119.05503:16464312 120.05838:0 121.06174:251297	58.06537:2524528 59.06863:152110 59.07301:2037892 60.07655:165207 62.91122:97413 64.31696:82263 74.35374:86881 77.24782:84105 92.05301:116180 118.08581:18889678 119.0558:161243 119.0903:2834862	13130846	907124	820972	971513	10770807	1080331	446292	736939	579380	942606	607178	939020	13203529	640995	745069	8878266	8194122	670748
570	23.681	119.06031	Unknown	[M+H]+	ion correlated with 887; ion correlated with 332; ion correlated with 1877; similar chromatogram in higher mz_654	0.004	FALSE	null	null	null	null	null	null	999	FALSE	FALSE	FALSE		FALSE	FALSE	null	null	null	null	null	null	null	19.4	Std_C.2	119.06031:3222410 120.06366:0 121.06702:911404		0	0	0	0	4880	0	9836	0	9809	0	9316	20743	5573	0	0	4414	6519	10448
571	7.033	119.06056	Unknown	[M+H]+		0.154	FALSE	null	null	null	null	null	null	999	FALSE	FALSE	FALSE		FALSE	FALSE	null	null	null	null	null	null	null	10.09	Std_E.1	119.06056:4724518 120.06391:196580 121.06727:942389		185204	78022	48485	0	419055	0	51240	0	54765	0	63669	0	591686	0	0	381082	402415	142118
572	27.438	119.08152	Unknown	[M+H]+	similar chromatogram in higher mz_2645	0.546	FALSE	null	null	null	null	null	null	999	FALSE	FALSE	FALSE		FALSE	FALSE	null	null	null	null	null	null	null	10.76	9063	119.08152:2242594 120.08487:449172 121.08823:0		604975	1030677	866439	773223	687802	380996	1351976	751038	1915864	808595	700983	1516646	614852	1027624	1259877	471671	592016	1233854
573	19.793	119.08155	Unknown	[M+H]+		0.011	FALSE	null	null	null	null	null	null	999	FALSE	FALSE	FALSE		FALSE	FALSE	null	null	null	null	null	null	null	31.43	Std_E.2	119.08155:18330030 120.0849:1147477 121.08826:541535		98466	32752	30043	35194	113831	22729	11923	17971	49629	0	41458	22678	89068	46660	32347	120340	86958	45071
574	18.7	119.08156	Unknown	[M+H]+		0.007	FALSE	null	null	null	null	null	null	999	FALSE	FALSE	FALSE		FALSE	FALSE	null	null	null	null	null	null	null	35.8	Std_E.2	119.08156:9322238 120.08491:407047 121.08827:460222		122015	21928	17820	35194	117984	26852	41073	21812	32667	0	20814	25300	81562	29362	32444	139595	122462	35734
575	4.171	119.08584	Unknown	[M+H]+	found in higher mz's MsMs_4717; found in higher mz's MsMs_5303; found in higher mz's MsMs_6388	0.242	FALSE	null	null	null	null	null	null	999	FALSE	FALSE	FALSE		FALSE	FALSE	null	null	null	null	null	null	null	10.36	Std_B.1	119.08584:3218904 120.08919:0 121.09255:5030050		1181149	65176	127764	0	949005	88606	0	0	0	0	72870	196175	1098604	108940	108350	852023	806667	41952
576	3.087	119.08585	Unknown	[M+H]+		0.073	FALSE	null	null	null	null	null	null	999	FALSE	FALSE	FALSE		FALSE	FALSE	null	null	null	null	null	null	null	6.42	Std_B.1	119.08585:3192396 120.0892:0 121.09256:4033212		96571	289220	213569	449629	114449	327243	266276	203706	190012	396357	356181	257504	112928	198116	200707	303576	108254	208260
577	14.451	119.31351	Unknown	[M+H]+	similar chromatogram in higher mz_6562	0.059	FALSE	null	null	null	null	null	null	999	FALSE	FALSE	FALSE		FALSE	FALSE	null	null	null	null	null	null	null	15.5	QC_1.2	119.31351:226581 120.31686:0 121.32022:0		0	0	13367	0	27856	0	11745	0	0	0	16731	0	0	27134	32610	0	0	31506
578	10.423	119.47713	Unknown	[M+H]+	ion correlated with 517	0.044	FALSE	null	null	null	null	null	null	999	FALSE	FALSE	FALSE		FALSE	FALSE	null	null	null	null	null	null	null	1196.29	QC_3.2	119.47713:792970 120.48048:0 121.48384:0		0	21509	0	0	0	0	0	0	53983	0	0	0	0	0	0	0	0	0
579	12.369	119.57008	Unknown	[M+H]+		0.015	FALSE	null	null	null	null	null	null	999	FALSE	FALSE	FALSE		FALSE	FALSE	null	null	null	null	null	null	null	15.93	QC_3.2	119.57008:220484 120.57343:0 121.57679:0		0	0	0	0	0	0	0	0	0	0	0	0	0	0	0	0	26971	0
580	27.61	119.75435	Unknown	[M+H]+	similar chromatogram in higher mz_1195; similar chromatogram in higher mz_1496; similar chromatogram in higher mz_4454	0.575	FALSE	null	null	null	null	null	null	999	FALSE	FALSE	FALSE		FALSE	FALSE	null	null	null	null	null	null	null	46.04	2327	119.75435:1014834 120.7577:0 121.76106:0		0	410821	448936	11975	0	390975	766961	492034	788189	0	757836	45600	10008	427932	647422	0	19448	735560
581	3.655	120.00067	Unknown	[M+H]+		0.015	FALSE	null	null	null	null	null	null	999	FALSE	FALSE	FALSE		FALSE	FALSE	null	null	null	null	null	null	null	45.69	QC_1.2	120.00067:445215 121.00402:0 122.00738:0		0	0	0	0	6852	103947	0	0	0	1016452	0	0	0	0	0	0	0	0
582	18.224	120.01128	Unknown	[M+H]+		0.007	FALSE	null	null	null	null	null	null	999	FALSE	FALSE	FALSE		FALSE	FALSE	null	null	null	null	null	null	null	106.45	Std_A.2	120.01128:10649140 121.01463:421746 122.01799:610834		18580	0	0	17323	0	0	0	0	12256	44729	0	0	0	0	3116	2144	0	0
583	14.375	120.04446	Unknown	[M+H]+	ion correlated with 4598	0.015	FALSE	null	null	null	null	null	null	999	FALSE	FALSE	FALSE		FALSE	FALSE	null	null	null	null	null	null	null	508.75	Std_F.2	120.04446:59301196 121.04781:4126318 122.05117:54394		29272	0	0	0	34376	0	0	0	0	0	0	0	50986	0	0	23268	0	0
584	5.416	120.04464	Unknown	[M+H]+	similar chromatogram in higher mz_1685; similar chromatogram in higher mz_1244; similar chromatogram in higher mz_4466; similar chromatogram in higher mz_1740	0.018	FALSE	null	null	null	null	null	null	999	FALSE	FALSE	FALSE		FALSE	FALSE	null	null	null	null	null	null	null	65.94	Std_C.1	120.04464:4530735 121.04799:487889 122.05135:287985		0	0	98978	0	0	663160	0	0	0	268351	0	0	0	461028	65408	29166	0	0
585	7.36	120.04778	Unknown	[M+H]+		0.04	FALSE	null	null	null	null	null	null	999	FALSE	FALSE	FALSE		FALSE	FALSE	null	null	null	null	null	null	null	532.56	Std_B.2	120.04778:66636164 121.05113:3390911 122.05449:5278044		39635	0	98978	20015	29289	0	0	0	0	228898	0	0	46150	0	65408	21248	46538	0
586	5.153	120.06183	Unknown	[M+H]+		0.029	FALSE	null	null	null	null	null	null	999	FALSE	FALSE	FALSE		FALSE	FALSE	null	null	null	null	null	null	null	12.56	9591	120.06183:3532585 121.06518:0 122.06854:0		87725	298953	0	699644	93521	0	0	0	0	0	0	0	0	513499	0	54876	0	0
587	14.325	120.06554	L-Allothreonine	[M+H]+	similar chromatogram in higher mz_698; similar chromatogram in higher mz_4424; similar chromatogram in higher mz_1069; similar chromatogram in higher mz_1610; similar chromatogram in higher mz_5655	0.894	TRUE	14.152	120.06567	null	null	null	null	annotated by user-defined text library	TRUE	TRUE	FALSE		FALSE	FALSE	null	null	99.8	99.6	null	null	null	142.88	MSMS_pos.1	120.06572:24392206 121.06907:1115955 122.07243:144947	53.1762:2054 56.04977:137117 57.03373:5472 58.06529:10183 61.03986:5228 62.98228:2378 74.06026:352073 75.04457:2495 75.06369:7732 84.04431:14275 84.0794:2125 102.05482:92485 102.09113:10443 113.90806:2490 120.0565:6155 120.06524:19613 120.10246:16285	2688230	8154039	2210614	125538696	8267992	246853264	3059102	5150180	781099	111939048	3216518	6153054	4335070	3513909	895076	7037333	40804888	5631414
588	10.403	120.06559	w/o MS2:Threonine; LC-ESI-QTOF; MS2; CE	[M+H]+		0.026	FALSE	null	120.06552	C4H9NO3	L-alpha-amino acids	AYFVYJQAPQTCCC-UHFFFAOYNA-N	CC(O)C(N)C(O)=O	530	FALSE	TRUE	FALSE		FALSE	FALSE	null	null	100	null	null	null	null	22.83	Std_D.2	120.06559:4452202 121.06894:711250 122.0723:134511		430692	111654	0	106446	497839	0	0	0	63547	93069	82616	62823	611988	69714	0	722560	738916	59924
589	6.869	120.08039	Unknown	[M+H]+	similar chromatogram in higher mz_1347	0.139	FALSE	null	null	null	null	null	null	999	FALSE	FALSE	FALSE		FALSE	FALSE	null	null	null	null	null	null	null	23.4	871	120.08039:17350728 121.08374:1843580 122.0871:182447		61317	259939	185924	798213	1205244	1658323	231788	311852	175440	2513421	92923	326301	255310	350686	107070	7743920	1910095	148182
590	9.567	120.0807	Unknown	[M+NH4]+	ion correlated with 1664; found in higher mz's MsMs_1664; similar chromatogram in higher mz_1923; adduct linked to 263_[M+H]+; similar chromatogram in higher mz_6069; similar chromatogram in higher mz_5849	0.502	TRUE	null	null	null	null	null	null	999	FALSE	FALSE	FALSE		FALSE	FALSE	null	null	null	null	null	null	null	195.5	MSMS_pos.1	120.08099:38662436 121.08434:3184675 122.0877:460584	53.33139:4563 56.24768:4674 58.06528:7098 61.03993:47379 61.48836:4571 64.09783:4891 64.66676:4665 74.06026:11694 77.03829:5236 78.69835:5653 87.38274:5507 91.05424:37494 93.07003:88022 95.04895:19168 103.05393:364525 104.05749:16448 111.85017:6545 112.52422:5070 118.06509:9612 120.08146:1048220	7587154	1103820	491046	18510682	11822478	32939034	511278	283602	323953	13411108	554150	1064787	9706669	584909	125668	8744472	88441304	496399
591	4.106	120.0807	Unknown	[M+H]+		0.366	TRUE	null	null	null	null	null	null	999	FALSE	FALSE	FALSE		FALSE	FALSE	null	null	null	null	null	null	null	84.08	MSMS_pos.1	120.08002:8491380 121.08337:0 122.08673:0	55.96226:2169 64.42916:2183 69.19547:2276 73.8449:2186 87.65768:2098 101.3167:2411	2671098	3501783	5880290	10970905	3305052	7181266	2272255	5535756	3805484	9122507	1799964	3226014	11469201	3812266	3438871	7743920	8550629	1623483
592	20.032	120.0807	Unknown	[M+H]+		0.004	FALSE	null	null	null	null	null	null	999	FALSE	FALSE	FALSE		FALSE	FALSE	null	null	null	null	null	null	null	5.91	Std_D.1	120.0807:3444158 121.08405:351193 122.08741:38646		14601	475531	322340	383999	122593	319885	270898	238240	231980	466761	215124	404734	93629	295677	200017	45877	181901	235538
593	17.684	120.08089	Unknown	[M+H]+		0.004	FALSE	null	null	null	null	null	null	999	FALSE	FALSE	FALSE		FALSE	FALSE	null	null	null	null	null	null	null	3160.38	Std_D.2	120.08089:147996928 121.08424:13066905 122.0876:928227		29047	412955	225279	387177	88244	245615	219965	301563	222565	386364	232227	386171	57235	272466	159615	110935	123788	194359
594	19.687	120.08123	Unknown	[M+H]+		0.004	FALSE	null	null	null	null	null	null	999	FALSE	FALSE	FALSE		FALSE	FALSE	null	null	null	null	null	null	null	2.82	Std_D.1	120.08123:3350098 121.08458:343564 122.08794:97602		61075	387578	279894	363894	57286	281146	221894	316302	191929	457264	208319	354018	43981	328810	181579	33058	149627	200136
595	3.66	120.13333	Unknown	[M+H]+		0.037	FALSE	null	null	null	null	null	null	999	FALSE	FALSE	FALSE		FALSE	FALSE	null	null	null	null	null	null	null	30.62	149	120.13333:594142 121.13668:0 122.14004:0		0	0	0	0	0	0	0	0	41321	8709	0	0	0	59180	0	0	0	0
596	4.588	120.4589	Unknown	[M+H]+		0.044	FALSE	null	null	null	null	null	null	999	FALSE	FALSE	FALSE		FALSE	FALSE	null	null	null	null	null	null	null	179.24	QC_3.2	120.4589:2802949 121.46225:0 122.46561:0		0	0	0	0	0	223400	0	0	509339	0	456013	553325	0	810063	0	0	0	0
597	4.305	120.76583	Unknown	[M+H]+	similar chromatogram in higher mz_1173; similar chromatogram in higher mz_2725	0.007	FALSE	null	null	null	null	null	null	999	FALSE	FALSE	FALSE		FALSE	FALSE	null	null	null	null	null	null	null	130.37	9319	120.76583:3018857 121.76918:0 122.77254:0		0	0	0	1589124	0	0	0	0	0	0	0	393226	0	0	0	0	0	0
598	14.257	120.82032	Unknown	[M+H]+		0.029	FALSE	null	null	null	null	null	null	999	FALSE	FALSE	FALSE		FALSE	FALSE	null	null	null	null	null	null	null	15.71	QC_0.2	120.82032:353013 121.82367:0 122.82703:0		0	32485	0	0	0	0	0	0	0	0	9550	0	0	0	0	0	0	0
599	4.621	120.82758	Unknown	[M+H]+	ion correlated with 1792; adduct linked to 977_[M+NH4]+	0.227	TRUE	null	null	null	null	null	null	999	FALSE	FALSE	FALSE		FALSE	FALSE	null	null	null	null	null	null	null	428.82	QC_MSMS_pos.2	120.82732:7380203 121.83067:0 122.83403:0	51.57817:1135 62.98182:2510 63.09718:1053 65.31507:1000 70.29936:1342 71.47937:1002 76.12249:1023 85.04786:1112 95.46434:1235 107.64214:1458 120.08076:17733 121.08422:2372	0	0	130537	0	0	0	4693088	0	0	0	0	3682603	707061	0	817797	0	0	0
600	10.386	120.89439	Unknown	[M+H]+		0.029	FALSE	null	null	null	null	null	null	999	FALSE	FALSE	FALSE		FALSE	FALSE	null	null	null	null	null	null	null	24.16	QC_10.2	120.89439:320930 121.89774:0 122.9011:0		0	0	0	0	0	0	0	0	0	89090	0	0	0	65298	0	0	0	0
601	13.942	120.94031	Unknown	[M+H]+	ion correlated with 1989; similar chromatogram in higher mz_3697; similar chromatogram in higher mz_4936; similar chromatogram in higher mz_5497	0.853	TRUE	null	null	null	null	null	null	999	FALSE	FALSE	FALSE		FALSE	FALSE	null	null	null	null	null	null	null	382.05	MSMS_pos.2	120.94036:4682485 121.94371:0 122.94707:1576520	53.84428:1117 56.0496:2318 56.94006:1168 62.98178:130077 75.07568:2909 79.13174:1010 80.94779:15636 92.89467:1232 92.99411:1177 104.04936:4144 104.0705:4410 120.05571:1289 120.08067:1880 120.09065:1477 120.10189:2189 121.0759:15226 121.41399:1148	16642620	10183221	3565004	11982638	14079890	2371925	1753579	7774602	3893280	7365423	2534898	8675719	11863374	6424656	1261923	11252438	14278787	1962740
602	12.735	120.9553	Unknown	[M+H]+		0.037	FALSE	null	null	null	null	null	null	999	FALSE	FALSE	FALSE		FALSE	FALSE	null	null	null	null	null	null	null	9.15	QC_5.2	120.9553:291986 121.95865:0 122.96201:0		0	0	0	0	0	0	0	0	0	0	54267	0	0	0	0	0	0	0
603	26.73	120.97224	Unknown	[M+H]+		0.348	FALSE	null	null	null	null	null	null	999	FALSE	FALSE	FALSE		FALSE	FALSE	null	null	null	null	null	null	null	10.68	Std_B.2	120.97224:878353 121.97559:85781 122.97895:143160		134355	456665	637623	506317	342972	529182	396519	462636	470065	464990	516862	468540	106367	617958	577716	92007	316943	571348
604	8.81	121.02841	Unknown	[M+H]+		0.04	FALSE	null	null	null	null	null	null	999	FALSE	FALSE	FALSE		FALSE	FALSE	null	null	null	null	null	null	null	281.1	Std_B.2	121.02841:203075024 122.03176:16726835 123.03512:1518082		374776	5988	45227	13442	391646	0	0	0	0	0	0	13791	473484	0	0	852676	413820	0
605	8.643	121.03976	Unknown	[M+H]+	found in higher mz's MsMs_1007	0.114	TRUE	null	null	null	null	null	null	999	FALSE	FALSE	FALSE		FALSE	FALSE	null	null	null	null	null	null	null	28	MSMS_pos.1	121.03976:19190692 122.04311:1252438 123.04647:356250208	61.03999:39893 66.03384:40365 80.82807:5851 91.05419:9141 93.04458:465461 93.07008:9090 94.04782:14395 103.05388:8871 105.06973:6289 120.0565:11795 120.06399:7685 120.08047:35567 121.03954:978236	858558	0	64684	0	40988	66792	0	712258	0	0	0	39275	2093168	0	0	21744	1540982	0
606	7.269	121.04008	Unknown	[M+H]+		0.93	FALSE	null	null	null	null	null	null	999	FALSE	FALSE	FALSE		FALSE	FALSE	null	null	null	null	null	null	null	27.95	6777	121.04008:20866758 122.04343:2170907 123.04679:343599200		2871488	786906	570752	696032	4418724	313530	702018	741282	1086868	441283	362917	2057954	2093168	477752	743918	1767445	6587332	878733
607	15.05	121.04473	Unknown	[M+H]+		0.487	FALSE	null	null	null	null	null	null	999	FALSE	FALSE	FALSE		FALSE	FALSE	null	null	null	null	null	null	null	6.03	8551	121.04473:555075 122.04808:0 123.05144:476055		21031	235855	246809	116983	0	49781	256852	258429	228271	133392	197255	230249	20201	200374	180122	41539	31178	183486
608	8.267	121.05084	w/o MS2:D-(-)-Erythrose; LC-ESI-QTOF; MS2; CE	[M+H]+	similar chromatogram in higher mz_622; similar chromatogram in higher mz_1883	0.033	FALSE	null	121.04954	C4H8O4	Pentoses	FMAORJIQYMIRHF-HERZVMAMSA-N	O[C@@H]1COC(O)[C@@H]1O	530	FALSE	TRUE	FALSE		FALSE	FALSE	null	null	91	null	null	null	null	955.85	Std_A.1	121.05084:899626624 122.05419:62906584 123.05755:1461545		42056	0	0	0	48700	81546	0	0	0	0	0	0	37536	0	56777	17320	0	0
609	11.764	121.06472	Unknown	[M+H]+		0.007	FALSE	null	null	null	null	null	null	999	FALSE	FALSE	FALSE		FALSE	FALSE	null	null	null	null	null	null	null	17.14	Std_B.2	121.06472:4476152 122.06807:441524 123.07143:20558		146620	0	0	0	40454	0	0	0	0	0	0	0	76334	0	0	42032	1635584	0
610	9.833	121.06473	Unknown	[M+H]+		0.011	FALSE	null	null	null	null	null	null	999	FALSE	FALSE	FALSE		FALSE	FALSE	null	null	null	null	null	null	null	46.73	1201	121.06473:20691498 122.06808:2646798 123.07144:552216		169261	0	0	0	44864	0	0	0	0	0	39916	0	2036	0	0	55908	20691498	0
611	6.152	121.06474	Unknown	[M+H]+		0.015	FALSE	null	null	null	null	null	null	999	FALSE	FALSE	FALSE		FALSE	FALSE	null	null	null	null	null	null	null	733.69	Std_B.2	121.06474:252911184 122.06809:21900814 123.07145:1053634		397833	0	0	0	54119	76216	46682	0	0	0	34583	28603	58914	0	0	299612	235984	0
612	7.776	121.06477	Unknown	[M+H]+		0.011	FALSE	null	null	null	null	null	null	999	FALSE	FALSE	FALSE		FALSE	FALSE	null	null	null	null	null	null	null	417.36	Std_E.2	121.06477:80207352 122.06812:7514228 123.07148:683061		398755	0	44838	81193	61469	76216	46682	0	0	0	33805	28603	119823	0	0	323608	18717224	0
613	30.177	121.06478	Unknown	[M+H]+		0.004	FALSE	null	null	null	null	null	null	999	FALSE	FALSE	FALSE		FALSE	FALSE	null	null	null	null	null	null	null	247.56	Std_C.2	121.06478:310027360 122.06813:28217226 123.07149:1510057		53497	0	0	0	58033	0	9996	0	0	0	10938	13619	53508	0	0	61072	144461	0
614	8.429	121.06479	Unknown	[M+H]+	adduct linked to 989_[M+NH4]+	0.015	FALSE	null	null	null	null	null	null	999	FALSE	FALSE	FALSE		FALSE	FALSE	null	null	null	null	null	null	null	309.17	Std_E.2	121.06479:95256016 122.06814:8110868 123.0715:30197782		182940	0	44838	81193	83384	0	42547	0	0	0	35427	0	11515	0	0	120487	28473364	0
615	3.852	121.06479	Unknown	[M+H]+		0.033	FALSE	null	null	null	null	null	null	999	FALSE	FALSE	FALSE		FALSE	FALSE	null	null	null	null	null	null	null	10.29	4009	121.06479:4111218 122.06814:0 123.0715:560201		523981	0	49764	0	207361	0	0	0	0	0	0	0	172065	0	0	153971	192845	0
616	28.263	121.0648	Unknown	[M+H]+		0.011	FALSE	null	null	null	null	null	null	999	FALSE	FALSE	FALSE		FALSE	FALSE	null	null	null	null	null	null	null	69.65	Std_C.2	121.0648:287169856 122.06815:24978912 123.07151:1975134		69447	18153	19860	18449	166742	0	11170	0	0	0	10616	0	126200	22872	14042	131237	154639	0
617	12.952	121.06841	Unknown	[M+2H]2+		0.011	FALSE	null	null	null	null	null	null	999	FALSE	FALSE	FALSE		FALSE	FALSE	null	null	null	null	null	null	null	55.76	Std_E.1	121.06841:18058538 122.07176:533817 123.07512:528155		503781	0	0	0	440281	0	0	0	0	0	0	0	360922	0	0	294654	1162425	0
618	27.492	121.07217	Unknown	[M+H]+	ion correlated with 3621; ion correlated with 6709; ion correlated with 662; ion correlated with 871; ion correlated with 3815; ion correlated with 661; ion correlated with 1515; ion correlated with 1622	0.363	TRUE	null	null	null	null	null	null	999	FALSE	FALSE	FALSE		FALSE	FALSE	null	null	null	null	null	null	null	17.44	MSMS_pos.1	121.07218:2286835 122.07553:0 123.07889:1068027	52.45927:2242 56.29133:2047 61.03993:55747 61.19896:1991 65.19283:2188 65.61227:2172 68.1851:2285 70.03124:2085 85.87907:2116 105.03297:4648 121.0282:3564	4287550	52899	56362	63209	4957968	56410	109125	53339	35382	122852	81217	139575	5428226	39053	90037	4592234	4061236	149554
619	10.595	121.07223	Unknown	[M+H]+		0.725	TRUE	null	null	null	null	null	null	999	FALSE	FALSE	FALSE		FALSE	FALSE	null	null	null	null	null	null	null	276.06	MSMS_pos.1	121.07195:210764848 122.0753:7671816 123.07866:1084637	52.41352:12561 60.39941:13366 61.03986:4106479 62.03672:19992 62.04322:32127 80.16763:12978 85.31415:13623 92.04798:20831 95.27615:13178	44704764	846134	582725	4992812	53132528	3872248	627975	475029	270612	7397406	93213	2228162	52814252	401601	58329	111052680	180013712	1298012
620	28.505	121.07228	Unknown	[M+H]+		0.136	FALSE	null	null	null	null	null	null	999	FALSE	FALSE	FALSE		FALSE	FALSE	null	null	null	null	null	null	null	11.54	Blank_5.1	121.07228:5494026 122.07563:129103 123.07899:383938		4717066	60655	42095	19208	4906558	34673	14368	15229	11580	27721	26119	19288	4464340	16575	26960	4054984	4419994	20453
621	12.347	121.08115	Unknown	[M+Na]+	adduct linked to 512_[M+NH4]+	0.429	TRUE	null	null	null	null	null	null	999	FALSE	FALSE	FALSE		FALSE	FALSE	null	null	null	null	null	null	null	33.39	MSMS_pos.1	121.08109:5613408 122.08444:263403136 123.0878:704908	61.03985:45938 73.06022:6951 74.06023:6564 74.07233:130676 74.07837:71611 75.0754:3599964 83.47997:2949 89.97509:3139 93.07005:4210 105.03394:4909 105.06969:3160 121.02813:4477 121.08105:43297 121.10016:4316	5549012	39076	58738	152985	4416636	238096	72250	29151	127290	158235	119818	112646	5589934	21887	184417	3455918	3307619	81350
622	9.666	121.08124	Unknown	[M+H]+		0.018	FALSE	null	null	null	null	null	null	999	FALSE	FALSE	FALSE		FALSE	FALSE	null	null	null	null	null	null	null	17.35	1945	121.08124:3741723 122.08459:198176656 123.08795:407672		655392	48967	20437	1242584	895804	2691088	20957	20661	38544	927722	21067	17156	768828	29059	17932	14425	7876784	12444
623	17.82	121.08405	Unknown	[M+H]+		0.004	FALSE	null	null	null	null	null	null	999	FALSE	FALSE	FALSE		FALSE	FALSE	null	null	null	null	null	null	null	90.56	Std_D.2	121.08405:12867762 122.0874:843377 123.09076:89422		18628	23247	31734	33295	0	45841	23155	20523	13986	42814	8379	21180	0	26805	15464	27741	0	20691
624	4.675	121.08804	Unknown	[M+H]+		0.011	FALSE	null	null	null	null	null	null	999	FALSE	FALSE	FALSE		FALSE	FALSE	null	null	null	null	null	null	null	20.83	3689	121.08804:3549564 122.09139:0 123.09475:0		0	0	544624	754008	328178	1103377	0	724719	364835	1045169	0	0	997108	0	375031	622665	2095377	0
625	7.623	121.10113	Unknown	[M+H]+		0.022	FALSE	null	null	null	null	null	null	999	FALSE	FALSE	FALSE		FALSE	FALSE	null	null	null	null	null	null	null	27.17	10087	121.10113:4615219 122.10448:519826 123.10784:0		132873	0	0	4615219	132687	2937771	0	0	0	3407268	0	0	146854	21328	0	154544	68393	0
626	3.755	121.10134	Unknown	[M+H]+	similar chromatogram in higher mz_6679; similar chromatogram in higher mz_6902; similar chromatogram in higher mz_5622	0.451	FALSE	null	null	null	null	null	null	999	FALSE	FALSE	FALSE		FALSE	FALSE	null	null	null	null	null	null	null	12.41	Std_B.1	121.10134:9257280 122.10469:1304865 123.10805:2763303		754687	212772	304002	2052029	618756	96816	92607	136687	104396	82819	613156	814493	519026	267532	116672	125739	370662	140103
627	10.685	121.10505	Unknown	[M+H]+		0.125	FALSE	null	null	null	null	null	null	999	FALSE	FALSE	FALSE		FALSE	FALSE	null	null	null	null	null	null	null	289.76	2711	121.10505:4083268 122.1084:0 123.11176:0		115795	0	0	0	171752	0	0	0	52361	115902	0	0	215350	0	0	144305	420507	0
628	13.912	121.97452	Unknown	[M+H]+		0.788	TRUE	null	null	null	null	null	null	999	FALSE	FALSE	FALSE		FALSE	FALSE	null	null	null	null	null	null	null	91.25	MSMS_pos.2	121.97441:4565652 122.97776:117213 123.98112:1620433	51.00689:1117 54.53725:1024 56.0498:2105 56.10377:1227 57.0337:1612 57.87445:1157 59.46846:1034 62.9818:81639 63.69823:1203 63.8913:1076 69.32067:2290 72.08092:2514 75.07568:3029 75.98402:1106 80.94782:17300 81.04456:1215 82.94473:3026 90.12234:1164 91.9604:1188 92.73265:1211 98.61725:1204 104.04936:1624 104.07058:7685 106.04572:1151 107.07285:1507 110.41139:1374 121.07593:6297 122.0599:2768 122.…	1056292	7153405	2739275	9941211	62334	2072145	1844480	5868896	3264114	6031250	2212075	6339326	956177	4758706	1556556	806380	961913	1905562
629	6.717	122.02689	w/o MS2:Cysteine; LC-ESI-QTOF; MS2; CE	[M+H]+		0.015	FALSE	null	122.02702	C3H7NO2S	Cysteine and derivatives	XUJNEKJLAYXESH-UHFFFAOYNA-N	NC(CS)C(O)=O	530	FALSE	TRUE	FALSE		FALSE	FALSE	null	null	99.9	null	null	null	null	11.49	Std_E.2	122.02689:7100183 123.03024:140157 124.0336:389099		0	285464	0	75532	0	0	0	0	0	0	0	0	12880	58812	93861	6927	0	0
630	12.52	122.04108	Unknown	[M+H]+		0.044	FALSE	null	null	null	null	null	null	999	FALSE	FALSE	FALSE		FALSE	FALSE	null	null	null	null	null	null	null	7.02	QC_4.2	122.04108:443488 123.04443:366539 124.04779:0		3795	0	0	0	4514	0	0	0	0	0	0	41488	7469	0	0	0	0	0
631	6.962	122.04347	Unknown	[M+H]+		0.037	FALSE	null	null	null	null	null	null	999	FALSE	FALSE	FALSE		FALSE	FALSE	null	null	null	null	null	null	null	15	Std_B.2	122.04347:3818890 123.04682:0 124.05018:461808		394064	0	0	0	321831	0	0	95942	47571	0	0	76561	74985	0	0	78073	351413	34674
632	28.255	122.06007	Unknown	[M+H]+		0.3	TRUE	null	null	null	null	null	null	999	FALSE	FALSE	FALSE		FALSE	FALSE	null	null	null	null	null	null	null	91.53	MSMS_pos.1	122.06013:6200581 123.06348:613666 124.06684:76840	51.93379:1839 53.3181:1931 60.17252:2684 61.03994:58716 68.51959:2467 79.05454:45003 81.06988:3378 81.25368:2408 92.92461:2264 95.04896:2915 105.03401:54809 105.06974:4647 106.06467:3290 117.61372:2460 120.08022:2708 121.05851:4110 122.06026:52789 122.09615:265248	11510310	164470	243564	161178	11238124	58239	136211	62199	153781	93406	96724	113724	11563008	198565	154375	10681326	9440800	92701
633	6.431	122.06017	Unknown	[M+H]+	similar chromatogram in higher mz_2177; similar chromatogram in higher mz_6126	0.037	FALSE	null	null	null	null	null	null	999	FALSE	FALSE	FALSE		FALSE	FALSE	null	null	null	null	null	null	null	11.11	Std_D.1	122.06017:4211982 123.06352:500001 124.06688:0		310715	72616	75206	0	193256	0	48557	0	0	0	0	118473	284641	93012	412701	208895	130161	70439
634	6.967	122.06806	Unknown	[M+H]+	ion correlated with 3137; ion correlated with 2612	0.238	FALSE	null	null	null	null	null	null	999	FALSE	FALSE	FALSE		FALSE	FALSE	null	null	null	null	null	null	null	6.18	Std_B.2	122.06806:38136008 123.07141:2150588 124.07477:226738		0	160038	401188	0	17693	90163	864609	193145	624516	0	661263	303785	23280	264557	445585	22147	264712	740854
635	3.174	122.0681	Unknown	[M+H]+		0.117	FALSE	null	null	null	null	null	null	999	FALSE	FALSE	FALSE		FALSE	FALSE	null	null	null	null	null	null	null	5.57	Std_B.2	122.0681:11509916 123.07145:0 124.07481:1111237		16138	343399	583002	238126	0	504472	874396	485061	679109	389623	1086433	318501	0	379413	367843	0	0	700983
636	29.785	122.06815	Unknown	[M+H]+		0.11	FALSE	null	null	null	null	null	null	999	FALSE	FALSE	FALSE		FALSE	FALSE	null	null	null	null	null	null	null	6.65	Std_C.2	122.06815:21573554 123.0715:1404761 124.07486:0		22	313114	455155	345906	0	391010	453894	503870	632221	362526	433085	345797	18476	1151480	582194	8114	0	642581
637	20.894	122.07128	Unknown	[M+H]+	ion correlated with 1111; adduct linked to 1111_[M+Na]+	0.004	FALSE	null	null	null	null	null	null	999	FALSE	FALSE	FALSE		FALSE	FALSE	null	null	null	null	null	null	null	128.73	Std_A.2	122.07128:23766398 123.07463:2017495 124.07799:629063		15108	78146	30575	38657	19383	125474	61329	42891	80545	38614	84561	28089	11803	43601	58020	11932	23121	122988
638	11.33	122.07133	Unknown	[M+H]+	similar chromatogram in higher mz_725	0.007	FALSE	null	null	null	null	null	null	999	FALSE	FALSE	FALSE		FALSE	FALSE	null	null	null	null	null	null	null	386.05	Std_D.2	122.07133:75877400 123.07468:6298032 124.07804:4206796		1344587	128150	67558	81767	1687056	0	59084	0	52501	0	64654	0	1610663	98059	0	3547184	120396	63386
639	26.617	122.08121	Unknown	[M+H]+		0.685	TRUE	null	null	null	null	null	null	999	FALSE	FALSE	FALSE		FALSE	FALSE	null	null	null	null	null	null	null	17.83	MSMS_pos.2	122.0812:1581981 123.08455:56998 124.08791:371022	54.41883:1111 56.04955:5445 64.82513:1317 69.34257:2444 69.34422:1338 82.01368:4620 83.57635:1102 85.28858:1250 87.58413:1437 89.11007:1262 90.44536:1082 95.06036:1347 100.02452:26521 104.0705:13346 114.7649:1323 118.03465:9334 122.06053:2087 122.0714:5401 122.08103:13428 122.09624:8065	20955	1993889	1820674	1973560	30922	1635149	1418286	1429986	1772209	1948474	1515270	2153725	12101	1598200	2312806	20321	16665	1631060
640	15.941	122.08124	Unknown	[M+H]+	adduct linked to 1112_[M+Na]+; similar chromatogram in higher mz_5381	0.971	TRUE	null	null	null	null	null	null	999	FALSE	FALSE	FALSE		FALSE	FALSE	null	null	null	null	null	null	null	381.85	MSMS_pos.1	122.08122:219627712 123.08457:13371814 124.08793:1671529	52.03939:18812 53.76704:16189 56.04981:1047980 57.03381:499196 64.72549:19636 66.32944:18961 69.03358:53607 70.43939:20393 72.78734:16920 74.0603:106603 78.08801:17865 82.72616:18070 86.05977:30861 87.04434:92625 103.69094:23567 104.07061:2151021 105.07382:42219 122.0808:1747462	165980576	6858870	3228422	7997091	86021704	1504280	5313312	7576169	13125420	5499558	3338280	16623958	144003536	4008700	7817130	80456944	96421624	3831725
641	12.199	122.08442	Unknown	[M+H]+		0.927	TRUE	null	null	null	null	null	null	999	FALSE	FALSE	FALSE		FALSE	FALSE	null	null	null	null	null	null	null	700.68	MSMS_pos.1	122.08447:258261296 123.08782:306128 124.09118:2521746	56.54294:21553 61.9247:20787 68.8972:23011 70.29771:27149 73.06023:49521 74.06871:29936 74.07214:123740 74.07839:47387 75.07539:16929346 76.87818:27166 79.52399:22994 83.50822:23506 98.94734:23654 115.99712:27341 122.08456:4866330	234574032	10890157	11981867	12904847	191530128	16809280	9518908	10708035	10087714	13770354	8378194	13016308	239271712	8602271	11970705	153185696	157240368	10488044
642	7.033	122.09657	w/o MS2:N,N-Dimethylaniline; ESI-ITFT; direct injection; MS2; CE	[M+Na]+	adduct linked to 204_[M+H]+	0.198	FALSE	null	122.09643	C8H11N	Dialkylarylamines	JLTDJTHDQAWBAV-UHFFFAOYSA-N	CN(C)C1=CC=CC=C1	530	FALSE	TRUE	FALSE		FALSE	FALSE	null	null	99.9	null	null	null	null	8.68	1545	122.09657:4078180 123.09992:1409196 124.10328:7683634		464609	143125	115885	155395	804282	175060	269333	248574	37086	350332	190159	408931	1089185	206051	107529	1066287	1771159	313221
643	27.681	122.09667	Unknown	[M+H]+	ion correlated with 2830; ion correlated with 1789; ion correlated with 3776; ion correlated with 3672; ion correlated with 1443; ion correlated with 1786; ion correlated with 208	0.447	FALSE	null	null	null	null	null	null	999	FALSE	FALSE	FALSE		FALSE	FALSE	null	null	null	null	null	null	null	28.6	1321	122.09667:5594146 123.10002:0 124.10338:1282789		4923708	842110	394838	929138	5368070	183220	574592	487886	313939	407621	325457	411439	5191008	287355	273596	4787660	5135776	167121
644	12.767	122.12891	Unknown	[M+H]+		0.048	FALSE	null	null	null	null	null	null	999	FALSE	FALSE	FALSE		FALSE	FALSE	null	null	null	null	null	null	null	600.63	QC_0.2	122.12891:424408 123.13226:0 124.13562:0		0	0	0	94511	0	0	0	44557	0	30879	16623	0	0	0	0	0	42699	0
645	4.693	122.14973	Unknown	[M+H]+	similar chromatogram in higher mz_6691	0.033	FALSE	null	null	null	null	null	null	999	FALSE	FALSE	FALSE		FALSE	FALSE	null	null	null	null	null	null	null	25.4	3143	122.14973:3756086 123.15308:0 124.15644:0		0	0	0	0	0	969718	0	0	0	0	0	1087308	0	0	0	0	0	0
646	4.31	122.63062	Unknown	[M+H]+		0.026	FALSE	null	null	null	null	null	null	999	FALSE	FALSE	FALSE		FALSE	FALSE	null	null	null	null	null	null	null	6623.12	9319	122.63062:4860028 123.63397:0 124.63733:0		0	0	0	764805	0	0	0	0	0	0	152070	0	0	0	0	325737	0	0
647	4.597	122.93035	Unknown	[M+H]+	similar chromatogram in higher mz_6743; similar chromatogram in higher mz_1174; similar chromatogram in higher mz_2365; similar chromatogram in higher mz_4583	0.11	FALSE	null	null	null	null	null	null	999	FALSE	FALSE	FALSE		FALSE	FALSE	null	null	null	null	null	null	null	131.57	3847	122.93035:3677759 123.9337:0 124.93706:0		0	0	0	0	51538	0	1224181	0	0	0	0	1205574	0	0	0	0	0	0
648	13.956	122.93729	Unknown	[M+H]+		0.828	FALSE	null	null	null	null	null	null	999	FALSE	FALSE	FALSE		FALSE	FALSE	null	null	null	null	null	null	null	1225.36	4873	122.93729:6326958 123.94064:0 124.944:0		5239070	3268381	1204260	3820875	4541750	739889	614682	2632128	1255978	2298049	773927	2775486	3928845	1957248	431349	3853901	4604176	615664
649	20.686	123.04028	Unknown	[M+H]+		0.073	FALSE	null	null	null	null	null	null	999	FALSE	FALSE	FALSE		FALSE	FALSE	null	null	null	null	null	null	null	4.02	Std_G.2	123.04028:3623490 124.04363:521505 125.04699:501159		674588	1489007	1706560	1843539	1179320	2182660	1429001	1430757	1507188	1369042	1507716	1571186	443135	1775429	1610870	567711	303333	1614232
650	26.95	123.04386	Unknown	[M+H]+	similar chromatogram in higher mz_1631	0.443	TRUE	null	null	null	null	null	null	999	FALSE	FALSE	FALSE		FALSE	FALSE	null	null	null	null	null	null	null	19.22	MSMS_pos.1	123.04424:1244841 124.04759:376743 125.05095:168410	52.28598:2249 67.05428:6013 70.84435:2116 80.04929:3196 81.06989:2785 82.0135:6988 95.04897:6805 96.04474:5699 100.02422:73415 101.02518:2579 105.03297:2468 118.0349:26963 122.09614:4971 123.04482:11707 123.05518:35586	1870018	894531	751460	1326916	2477951	885171	772461	1782148	1804022	1069915	1919829	1371827	2148747	956891	37986	1899323	2472680	2104250
651	12.588	123.04404	Unknown	[M+H]+	ion correlated with 949; found in higher mz's MsMs_2063	0.15	TRUE	null	null	null	null	null	null	999	FALSE	FALSE	FALSE		FALSE	FALSE	null	null	null	null	null	null	null	18.04	MSMS_pos.1	123.044:2082040 124.04735:248090 125.05071:59364	50.78621:2220 55.80651:1764 64.90667:2244 67.05428:3159 75.07552:43448 77.09156:5479 79.05453:5561 80.04928:5198 80.26033:2163 81.06988:9741 82.01349:2986 91.8481:2330 92.55944:2222 95.04905:41491 95.08501:4711 96.04473:3377 96.05187:2176 97.2907:2286 100.02426:31378 101.02517:2722 105.03399:4252 109.30033:2365 118.03483:15161 122.0603:3386 122.08488:11133 122.0965:20101 122.75143:2202 123.04351:…	538977	0	46303	210347	1052775	1101035	94647	0	56597	103366	0	0	814015	37686	124074	825649	7224486	90760
652	15.989	123.04417	Unknown	[M+H]+		0.033	FALSE	null	null	null	null	null	null	999	FALSE	FALSE	FALSE		FALSE	FALSE	null	null	null	null	null	null	null	7.17	Std_D.2	123.04417:3648730 124.04752:485674 125.05088:171255		0	384252	408683	363007	0	296376	536106	448805	479185	359137	489147	435361	0	473121	418942	0	0	461430
653	7.096	123.05521	2-Acetylpyrazine	[M+H]+	similar chromatogram in higher mz_2191; similar chromatogram in higher mz_2502; similar chromatogram in higher mz_2506; similar chromatogram in higher mz_3177; similar chromatogram in higher mz_3451; similar chromatogram in higher mz_3979; similar chromatogram in higher mz_4138; similar chromatogram in higher mz_4553; similar chromatogram in higher mz_5118; similar chromatogram in higher mz_5166;…	0.952	TRUE	6.752	123.0553	null	null	null	null	annotated by user-defined text library	TRUE	TRUE	FALSE		FALSE	FALSE	null	null	99.4	99	null	null	null	1205.17	MSMS_pos.2	123.05547:30346000 124.05882:2606659 125.06218:4929433	66.03381:3760 68.0367:3858 78.03362:5546 79.04131:6900 80.04929:167954 81.05282:7012 83.06017:141388 96.04452:43260 106.02853:14516 107.06017:47977 109.06371:5350 121.03036:3612 122.03809:5037 122.09692:7347 123.01121:7117 123.05523:4225471	166334912	51622304	66585100	80302296	212547056	33327754	32195344	50888452	23781660	19581862	24898028	26389794	590361792	25430840	23703446	198245760	614327616	62648504
654	25.644	123.05523	Unknown	[M+H]+		0.007	FALSE	null	null	null	null	null	null	999	FALSE	FALSE	FALSE		FALSE	FALSE	null	null	null	null	null	null	null	733.36	Std_C.2	123.05523:424372128 124.05858:32514804 125.06194:1934052		288908	317069	373124	356375	182879	416774	294225	271398	288588	318933	291490	328386	234393	358489	379553	221301	203906	299608
655	14.155	123.05524	w/o MS2:Niacinamide; LC-ESI-QTOF; MS2; CE	[M+H]+		0.125	FALSE	null	123.05529	C6H6N2O	Nicotinamides	DFPAKSUCGFBDDF-UHFFFAOYSA-N	OC(=N)C1=CN=CC=C1	530	FALSE	TRUE	FALSE		FALSE	FALSE	null	null	100	null	null	null	null	4.49	Std_F.2	123.05524:11023867 124.05859:687622 125.06195:203567		76100	54303	99192	49055	97281	141786	88291	165246	86899	58886	228903	37713	138259	117819	222868	45609	256657	46242
656	9.678	123.05531	Unknown	[M+H]+	adduct linked to 1035_[M+NH4]+	0.264	FALSE	null	null	null	null	null	null	999	FALSE	FALSE	FALSE		FALSE	FALSE	null	null	null	null	null	null	null	22.73	QC_9.2	123.05531:139487440 124.05866:18303432 125.06202:8218814		340782	57670	52189	71334	288651	144296	111019	0	0	108937	228903	681185	270761	134091	51942	306906	7788188	0
657	6.171	123.05566	Nicotinamide	[M+H]+		0.751	FALSE	6.56	123.05543	null	null	null	null	annotated by user-defined text library	TRUE	TRUE	FALSE		FALSE	FALSE	null	null	99.9	100	null	null	null	75.49	Std_E.1	123.05566:1251432960 124.05901:98064000 125.06237:2573972		2727416	1518515	1311616	4863190	1867741	18643444	1624854	1740939	1292400	374418	1720158	839723	4054379	647718	1651477	2255353	10174384	3653896
658	12.263	123.06543	Unknown	[M+H]+	adduct linked to 1037_[M+NH4]+	0.011	FALSE	null	null	null	null	null	null	999	FALSE	FALSE	FALSE		FALSE	FALSE	null	null	null	null	null	null	null	12.04	3001	123.06543:4348936 124.06878:479622 125.07214:251620		34788	0	0	0	40532	49154	57727	0	55951	0	61229	0	0	0	0	0	0	0
659	7.05	123.06669	Unknown	[M+H]+		0.018	FALSE	null	null	null	null	null	null	999	FALSE	FALSE	FALSE		FALSE	FALSE	null	null	null	null	null	null	null	12.88	Std_E.1	123.06669:5874300 124.07004:0 125.0734:663030		0	0	38439	0	118845	0	101989	0	40711	0	48094	0	0	0	0	0	0	56094
660	27.65	123.0802	Unknown	[M+H]+	ion correlated with 3498; ion correlated with 1441; ion correlated with 1858; ion correlated with 1789; ion correlated with 3776; ion correlated with 1398; ion correlated with 1516; ion correlated with 643; ion correlated with 2462	0.242	TRUE	null	null	null	null	null	null	999	FALSE	FALSE	FALSE		FALSE	FALSE	null	null	null	null	null	null	null	28.08	MSMS_pos.1	123.08052:1721325 124.08387:2985929 125.08723:128876	67.05428:4833 79.05386:10534 80.04929:4509 81.06994:13284 83.06049:4017 93.67948:2268 95.04984:2419 95.08589:3348 96.04473:7378 96.08046:2236 105.03399:8634 108.23932:2386 111.86926:2400 121.26598:2534 122.06031:6689 122.09615:176457 123.05538:23483 123.08104:53948 123.1003:37346 123.11735:8277	3894651	198690	148072	231110	4273232	205236	181626	198545	126140	147343	170666	202969	3862170	222220	177386	2792314	4365636	288079
661	27.538	123.08082	Unknown	[M+H]+	ion correlated with 618; ion correlated with 1587; ion correlated with 3815; ion correlated with 1515; ion correlated with 1622; ion correlated with 3498; found in higher mz's MsMs_2883; found in higher mz's MsMs_4025	0.209	TRUE	null	null	null	null	null	null	999	FALSE	FALSE	FALSE		FALSE	FALSE	null	null	null	null	null	null	null	33.15	MSMS_pos.1	123.08056:2341392 124.08391:3109589 125.08727:718220	53.26828:1811 67.05428:10677 68.58366:2642 69.05862:2143 71.7581:2250 79.05453:8770 80.04929:4980 80.61069:2233 80.75988:2285 81.06988:37533 82.06495:3951 83.06049:8590 95.04896:2490 95.08589:8536 96.04473:6152 96.08046:2195 100.02416:2637 105.03399:3125 106.06467:2341 106.88381:2195 122.06031:4217 122.09616:14900 123.05524:31951 123.08106:97481 123.09143:7393 123.09921:5366 123.11736:20349	4125730	198690	103147	85310	3939995	143581	194569	173658	143419	115391	130089	202969	3778854	222511	188385	3702396	4369942	288079
662	27.469	123.08094	Unknown	[M+H]+	ion correlated with 1943; ion correlated with 3039; ion correlated with 618; ion correlated with 3815	0.026	FALSE	null	null	null	null	null	null	999	FALSE	FALSE	FALSE		FALSE	FALSE	null	null	null	null	null	null	null	27.77	3321	123.08094:4226124 124.08429:2904968 125.08765:1012410		4125730	198690	119675	85310	4333425	143581	230623	173658	159864	115391	130089	117480	3812716	213842	64489	3717408	135142	150834
663	11.97	123.09663	Unknown	[M+H]+	similar chromatogram in higher mz_3031; similar chromatogram in higher mz_5317	0.249	FALSE	null	null	null	null	null	null	999	FALSE	FALSE	FALSE		FALSE	FALSE	null	null	null	null	null	null	null	8.18	QC_0.2	123.09663:1793272 124.09998:82325944 125.10334:249199		875632	0	0	0	783957	0	0	0	0	27801	13618	0	957275	6429	23167	687491	659726	0
664	3.807	123.11707	Unknown	[M+H]+	adduct linked to 1160_[M+Na]+; similar chromatogram in higher mz_2314	0.443	FALSE	null	null	null	null	null	null	999	FALSE	FALSE	FALSE		FALSE	FALSE	null	null	null	null	null	null	null	12.54	Std_B.1	123.11707:5997044 124.12042:947072 125.12378:0		440371	109245	103242	21580	307818	104326	67313	127215	84368	80225	481868	828639	449836	211573	75303	239588	273775	199365
665	4.474	123.72295	Unknown	[M+H]+	similar chromatogram in higher mz_2544; similar chromatogram in higher mz_1001; similar chromatogram in higher mz_1290	0.062	FALSE	null	null	null	null	null	null	999	FALSE	FALSE	FALSE		FALSE	FALSE	null	null	null	null	null	null	null	157.82	6039	123.72295:4352846 124.7263:0 125.72966:0		0	0	0	0	0	0	287489	0	0	0	0	1475997	0	435094	0	0	0	0
666	4.247	123.80502	Unknown	[M+H]+	similar chromatogram in higher mz_7560	0.026	FALSE	null	null	null	null	null	null	999	FALSE	FALSE	FALSE		FALSE	FALSE	null	null	null	null	null	null	null	19347.79	9319	123.80502:5167464 124.80837:0 125.81173:0		0	0	0	0	0	0	46689	0	0	0	0	0	0	0	0	0	0	0
667	13.841	123.97157	Unknown	[M+H]+	similar chromatogram in higher mz_6284; similar chromatogram in higher mz_1003; similar chromatogram in higher mz_1045; similar chromatogram in higher mz_2010; similar chromatogram in higher mz_2395; similar chromatogram in higher mz_2430; similar chromatogram in higher mz_2479; similar chromatogram in higher mz_3837; similar chromatogram in higher mz_3885; similar chromatogram in higher mz_3938;…	0.678	TRUE	null	null	null	null	null	null	999	FALSE	FALSE	FALSE		FALSE	FALSE	null	null	null	null	null	null	null	51.19	MSMS_pos.2	123.97145:1587476 124.9748:0 125.97816:0	55.0545:2198 72.08097:12836 77.09128:2996 82.94476:7606 83.06028:7998 84.04427:9598 96.08076:2908 97.07597:2629 106.04157:2989 107.06023:3098 108.03876:4496 123.05528:5720 123.09155:2191 124.03936:3579 124.07606:5526 124.0872:289127 124.11219:18468	391950	2536422	903590	3416342	328426	810428	695942	2107945	1174409	2438258	801649	2219772	425279	1599249	540834	225819	376006	681648
668	5.803	123.97164	Unknown	[M+H]+		0.242	FALSE	null	null	null	null	null	null	999	FALSE	FALSE	FALSE		FALSE	FALSE	null	null	null	null	null	null	null	27.47	885	123.97164:1807742 124.97499:0 125.97835:0		0	662757	1027331	259905	0	650640	735534	307514	966455	740725	910801	839866	0	332126	585439	0	0	1078777
669	13.078	124.03917	w/o MS2:Niacin; LC-ESI-QTOF; MS2; [M+H]+; CE	[M+H]+	similar chromatogram in higher mz_1291; similar chromatogram in higher mz_6349	0.051	FALSE	null	124.03931	C6H5NO2	Pyridinecarboxylic acids	PVNIIMVLHYAWGP-UHFFFAOYSA-N	OC(=O)C1=CN=CC=C1	530	FALSE	TRUE	FALSE		FALSE	FALSE	null	null	99.9	null	null	null	null	7.03	Std_C.1	124.03917:4278278 125.04252:403575 126.04588:97258		70476	0	0	0	107921	0	0	0	0	94197	32687	0	58754	0	10650	584623	76033	0
670	7.477	124.03931	Isonicotinic Acid	[M+H]+		0.575	TRUE	7.602	124.0393	null	null	null	null	annotated by user-defined text library	TRUE	TRUE	FALSE		FALSE	FALSE	null	null	100	99.9	null	null	null	148.68	QC_MSMS_pos.2	124.03937:4469681 125.04272:242320 126.04608:0	56.92971:1230 59.20168:1248 60.92264:1188 64.22103:1109 66.42343:1165 73.75213:1115 75.51323:1739 75.55869:1802 75.58112:1453 76.03122:1094 77.93182:1185 80.04946:11009 83.06028:16701 84.04435:20560 84.05568:1324 84.30365:1383 89.22633:1404 89.52249:1336 96.04421:5556 97.1582:3701 98.46886:1297 100.60593:1200 107.06037:8003 109.26289:1273 114.09972:1235 123.05538:3568 123.09164:1453 124.03945:447…	1466260	734680	58981	129491	1014573	0	1252336	67608	357138	0	39589	446263	1850400	150326	102894	8669115	15185255	585358
671	6.985	124.05096	Unknown	[M+H]+	similar chromatogram in higher mz_2045	0.088	FALSE	null	null	null	null	null	null	999	FALSE	FALSE	FALSE		FALSE	FALSE	null	null	null	null	null	null	null	17.4	Std_C.1	124.05096:10589964 125.05431:792795 126.05767:270229		1244011	227560	204416	655979	1287459	138571	205267	278522	166350	0	115914	244925	3604398	138467	65527	1759600	738944	316067
672	6.901	124.07586	Unknown	[M+H]+		0.011	FALSE	null	null	null	null	null	null	999	FALSE	FALSE	FALSE		FALSE	FALSE	null	null	null	null	null	null	null	33.36	Std_G.1	124.07586:7707760 125.07921:899473 126.08257:155043		77004	135904	40327	193079	155612	91742	65224	154125	48031	184817	49797	147774	98709	62142	0	140907	56872	53792
673	7.452	124.0759	Unknown	[M+H]+		0.004	FALSE	null	null	null	null	null	null	999	FALSE	FALSE	FALSE		FALSE	FALSE	null	null	null	null	null	null	null	67.35	Std_G.1	124.0759:7707760 125.07925:899473 126.08261:155043		182191	53953	99410	108733	202257	82916	75430	154125	44141	184817	48619	76745	143860	62142	42385	154550	121885	41141
674	7.064	124.08669	Unknown	[M+H]+	adduct linked to 1184_[M+Na]+; similar chromatogram in higher mz_5137	0.692	TRUE	null	null	null	null	null	null	999	FALSE	FALSE	FALSE		FALSE	FALSE	null	null	null	null	null	null	null	156.03	MSMS_pos.2	124.08707:40074340 125.09042:6434633 126.09378:0	68.27367:3394 68.27554:3848 80.04935:9080 81.05284:3470 83.0602:69548 84.04427:41011 84.05559:3261 84.06363:2418 96.04456:2353 97.07594:4199 107.06023:20937 109.06319:1757 123.05527:173199 123.09151:3202 123.43678:1792 124.0426:3069 124.05243:7116 124.059:76578 124.08716:2926597 124.12978:3411	9354268	28556392	27917808	12749731	1345468	9909351	33888736	28651008	31914344	11659550	32055722	30964172	9740809	31515056	33130990	9520661	1042208	28997700
675	7.226	124.08674	Unknown	[M+H]+	found in higher mz's MsMs_3642	0.095	TRUE	null	null	null	null	null	null	999	FALSE	FALSE	FALSE		FALSE	FALSE	null	null	null	null	null	null	null	51.53	QC_MSMS_pos.2	124.08688:37747096 125.09023:4201358 126.09359:0	69.34617:6934 80.04934:80733 81.05256:20930 83.06026:221380 84.04435:174604 96.04419:22045 106.02868:8440 107.06026:62307 109.06328:6407 123.05535:1178278 123.09096:6737 123.11363:11475 124.03942:15439 124.05261:89809 124.05904:664062 124.08202:49635 124.0866:8040755 124.13251:9201	9354268	4019128	4080816	12749731	9401507	3124211	4316583	4414429	31914344	3116274	4218288	30964172	1424869	31515056	4660298	1271914	8880715	4394516
676	30.939	124.08688	Unknown	[M+H]+		0.143	FALSE	null	null	null	null	null	null	999	FALSE	FALSE	FALSE		FALSE	FALSE	null	null	null	null	null	null	null	4.04	Std_B.2	124.08688:4733272 125.09023:2642944 126.09359:1049445		1085249	2685662	3525882	2822184	1082743	3358341	4084180	3102278	3083315	2789100	2964032	2681821	1108889	2820687	2985898	1072962	1007985	3362267
677	5.385	124.08705	Unknown	[M+H]+		0.377	TRUE	null	null	null	null	null	null	999	FALSE	FALSE	FALSE		FALSE	FALSE	null	null	null	null	null	null	null	12.21	MSMS_pos.1	124.08672:1112116 125.09007:610837 126.09343:7249118	64.36543:2229 80.04929:29857 81.05257:2613 81.06988:2737 83.06049:4835 84.04431:3901 92.04799:3088 96.04473:10569 97.04719:2816 123.05518:145840 123.07977:5217 123.11734:2666 124.03999:29675 124.05832:23872 124.07669:7957 124.08718:41750	1046001	1032026	2657723	0	2102312	673851	3652970	1624806	4222962	1056826	4188959	489334	928805	416553	3722003	805683	349467	1938986
678	1.969	124.08708	Unknown	[M+H]+		0.022	FALSE	null	null	null	null	null	null	999	FALSE	FALSE	FALSE		FALSE	FALSE	null	null	null	null	null	null	null	7.01	Std_D.2	124.08708:6391263 125.09043:3189017 126.09379:1227907		1329434	3623354	4116356	3632601	1313595	4245467	4595249	4166869	4564887	3937597	4348112	3829637	1284352	4245854	4037893	1215221	1349852	4327428
679	13.342	124.08708	Unknown	[M+H]+		0.051	FALSE	null	null	null	null	null	null	999	FALSE	FALSE	FALSE		FALSE	FALSE	null	null	null	null	null	null	null	15.97	Std_C.1	124.08708:19892662 125.09043:1520468 126.09379:112592		784955	2131944	2316661	1610457	768805	1481842	2446436	1957547	2350770	1765420	2282325	2243823	749441	2175766	2452498	761714	778380	2241662
680	3.784	124.08708	Unknown	[M+H]+		0.527	FALSE	null	null	null	null	null	null	999	FALSE	FALSE	FALSE		FALSE	FALSE	null	null	null	null	null	null	null	11.01	Blank_1.2	124.08708:5955100 125.09043:583383 126.09379:0		1283499	2448351	2976758	1823663	1245234	1729658	4893590	2717792	2670950	2151357	3001472	3481350	1347441	2833244	4226752	1548496	902856	4043064
681	21.312	124.08709	Unknown	[M+H]+		0.004	FALSE	null	null	null	null	null	null	999	FALSE	FALSE	FALSE		FALSE	FALSE	null	null	null	null	null	null	null	9.57	Std_B.2	124.08709:4299798 125.09044:455140 126.0938:61409		270786	1043290	1090480	1100538	295719	981406	1049502	1029292	1018667	1202091	1080077	1187443	249142	1147439	898927	291041	313019	1210504
682	19.251	124.08711	Unknown	[M+H]+		0.022	FALSE	null	null	null	null	null	null	999	FALSE	FALSE	FALSE		FALSE	FALSE	null	null	null	null	null	null	null	6.44	Std_B.2	124.08711:6583599 125.09046:349816 126.09382:71698		534479	1770288	1693697	1572103	591952	1543420	1555372	1624104	1618416	1702485	1716470	1994524	516017	1941545	1891842	529530	429586	1877362
683	27.746	124.08717	Unknown	[M+H]+		0.392	TRUE	null	null	null	null	null	null	999	FALSE	FALSE	FALSE		FALSE	FALSE	null	null	null	null	null	null	null	12.22	MSMS_pos.1	124.08702:2611821 125.09037:839068 126.09373:610534	67.05428:8462 79.05453:6539 80.04996:3271 81.07002:15789 82.06495:2211 82.07341:4929 83.06039:11846 84.04431:3879 95.08589:3107 96.04473:3265 96.08046:3215 97.06443:2285 104.20567:2187 106.06467:3744 107.07064:2947 107.08535:3061 109.71776:2194 120.61498:2231 123.05548:11980 123.08116:39835 123.11605:7300 124.04012:14881 124.07539:45974 124.08719:161815 124.11211:5439 124.11997:2595	1968394	3136447	2517654	3277389	2269679	2882303	2949394	3306150	3500128	3017278	3494230	3255132	1891981	2788768	2996864	1607517	3113766	3604878
684	27.306	124.09676	Unknown	[M+H]+		0.07	FALSE	null	null	null	null	null	null	999	FALSE	FALSE	FALSE		FALSE	FALSE	null	null	null	null	null	null	null	9.04	6039	124.09676:3785893 125.10011:376161 126.10347:979730		305995	782182	445108	614375	281635	438983	785708	662386	452236	1112976	497580	888116	530506	491970	567883	401587	538472	464787
685	11.963	124.1002	Unknown	[M+H]+	similar chromatogram in higher mz_6331	0.897	TRUE	null	null	null	null	null	null	999	FALSE	FALSE	FALSE		FALSE	FALSE	null	null	null	null	null	null	null	106.08	MSMS_pos.1	124.10011:42153400 125.10346:238844 126.10682:211995	57.05211:14746 59.0678:802444 60.05667:15053 61.06471:53179 62.05897:11803 76.08826:48483 76.09392:23840 77.09154:6223650 83.06047:16414 100.02414:9324 123.05514:10277 124.03997:19741 124.0871:76197 124.10016:134557	44233960	2712174	2770652	3439018	36395660	4476036	2299909	2732071	2588108	3618255	2369499	2865440	43609776	2481492	2578756	30779094	34901824	2285245
686	4.086	124.11256	Unknown	[M+H]+		0.048	FALSE	null	null	null	null	null	null	999	FALSE	FALSE	FALSE		FALSE	FALSE	null	null	null	null	null	null	null	18.03	Std_B.1	124.11256:3429964 125.11591:0 126.11927:0		0	747892	0	0	0	0	0	0	0	0	0	0	0	0	0	0	0	0
687	7.097	124.11257	Unknown	[M+H]+	found in higher mz's MsMs_2189	0.231	FALSE	null	null	null	null	null	null	999	FALSE	FALSE	FALSE		FALSE	FALSE	null	null	null	null	null	null	null	25.34	Std_B.1	124.11257:4999157 125.11592:734774 126.11928:0		620447	0	0	211492	899791	0	42757	0	0	0	0	90414	887603	0	45206	311291	377986	0
688	5.344	124.39772	Unknown	[M+H]+	similar chromatogram in higher mz_1404; similar chromatogram in higher mz_3218	0.099	FALSE	null	null	null	null	null	null	999	FALSE	FALSE	FALSE		FALSE	FALSE	null	null	null	null	null	null	null	278.84	9319	124.39772:10405236 125.40107:0 126.40443:0		0	0	0	1495106	0	1866681	0	0	0	1568813	13722	0	0	0	256403	0	0	0
689	10.18	124.65083	Unknown	[M+H]+	ion correlated with 1931; ion correlated with 1450; ion correlated with 5322	0.044	FALSE	null	null	null	null	null	null	999	FALSE	FALSE	FALSE		FALSE	FALSE	null	null	null	null	null	null	null	38.49	QC_7.2	124.65083:551735 125.65418:0 126.65754:0		0	0	0	0	0	67942	61197	0	46855	98780	0	0	0	0	0	0	0	0
690	12.369	124.68007	Unknown	[M+H]+		0.018	FALSE	null	null	null	null	null	null	999	FALSE	FALSE	FALSE		FALSE	FALSE	null	null	null	null	null	null	null	19.16	QC_3.2	124.68007:224465 125.68342:0 126.68678:0		0	0	53024	0	0	0	0	0	0	0	0	0	0	66765	0	0	0	0
691	14.228	125.00002	Unknown	[M+H]+	similar chromatogram in higher mz_2107; found in higher mz's MsMs_2107	0.725	TRUE	null	null	null	null	null	null	999	FALSE	FALSE	FALSE		FALSE	FALSE	null	null	null	null	null	null	null	100.55	MSMS_pos.1	124.99971:1402900 126.00306:0 127.00642:0	51.05541:2298 54.97749:1931 60.05675:11756 76.39517:2012 78.0671:16369 79.05453:2940 83.06049:3670 84.04431:9852 85.91154:2420 88.53221:2128 98.98379:19369 101.13893:2400 107.06538:2706 113.00015:2197 119.88574:2486 124.03869:4664 124.07539:4864 124.08719:23363 124.99953:27481 125.05921:3928 125.07115:18517 125.08176:6274 125.10699:2617	747439	91982	222727	378540	572372	470595	270108	498179	103097	212934	436437	419604	3547644	171469	139521	1615824	5620032	395237
692	13.729	125.00006	Unknown	[M+H]+	similar chromatogram in higher mz_2993; similar chromatogram in higher mz_5429; similar chromatogram in higher mz_2407	0.56	TRUE	null	null	null	null	null	null	999	FALSE	FALSE	FALSE		FALSE	FALSE	null	null	null	null	null	null	null	96.8	MSMS_pos.1	124.99933:2389044 126.00268:0 127.00604:0	51.51107:1822 52.24655:2090 55.7907:1940 60.02182:1901 83.049:2167 83.06049:4370 84.04449:12144 97.06443:3716 98.00003:2645 98.98472:3473 102.02171:2651 107.06013:3143 108.05582:3955 109.0763:3118 112.47669:2298 124.04:3879 124.0767:4237 124.08719:21788 124.99953:6391 125.06054:5065 125.07115:27239 125.08176:7236	791842	18827	204332	39568	1228705	372988	310908	181143	128437	78749	294340	156105	1349063	81233	233916	811441	7483548	566886
693	7.369	125.04253	Unknown	[M+H]+		0.04	FALSE	null	null	null	null	null	null	999	FALSE	FALSE	FALSE		FALSE	FALSE	null	null	null	null	null	null	null	25	4263	125.04253:3976130 126.04588:269185 127.04924:0		50584	42567	0	0	0	0	50960	0	0	0	0	0	101771	0	0	578681	922782	0
694	8.679	125.05973	Unknown	[M+H]+	adduct linked to 1072_[M+NH4]+; similar chromatogram in higher mz_1533	0.029	FALSE	null	null	null	null	null	null	999	FALSE	FALSE	FALSE		FALSE	FALSE	null	null	null	null	null	null	null	17.53	Std_B.1	125.05973:2969920 126.06308:678339 127.06644:112976		267005	0	50856	0	277868	0	0	0	0	0	0	0	234526	0	0	212695	369840	0
695	3.734	125.07097	Unknown	[M+H]+		0.538	FALSE	null	null	null	null	null	null	999	FALSE	FALSE	FALSE		FALSE	FALSE	null	null	null	null	null	null	null	6.37	Std_B.2	125.07097:3158624 126.07432:0 127.07768:0		454040	791584	925345	712680	156061	319249	673405	658169	880253	594369	768618	632349	172038	616435	759377	183098	197372	933342
696	27.661	125.07098	Unknown	[M+H]+		0.469	FALSE	null	null	null	null	null	null	999	FALSE	FALSE	FALSE		FALSE	FALSE	null	null	null	null	null	null	null	4.29	Blank_7.2	125.07098:1240952 126.07433:278300 127.07769:190199		684801	1036798	888302	1031304	653077	1048920	747228	933425	945267	1034607	952970	925231	668548	888663	865288	567728	641831	1084622
697	7.096	125.07103	Unknown	[M+NH4]+	adduct linked to 368_[M+H]+	0.949	TRUE	null	null	null	null	null	null	999	FALSE	FALSE	FALSE		FALSE	FALSE	null	null	null	null	null	null	null	47.41	MSMS_pos.2	125.07093:6560692 126.07428:423935 127.07764:149444	53.2491:6405 55.29922:6614 58.58521:6359 65.26398:7261 67.26098:6414 70.30182:6245 75.17882:8119 75.18716:6665 83.06021:76725 84.04432:182288 84.06366:6975 90.49107:6537 107.06023:21465 110.50939:6930 111.29867:7006 117.4591:6466 122.10468:7317 124.05907:80686 124.0872:2376674 125.07106:808035 125.08223:124701 125.09023:440470 125.10755:22298	5608244	6108654	5798244	1965455	4725918	776462	5607424	5225553	5985482	662660	6141691	6839507	5473842	5423870	5267124	4641281	3698733	6425978
698	14.321	125.07618	Unknown	[M+H]+	similar chromatogram in higher mz_2199; similar chromatogram in higher mz_5502	0.927	TRUE	null	null	null	null	null	null	999	FALSE	FALSE	FALSE		FALSE	FALSE	null	null	null	null	null	null	null	63.39	MSMS_pos.1	125.07597:11325665 126.07932:162223 127.08268:315021	60.04388:9151 60.05674:120450 69.91797:2224 78.06713:204648 79.05386:3644 81.06988:2489 83.06049:2735 84.04431:7728 89.05524:5331 98.98472:10328 107.06547:56236 108.05582:3611 109.07629:3528 112.07832:2222 124.03868:5731 124.078:4413 124.08704:26009 124.99962:18353 125.06186:3874 125.07114:13999 125.08309:4981 125.10698:2787	4890377	6865594	6732884	8631042	5778426	7973056	6231444	8495819	5907144	8180901	7011580	8603954	5417124	7110766	6448778	4431478	9088356	6840060
699	10.806	125.09623	Unknown	[M+H]+	ion correlated with 2613	0.004	FALSE	null	null	null	null	null	null	999	FALSE	FALSE	FALSE		FALSE	FALSE	null	null	null	null	null	null	null	30.43	Std_A.1	125.09623:3360560 126.09958:394351 127.10294:0		233343	7162	3618	0	186440	0	12117	61749	0	0	9386	6746	156752	0	6373	114172	116044	8608
700	4.819	125.09626	Unknown	[M+H]+	adduct linked to 1078_[M+NH4]+	0.033	FALSE	null	null	null	null	null	null	999	FALSE	FALSE	FALSE		FALSE	FALSE	null	null	null	null	null	null	null	8.93	Std_B.1	125.09626:3219659 126.09961:3969742 127.10297:0		322718	0	0	0	184373	0	0	581932	0	0	0	0	0	0	0	0	0	0
701	27.868	125.10703	Unknown	[M+H]+		0.029	FALSE	null	null	null	null	null	null	999	FALSE	FALSE	FALSE		FALSE	FALSE	null	null	null	null	null	null	null	17.1	3783	125.10703:4662932 126.11038:942081 127.11374:314619		249988	112550	142513	169391	203750	120224	83263	195633	186468	209146	105316	158504	144619	201258	179971	101834	123099	215231
702	27.628	125.38201	Unknown	[M+NH4]+	adduct linked to 832_[M+Na]+; similar chromatogram in higher mz_4182	0.407	FALSE	null	null	null	null	null	null	999	FALSE	FALSE	FALSE		FALSE	FALSE	null	null	null	null	null	null	null	1112.11	8615	125.38201:536603 126.38536:0 127.38872:0		56986	251843	257708	0	0	59767	376165	290145	383070	0	391053	0	1463	59029	300032	0	0	398340
703	5.882	125.96857	Unknown	[M+H]+		0.212	FALSE	null	null	null	null	null	null	999	FALSE	FALSE	FALSE		FALSE	FALSE	null	null	null	null	null	null	null	733.02	Blank_1.2	125.96857:1100708 126.97192:0 127.97528:142101		0	304700	376828	0	0	170842	423878	301116	459152	0	834549	522735	0	385152	381316	0	0	725502
704	15.151	126.02187	Taurine; LC-ESI-QTOF; MS2; CE	[M+H]+	adduct linked to 1091_[M+NH4]+; similar chromatogram in higher mz_1338; found in higher mz's MsMs_1686; similar chromatogram in higher mz_5318; similar chromatogram in higher mz_1768; similar chromatogram in higher mz_4544; similar chromatogram in higher mz_3130; similar chromatogram in higher mz_6009; similar chromatogram in higher mz_6131	0.886	TRUE	null	126.02194	C2H7NO3S	Organosulfonic acids	XOAAWQZATWQOTB-UHFFFAOYSA-N	NCCS(O)(=O)=O	430	FALSE	TRUE	TRUE		FALSE	FALSE	null	null	87.7	null	85	84	66.7	292.31	QC_MSMS_pos.2	126.02201:31416432 127.02536:871806 128.02872:1416341	53.50975:4533 57.29426:4117 58.36704:3971 69.23022:6398 70.06515:8493 74.21356:4116 82.61513:4162 84.08054:4898 93.60362:3950 108.0112:576164 108.99529:19107 109.01472:10449 124.40125:4148 125.07116:9635 125.10699:9594 126.02183:1393214 126.06676:5962 126.12792:49426	2819074	18398770	25146064	118644448	4251356	144009728	20125954	32048930	10785200	125150672	16166007	19873474	9236128	18820534	12421015	5568302	19578692	20193826
705	11.301	126.05486	Unknown	[M+H]+	similar chromatogram in higher mz_3574; similar chromatogram in higher mz_4134; similar chromatogram in higher mz_3963	0.114	FALSE	null	null	null	null	null	null	999	FALSE	FALSE	FALSE		FALSE	FALSE	null	null	null	null	null	null	null	11.26	Std_C.2	126.05486:9892920 127.05821:1077766 128.06157:0		114686	0	0	0	200062	0	0	0	0	0	0	0	185435	0	0	39831	284753	0
706	7.369	126.05524	Unknown	[M+H]+	adduct linked to 1247_[M+Na]+	0.143	FALSE	null	null	null	null	null	null	999	FALSE	FALSE	FALSE		FALSE	FALSE	null	null	null	null	null	null	null	8.47	1945	126.05524:1693805 127.05859:10778154 128.06195:15277261		199452	163152	336088	0	105724	0	0	69034	47650	0	66704	38161	208611	0	0	135692	98433	30650
707	9.543	126.06605	5-Methylcytosine	[M+NH4]+	similar chromatogram in higher mz_3757; similar chromatogram in higher mz_3926; similar chromatogram in higher mz_6780	0.234	FALSE	9.549	126.06639	null	null	null	null	annotated by user-defined text library	TRUE	TRUE	FALSE		FALSE	FALSE	null	null	99.7	100	null	null	null	75.2	Std_B.1	126.06605:400924032 127.0694:26809430 128.07276:1522282		252656	54215	84824	1650794	318892	2309907	49199	63264	42198	2097696	45273	56378	156738	67403	182895	203119	880946	51468
708	10.999	126.07767	Unknown	[M+H]+		0.125	FALSE	null	null	null	null	null	null	999	FALSE	FALSE	FALSE		FALSE	FALSE	null	null	null	null	null	null	null	7.26	Std_F.2	126.07767:5982227 127.08102:387500 128.08438:313405		953472	0	0	0	375926	0	0	89602	0	116029	0	0	971285	0	65513	424896	384787	0
709	5.697	126.09126	Unknown	[M+H]+		0.018	FALSE	null	null	null	null	null	null	999	FALSE	FALSE	FALSE		FALSE	FALSE	null	null	null	null	null	null	null	82.86	135	126.09126:228404112 127.09461:17332450 128.09797:0		410733	0	0	0	298218	0	72094	0	0	0	52467	178903	0	0	0	130094	232227	0
710	12.116	126.09136	Unknown	[M+H]+		0.004	FALSE	null	null	null	null	null	null	999	FALSE	FALSE	FALSE		FALSE	FALSE	null	null	null	null	null	null	null	95.03	Std_A.2	126.09136:10828261 127.09471:1212764 128.09807:0		74540	57225	60580	0	71598	0	29406	0	37406	0	36792	0	77466	69050	58497	36201	161750	46415
711	4.304	126.09147	Unknown	[M+H]+		0.022	FALSE	null	null	null	null	null	null	999	FALSE	FALSE	FALSE		FALSE	FALSE	null	null	null	null	null	null	null	67.13	135	126.09147:101841848 127.09482:5574898 128.09818:0		0	0	0	0	0	0	0	0	441774	0	0	0	0	0	0	0	0	0
712	6.158	126.09158	Unknown	[M+H]+		0.033	FALSE	null	null	null	null	null	null	999	FALSE	FALSE	FALSE		FALSE	FALSE	null	null	null	null	null	null	null	184.58	135	126.09158:262582720 127.09493:21792390 128.09829:585508		343220	52164	0	0	181061	0	72094	0	0	0	42107	178903	272976	0	0	126028	232227	50374
713	7.12	126.09159	Unknown	[M+H]+		0.095	FALSE	null	null	null	null	null	null	999	FALSE	FALSE	FALSE		FALSE	FALSE	null	null	null	null	null	null	null	7.51	135	126.09159:17174250 127.09494:3929376 128.0983:724258		456874	0	0	0	447792	0	0	0	0	0	62440	32074	761250	0	41319	470683	111960	0
714	27.892	126.1028	w/o MS2:1-Methylhistamine; LC-ESI-QTOF; MS2; CE	[M+H]+		0.099	FALSE	null	126.10258	C6H11N3	2-arylethylamines	FHQDWPCFSJMNCT-UHFFFAOYSA-N	CN1C=NC(CCN)=C1	530	FALSE	TRUE	FALSE		FALSE	FALSE	null	null	99.7	null	null	null	null	6.2	9063	126.1028:972273 127.10615:439651 128.10951:1025689		29008	76013	203483	69931	0	114265	833250	187305	763714	62461	173012	35022	24269	218553	420067	17822	46857	271107
715	27.284	126.10281	Unknown	[M+H]+		0.319	FALSE	null	null	null	null	null	null	999	FALSE	FALSE	FALSE		FALSE	FALSE	null	null	null	null	null	null	null	8.84	Std_F.2	126.10281:1251054 127.10616:153513 128.10952:897135		366185	626561	479037	668752	559999	510110	833250	384736	601828	642023	462226	456223	317016	651563	491515	352021	369697	755487
716	21.853	126.10293	3-Methylhistamine	[M+H]+		0.004	FALSE	21.87	126.10281	null	null	null	null	annotated by user-defined text library	TRUE	TRUE	FALSE		FALSE	FALSE	null	null	100	100	null	null	null	151.26	Std_D.1	126.10293:20168500 127.10628:1778287 128.10964:73084		12405	22402	35590	33102	18072	30357	53283	60200	65876	139318	65915	21437	7677	48373	44878	8063	16543	74789
717	3.896	126.10297	Unknown	[M+H]+	similar chromatogram in higher mz_1323	0.059	FALSE	null	null	null	null	null	null	999	FALSE	FALSE	FALSE		FALSE	FALSE	null	null	null	null	null	null	null	5.01	Std_E.1	126.10297:2827834 127.10632:161278 128.10968:142925		0	0	0	0	0	0	88522	0	94463	0	143410	0	0	46853	46387	0	0	446718
718	20.968	126.10297	Unknown	[M+H]+		0.007	FALSE	null	null	null	null	null	null	999	FALSE	FALSE	FALSE		FALSE	FALSE	null	null	null	null	null	null	null	58.18	Std_D.1	126.10297:14737397 127.10632:977055 128.10968:92497		12507	26913	90877	37529	18445	61410	84650	17818	83653	139318	71016	35999	16746	29490	88466	27085	65346	72693
719	11.737	126.10298	Unknown	[M+H]+		0.011	FALSE	null	null	null	null	null	null	999	FALSE	FALSE	FALSE		FALSE	FALSE	null	null	null	null	null	null	null	8.78	Std_D.1	126.10298:2518039 127.10633:0 128.10969:0		61753	0	0	0	43323	0	0	0	0	0	0	0	40068	0	0	29681	65650	0
720	14.615	126.12767	Unknown	[M+H]+		0.154	TRUE	null	null	null	null	null	null	999	FALSE	FALSE	FALSE		FALSE	FALSE	null	null	null	null	null	null	null	108.47	QC_MSMS_pos.2	126.12775:5194948 127.1311:639287 128.13446:170137	55.05455:1266 58.06539:1339 60.32253:1085 63.79193:1256 67.05433:1641 70.06516:7176 70.92972:1133 76.26569:1205 80.13098:1582 82.0652:2995 83.08541:2402 84.08056:112520 85.07576:3638 85.084:5937 85.08842:16366 85.97447:1263 89.55143:1192 98.09645:1810 99.06705:1305 100.01701:1217 108.38639:1201 109.07574:1844 125.10766:3552 126.0218:4025 126.05536:1317 126.06609:3240 126.07348:1635 126.09161:1574…	42206	9860776	4741118	1369017	0	7635030	20660	8668829	24158	5977516	55466	165269	92072	20385	62625	62643	41372	95537
721	10.227	126.16134	Unknown	[M+H]+		0.037	FALSE	null	null	null	null	null	null	999	FALSE	FALSE	FALSE		FALSE	FALSE	null	null	null	null	null	null	null	13.42	QC_11.2	126.16134:422450 127.16469:0 128.16805:0		0	0	0	0	39239	0	0	0	52863	0	78938	0	0	0	0	0	0	0
722	4.378	126.66378	Unknown	[M+H]+	similar chromatogram in higher mz_6546	0.114	FALSE	null	null	null	null	null	null	999	FALSE	FALSE	FALSE		FALSE	FALSE	null	null	null	null	null	null	null	10381.29	3143	126.66378:6951998 127.66713:0 128.67049:0		0	0	0	0	0	0	0	0	0	0	0	585200	0	0	305444	0	0	680364
723	14.453	127.03239	Unknown	[M+H]+		0.029	FALSE	null	null	null	null	null	null	999	FALSE	FALSE	FALSE		FALSE	FALSE	null	null	null	null	null	null	null	10.03	Std_E.2	127.03239:2799057 128.03574:0 129.0391:0		39295	0	11642	243342	8452	36523	11144	64466	6625	49410	12076	21365	157080	18341	24854	175016	56562	11715
724	7.488	127.05022	Unknown	[M+H]+		0.183	FALSE	null	null	null	null	null	null	999	FALSE	FALSE	FALSE		FALSE	FALSE	null	null	null	null	null	null	null	30.68	Std_A.2	127.05022:14307105 128.05357:586623 129.05693:77321		531480	693280	0	4603520	5335486	2814150	39351	0	0	2809870	30176	199464	164838	0	62545	791034	1385667	48854
725	11.366	127.05033	Imidazole-4-Acetate	[M+H]+	ion correlated with 301; similar chromatogram in higher mz_6648	0.103	FALSE	11.32	127.05039	null	null	null	null	annotated by user-defined text library	TRUE	TRUE	FALSE		FALSE	FALSE	null	null	100	100	null	null	null	630.78	Std_D.2	127.05033:1551974400 128.05368:107360936 129.05704:8720846		95243	0	0	98149	131190	658266	0	0	60935	758306	0	0	178302	0	0	114027	434883	0
726	27.611	127.05054	w/o MS2:Thymine; LC-ESI-QTOF; MS2; CE	[M+H]+		0.212	FALSE	null	127.0502	C5H6N2O2	Hydroxypyrimidines	RWQNBRDOKXIBIV-UHFFFAOYSA-N	CC1=CN=C(O)N=C1O	530	FALSE	TRUE	FALSE		FALSE	FALSE	null	null	99.3	null	null	null	null	8.25	QC_5.1	127.05054:668411 128.05389:0 129.05725:281897		294310	206307	207764	121270	342946	145044	122232	148970	154515	128894	152724	92363	498693	215497	107817	470932	194228	187358
727	8.939	127.05057	Thymine	[M+H]+	adduct linked to 1123_[M+NH4]+	0.421	FALSE	6.997	127.05038	null	null	null	null	annotated by user-defined text library	TRUE	TRUE	FALSE		FALSE	FALSE	null	null	99.7	99.7	null	null	null	18.79	871	127.05057:27291740 128.05392:1546878 129.05728:464214		353016	693280	547953	542562	208935	148416	60925	274169	50127	641998	58077	899079	259440	84290	53157	135702	250542	113898
728	4.667	127.05803	Unknown	[M+H]+		0.018	FALSE	null	null	null	null	null	null	999	FALSE	FALSE	FALSE		FALSE	FALSE	null	null	null	null	null	null	null	23.97	Std_F.1	127.05803:9315012 128.06138:646915 129.06474:818991		0	0	0	0	99559	0	459413	0	0	0	0	0	0	0	0	517762	0	0
729	11.154	127.07304	Unknown	[M+H]+	similar chromatogram in higher mz_3488; similar chromatogram in higher mz_1037; similar chromatogram in higher mz_1423	0.916	TRUE	null	null	null	null	null	null	999	FALSE	FALSE	FALSE		FALSE	FALSE	null	null	null	null	null	null	null	33.71	MSMS_pos.1	127.07267:11922415 128.07602:1455117 129.07938:431806	55.05452:2449 57.07011:4196 58.06528:3468 60.05579:4467 68.02461:4349 69.03358:2514 81.0451:15794 81.06988:7881 82.06492:12789 83.049:3805 84.0443:6712 84.08086:5563 85.05098:94232 85.06503:4707 86.03478:3683 100.07534:16825 100.77136:3055 109.02876:3503 109.07629:8745 110.05977:3947 110.07182:5620 111.0444:2943 111.0555:10499 112.23042:2547 126.06686:8508 126.0776:7153 127.05006:23939 127.07313:…	28852182	1062375	659134	716142	6112524	71053	1012677	441278	1761214	768831	2272754	1612338	21625750	400655	763311	2337529	17553832	609487
730	27.918	127.08636	Unknown	[M+H]+		0.341	FALSE	null	null	null	null	null	null	999	FALSE	FALSE	FALSE		FALSE	FALSE	null	null	null	null	null	null	null	4.99	Std_E.2	127.08636:1070944 128.08971:6312296 129.09307:1093922		519008	547629	471037	472205	499135	862576	555149	443522	640530	617485	592202	564819	381305	721039	637378	354067	398512	505160
731	7.037	127.08661	Unknown	[M+H]+		0.799	FALSE	null	null	null	null	null	null	999	FALSE	FALSE	FALSE		FALSE	FALSE	null	null	null	null	null	null	null	11.41	7287	127.08661:3408568 128.08996:572320 129.09332:0		997244	679370	782465	245052	146396	111780	1060036	645152	1054474	0	911759	905380	992408	630697	844859	652401	73021	928268
732	12.686	127.08664	Unknown	[M+H]+		0.029	FALSE	null	null	null	null	null	null	999	FALSE	FALSE	FALSE		FALSE	FALSE	null	null	null	null	null	null	null	24.9	Std_B.2	127.08664:18738462 128.08999:699524 129.09335:394412		91355	83253	100337	140366	67711	65361	87595	67638	67012	64129	163204	65295	94256	77757	111329	142406	36005	44559
733	6.096	127.09473	Unknown	[M+H]+		0.007	FALSE	null	null	null	null	null	null	999	FALSE	FALSE	FALSE		FALSE	FALSE	null	null	null	null	null	null	null	75.52	135	127.09473:18914658 128.09808:0 129.10144:0		0	0	0	0	0	0	0	0	0	0	0	0	0	0	0	0	0	0
734	27.589	127.1115	Unknown	[M+H]+		0.821	FALSE	null	null	null	null	null	null	999	FALSE	FALSE	FALSE		FALSE	FALSE	null	null	null	null	null	null	null	14.46	3847	127.1115:1233235 128.11485:686959 129.11821:72629		683480	1006533	758129	1156985	650631	680173	917192	916666	861913	926573	888895	993001	712290	787802	684610	708065	347983	918041
735	3.531	127.14835	Unknown	[M+H]+		0.015	FALSE	null	null	null	null	null	null	999	FALSE	FALSE	FALSE		FALSE	FALSE	null	null	null	null	null	null	null	14.77	1945	127.14835:4231210 128.1517:0 129.15506:0		0	0	782673	0	0	0	0	0	32066	0	0	0	0	0	0	0	0	0
736	12.538	127.21454	Unknown	[M+H]+		0.004	FALSE	null	null	null	null	null	null	999	FALSE	FALSE	FALSE		FALSE	FALSE	null	null	null	null	null	null	null	182.4	Std_C.2	127.21454:2824361 128.21789:0 129.22125:0		0	0	0	0	0	0	0	0	0	0	0	0	0	0	0	0	0	0
737	4.572	127.34718	Unknown	[M+H]+	similar chromatogram in higher mz_953; similar chromatogram in higher mz_2090; similar chromatogram in higher mz_4583; similar chromatogram in higher mz_5106	0.044	FALSE	null	null	null	null	null	null	999	FALSE	FALSE	FALSE		FALSE	FALSE	null	null	null	null	null	null	null	153.35	2071	127.34718:3251474 128.35053:0 129.35389:0		0	0	0	0	309661	0	573520	0	0	0	0	455555	0	0	0	0	2170668	0
738	4.4	127.51028	Unknown	[M+H]+		0.04	FALSE	null	null	null	null	null	null	999	FALSE	FALSE	FALSE		FALSE	FALSE	null	null	null	null	null	null	null	165.81	9319	127.51028:5351566 128.51363:0 129.51699:0		0	0	0	0	0	0	0	0	0	0	0	0	0	0	366579	0	0	0
739	15.15	128.01775	Unknown	[M+H]+	ion correlated with 1091; adduct linked to 1152_[M+NH4]+; similar chromatogram in higher mz_5583; similar chromatogram in higher mz_5857	0.74	TRUE	null	null	null	null	null	null	999	FALSE	FALSE	FALSE		FALSE	FALSE	null	null	null	null	null	null	null	14.81	MSMS_pos.1	128.01784:4108772 129.02119:0 130.02455:0	57.07012:4909 58.06529:8525 60.72443:2088 69.07005:5515 70.06516:8932 72.08102:33221 82.06495:8772 83.049:4368 83.05978:3105 83.08563:2616 84.08086:2511 86.05978:3998 87.05591:2369 87.30686:2360 99.1662:2373 100.07556:20133 101.10709:7293 105.82468:2400 109.01473:3206 110.00751:19241 110.05978:3020 110.07183:3730 111.04441:2544 111.05551:6829 127.02697:4043 127.08675:3517 128.0174:41550 128.0448:…	0	795063	1087799	5414594	0	6364771	857947	1359783	459813	5409817	699919	844645	138681	814391	525422	147541	754192	867632
740	28.49	128.04916	Unknown	[M+H]+		0.458	FALSE	null	null	null	null	null	null	999	FALSE	FALSE	FALSE		FALSE	FALSE	null	null	null	null	null	null	null	8.01	5799	128.04916:169650 129.05251:0 130.05587:121427		15242	118411	110323	99724	16677	52131	100223	80802	116157	46915	118701	95940	15049	69773	111363	18119	28413	95957
741	7.095	128.04936	Unknown	[M+H]+		0.073	FALSE	null	null	null	null	null	null	999	FALSE	FALSE	FALSE		FALSE	FALSE	null	null	null	null	null	null	null	70.87	Std_G.1	128.04936:9850732 129.05271:955912 130.05607:328889		19383	0	0	0	1639728	119034	0	0	0	0	0	29129	32515	0	45692	30156	2446639	0
742	14.766	128.07071	Unknown	[M+H]+		0.121	FALSE	null	null	null	null	null	null	999	FALSE	FALSE	FALSE		FALSE	FALSE	null	null	null	null	null	null	null	4.06	Std_B.2	128.07071:6296852 129.07406:410047 130.07742:660381		1309841	207598	310613	221299	437906	300538	193360	185406	163320	330688	157701	334521	1158808	394562	206768	551858	663312	155150
743	7.244	128.07074	Unknown	[M+H]+	found in higher mz's MsMs_6166; found in higher mz's MsMs_5802	0.407	TRUE	null	null	null	null	null	null	999	FALSE	FALSE	FALSE		FALSE	FALSE	null	null	null	null	null	null	null	32.31	MSMS_pos.1	128.07076:6613010 129.07411:1258866 130.07747:2440663	55.05452:7358 56.04972:5241 57.04477:4725 57.07011:7943 58.02879:4713 58.06529:9011 58.68509:2180 67.05428:2571 69.03358:7160 69.07005:6538 70.36375:2256 71.04955:3044 77.34516:2568 81.06988:7429 82.06504:95153 83.049:8749 83.06839:3340 83.08562:8066 84.04441:15610 84.08098:25190 85.06503:6997 85.0762:3695 86.03478:2700 86.05991:12563 86.09619:18281 87.05513:4104 92.04715:3035 95.65307:2722 100.0…	2235885	192003	53270	132162	5695028	136236	111875	156008	57373	312344	415085	291947	2270305	88745	77454	6113240	39522904	141207
744	4.743	128.07085	Unknown	[M+H]+		0.106	FALSE	null	null	null	null	null	null	999	FALSE	FALSE	FALSE		FALSE	FALSE	null	null	null	null	null	null	null	15.67	1201	128.07085:5787309 129.0742:538355 130.07756:1498050		622946	0	0	0	1429399	0	0	0	0	0	429783	408672	0	0	0	1563574	5787309	675284
745	28.229	128.08174	Unknown	[M+H]+	adduct linked to 1161_[M+NH4]+	0.15	FALSE	null	null	null	null	null	null	999	FALSE	FALSE	FALSE		FALSE	FALSE	null	null	null	null	null	null	null	4.07	Std_E.2	128.08174:1583696 129.08509:1232870 130.08845:2459690		49249	215640	336767	365477	42967	281962	174077	190286	476842	692337	412265	195131	39359	458580	268516	53537	23613	605454
746	19.622	128.10687	Unknown	[M+H]+	ion correlated with 4761; adduct linked to 1164_[M+NH4]+	0.007	FALSE	null	null	null	null	null	null	999	FALSE	FALSE	FALSE		FALSE	FALSE	null	null	null	null	null	null	null	113.44	Std_C.2	128.10687:46443496 129.11022:3724840 130.11358:0		240368	43335	88970	80159	232155	132964	87141	64536	96478	54235	83634	92177	239630	129514	100280	214043	223845	95895
747	3.911	128.10718	Unknown	[M+H]+	similar chromatogram in higher mz_6106	0.242	FALSE	null	null	null	null	null	null	999	FALSE	FALSE	FALSE		FALSE	FALSE	null	null	null	null	null	null	null	13.85	Std_C.1	128.10718:18944388 129.11053:1773077 130.11389:183120		403025	48231	48847	49216	203842	72809	123706	139882	101325	86965	672892	986686	122133	275906	87600	126944	0	94049
748	6.907	128.10785	Unknown	[M+NH4]+	similar chromatogram in higher mz_1883; adduct linked to 391_[M+H]+	0.117	FALSE	null	null	null	null	null	null	999	FALSE	FALSE	FALSE		FALSE	FALSE	null	null	null	null	null	null	null	30.41	Std_B.1	128.10785:4409784 129.1112:377727 130.11456:286239		226252	0	0	0	1201005	0	92047	0	65975	0	53018	30744	892268	77337	48830	162113	101789	31355
749	27.434	128.11819	Unknown	[M+H]+		0.103	FALSE	null	null	null	null	null	null	999	FALSE	FALSE	FALSE		FALSE	FALSE	null	null	null	null	null	null	null	4.99	1055	128.11819:623080 129.12154:0 130.1249:581685		92512	330318	97350	396428	190080	197258	476865	242305	623080	379395	189364	463331	95281	323904	272307	81694	126070	182087
750	27.315	128.11826	Unknown	[M+H]+		0.132	FALSE	null	null	null	null	null	null	999	FALSE	FALSE	FALSE		FALSE	FALSE	null	null	null	null	null	null	null	5.87	2039	128.11826:582971 129.12161:0 130.12497:243080		92512	320468	262332	386460	190080	197258	476865	242305	415984	379395	269044	347375	84591	343135	237785	81694	126070	496804
751	15.129	128.14323	Unknown	[M+H]+		0.084	TRUE	null	null	null	null	null	null	999	FALSE	FALSE	FALSE		FALSE	FALSE	null	null	null	null	null	null	null	49.44	QC_MSMS_pos.2	128.14334:4031776 129.14669:2814510 130.15005:510837	53.26297:1146 55.05442:7130 56.04964:1863 58.06518:4370 59.06044:4610 63.89111:1149 65.09558:1150 66.95367:1101 69.06995:9823 69.31525:1702 70.06515:3965 71.04913:1625 72.08068:4524 78.74267:1298 82.0652:2772 83.06028:4179 83.08544:25491 84.08054:5087 85.07576:1500 86.09633:1195 87.09145:2714 91.87856:1478 95.08549:3764 100.07538:3546 111.09135:11223 112.07571:1464 112.11234:7825 117.65504:1204 1…	125841	51131	107519	47820	24169	84765	81278	133712	138971	51394	67404	126040	43042	77002	2027036	33649	33304	56709
752	4.464	128.19313	Unknown	[M+H]+		0.183	FALSE	null	null	null	null	null	null	999	FALSE	FALSE	FALSE		FALSE	FALSE	null	null	null	null	null	null	null	55.54	9319	128.19313:7638230 129.19648:0 130.19984:0		0	0	0	74951	0	0	2709617	0	0	0	0	2043259	0	0	0	0	0	0
753	12.205	128.57745	Unknown	[M+H]+	similar chromatogram in higher mz_2577; similar chromatogram in higher mz_4697	0.029	FALSE	null	null	null	null	null	null	999	FALSE	FALSE	FALSE		FALSE	FALSE	null	null	null	null	null	null	null	28.44	QC_7.2	128.57745:417310 129.5808:0 130.58416:0		0	0	0	0	0	0	69821	41660	0	0	57005	0	0	0	0	0	0	0
754	10.34	128.87073	Unknown	[M+H]+		0.029	FALSE	null	null	null	null	null	null	999	FALSE	FALSE	FALSE		FALSE	FALSE	null	null	null	null	null	null	null	286.94	QC_0.2	128.87073:516877 129.87408:0 130.87744:0		0	0	0	85696	0	886188	0	0	0	35774	0	0	0	26094	0	0	0	0
755	17.77	128.9532	Unknown	[M+H]+		0.491	TRUE	null	null	null	null	null	null	999	FALSE	FALSE	FALSE		FALSE	FALSE	null	null	null	null	null	null	null	865	MSMS_pos.1	128.95377:10259524 129.95712:78832 130.96048:220842	51.03292:2206 55.05452:2945 57.07011:3204 58.06571:3006 62.9819:58636 69.07005:9024 70.06525:231243 82.06494:7055 83.049:3925 84.04431:10476 84.08086:5088 86.05977:2813 86.09614:9914 100.06973:2050 100.07522:15093 105.38305:2812 111.0433:4902 111.05556:12771 112.05019:5929 112.07607:3061 128.07092:6034 128.95396:187588 129.06519:4428 129.10274:9429 129.13893:14075	1095450496	5965786	7089091	3368148	1113000832	1290190	5772351	7334124	7390654	1949316	7036564	5409833	1058444928	6554498	6992872	1104230144	1000840256	6474560
756	28.383	128.95323	Unknown	[M+H]+		0.26	TRUE	null	null	null	null	null	null	999	FALSE	FALSE	FALSE		FALSE	FALSE	null	null	null	null	null	null	null	3.43	MSMS_pos.2	128.95364:22990046 129.95699:269084 130.96035:116563	62.98179:107241 64.28839:2824 69.25393:6698 69.29358:4039 69.38421:2838 70.06508:10520 70.48864:2883 74.0963:3082 78.63964:2624 86.09663:3565 87.09176:8972 93.35921:3088 108.22433:2767 111.0918:5258 123.33412:2756 128.1069:4081 128.95343:854346 129.10217:10504 129.13837:36588	703689	10247269	20974200	10386333	490226	15419343	19878302	15336395	16808988	8967656	17221694	10436463	802001	13276602	22036630	740062	430371	14224819
757	27.182	128.95326	Unknown	[M+H]+		0.678	TRUE	null	null	null	null	null	null	999	FALSE	FALSE	FALSE		FALSE	FALSE	null	null	null	null	null	null	null	5.93	MSMS_pos.1	128.95377:1500755 129.95712:42297 130.96048:0	55.05452:2221 57.06971:2133 62.98186:12286 69.07005:2642 70.06526:64019 78.19089:2298 80.25897:2270 82.06495:3611 83.06049:3363 84.04431:5759 86.09614:2567 97.99451:2326 98.31553:2488 100.07543:6806 101.51336:2416 111.04441:3261 111.05551:4210 111.73918:2509 112.05132:2315 122.17937:2192 128.07092:4449 128.9539:39353 129.06519:3332	1173648	6430804	14916500	6494108	1517720	10323864	13893300	9884127	13276540	6249307	11627027	7055126	1236262	8960219	17954482	1064371	1471555	9321650
758	3.453	128.95329	Unknown	[M+H]+		0.487	TRUE	null	null	null	null	null	null	999	FALSE	FALSE	FALSE		FALSE	FALSE	null	null	null	null	null	null	null	16.19	MSMS_pos.2	128.95361:201422288 129.95696:1934994 130.96032:953237	53.9287:21618 55.98538:24130 57.42318:28388 59.1274:22089 62.98178:977595 63.3288:21001 66.47142:24033 67.59894:49210 67.60184:180053 68.5921:22359 69.33601:28201 69.34148:24471 78.2699:22420 78.47884:25261 88.9949:24368 97.15768:58763 105.48296:23787 128.95345:7666916	1417697	62941988	125914696	38042044	1079165	95759008	180848336	120649208	155096768	38778180	172945968	54717908	1217047	138115104	227719120	1022124	942631	133007152
759	1.099	128.95331	Unknown	[M+H]+		0.308	TRUE	null	null	null	null	null	null	999	FALSE	FALSE	FALSE		FALSE	FALSE	null	null	null	null	null	null	null	4.65	QC_MSMS_pos.2	128.95341:50963068 129.95676:517498 130.96012:286075	52.91005:5077 57.94994:5217 61.92368:6310 62.98185:261327 69.826:8836 90.1963:5528 114.72769:7977 128.95355:1746401	3568093	50654656	93288592	39353628	1393835	116090448	141651344	93848184	104902248	33471706	123327472	36914016	1208409	112155408	180912464	1130608	1216506	83832936
760	9.759	128.95332	Unknown	[M+H]+		0.344	FALSE	null	null	null	null	null	null	999	FALSE	FALSE	FALSE		FALSE	FALSE	null	null	null	null	null	null	null	12.11	1135	128.95332:528143936 129.95667:6578001 130.96003:2955405		1307002	426222464	469882208	371199840	1245150	418115712	503906432	459782816	503285344	393387264	472556608	406414944	1373204	477213888	528143936	1404734	647008	478250496
761	5.229	128.95332	Unknown	[M+H]+		0.645	TRUE	null	null	null	null	null	null	999	FALSE	FALSE	FALSE		FALSE	FALSE	null	null	null	null	null	null	null	23.01	MSMS_pos.2	128.95364:284630080 129.95699:2039740 130.96035:0	58.3964:30403 59.5634:32539 62.98177:1541232 64.46722:39358 66.48556:32199 67.59182:292545 85.52365:39644 107.87228:37195 128.95345:11249218	517165	136378784	228875008	120483104	763530	175563456	256575760	204548560	243265760	84794296	249852736	112949744	321065	212197584	277320224	1021411	0	216685200
762	12.137	128.95355	Unknown	[M+H]+		0.201	FALSE	null	null	null	null	null	null	999	FALSE	FALSE	FALSE		FALSE	FALSE	null	null	null	null	null	null	null	337.02	2199	128.95355:595377088 129.9569:6541356 130.96026:3133585		2195495	582216832	613185408	552009984	128294992	510325184	615340096	592493120	611347072	530547808	604310464	584591808	2258527	604947712	618000832	14426665	614344	573391616
763	31.504	128.95363	Unknown	[M+H]+		0.055	FALSE	null	null	null	null	null	null	999	FALSE	FALSE	FALSE		FALSE	FALSE	null	null	null	null	null	null	null	4.11	QC_0.2	128.95363:57769420 129.95698:650371 130.96034:348674		1636587	12701514	38121272	11895949	1574409	26340522	36469620	25369368	32029868	12444150	30344210	14217168	1845059	22635178	43839856	1456936	1289865	22134810
764	1.953	128.95364	Unknown	[M+H]+		0.271	FALSE	null	null	null	null	null	null	999	FALSE	FALSE	FALSE		FALSE	FALSE	null	null	null	null	null	null	null	4.73	4455	128.95364:164256000 129.95699:1680110 130.96035:1185434		4036698	56496472	105453296	55034828	1241013	130036944	154809456	117300032	148022496	47989716	140760864	44204300	1774075	129010168	193653072	1207220	1065024	110380800
765	7.409	128.95366	Unknown	[M+H]+	found in higher mz's MsMs_6644; found in higher mz's MsMs_6093; found in higher mz's MsMs_5470; found in higher mz's MsMs_4282; found in higher mz's MsMs_1728	0.619	TRUE	null	null	null	null	null	null	999	FALSE	FALSE	FALSE		FALSE	FALSE	null	null	null	null	null	null	null	24.29	MSMS_pos.2	128.95366:394173920 129.95701:4290206 130.96037:2530744	50.2349:45310 58.08361:47926 61.46631:49933 62.9818:2013251 68.2074:95382 68.20953:136508 68.67245:50264 87.84789:49663 91.32302:47892 94.74425:45374 97.15404:52587 109.78847:45697 111.89297:48570 114.31901:46866 128.95345:13174978 129.13837:97571	717043	244916592	313962976	189864800	546446	262537712	341808608	293522240	314799552	201945248	349056640	236779056	814575	307628160	327983616	897141	411539	300594944
766	15.403	128.95375	Unknown	[M+H]+		0.311	TRUE	null	null	null	null	null	null	999	FALSE	FALSE	FALSE		FALSE	FALSE	null	null	null	null	null	null	null	1578.65	MSMS_pos.1	128.95346:4395364 129.95681:0 130.96017:117466	56.04972:2651 58.06529:4174 59.06045:4910 62.98183:12200 69.07005:8785 70.06523:255839 72.08097:13060 82.06494:7649 83.06049:5777 83.08562:4348 84.04436:27954 84.05523:14258 84.08086:3216 86.06053:5846 86.09614:10012 88.07568:4029 100.07558:13750 101.10709:3597 111.0444:7098 111.05568:17787 112.07607:5413 128.01732:4137 128.07092:7909 128.10667:3015 128.14244:3185 128.95401:42348 129.06465:10986 …	971206272	422663	280368	247381	992275712	35705	1098300	464344	559700	112944	627711	442168	804267968	185179	375676	924172544	825370112	277445
767	8.32	128.95377	Unknown	[M+H]+		0.355	TRUE	null	null	null	null	null	null	999	FALSE	FALSE	FALSE		FALSE	FALSE	null	null	null	null	null	null	null	11.37	QC_MSMS_pos.2	128.95341:394485408 129.95676:3955234 130.96012:2785286	51.24723:45312 61.87033:56184 62.98186:1834546 65.51002:44650 68.8713:83432 69.95486:53474 77.41658:48635 85.94537:41030 88.4966:47690 89.57273:53732 116.34132:48293 120.51753:48328 123.15903:48558 123.22193:43869 128.95355:14026600 129.13847:48515	1661819	320109312	368633472	233784320	928032	329139168	406159008	358480800	371072640	236184832	390204576	284492832	1695430	365254912	426758176	1058851	517942	370812576
768	4.669	128.95377	Unknown	[M+H]+		0.385	TRUE	null	null	null	null	null	null	999	FALSE	FALSE	FALSE		FALSE	FALSE	null	null	null	null	null	null	null	15.31	QC_MSMS_pos.2	128.95341:76241824 129.95676:903986 130.96012:451757	50.35809:8842 55.2556:10592 56.8898:9497 62.98186:389809 68.96871:22267 68.97034:15485 69.30622:10925 74.09636:14020 92.58806:10318 95.87972:11418 97.15502:11286 104.67339:10947 107.92285:9174 128.95355:2791696 129.00217:11101	0	81781168	144116560	63869276	392794	92100296	178553488	132609816	157689552	60155312	181482480	72321168	0	130585560	221458864	0	0	149347872
769	12.781	128.95378	Unknown	[M+H]+		0.806	FALSE	null	null	null	null	null	null	999	FALSE	FALSE	FALSE		FALSE	FALSE	null	null	null	null	null	null	null	107.48	5799	128.95378:630957824 129.95713:7505322 130.96049:3852657		20936174	573431488	561785600	552009984	17982864	514069824	551957184	586547520	567489920	521105312	604561664	567380288	4209721	589300864	617711104	2775014	8051338	529957184
770	20.609	128.95801	Unknown	[M+H]+		0.242	FALSE	null	null	null	null	null	null	999	FALSE	FALSE	FALSE		FALSE	FALSE	null	null	null	null	null	null	null	57.88	6777	128.95801:123146304 129.96136:9761357 130.96472:6183773		3630974	3000121	3249288	2337759	3964785	1748438	3330233	3192052	3471357	2172088	3328352	2718381	3820416	3291186	3679358	3311947	2269925	3574206
771	13.562	129.05461	Unknown	[M+H]+	ion correlated with 2466	0.212	TRUE	null	null	null	null	null	null	999	FALSE	FALSE	FALSE		FALSE	FALSE	null	null	null	null	null	null	null	17.07	MSMS_pos.1	129.05461:705572 130.05796:767614 131.06132:0	55.05452:6026 57.03373:4433 57.07011:7357 58.06528:4306 69.03358:10460 69.07005:7455 70.02901:2768 70.06516:436059 71.04897:3704 82.06494:5976 83.049:7942 83.06034:14515 83.08562:4321 84.0442:38708 85.02858:10991 85.03973:3232 86.09617:11788 87.05513:5248 88.07567:9004 100.07542:10572 111.0444:6792 111.05534:14480 112.07606:8249 128.07091:4505 128.10667:4524 129.05684:2683 129.06627:16375 129.102…	113502	25048	199717	94989	95118	406956	39872	139002	10552	0	12017	212667	201820	195259	26267	152629	557316	16597
772	14.207	129.0657	Unknown	[M+H]+		0.875	TRUE	null	null	null	null	null	null	999	FALSE	FALSE	FALSE		FALSE	FALSE	null	null	null	null	null	null	null	268.59	MSMS_pos.1	129.06607:85152272 130.06942:5725732 131.07278:338373	56.04971:178733 70.06516:320751 83.06047:8289442 84.0443:25888 84.05746:52245 84.06403:234513 129.06651:2511740 129.13892:23009	5166098	47456124	21762140	33879592	27961352	62374272	30616228	43573660	10834024	48034396	26817372	47234512	34967148	110994736	7060578	82378512	189087616	23102876
773	9.896	129.06573	Unknown	[M+H]+		0.022	FALSE	null	null	null	null	null	null	999	FALSE	FALSE	FALSE		FALSE	FALSE	null	null	null	null	null	null	null	57.31	1945	129.06573:26691344 130.06908:1758361 131.07244:222879		381592	31662	111330	0	342909	74750	44335	10061	13128	81596	7526	24855	327959	19885	55679	245103	317196	11705
774	12.888	129.0663	Unknown	[M+H]+	similar chromatogram in higher mz_5945	0.227	TRUE	null	null	null	null	null	null	999	FALSE	FALSE	FALSE		FALSE	FALSE	null	null	null	null	null	null	null	11.81	MSMS_pos.1	129.06604:1797738 130.06939:571431 131.07275:95131	55.05451:3523 57.07011:9235 58.06528:4715 59.06044:6634 62.9818:8409 68.04963:4170 69.07014:13434 70.06516:804055 70.07294:3812 71.04954:4690 74.09654:3733 75.15631:3087 82.06493:7731 83.04899:3825 83.06045:58419 84.04432:19889 84.08086:9337 85.03973:6926 86.06052:3946 86.09689:11207 87.05512:6826 88.07567:7555 100.03934:5635 100.07542:10521 101.06929:15372 111.0444:3878 111.05537:17742 112.0513:…	1595371	76247	132998	1272673	793098	1741397	348132	127713	85141	830396	372120	186787	1354718	302285	116022	541256	1452650	439052
775	6.513	129.06987	Unknown	[M+H]+		0.084	FALSE	null	null	null	null	null	null	999	FALSE	FALSE	FALSE		FALSE	FALSE	null	null	null	null	null	null	null	5.09	Std_B.1	129.06987:1479016 130.07322:0 131.07658:5363410		216073	42892	75946	0	190355	0	53924	116694	0	0	0	35821	180662	0	0	184652	294836	73696
776	17.368	129.09097	Unknown	[M+H]+		0.044	FALSE	null	null	null	null	null	null	999	FALSE	FALSE	FALSE		FALSE	FALSE	null	null	null	null	null	null	null	50.99	Blank_7.2	129.09097:4602998 130.09432:854614 131.09768:0		115061	22066	20141	0	59835	44561	20381	13750	15763	0	7641	0	28718	17414	12706	55335	40445	12814
777	14.768	129.09109	Unknown	[M+H]+	adduct linked to 1193_[M+NH4]+	0.619	FALSE	null	null	null	null	null	null	999	FALSE	FALSE	FALSE		FALSE	FALSE	null	null	null	null	null	null	null	13.42	6039	129.09109:2237125 130.09444:545796 131.0978:0		510523	1107324	929061	1437627	25518	1226544	1379408	1115200	827826	1246912	768503	968741	81538	1942724	728007	296653	69763	736236
778	22.455	129.10205	Unknown	[M+H]+		0.084	FALSE	null	null	null	null	null	null	999	FALSE	FALSE	FALSE		FALSE	FALSE	null	null	null	null	null	null	null	9.03	9319	129.10205:7296755 130.1054:0 131.10876:889819		92672	489388	330417	3664961	98286	5290240	374609	320388	265108	3043048	376856	377640	97012	378056	275094	91944	822468	357861
779	11.527	129.1021	Unknown	[M+H]+		0.275	FALSE	null	null	null	null	null	null	999	FALSE	FALSE	FALSE		FALSE	FALSE	null	null	null	null	null	null	null	12.95	1335	129.1021:9264824 130.10545:0 131.10881:150007		567994	795988	781627	858562	478601	422538	645724	790005	802266	1247226	419742	1310816	750583	396546	2685201	260733	847213	855202
780	15.106	129.10242	Unknown	[M+H]+		0.099	TRUE	null	null	null	null	null	null	999	FALSE	FALSE	FALSE		FALSE	FALSE	null	null	null	null	null	null	null	19.55	MSMS_pos.1	129.10223:2205596 130.10558:301558 131.10894:123108	53.00227:6147 55.05451:3239 56.04972:3144 57.0702:120661 58.06528:10640 69.07014:20213 70.06525:217978 72.08099:33868 74.09662:178928 82.06493:5124 83.06048:5008 84.0444:61099 85.06503:2603 86.05976:4428 86.09689:5502 88.07566:8378 100.07541:10587 101.10708:11322 107.83665:2428 111.0555:6176 112.07605:5461 128.06953:3797 128.10666:4540 128.1438:4937 129.06517:4008 129.10266:51018 129.13864:13692	703373	365793	390199	328161	196781	368393	428670	395437	397075	415408	366967	427776	45597	459500	393232	165676	1292384	408729
781	9.514	129.10471	Unknown	[M+H]+	found in higher mz's MsMs_1923; similar chromatogram in higher mz_2979	0.835	TRUE	null	null	null	null	null	null	999	FALSE	FALSE	FALSE		FALSE	FALSE	null	null	null	null	null	null	null	52.23	MSMS_pos.1	129.10466:17074978 130.10801:0 131.11137:713254	53.00227:5500 56.04972:8255 57.07011:13762 70.06525:666552 74.09654:7528 75.07355:5343 82.06493:7070 84.04436:587236 84.08086:18928 85.03973:15216 86.09612:13187 87.05512:8333 88.07567:5057 92.04797:8423 98.07736:14707 100.07541:21550 100.09346:53764 102.05493:7255 111.0444:6331 111.0555:20142 111.08106:200148 112.07606:13932 127.08945:7468 128.08191:8894 129.06656:12917 129.10414:651056	17228012	1328649	1108228	1525818	14281103	1891158	686927	1304239	984509	1333144	936265	1253994	17165678	1148992	909476	11146127	13571171	1072586
782	14.985	129.13855	Unknown	[M+H]+		0.674	TRUE	null	null	null	null	null	null	999	FALSE	FALSE	FALSE		FALSE	FALSE	null	null	null	null	null	null	null	18.19	MSMS_pos.2	129.13858:3466099 130.14193:202498 131.14529:0	52.81576:2227 56.04978:4504 57.07007:80371 57.55567:1685 58.71172:4606 59.06059:5617 67.51517:1570 69.07007:4417 70.06507:2824 70.29677:1612 72.08089:5328 74.09658:144968 83.06055:3201 83.9873:4423 84.04427:590053 84.08082:3051 84.10056:3929 84.57919:1790 85.0284:22941 85.07604:1900 86.09624:2493 87.09174:2445 88.07556:2585 95.01288:1746 95.74886:1574 99.45291:3590 99.46938:1970 102.05508:16912 1…	117719	2751661	3565846	2070997	182966	2604835	3167026	3149333	3324796	2040118	3234591	3028784	177971	3308004	3620843	268197	181629	3211782
783	18.123	129.13864	Unknown	[M+H]+		0.055	FALSE	null	null	null	null	null	null	999	FALSE	FALSE	FALSE		FALSE	FALSE	null	null	null	null	null	null	null	18.51	7703	129.13864:10579897 130.14199:781324 131.14535:0		190956	1380360	1253390	1230201	153309	993380	973389	1395666	1103428	1179891	1453882	1794330	183721	1377543	1172185	142543	104942	1100106
784	11.985	129.13866	Unknown	[M+H]+		0.099	FALSE	null	null	null	null	null	null	999	FALSE	FALSE	FALSE		FALSE	FALSE	null	null	null	null	null	null	null	2.36	Std_C.2	129.13866:1745366 130.14201:0 131.14537:0		52915	769138	929557	460072	47518	537946	914625	726665	878144	753508	917305	807750	66043	1210757	1093667	43778	72595	963991
785	16.188	129.13867	Unknown	[M+H]+		0.293	TRUE	null	null	null	null	null	null	999	FALSE	FALSE	FALSE		FALSE	FALSE	null	null	null	null	null	null	null	35.1	QC_MSMS_pos.2	129.13869:8342429 130.14204:652376 131.1454:0	56.04964:4827 57.07012:3637 58.05238:1363 59.06044:3161 62.98182:9546 67.05406:2021 69.06995:6353 70.06514:5399 70.20999:1360 72.08068:4420 74.09636:3799 84.0809:3043 86.09641:6585 87.09183:3534 89.22714:1580 95.08546:13129 102.58774:1307 111.09135:3077 112.0757:4444 112.09933:4354 112.11227:28651 113.1154:1951 128.14343:6970 128.95354:57989 129.10226:22959 129.13847:810465	230826	9200238	9621147	7015814	176792	6209930	9549587	10000790	3324796	2040118	11229921	11281299	150503	9465238	9626553	202790	213373	10044213
786	5.817	129.13867	Unknown	[M+H]+		0.22	FALSE	null	null	null	null	null	null	999	FALSE	FALSE	FALSE		FALSE	FALSE	null	null	null	null	null	null	null	5.2	Std_F.2	129.13867:872771 130.14202:0 131.14538:0		0	293363	225893	0	96024	170458	617791	193950	732562	0	538629	581414	0	376472	395027	0	203980	612455
787	16.513	129.13873	Unknown	[M+H]+		0.663	TRUE	null	null	null	null	null	null	999	FALSE	FALSE	FALSE		FALSE	FALSE	null	null	null	null	null	null	null	41.36	MSMS_pos.2	129.13892:10271105 130.14227:759322 131.14563:0	51.63279:1923 56.04959:5451 57.07007:4356 58.05254:2129 59.0606:5797 62.98183:10627 67.05426:1996 69.06984:7624 69.09104:3584 70.06508:4859 71.06014:1741 72.08091:3716 74.09629:6446 84.04428:6039 84.08083:6606 86.09624:6713 88.21175:1894 89.6358:1768 95.08545:14901 96.08878:1941 111.09125:2724 112.0756:1840 112.0998:3494 112.11217:33749 113.1153:3299 123.0734:1753 128.14336:5139 128.95345:63323 1…	156718	9197903	11944109	7265910	176792	6209930	12268724	10619392	9708268	7117946	11229520	9228563	150503	9943305	10056561	202790	53236	10042515
788	4.34	129.38396	Unknown	[M+H]+	similar chromatogram in higher mz_1198; similar chromatogram in higher mz_3739; similar chromatogram in higher mz_4079	0.022	FALSE	null	null	null	null	null	null	999	FALSE	FALSE	FALSE		FALSE	FALSE	null	null	null	null	null	null	null	260.27	9319	129.38396:6576830 130.38731:0 131.39067:0		0	0	0	0	0	0	0	0	0	0	0	0	0	532364	0	0	0	0
789	4.668	129.64401	Unknown	[M+H]+		0.176	FALSE	null	null	null	null	null	null	999	FALSE	FALSE	FALSE		FALSE	FALSE	null	null	null	null	null	null	null	2653.16	3143	129.64401:8218864 130.64736:0 131.65072:0		0	515108	0	0	0	0	3251104	0	0	0	0	1982449	0	0	0	0	0	0
790	10.348	129.79224	Unknown	[M+H]+		0.029	FALSE	null	null	null	null	null	null	999	FALSE	FALSE	FALSE		FALSE	FALSE	null	null	null	null	null	null	null	674.16	QC_10.2	129.79224:333759 130.79559:0 131.79895:0		0	0	0	0	0	0	0	0	69957	0	0	59150	0	64688	0	0	0	0
791	15.318	129.95702	Unknown	[M+H]+		0.161	FALSE	null	null	null	null	null	null	999	FALSE	FALSE	FALSE		FALSE	FALSE	null	null	null	null	null	null	null	474.35	10	129.95702:12752870 130.96037:7213954 131.96373:0		12752870	0	0	0	11988818	0	9655	0	9557	0	18010	13629	11360426	0	13828	8967195	10064034	8281
792	17.33	129.95708	Unknown	[M+H]+	ion correlated with 2793	0.132	FALSE	null	null	null	null	null	null	999	FALSE	FALSE	FALSE		FALSE	FALSE	null	null	null	null	null	null	null	427.69	1481	129.95708:13355172 130.96043:7397578 131.96379:0		12334157	48459	61083	45017	8938251	0	78703	39428	62941	0	67495	22451	12931828	49680	89728	13108403	6371512	30136
793	16.846	129.95709	Unknown	[M+H]+	ion correlated with 7477; ion correlated with 7201; ion correlated with 7027; ion correlated with 7918	0.029	FALSE	null	null	null	null	null	null	999	FALSE	FALSE	FALSE		FALSE	FALSE	null	null	null	null	null	null	null	271.12	647	129.95709:12723879 130.96044:6575916 131.9638:0		12334157	41887	27804	0	13520527	0	58554	24713	47248	0	65833	0	14053535	49688	47498	14561926	11697415	22984
794	4.344	129.95724	Unknown	[M+H]+		0.234	FALSE	null	null	null	null	null	null	999	FALSE	FALSE	FALSE		FALSE	FALSE	null	null	null	null	null	null	null	17.82	Blank_6.2	129.95724:3253454 130.96059:1198666 131.96395:0		0	621704	1336105	0	0	1209005	840870	3197463	2038854	0	1717988	511941	0	0	2304914	0	0	774812
795	8.601	129.95807	Unknown	[M+H]+		0.007	FALSE	null	null	null	null	null	null	999	FALSE	FALSE	FALSE		FALSE	FALSE	null	null	null	null	null	null	null	21.02	8583	129.95807:5483038 130.96142:2647728 131.96478:0		0	3750669	4181993	3013594	0	3835738	4642857	4306614	4177742	3142129	4668339	3518371	27846	4240812	4636718	0	0	4218790
796	12.993	129.95834	Unknown	[M+H]+		0.396	FALSE	null	null	null	null	null	null	999	FALSE	FALSE	FALSE		FALSE	FALSE	null	null	null	null	null	null	null	56.08	1977	129.95834:10164248 130.96169:4506099 131.96505:0		200726	6155448	5673970	5939894	104992	5372918	5440762	6140150	5501114	5415054	5829258	5739894	37133	5831204	4713939	86754	56185	5574386
797	7.117	130.04985	w/o MS2:L-5-Oxoproline; LC-ESI-QTOF; MS2; CE	[M+H]+	similar chromatogram in higher mz_2013	0.308	FALSE	null	130.04987	C5H7NO3	Alpha amino acids and derivatives	ODHCTXKNWHHXJC-VKHMYHEASA-N	OC(=O)[C@@H]1CCC(O)=N1	530	FALSE	TRUE	FALSE		FALSE	FALSE	null	null	100	null	null	null	null	19.55	Std_D.1	130.04985:13368265 131.0532:1159845 132.05656:409364		509731	120658	0	0	661615	0	0	0	0	0	0	67053	341126	0	0	1025308	984455	0
798	15.331	130.04987	Unknown	[M+H]+	adduct linked to 1218_[M+NH4]+	0.073	FALSE	null	null	null	null	null	null	999	FALSE	FALSE	FALSE		FALSE	FALSE	null	null	null	null	null	null	null	24.12	5001	130.04987:28190940 131.05322:1634218 132.05658:250820		94198	190620	169121	273117	120151	837897	127550	314528	108041	479848	71356096	198463	110871	200599	132837	143534	206608	155176
799	14.696	130.04988	Cis-4-Hydroxy-D-Proline	[M+H]+	similar chromatogram in higher mz_1853; found in higher mz's MsMs_1797; found in higher mz's MsMs_827; similar chromatogram in higher mz_1219; similar chromatogram in higher mz_1392; found in higher mz's MsMs_1219; found in higher mz's MsMs_1193; similar chromatogram in higher mz_4127; similar chromatogram in higher mz_945; similar chromatogram in higher mz_1797; similar chromatogram in higher mz…	0.923	TRUE	14.587	130.0508	null	null	null	null	annotated by user-defined text library	TRUE	TRUE	FALSE		FALSE	FALSE	null	null	98.3	99.7	null	null	null	471.06	QC_MSMS_pos.2	130.05003:39798848 131.05338:2442855 132.05674:264676	53.64551:6589 56.04964:9546 57.07015:212178 64.38242:5773 66.63136:7148 67.901:7362 69.06986:10640 69.15106:10869 72.08068:9523 74.09637:356799 75.0998:13479 79.88322:7417 80.8226:7020 84.04436:1609996 85.02814:57734 85.04749:68777 86.09629:43324 86.97477:6462 97.41167:6191 102.05476:44419 129.13828:38576 130.05016:619258 130.15924:2441792	25962018	41056232	39404184	239473408	53354000	318979968	28057348	42102756	13503242	211338800	71307200	67105104	98531408	41234104	14274958	108907320	336246976	54708368
800	9.988	130.04991	Unknown	[M+H]+	adduct linked to 1337_[M+Na]+	0.443	FALSE	null	null	null	null	null	null	999	FALSE	FALSE	FALSE		FALSE	FALSE	null	null	null	null	null	null	null	82.3	Std_B.2	130.04991:184993696 131.05326:11088441 132.05662:1408555		24993486	0	0	230345	21013298	194953	0	52874	0	188222	0	192467	17280792	0	0	13117439	53930008	59696
801	8.827	130.06525	w/o MS2:Indole-3-carbinol; LC-ESI-QTOF; MS2; CE	[M+H]+		0.022	FALSE	null	130.06512	C9H9NO	3-alkylindoles	IVYPNXXAYMYVSP-UHFFFAOYSA-N	OCC1=CNC2=CC=CC=C12	530	FALSE	TRUE	FALSE		FALSE	FALSE	null	null	99.9	null	null	null	null	7.13	Std_H.1	130.06525:4655004 131.0686:439046 132.07196:1237626		243023	41745	0	76687	260187	75105	0	65064	0	0	31503	0	249304	55229	0	188358	580032	138051
802	4.364	130.06529	Unknown	[M+H]+	similar chromatogram in higher mz_2643	0.022	FALSE	null	null	null	null	null	null	999	FALSE	FALSE	FALSE		FALSE	FALSE	null	null	null	null	null	null	null	128.2	Std_F.1	130.06529:121026888 131.06864:11881630 132.072:570062		251311	39463	17523	24110	143879	19089	57412	21560	309550	996072	52240	0	92024	0	37172	66697	309061	24418
803	5.893	130.06534	3-Methylindole	[M+H]+	similar chromatogram in higher mz_1479	0.026	FALSE	4.832	130.06619	null	null	null	null	annotated by user-defined text library	TRUE	TRUE	FALSE		FALSE	FALSE	null	null	94.7	93.4	null	null	null	97.13	Std_F.1	130.06534:85844560 131.06869:9085669 132.07205:1056982		219387	0	0	0	338360	166873	45024	0	309550	996072	47252	0	46619	0	134963	101924	265370	32665
804	22.418	130.08615	Unknown	[M+H]+	ion correlated with 1229; found in higher mz's MsMs_1229; adduct linked to 1229_[M+H]+; similar chromatogram in higher mz_1426; similar chromatogram in higher mz_2678; similar chromatogram in higher mz_5753	0.674	TRUE	null	null	null	null	null	null	999	FALSE	FALSE	FALSE		FALSE	FALSE	null	null	null	null	null	null	100	29.47	MSMS_pos.1	130.08635:7615380 131.0897:570140 132.09306:3243412	56.04972:4582 58.06528:4055 60.05579:2650 60.08102:17889 69.00149:2411 70.06518:444789 70.38671:2413 71.04897:3206 71.06886:8161 72.04495:3280 72.08093:3640 74.09655:3326 78.0683:26996 78.57003:2437 84.0443:7282 84.08086:175515 85.06503:3763 85.08439:5339 86.09613:11415 88.07567:6398 101.07142:3823 107.9504:3642 112.07607:4691 129.10274:2513 130.04999:11054 130.08662:195449 130.12318:3234	3787850	4604804	1543118	73224920	4068574	110157936	1486434	1155564	409303	59172756	1360750	3379731	3836744	1771698	439900	3572766	18391618	1329031
805	11.785	130.08618	L-Pipecolate	[M+H]+	similar chromatogram in higher mz_5946	0.447	TRUE	11.756	130.08643	null	null	null	null	annotated by user-defined text library	TRUE	TRUE	FALSE		FALSE	FALSE	null	null	100	100	null	null	null	91.33	MSMS_pos.1	130.08638:16682256 131.08973:1259166 132.09309:5673478	56.04972:9788 57.04476:15560 57.07011:16777 58.06528:6179 60.04475:16513 61.03986:4410 62.9292:5076 67.05427:7997 69.07004:6254 70.06516:798977 71.04897:6936 71.06848:16614 72.08092:11178 74.06025:6438 74.09665:19347 84.0443:13294 84.08086:674966 85.03973:13054 85.06503:5896 85.08438:10830 86.05976:7250 86.09615:30585 87.05512:7885 88.07571:22072 89.94032:7809 98.09579:5759 102.06667:8926 107.950…	15791616	236500	92617	91809	16222977	487140	345934	103482	148151	120828	684080	765508	15974357	127068	67192	13450643	21454030	340980
806	4.185	130.08626	w/o MS2:1-Amino-1-cyclopentanecarboxylic acid; LC-ESI-QTOF; MS2; CE	[M+H]+		0.128	FALSE	null	130.08626	C6H11NO2	L-alpha-amino acids	NILQLFBWTXNUOE-UHFFFAOYSA-N	NC1(CCCC1)C(O)=O	530	FALSE	TRUE	FALSE		FALSE	FALSE	null	null	100	null	null	null	null	15.74	Std_F.2	130.08626:7918040 131.08961:0 132.09297:0		1338786	183080	126697	0	518627	124750	57270	57413	70567	0	446479	77025	874354	0	177930	1118567	737082	181251
807	7.044	130.08638	Unknown	[M+H]+	similar chromatogram in higher mz_1259	0.564	FALSE	null	null	null	null	null	null	999	FALSE	FALSE	FALSE		FALSE	FALSE	null	null	null	null	null	null	null	9.67	Std_G.1	130.08638:9487928 131.08973:1153320 132.09309:3016993		6116592	926498	1114706	238714	3986128	339870	927542	2248111	1107556	319810	841886	1312010	4629910	947793	1135853	4009813	4168862	724195
808	12.523	130.08641	Pipecolic Acid	[M+H]+		0.172	TRUE	11.779	130.0863	null	null	null	null	annotated by user-defined text library	TRUE	TRUE	FALSE		FALSE	FALSE	null	null	98.9	97.8	null	null	null	11.03	MSMS_pos.1	130.08641:19283994 131.08976:1244603 132.09312:5589804	56.04972:4145 57.07011:11718 58.06528:4212 62.9292:4550 67.05427:6495 69.07005:9636 70.06516:1494687 71.04897:10651 71.06882:30681 72.08092:7699 74.09654:12223 84.04437:19784 84.08086:11626 85.02857:4825 85.03973:7043 86.06052:7650 86.09619:25767 87.04433:6178 88.07574:22368 89.94032:8734 98.09579:4532 107.95039:12370 112.07605:7703 121.96568:5501 129.06517:6574 130.04999:15643 130.08656:505553 1…	13581359	77712	87686	81138	10836027	58984	164873	71506	51799	131614	156486	93102	14054333	118093	67257	14526086	13766287	80635
809	5.965	130.08641	Unknown	[M+H]+		0.63	FALSE	null	null	null	null	null	null	999	FALSE	FALSE	FALSE		FALSE	FALSE	null	null	null	null	null	null	null	9.24	Std_H.1	130.08641:6399598 131.08976:467857 132.09312:4180161		2673692	876038	1197126	298380	3705624	381381	1423378	1522709	925658	1390076	1280095	2796722	2346598	349298	1183205	2843506	3044848	1298030
810	27.613	130.08646	L-beta-Homoproline; LC-ESI-QTOF; MS2; CE	[M+H]+		0.711	TRUE	null	130.08626	C6H11NO2	Pyrrolidines	ADSALMJPJUKESW-YFKPBYRVSA-N	OC(=O)C[C@@H]1CCCN1	430	FALSE	TRUE	TRUE		FALSE	FALSE	null	null	86.9	null	69.1	87.6	100	24.54	MSMS_pos.1	130.0864:2683459 131.08975:230198 132.09311:1812098	55.54525:2334 60.0558:2306 69.07005:5546 70.06519:197380 71.06887:5283 72.08094:2781 80.80258:2181 84.04431:4023 84.08087:3647 85.039:2335 85.06504:4583 86.05978:2580 86.09616:12158 87.05514:2426 87.09136:3266 97.60551:2326 112.05019:3832 112.07607:3503 130.05:3063 130.08659:71200 130.1232:2450	2243434	3149469	2823962	3383791	1842380	3043719	3089928	3132156	3468040	3111553	3469216	3060446	2273765	2969321	3210031	2047088	1701114	3137520
811	10.415	130.08646	Unknown	[M+H]+	found in higher mz's MsMs_830	0.659	TRUE	null	null	null	null	null	null	999	FALSE	FALSE	FALSE		FALSE	FALSE	null	null	null	null	null	null	null	20.34	MSMS_pos.1	130.08643:33513306 131.08978:2628326 132.09314:11353303	55.4856:7947 57.07006:179406 67.05427:14227 69.07004:13644 70.06515:1632416 71.06886:27851 72.08092:8677 74.09651:295801 82.53164:9713 84.04449:57916 84.08082:1582659 85.03973:11794 85.08424:43726 86.06052:13593 86.09689:27096 88.07566:25131 96.07687:8919 96.08401:8821 108.02491:9760 112.07493:9756 118.07726:8903 130.04999:40210 130.08655:994307 130.12317:18938 130.15974:1024529	17182990	499565	321130	4840687	18166414	3168356	1366547	299463	304837	4432890	505077	1179826	22632522	907423	169186	39225752	34537736	2728289
812	14.229	130.08646	Unknown	[M+H]+		0.136	TRUE	null	null	null	null	null	null	999	FALSE	FALSE	FALSE		FALSE	FALSE	null	null	null	null	null	null	100	4.88	MSMS_pos.1	130.08643:9107957 131.08978:986458 132.09314:15028572	57.0701:27173 58.06528:6647 60.08096:2828 69.07005:8105 70.06516:670389 71.04954:5029 71.06833:12241 72.08088:17812 74.09652:31758 83.06048:4760 84.0443:93391 84.05545:16977 84.08086:5881 85.02857:9113 85.03973:4833 86.06052:5262 86.09614:14847 87.04356:3009 87.05512:4538 88.07571:23682 101.10709:4293 112.07606:8811 112.08731:3735 113.05941:3709 129.06656:4713 129.10271:24239 129.13892:6516 130.0…	4473338	277867	221714	157779	5548179	156880	295916	249987	239677	237144	211128	292377	5998722	292799	230844	9344205	4618624	247740
813	17.445	130.08649	Unknown	[M+H]+		0.026	FALSE	null	null	null	null	null	null	999	FALSE	FALSE	FALSE		FALSE	FALSE	null	null	null	null	null	null	null	5.54	QC_1.1	130.08649:7962549 131.08984:536030 132.0932:23517546		5780848	338234	318663	994725	6280748	1615591	294338	341470	239528	401205	223605	351014	5408784	314443	293742	5600784	6318627	249011
814	23.474	130.09731	Unknown	[M+H]+		0.04	FALSE	null	null	null	null	null	null	999	FALSE	FALSE	FALSE		FALSE	FALSE	null	null	null	null	null	null	null	5.87	10311	130.09731:4967957 131.10066:282337 132.10402:523813		548	22931	26304	1781477	230	4967957	50525	106181	57065	1537115	100525	54326	219	57505	28697	87	334118	52262
815	26.457	130.10872	w/o MS2:Metformin; LC-ESI-ITFT; MS2; CE	[M+H]+		0.004	FALSE	null	130.10872	C4H11N5	Biguanides	XZWYZXLIPXDOLR-UHFFFAOYSA-N	CN(C)C(=N)NC(N)=N	530	FALSE	TRUE	FALSE		FALSE	FALSE	null	null	100	null	null	null	null	31.16	7049	130.10872:5504054 131.11207:1007226 132.11543:369258		8771	279790	13015	0	0	14238	14664	15090	9664	0	8563	0	71630	0	8539	0	12714	9923
816	23.474	130.10884	Unknown	[M+H]+		0.015	FALSE	null	null	null	null	null	null	999	FALSE	FALSE	FALSE		FALSE	FALSE	null	null	null	null	null	null	null	2.16	5767	130.10884:6878246 131.11219:664436 132.11555:356281		0	0	0	31223	0	30898	10530	0	0	0	0	0	0	0	10135	0	0	9728
817	5.581	130.1089	Unknown	[M+H]+		0.015	FALSE	null	null	null	null	null	null	999	FALSE	FALSE	FALSE		FALSE	FALSE	null	null	null	null	null	null	null	3.96	3385	130.1089:9807268 131.11225:1295378 132.11561:2013975		0	0	0	0	0	0	0	0	0	0	0	0	0	0	0	0	0	0
818	3.586	130.10901	Unknown	[M+H]+		0.004	FALSE	null	null	null	null	null	null	999	FALSE	FALSE	FALSE		FALSE	FALSE	null	null	null	null	null	null	null	39.25	3385	130.10901:6559960 131.11236:369031 132.11572:829271		166245	0	0	0	29863	0	0	12099	0	77787	0	0	0	0	0	13853	7337	0
819	7.253	130.10902	Unknown	[M+H]+		0.007	FALSE	null	null	null	null	null	null	999	FALSE	FALSE	FALSE		FALSE	FALSE	null	null	null	null	null	null	null	8.83	3385	130.10902:6060700 131.11237:1397984 132.11573:4061504		38116	0	0	0	0	124593	33105	0	0	0	0	0	0	0	0	0	0	0
820	3.566	130.12273	Unknown	[M+H]+		0.154	FALSE	null	null	null	null	null	null	999	FALSE	FALSE	FALSE		FALSE	FALSE	null	null	null	null	null	null	null	3.87	QC_1.2	130.12273:1457597 131.12608:477578 132.12944:0		146739	311972	196969	94585	248779	410771	457986	335919	496057	122350	319504	250180	233271	213672	411752	121007	285657	400422
821	27.572	130.12292	Unknown	[M+H]+	adduct linked to 1352_[M+Na]+; adduct linked to 1353_[M+Na]+	0.956	TRUE	null	null	null	null	null	null	999	FALSE	FALSE	FALSE		FALSE	FALSE	null	null	null	null	null	null	null	17.73	MSMS_pos.1	130.12265:8115223 131.126:1297700 132.12936:0	55.05452:3034 57.07024:12898 57.72972:2465 58.06529:2884 67.05428:6390 69.07022:20775 70.06528:110783 71.04898:6186 71.08591:2826 72.04438:2710 72.08093:2676 73.06499:3916 74.06023:23535 74.09655:3811 84.08086:7057 85.06504:7782 85.10152:4326 86.05978:6648 86.09621:76054 87.04358:3093 87.09984:2634 88.07575:56417 89.94033:2733 95.04896:2444 101.07913:2462 102.09114:6306 107.95041:6763 112.05019:3…	16244252	1573930	1446649	1259748	12617708	1164523	1227847	974227	1327606	1046823	1211186	935550	15972361	1252271	1290194	13914592	12250081	1051783
822	17.134	130.15895	Unknown	[M+H]+		0.128	FALSE	null	null	null	null	null	null	999	FALSE	FALSE	FALSE		FALSE	FALSE	null	null	null	null	null	null	null	19.42	1545	130.15895:9099673 131.1623:686005 132.16566:0		0	596848	678142	479062	75681	581493	558140	669594	394855	680678	645793	745554	189847	825086	1131070	179121	48954	672991
823	18.079	130.15898	Unknown	[M+H]+		0.022	FALSE	null	null	null	null	null	null	999	FALSE	FALSE	FALSE		FALSE	FALSE	null	null	null	null	null	null	null	47.67	Blank_2.1	130.15898:9091108 131.16233:1054362 132.16569:0		98004	1159437	1085781	912382	127269	1114226	927588	1179423	932455	1031548	1063180	1210827	134294	1155509	1024338	36321	44316	922494
824	3.328	130.15898	Unknown	[M+H]+		0.132	FALSE	null	null	null	null	null	null	999	FALSE	FALSE	FALSE		FALSE	FALSE	null	null	null	null	null	null	null	5.3	6855	130.15898:2203169 131.16233:0 132.16569:0		266018	1258952	1489097	1286546	332377	1378354	1473532	1424496	1319630	1251106	1513332	1327677	220702	1539073	1379232	219359	162740	1500021
825	18.355	130.15903	Unknown	[M+H]+		0.011	FALSE	null	null	null	null	null	null	999	FALSE	FALSE	FALSE		FALSE	FALSE	null	null	null	null	null	null	null	43.45	Blank_1.1	130.15903:7580998 131.16238:480814 132.16574:0		96800	986610	1162377	942325	40594	977315	1061174	1034261	1051424	1045206	947264	1168827	126466	1368192	921804	97818	32197	980563
826	7.003	130.15904	Unknown	[M+H]+		0.385	TRUE	null	null	null	null	null	null	999	FALSE	FALSE	FALSE		FALSE	FALSE	null	null	null	null	null	null	null	19.82	MSMS_pos.2	130.159:8086514 131.16235:790589 132.16571:0	57.07011:38303 58.06534:1803 58.07332:2213 59.54704:1395 61.20932:1336 62.98182:30858 67.21365:1459 67.60447:8904 67.60631:5442 71.74197:1837 74.09634:68187 75.09975:2458 76.58341:1337 81.99818:1274 83.73711:1460 84.08084:2512 86.0599:3912 86.09626:5784 88.11205:6134 88.7216:1437 100.36554:1336 101.36626:1295 112.07561:3786 120.04947:1691 123.86136:1310 129.13843:15637 129.95724:140519 130.08664:…	531918	6445938	6774086	5382878	629068	4460060	6782834	8549809	7201280	4226532	6593877	6059602	621763	6968570	6676748	999358	718394	6981818
827	14.838	130.15909	Unknown	[M+H]+	similar chromatogram in higher mz_5810	0.923	TRUE	null	null	null	null	null	null	999	FALSE	FALSE	FALSE		FALSE	FALSE	null	null	null	null	null	null	null	244.9	MSMS_pos.1	130.15894:65872560 131.16229:6593479 132.16565:88516	56.04972:45203 57.07014:79463 62.67051:9236 64.25486:9019 67.05427:8841 68.65266:9806 70.06512:332519 71.06829:9944 74.09653:122448 84.04428:2891576 85.02848:126904 85.04773:101772 86.09613:17313 87.04356:14248 88.07567:19186 95.01292:22487 100.10106:9810 102.05491:70659 117.28649:9785 130.04993:631768 130.08676:129578 130.12317:26329 130.15976:495741	37556432	30087040	22628354	28415954	14964524	22766036	21153612	37176872	26361534	27618308	15233749	46936584	24857010	25599718	29368460	14999730	22037754	27533498
828	3.737	130.15912	Unknown	[M+H]+		0.462	FALSE	null	null	null	null	null	null	999	FALSE	FALSE	FALSE		FALSE	FALSE	null	null	null	null	null	null	null	10.94	Std_G.2	130.15912:2388282 131.16247:0 132.16583:0		576094	1034182	1203114	813698	513098	810223	1038615	1084657	1061362	784716	1087762	1111282	155617	1240659	1140308	279644	168850	1234736
829	6.395	130.15913	Unknown	[M+H]+		0.74	TRUE	null	null	null	null	null	null	999	FALSE	FALSE	FALSE		FALSE	FALSE	null	null	null	null	null	null	null	28.99	MSMS_pos.2	130.15903:9855858 131.16238:1054700 132.16574:0	57.07011:51203 58.07332:2598 62.9818:29515 66.10235:1708 68.27637:2559 68.27797:3255 70.06509:4074 72.08063:2166 74.09633:80266 75.09975:3462 86.0963:54886 88.11205:8204 94.6267:1683 105.54462:2379 105.54771:2569 124.22498:1996 129.13841:15351 129.95721:133616 130.08662:5066 130.12251:2351 130.15913:575171	606613	7419799	6702758	5594648	569783	7163524	8949214	5805326	9774428	4954212	9036358	8342899	736590	8012606	8897432	660321	746128	9131002
830	10.495	130.15926	Unknown	[M+H]+	similar chromatogram in higher mz_2333	0.264	FALSE	null	null	null	null	null	null	999	FALSE	FALSE	FALSE		FALSE	FALSE	null	null	null	null	null	null	null	174.99	MSMS_pos.1	130.15926:25296638 131.16261:1977427 132.16597:0		18446820	1696059	1838389	1532056	19867954	1211346	1650379	1861550	1893251	1462630	1709876	1750055	20635010	2116913	1758341	18567762	21989686	2106698
831	10.351	130.15927	Unknown	[M+H]+	ion correlated with 1275	0.139	TRUE	null	null	null	null	null	null	999	FALSE	FALSE	FALSE		FALSE	FALSE	null	null	null	null	null	null	null	177.03	MSMS_pos.1	130.15927:24077990 131.16262:1456381 132.16598:0	53.00263:9019 56.04974:37534 57.07018:42275 70.06512:1439702 71.06881:36857 74.09647:64625 84.04426:2914871 84.08063:34101 85.04047:25706 85.04769:105391 85.06427:8341 86.09634:34374 87.04433:6919 88.07565:28011 89.94031:9934 107.95145:9285 112.07604:15429 112.0873:9520 121.96567:10136 130.04991:436110 130.08649:482804 130.12315:22270 130.15967:252351	18761816	1728882	1689514	1643780	20264062	1593766	1727240	1861550	1809491	1500664	1709876	1752018	20907572	2116913	1861581	18934196	19278350	2106698
832	27.602	130.3463	Unknown	[M+Na]+	adduct linked to 702_[M+NH4]+	0.513	FALSE	null	null	null	null	null	null	999	FALSE	FALSE	FALSE		FALSE	FALSE	null	null	null	null	null	null	null	1252.18	2327	130.3463:697701 131.34965:0 132.35301:0		0	320682	335610	0	0	363120	522590	328439	538928	0	584145	0	0	260767	490517	0	0	544131
833	4.564	130.49673	Unknown	[M+H]+		0.077	FALSE	null	null	null	null	null	null	999	FALSE	FALSE	FALSE		FALSE	FALSE	null	null	null	null	null	null	null	4644.37	6103	130.49673:3971100 131.50008:0 132.50344:0		0	348499	0	0	0	0	1361849	0	0	189646	0	1604987	0	0	0	0	0	362620
834	15.2	130.95773	Unknown	[M+H]+		0.179	FALSE	null	null	null	null	null	null	999	FALSE	FALSE	FALSE		FALSE	FALSE	null	null	null	null	null	null	null	55.44	359	130.95773:6946012 131.96108:0 132.96444:0		6428817	0	0	33356	6374574	0	0	0	0	0	0	0	5809376	0	0	5546306	5340506	0
835	13.048	130.95773	Unknown	[M+H]+		0.308	FALSE	null	null	null	null	null	null	999	FALSE	FALSE	FALSE		FALSE	FALSE	null	null	null	null	null	null	null	50.4	311	130.95773:3751510 131.96108:0 132.96444:0		67997	3527620	3710269	3462210	50575	2371185	2743902	3307224	3561316	3039743	2227739	2900362	46674	3155831	3310136	66622	0	1819436
836	8.755	130.95819	Unknown	[M+H]+		0.018	FALSE	null	null	null	null	null	null	999	FALSE	FALSE	FALSE		FALSE	FALSE	null	null	null	null	null	null	null	27.47	4295	130.95819:2966713 131.96154:0 132.9649:0		0	2052430	2679526	1632147	0	2323668	2713038	2407225	2566901	1585526	2707763	2138498	0	2563248	2695792	0	0	2602652
837	29.384	130.96637	Unknown	[M+H]+		0.26	FALSE	null	null	null	null	null	null	999	FALSE	FALSE	FALSE		FALSE	FALSE	null	null	null	null	null	null	null	11.03	1321	130.96637:3228838 131.96972:141222 132.97308:1376885		1036848	0	0	0	3097285	0	0	0	0	0	0	0	1323770	0	0	2060216	963260	0
838	29.508	130.9664	Unknown	[M+H]+		0.121	FALSE	null	null	null	null	null	null	999	FALSE	FALSE	FALSE		FALSE	FALSE	null	null	null	null	null	null	null	11.69	5001	130.9664:3402115 131.96975:216468 132.97311:1483690		1007916	0	0	0	3126536	0	0	0	0	0	0	0	1340417	0	0	608469	3092917	0
839	9.606	131.04512	Unknown	[M+H]+		0.077	FALSE	null	null	null	null	null	null	999	FALSE	FALSE	FALSE		FALSE	FALSE	null	null	null	null	null	null	null	14.7	5129	131.04512:3404274 132.04847:0 133.05183:0		47729	0	53556	70185	148459	424917	0	0	0	0	0	0	321054	0	0	281191	2798934	0
840	9.779	131.04951	Unknown	[M+H]+		0.059	FALSE	null	null	null	null	null	null	999	FALSE	FALSE	FALSE		FALSE	FALSE	null	null	null	null	null	null	null	18.54	871	131.04951:7567314 132.05286:772213 133.05622:0		1169399	0	0	70185	290089	335116	0	0	0	0	0	0	412212	0	0	582204	2859234	0
841	6.096	131.06013	Unknown	[M+H]+		0.007	FALSE	null	null	null	null	null	null	999	FALSE	FALSE	FALSE		FALSE	FALSE	null	null	null	null	null	null	null	14.68	Std_D.1	131.06013:3450729 132.06348:1608513 133.06684:204478		0	0	0	0	21648	63627	0	0	0	0	0	0	0	121312	0	28137	0	0
842	8.075	131.07011	Unknown	[M+H]+		0.018	FALSE	null	null	null	null	null	null	999	FALSE	FALSE	FALSE		FALSE	FALSE	null	null	null	null	null	null	null	10.43	Std_C.2	131.07011:2802310 132.07346:0 133.07682:0		81736	60697	0	65254	32482	0	0	0	45613	0	0	35160	56884	0	0	80290	503908	0
843	5.644	131.07014	Mevalonolactone	[M+H]+		0.029	FALSE	4.841	131.0703	null	null	null	null	annotated by user-defined text library	TRUE	TRUE	FALSE		FALSE	FALSE	null	null	99.8	99.7	null	null	null	43.03	Std_A.1	131.07014:32175302 132.07349:2861178 133.07685:732406		265096	0	0	0	56777	0	270534	0	0	0	41201	67055	69413	208463	0	158763	311684	0
844	14.597	131.08153	Unknown	[M+H]+		0.037	FALSE	null	null	null	null	null	null	999	FALSE	FALSE	FALSE		FALSE	FALSE	null	null	null	null	null	null	null	56.64	Std_E.2	131.08153:35713196 132.08488:3080431 133.08824:596805		32699	33237	30736	560089	33014	1136113	42271	34026	25853	386292	67499	98916	88600	54232	65743	56871	41029	28823
845	6.958	131.08157	Unknown	[M+H]+	adduct linked to 1259_[M+NH4]+; adduct linked to 1364_[M+Na]+	0.473	FALSE	null	null	null	null	null	null	999	FALSE	FALSE	FALSE		FALSE	FALSE	null	null	null	null	null	null	null	7.77	1249	131.08157:2545207 132.08492:0 133.08828:917037		544564	138088	119504	0	43327	0	510614	0	298397	0	237318	171641	665539	242550	161126	376180	48025	256573
846	3.445	131.08578	Unknown	[M+H]+		0.311	FALSE	null	null	null	null	null	null	999	FALSE	FALSE	FALSE		FALSE	FALSE	null	null	null	null	null	null	null	6.81	Std_B.1	131.08578:14754421 132.08913:0 133.09249:2336343		348440	44734	111448	19647	118756	60675	44431	104051	60790	69950	535325	721457	599649	185223	71358	120917	278337	283150
847	18.931	131.11783	Unknown	[M+H]+		0.564	TRUE	null	null	null	null	null	null	999	FALSE	FALSE	FALSE		FALSE	FALSE	null	null	null	null	null	null	100	10.05	MSMS_pos.2	131.11809:5134328 132.12144:273818 133.1248:141320	51.09234:1315 57.07007:2098 57.69509:1253 58.06534:1413 60.04459:2617 62.00922:1202 66.76305:1095 69.13329:1689 70.06519:6435 72.0444:11962 72.08093:51570 73.04768:1498 73.08411:1959 74.09631:6169 86.09624:16368 87.09179:26216 88.07557:18045 88.83028:1307 90.61734:1255 98.76184:1081 114.09154:136842 115.09505:8573 115.8447:1198 117.90772:1123 119.48444:1104 125.05513:1178 130.14223:2186 130.15912…	731558	2340695	2240938	2854266	1142259	1676207	1908847	2851198	1768319	2893718	1896258	2842408	1212576	1581772	1859043	3109495	1202129	2141001
848	6.742	131.11783	Unknown	[M+H]+		0.707	FALSE	null	null	null	null	null	null	999	FALSE	FALSE	FALSE		FALSE	FALSE	null	null	null	null	null	null	null	12.61	8567	131.11783:6558656 132.12118:0 133.12454:0		2906377	2522460	4161461	3054780	1857367	1555841	1070043	3861178	3142370	3290726	507185	2054109	3040560	669270	1529983	1898529	2924258	632864
849	19.352	131.11784	N-Acetylputrescine	[M+NH4]+	adduct linked to 453_[M+H]+	0.132	FALSE	21.679	131.11807	null	null	null	null	annotated by user-defined text library	TRUE	TRUE	FALSE		FALSE	FALSE	null	null	96.7	93.6	null	null	null	82.77	Std_E.2	131.11784:112386784 132.12119:8377261 133.12455:283590		980277	2545667	1705375	2680300	1305275	2327538	1840583	1575180	1768333	2996414	1896258	3124398	1404084	1641330	1500504	1058307	4669560	2141001
850	27.445	131.11786	Unknown	[M+NH4]+	adduct linked to 451_[M+H]+	0.828	TRUE	null	null	null	null	null	null	999	FALSE	FALSE	FALSE		FALSE	FALSE	null	null	null	null	null	null	null	6.26	QC_MSMS_pos.2	131.11786:10621119 132.12121:589552 133.12457:241089	50.87882:1490 58.06519:5750 67.43771:1621 69.91242:1666 70.06516:62878 71.33171:1562 72.08069:26674 77.50715:1479 79.18559:1537 85.68674:1705 86.05997:2237 86.09633:106063 87.09146:272217 88.07565:154866 88.09483:14741 89.23275:1934 91.58648:1656 114.09161:26886 116.45031:1703 117.36086:1682 130.15924:5188 131.11801:37167	1830875	2363318	1564108	3141945	1793381	1772863	1886945	2587743	1558070	3185022	1604959	2810734	1513537	1992364	1129956	1712134	1955372	1625542
851	13.563	131.11789	w/o MS2:N-Acetylputrescine; LC-ESI-QTOF; MS2; CE	[M+H]+		0.088	FALSE	null	131.11789	C6H14N2O	Carboximidic acids	KLZGKIDSEJWEDW-UHFFFAOYSA-N	CC(O)=NCCCCN	530	FALSE	TRUE	FALSE		FALSE	FALSE	null	null	100	null	null	null	null	265.81	3127	131.11789:1029532992 132.12124:76107000 133.1246:4127568		523337	988952	849641	971770	796135	604671	884351	884362	736320	1156767	774679	995986	899908	771585	630984	765408	962139	813036
852	5.686	131.11789	Unknown	[M+H]+		0.652	FALSE	null	null	null	null	null	null	999	FALSE	FALSE	FALSE		FALSE	FALSE	null	null	null	null	null	null	null	10.85	7735	131.11789:7989384 132.12124:0 133.1246:0		850664	2522460	4423182	2923108	779419	2401631	1137347	2909468	3341668	549377	953590	2380049	872213	0	2032790	388989	1043943	1176306
853	27.628	131.3183	Unknown	[M+H]+		0.004	FALSE	null	null	null	null	null	null	999	FALSE	FALSE	FALSE		FALSE	FALSE	null	null	null	null	null	null	null	6.28	QC_2.2	131.3183:103593 132.32165:0 133.32501:0		0	40662	0	0	0	0	47552	0	49362	0	30351	0	0	13971	22664	0	0	33439
854	4.426	131.3647	Unknown	[M+H]+	ion correlated with 1267; ion correlated with 1001; similar chromatogram in higher mz_1680	0.161	FALSE	null	null	null	null	null	null	999	FALSE	FALSE	FALSE		FALSE	FALSE	null	null	null	null	null	null	null	14168.75	6039	131.3647:12138868 132.36805:0 133.37141:0		0	0	0	0	0	0	3271624	0	0	78546	37315	3502946	0	0	0	0	0	0
855	11.027	131.39561	Unknown	[M+H]+		0.018	FALSE	null	null	null	null	null	null	999	FALSE	FALSE	FALSE		FALSE	FALSE	null	null	null	null	null	null	null	17.26	QC_7.2	131.39561:242236 132.39896:0 133.40232:0		0	0	0	0	0	0	0	0	0	0	0	0	67795	0	0	37275	0	0
856	4.743	131.64304	Unknown	[M+H]+		0.022	FALSE	null	null	null	null	null	null	999	FALSE	FALSE	FALSE		FALSE	FALSE	null	null	null	null	null	null	null	108.26	9591	131.64304:3322021 132.64639:0 133.64975:0		0	0	0	0	0	0	0	0	0	0	0	1004483	912648	0	0	691166	0	0
857	27.553	131.74925	Unknown	[M+H]+	ion correlated with 1725; ion correlated with 6891; ion correlated with 68	0.289	FALSE	null	null	null	null	null	null	999	FALSE	FALSE	FALSE		FALSE	FALSE	null	null	null	null	null	null	null	2468.98	2327	131.74925:473714 132.7526:0 133.75596:0		0	0	42258	0	0	0	287649	0	292919	0	304036	17127	0	0	301238	0	0	266514
858	14.143	132.02759	Unknown	[M+H]+		0.505	FALSE	null	null	null	null	null	null	999	FALSE	FALSE	FALSE		FALSE	FALSE	null	null	null	null	null	null	null	25.88	4263	132.02759:1583008 133.03094:0 134.0343:0		3129	327571	213860	793606	28707	872510	271647	787025	92510	712780	148339	184246	42476	275722	83641	9257	215139	227845
859	14.091	132.03723	Unknown	[M+H]+	ion correlated with 879	0.223	FALSE	null	null	null	null	null	null	999	FALSE	FALSE	FALSE		FALSE	FALSE	null	null	null	null	null	null	null	49.25	4361	132.03723:5827914 133.04058:0 134.04394:0		280427	0	28440	0	452561	0	0	33111	0	0	0	0	743594	0	9543	455446	2376794	0
860	7.025	132.04408	Unknown	[M+Na]+	adduct linked to 384_[M+H]+	0.128	FALSE	null	null	null	null	null	null	999	FALSE	FALSE	FALSE		FALSE	FALSE	null	null	null	null	null	null	null	50.36	3753	132.04408:4684112 133.04743:0 134.05079:91556		644173	0	0	0	113020	0	0	0	42480	0	0	0	33493	0	0	1030044	103705	0
861	14.631	132.05388	Unknown	[M+H]+	found in higher mz's MsMs_864	0.026	TRUE	null	null	null	null	null	null	999	FALSE	FALSE	FALSE		FALSE	FALSE	null	null	null	null	null	null	null	23.57	MSMS_pos.1	132.05746:1002480 133.06081:348530 134.06417:0	68.04963:154633 69.07004:321093 79.05385:147329 86.06052:292947 86.07112:285109 87.05515:1188808 90.05528:40390420 91.05254:227381 91.05792:1101889 114.0663:857283 114.09161:503012 115.05016:479751 132.07664:27699498	0	233306	267798	1316102	223361	2142798	133799	234154	11351	1329264	402563	395319	604540	240320	55252	623830	2046329	303321
862	8.536	132.06563	N-Acetyl-L-Alanine	[M+H]+	adduct linked to 1285_[M+NH4]+	0.015	FALSE	8.583	132.06566	null	null	null	null	annotated by user-defined text library	TRUE	TRUE	FALSE		FALSE	FALSE	null	null	99.4	98.8	null	null	null	547.15	Std_E.2	132.06563:123030056 133.06898:7693406 134.07234:1392743		1277718	76613	55270	891840	1665056	364401	0	52172	0	465239	0	150609	1263118	65466	0	1413039	4487201	66342
863	13.991	132.06566	5-Aminolevulinate	[M+H]+	adduct linked to 1377_[M+Na]+; adduct linked to 1378_[M+Na]+	0.011	FALSE	13.365	132.06573	null	null	null	null	annotated by user-defined text library	TRUE	TRUE	FALSE		FALSE	FALSE	null	null	100	100	null	null	null	3474.73	Std_C.2	132.06566:639238784 133.06901:36598056 134.07237:4351440		5350255	2580386	2769819	3530931	8312280	10545872	3418504	612537	2639114	3247814	3727390	4814939	9160745	3559875	2803512	16846584	68824176	5812095
864	14.122	132.07658	Creatine	[M+H]+	similar chromatogram in higher mz_2097; similar chromatogram in higher mz_2107; similar chromatogram in higher mz_4549; similar chromatogram in higher mz_4006; similar chromatogram in higher mz_879; found in higher mz's MsMs_879; adduct linked to 1381_[M+Na]+	0.93	TRUE	14.108	132.07701	null	null	null	null	annotated by user-defined text library	TRUE	TRUE	FALSE		FALSE	FALSE	null	null	99.9	100	null	null	null	2919.79	MSMS_pos.1	132.07687:862397568 133.08022:48455436 134.08358:5299008	68.6829:65952 69.07005:167287 79.05452:99267 87.05495:301217 90.0553:9078374 91.05831:132386 92.04715:68827 96.08045:90727 114.06623:280198 114.09164:226464 115.05018:87036 132.07668:5690511	190632976	264548096	256071584	812813824	205158704	763237248	225904128	743050304	65593304	683749376	118947056	150116592	483113728	267971328	72828120	277691840	1118963712	220117728
865	15.415	132.07678	w/o MS2:Creatine; LC-ESI-ITFT; MS2; m/z	[M+H]+		0.04	FALSE	null	132.07675	C4H9N3O2	Alpha amino acids and derivatives	CVSVTCORWBXHQV-UHFFFAOYSA-N	CN(CC(O)=O)C(N)=N	530	FALSE	TRUE	FALSE		FALSE	FALSE	null	null	100	null	null	null	null	19.07	7863	132.07678:4634692 133.08013:285453 134.08349:0		613432	243975	211648	562808	347454	283838	219564	942449	104703	198203	127478	180432	588107	199639	89821	768012	467881	345227
866	3.87	132.08076	w/o MS2:2-Methylindole; ESI-ITFT; direct injection; MS2; CE	[M+H]+	ion correlated with 1051	0.037	FALSE	null	132.08078	C9H9N	Indoles	BHNHHSOHWZKFOX-UHFFFAOYSA-N	CC1=CC2=CC=CC=C2N1	530	FALSE	TRUE	FALSE		FALSE	FALSE	null	null	100	null	null	null	null	51.15	Std_C.2	132.08076:62731760 133.08411:4751225 134.08747:0		92640	35594	20039	0	0	26780	33436	19079	746097	1372237	17141	21314	0	0	0	58509	0	45390
867	15.108	132.10175	Unknown	[M+H]+	adduct linked to 1392_[M+NH4]+	0.249	TRUE	null	null	null	null	null	null	999	FALSE	FALSE	FALSE		FALSE	FALSE	null	null	null	null	null	null	93.3	17.37	MSMS_pos.1	132.1021:36902592 133.10545:2934361 134.10881:149042	55.05451:6000 58.06528:4307 60.04475:5363 61.03986:6140 67.0543:21985 68.04963:16935 69.07014:466878 70.02901:9569 70.06519:24891 70.0735:11402 71.06828:11674 72.05539:9112 72.08092:15857 73.0651:70207 74.02351:205056 74.93122:5885 79.0546:182168 80.05743:6065 84.08086:11481 86.05976:12083 86.09628:33844 87.05523:100404 88.03969:21932 88.07566:7462 90.05522:22167 96.08058:129903 97.06447:99664 97…	15444680	536076	496619	1761130	14129279	2614494	340094	504224	315151	1382771	318836	721789	17313252	598217	290592	14978894	9796476	353317
868	13.224	132.10176	Aminocaproic acid; LC-ESI-QTOF; MS2; CE	[M+H]+		0.355	TRUE	null	132.1019	C6H13NO2	Medium-chain fatty acids	SLXKOJJOQWFEFD-UHFFFAOYSA-N	NCCCCCC(O)=O	430	FALSE	TRUE	TRUE		FALSE	FALSE	null	null	96.3	null	91.6	96.3	100	39.33	MSMS_pos.1	132.10208:52265424 133.10543:3192618 134.10879:0	55.05413:9645 58.06528:9815 63.41357:9050 67.05427:41236 68.04967:53090 69.07006:1101509 70.06516:44461 70.0735:29794 71.04954:22348 71.06829:23999 71.08591:13035 72.04437:13897 72.05539:11185 72.08092:38786 73.06502:144380 79.05452:436915 80.05811:11152 84.08086:21774 86.06052:21493 86.09621:59624 87.37964:9895 90.05532:17518 96.08046:285751 97.06436:186259 97.08437:11177 99.85262:10684 112.9079…	45257760	290815	213642	670163	46783040	2048348	190416	44889	180684	867591	410288	186635	49690688	190599	162452	43738016	42485976	120242
869	9.282	132.10176	Norleucine	[M+H]+	similar chromatogram in higher mz_5247	0.766	TRUE	9.992	132.1019	null	null	null	null	annotated by user-defined text library	TRUE	TRUE	FALSE		FALSE	FALSE	null	null	97.1	94.3	null	null	null	101	QC_MSMS_pos.2	132.10205:14266280 133.1054:527487 134.10876:0	57.67311:1897 58.06519:20252 60.52433:3056 62.49001:1748 67.1312:1871 68.32648:2443 68.32835:5193 70.06514:3380 75.97403:1661 86.09632:663578 87.09954:27920 88.07565:5210 88.46146:2118 89.22754:1864 103.34086:1910 114.09105:4138 116.59047:1959 131.11801:3147 131.16217:3674 132.10182:477461	8060460	20348396	16079035	42627776	4238450	19378158	1351591	24719080	5492208	63174572	2627881	5916570	8207520	2765796	3958976	6606622	22988012	2605014
870	6.361	132.10178	w/o MS2:Leucine; LC-ESI-QTOF; MS2; CE	[M+H]+		0.205	FALSE	null	132.1019	C6H13NO2	Leucine and derivatives	ROHFNLRQFUQHCH-UHFFFAOYNA-N	CC(C)CC(N)C(O)=O	530	FALSE	TRUE	FALSE		FALSE	FALSE	null	null	99.9	null	null	null	null	53.44	Std_F.1	132.10178:55216804 133.10513:4161090 134.10849:0		1886978	3272270	1447946	642539	1720292	199259	254388	133752	2375946	283743	164076	646460	2200229	239558	544202	1818458	2466362	1317017
871	27.476	132.10178	Unknown	[M+NH4]+	ion correlated with 3039; ion correlated with 2452; ion correlated with 618; adduct linked to 967_[M+Na]+	0.022	FALSE	null	null	null	null	null	null	999	FALSE	FALSE	FALSE		FALSE	FALSE	null	null	null	null	null	null	null	5.37	Blank_1.1	132.10178:5173708 133.10513:793991 134.10849:0		4220674	763152	438097	806397	3960330	561405	447657	522592	539556	783229	456963	692587	4826532	554483	372975	3837346	2789193	455389
872	10.158	132.10179	Leucine	[M+H]+	similar chromatogram in higher mz_3032; similar chromatogram in higher mz_2889; similar chromatogram in higher mz_1017; similar chromatogram in higher mz_997; similar chromatogram in higher mz_998; similar chromatogram in higher mz_4257; similar chromatogram in higher mz_6379	0.85	TRUE	10.186	132.1019	null	null	null	null	annotated by user-defined text library	TRUE	TRUE	FALSE		FALSE	FALSE	null	null	99.9	100	null	null	null	233.1	QC_MSMS_pos.2	132.10172:14170253 133.10507:958939 134.10843:0	50.18516:1590 51.81667:1427 53.25228:1289 55.00035:1630 64.52106:1424 74.68362:1635 86.09633:431969 86.10163:2041 87.09338:1976 87.09956:26664 87.27483:1509 94.02679:1453 131.11803:4609 131.16217:2917 131.96082:1782 132.06728:2026 132.10175:39651	24614226	6412668	1627399	129100976	42105896	240677696	2498770	1704824	733654	106261072	3204620	6408886	32660212	2467009	1033210	32045678	194579360	3084830
873	10.668	132.10179	Beta-Leucine	[M+H]+		0.615	TRUE	10.607	132.1019	null	null	null	null	annotated by user-defined text library	TRUE	TRUE	FALSE		FALSE	FALSE	null	null	99.9	100	null	null	null	163.33	MSMS_pos.1	132.10211:53858308 133.10546:3884603 134.10882:0	58.06528:15099 61.03986:11804 62.92921:7083 69.07009:440471 70.06516:13509 71.06829:30238 71.79385:7286 74.09654:9039 79.05452:23174 86.09614:2988232 87.09984:85586 88.07567:7926 96.08044:11819 97.06532:12847 99.46004:7677 114.0914:88733 115.07593:10744 131.09021:11271 131.11868:16074 131.16284:23551 132.10248:134715	16333793	2813352	846912	56554308	31810444	115062896	669034	808376	337948	39628616	1230111	2131846	21766150	1436325	325274	19066948	94367824	1284343
874	7.083	132.10205	Isoleucine; LC-ESI-ITFT; MS2; CE 15.0 eV; [M+H]+	[M+H]+	similar chromatogram in higher mz_6688	0.707	TRUE	null	132.1019	C6H13NO2	Isoleucine and derivatives	AGPKZVBTJJNPAG-UHFFFAOYNA-N	CCC(C)C(N)C(O)=O	430	FALSE	TRUE	TRUE		FALSE	FALSE	null	null	83.4	null	66.7	75.5	100	69.59	QC_MSMS_pos.2	132.10204:8796430 133.10539:750039 134.10875:0	52.85333:1123 54.514:1187 57.30372:1143 59.80792:1172 70.06516:11192 84.08091:3713 84.59956:1308 86.05997:2607 86.09633:19956 87.09954:1422 88.07568:7959 88.83195:1343 89.0595:1836 109.2537:1261 114.09106:44903 114.6642:1265 115.09455:2896 118.13828:1639 123.37061:1267 131.11801:2015 131.16199:6905 132.10182:414588	6565870	7971984	1380622	486199	6093164	595536	347762	231773	2676406	876193	395068	1656305	7521652	374584	640748	5632066	5177839	1836554
875	5.887	132.10226	Aminocaproic acid; LC-ESI-QTOF; MS2; CE	[M+H]+		0.458	TRUE	null	132.1019	C6H13NO2	Medium-chain fatty acids	SLXKOJJOQWFEFD-UHFFFAOYSA-N	NCCCCCC(O)=O	430	FALSE	TRUE	TRUE		FALSE	FALSE	null	null	86.6	null	64.2	93.5	100	35.55	MSMS_pos.1	132.10175:2506996 133.1051:0 134.10846:0	58.06543:17380 59.07293:3605 61.03986:5828 68.04964:3021 69.07018:37648 70.06516:10628 71.0683:3377 72.04437:5300 72.08093:4712 73.06499:5981 79.05444:15825 86.05523:2669 86.05973:12270 86.09621:42948 86.45114:2507 87.05513:6628 87.09984:3620 88.07568:4946 89.06017:13192 92.04715:5906 96.08045:11057 97.06442:6417 114.05466:5313 114.09164:69933 115.07477:5015 131.11728:10573 132.10263:113978	3089800	3457164	237789	1025651	2326781	329366	229645	0	1367790	250906	143652	1024407	2054644	248888	544202	2986780	1879116	1088208
876	3.632	132.10234	Unknown	[M+H]+		0.136	FALSE	null	null	null	null	null	null	999	FALSE	FALSE	FALSE		FALSE	FALSE	null	null	null	null	null	null	null	4.46	1945	132.10234:2882934 133.10569:514781 134.10905:43859		1099402	301151	279645	113104	1360765	189115	136506	171924	226523	134458	167411	290158	1351827	245185	75814	1226042	864181	235486
877	17.482	132.10243	Unknown	[M+H]+		0.029	FALSE	null	null	null	null	null	null	999	FALSE	FALSE	FALSE		FALSE	FALSE	null	null	null	null	null	null	null	5.71	QC_2.1	132.10243:23937594 133.10578:1535920 134.10914:0		11813420	509108	402906	1283013	11596625	1617342	343764	372184	274423	956045	263200	586508	10617027	451391	251639	8250304	13220569	268204
878	20.763	132.10246	Unknown	[M+H]+		0.015	FALSE	null	null	null	null	null	null	999	FALSE	FALSE	FALSE		FALSE	FALSE	null	null	null	null	null	null	null	10.79	6329	132.10246:23047928 133.10581:1348545 134.10917:0		22201136	613954	400601	880110	20236676	1064421	288889	364166	325170	956798	332858	685634	21765000	464373	239818	18743032	18595658	376187
879	14.052	132.11665	Unknown	[M+H]+	ion correlated with 859	0.22	TRUE	null	null	null	null	null	null	999	FALSE	FALSE	FALSE		FALSE	FALSE	null	null	null	null	null	null	null	55.93	MSMS_pos.1	132.11577:1977675 133.11912:0 134.12248:0	56.64068:55077 63.25341:52028 68.0496:512262 69.07002:332086 79.05451:149017 86.05975:1221314 86.07112:97714 87.05506:815295 87.0636:75010 87.07901:61459 90.05531:17317192 91.05835:404556 97.06441:62877 114.06618:456589 114.09147:508740 115.05017:254157 132.07669:11112077 132.10262:244493	350077	55707	17418	59992	267293	36749	11673	10241	11276	33562	8063	30454	853516	32968	9828	531761	2395990	21689
880	14.133	132.12605	Unknown	[M+H]+		0.542	FALSE	null	null	null	null	null	null	999	FALSE	FALSE	FALSE		FALSE	FALSE	null	null	null	null	null	null	null	12.64	4263	132.12605:1694215 133.1294:0 134.13276:0		5787	248726	333074	1046459	34293	672620	206170	853067	96106	639565	151904	206096	465	283613	93260	49761	4379	242007
881	10.106	132.14151	Unknown	[M+H]+		0.062	FALSE	null	null	null	null	null	null	999	FALSE	FALSE	FALSE		FALSE	FALSE	null	null	null	null	null	null	null	21.43	871	132.14151:3833384 133.14486:0 134.14822:0		0	0	0	0	0	0	0	56467	0	0	0	0	0	76528	0	0	475476	52811
882	4.395	132.50761	Unknown	[M+H]+		0.095	FALSE	null	null	null	null	null	null	999	FALSE	FALSE	FALSE		FALSE	FALSE	null	null	null	null	null	null	null	17570.97	3143	132.50761:7672172 133.51096:0 134.51432:0		0	0	0	0	0	0	1557192	0	0	0	0	931952	0	0	0	0	0	0
883	4.281	132.98741	Unknown	[M+H]+		0.011	FALSE	null	null	null	null	null	null	999	FALSE	FALSE	FALSE		FALSE	FALSE	null	null	null	null	null	null	null	109.31	3143	132.98741:3912264 133.99076:0 134.99412:0		0	0	0	0	0	0	547302	0	0	649738	0	304042	0	0	0	0	0	0
884	18.316	133.02753	Unknown	[M+H]+	similar chromatogram in higher mz_6613	0.564	TRUE	null	null	null	null	null	null	999	FALSE	FALSE	FALSE		FALSE	FALSE	null	null	null	null	null	null	null	9.27	MSMS_pos.1	133.02792:1450748 134.03127:0 135.03463:26695	55.01811:2427 58.06529:3534 60.05579:3782 61.03997:25848 64.92751:4061 67.05428:5271 68.04964:4861 69.0701:171503 70.06516:8304 70.0735:18987 72.04437:5390 72.08093:9837 73.065:26368 74.06026:7331 79.05456:66855 80.05743:7332 84.08086:3441 86.09613:6564 90.05452:6888 91.93834:3146 96.08045:36240 97.06441:26951 97.08438:4921 98.06816:3267 105.06973:4341 109.94923:5267 114.05466:4544 114.09164:2012…	0	193386	254864	89174	16444	315183	217534	154760	118137	71366	199822	151297	0	135193	148845	0	344196	199940
885	6.605	133.032	Unknown	[M+H]+	adduct linked to 1299_[M+NH4]+	0.011	FALSE	null	null	null	null	null	null	999	FALSE	FALSE	FALSE		FALSE	FALSE	null	null	null	null	null	null	null	31.06	Std_D.1	133.032:5291566 134.03535:345771 135.03871:433472		26964	59080	0	0	0	0	0	0	0	0	0	0	0	54100	16738	0	0	0
886	11.006	133.03204	Unknown	[M+H]+	ion correlated with 1300; similar chromatogram in higher mz_1300; found in higher mz's MsMs_1300; adduct linked to 1300_[M+H]+	0.304	TRUE	null	null	null	null	null	null	999	FALSE	FALSE	FALSE		FALSE	FALSE	null	null	null	null	null	null	null	46.61	MSMS_pos.1	133.032:7083174 134.03535:222998 135.03871:512393	53.01582:2128 58.06528:4169 58.99506:2964 61.01095:24030 61.03992:26365 64.92751:4290 65.36393:2205 67.05428:2606 69.07008:101485 70.06516:9488 70.07351:9121 72.04437:3943 72.08093:3552 73.03952:4200 73.06499:7037 74.06026:5659 79.05451:20809 85.01073:2698 85.02858:5379 86.05977:8868 86.09618:263555 87.02662:32173 87.04357:3545 87.05513:5517 87.09976:31726 88.07567:3098 90.05451:13283 91.35494:23…	1072278	0	0	1179710	2347670	1308021	58376	0	0	532952	0	0	1860537	0	0	3259722	12846584	0
887	23.642	133.04929	Unknown	[M+H]+	ion correlated with 332; ion correlated with 570; ion correlated with 1877	0.004	FALSE	null	null	null	null	null	null	999	FALSE	FALSE	FALSE		FALSE	FALSE	null	null	null	null	null	null	null	93.97	Std_C.2	133.04929:4462499 134.05264:0 135.056:0		0	0	0	0	5469	0	0	0	0	0	0	0	0	0	0	5550	2703	0
888	7.831	133.05103	Unknown	[M+H]+	adduct linked to 1302_[M+NH4]+	0.029	FALSE	null	null	null	null	null	null	999	FALSE	FALSE	FALSE		FALSE	FALSE	null	null	null	null	null	null	null	12.85	Std_E.1	133.05103:4227636 134.05438:872994 135.05774:2041330		0	0	0	0	229088	0	0	0	0	0	0	0	0	0	0	70172	383399	0
889	11.43	133.06053	Ureidopropionic Acid	[M+H]+		0.018	FALSE	11.837	133.06081	null	null	null	null	annotated by user-defined text library	TRUE	TRUE	FALSE		FALSE	FALSE	null	null	99.8	100	null	null	null	560.36	Std_B.2	133.06053:127110520 134.06388:7710246 135.06724:713692		287686	0	0	0	146602	0	0	0	0	0	0	0	339976	0	0	266013	305958	0
890	15.042	133.06081	w/o MS2:Asparagine; LC-ESI-QTOF; MS2; CE	[M+Na]+	adduct linked to 393_[M+H]+; adduct linked to 495_[M+H]+	0.67	FALSE	null	133.06078	C4H8N2O3	Asparagine and derivatives	DCXYFEDJOCDNAF-UHFFFAOYNA-N	NC(CC(O)=N)C(O)=O	530	FALSE	TRUE	FALSE		FALSE	FALSE	null	null	100	null	null	null	null	99.91	9319	133.06081:121977112 134.06416:6993706 135.06752:918400		171538	6196593	2711278	68792296	748037	104379888	2492810	3211905	1246791	50785036	3008948	4424401	497200	2381157	815629	606396	2116398	2538863
891	8.436	133.06122	Unknown	[M+H]+	similar chromatogram in higher mz_6662	0.026	FALSE	null	null	null	null	null	null	999	FALSE	FALSE	FALSE		FALSE	FALSE	null	null	null	null	null	null	null	8.26	1401	133.06122:5001822 134.06457:0 135.06793:0		52031	0	0	0	322898	0	37719	0	44145	119580	0	0	83277	0	0	590860	832446	51905
892	4.551	133.06487	w/o MS2:trans-Cinnamaldehyde; LC-ESI-QTOF; MS2; CE	[M+H]+		0.011	FALSE	null	133.06479	C9H8O	Cinnamaldehydes	KJPRLNWUNMBNBZ-QPJJXVBHSA-N	O=C\C=C\C1=CC=CC=C1	530	FALSE	TRUE	FALSE		FALSE	FALSE	null	null	100	null	null	null	null	18.17	Std_B.2	133.06487:3158593 134.06822:662152 135.07158:0		0	0	0	0	198952	0	0	0	0	0	0	0	0	554940	0	0	0	0
893	11.233	133.07201	Unknown	[M+H]+	adduct linked to 1412_[M+Na]+	0.297	TRUE	null	null	null	null	null	null	999	FALSE	FALSE	FALSE		FALSE	FALSE	null	null	null	null	null	null	null	26.92	MSMS_pos.1	133.07204:9939305 134.07539:117157 135.07875:0	51.82779:2504 53.03889:3132 54.69897:2345 57.03373:4591 58.99506:9758 61.01097:77761 61.03991:162647 64.9275:3125 69.07011:76764 70.06516:9547 70.0735:10621 72.04437:4759 73.03951:10498 73.06499:8747 74.06026:5860 74.99033:6001 75.02669:5146 77.00559:3361 79.05455:31087 80.05743:3222 85.01073:10204 85.02859:13825 86.06052:5655 86.09618:46108 87.02663:124524 87.0559:3266 87.09983:5694 88.03021:419…	8226628	0	0	0	3369957	74713	0	0	0	0	0	72933	4132965	0	0	2017857	36017952	0
894	7.098	133.08142	Unknown	[M+H]+		0.139	FALSE	null	null	null	null	null	null	999	FALSE	FALSE	FALSE		FALSE	FALSE	null	null	null	null	null	null	null	8.86	183	133.08142:9602451 134.08477:390485 135.08813:538379		528716	87035	59775	208012	2008222	0	66135	292484	67677	280040	106011	400806	438735	0	63278	1791910	1922042	124617
895	6.051	133.0858	Unknown	[M+H]+		0.509	TRUE	null	null	null	null	null	null	999	FALSE	FALSE	FALSE		FALSE	FALSE	null	null	null	null	null	null	null	21.21	MSMS_pos.1	133.08551:7241642 134.08886:0 135.09222:0	55.33028:1957 55.49149:1784 57.43048:1924 86.09614:4203 89.0601:47655 92.05386:3550 127.56238:2439	437985	743411	691667	193805	560310	149628	1870563	2354200	639818	4820588	1470081	3013862	640904	86988	543819	709832	22143120	1182955
896	4.592	133.08589	Unknown	[M+H]+	found in higher mz's MsMs_6292	0.33	TRUE	null	null	null	null	null	null	999	FALSE	FALSE	FALSE		FALSE	FALSE	null	null	null	null	null	null	null	50.51	MSMS_pos.1	133.08513:7831347 134.08848:0 135.09184:0	56.73948:2159 58.88646:2113 66.01898:1901 79.55698:2182 82.54446:2570 82.74258:1928	1840621	0	319339	0	4893950	0	3450927	1439014	878940	7886768	313799	3161529	0	0	947571	4449120	12393739	512004
897	21.826	133.09689	Ornithine	[M+H]+	adduct linked to 500_[M+H]+	0.908	TRUE	21.832	133.0972	null	null	null	null	annotated by user-defined text library	TRUE	TRUE	FALSE		FALSE	FALSE	null	null	99.9	99.9	null	null	null	103.81	MSMS_pos.2	133.09723:1658327 134.10058:0 135.10394:0	63.52306:1166 65.29474:1427 65.70274:1303 68.07613:1175 69.1851:1386 70.06536:27908 71.06866:2245 72.0809:864026 72.10035:1783 72.67986:1483 77.72661:1158 86.09663:3850 88.07602:6092 98.64464:1264 108.72958:1215 110.33549:1395 112.95458:1245 114.09152:1381 115.08683:2486 116.07086:24724 116.10703:88266 119.36127:1267 123.8548:1426 129.96216:1440 132.61732:3663 132.62312:3460	2834024	4531743	2967574	50347832	6014938	109108800	3194870	1577825	974510	58419676	3303215	8611505	2641620	4065810	975869	3873046	26062390	2306364
898	3.84	133.10112	Unknown	[M+H]+		0.125	FALSE	null	null	null	null	null	null	999	FALSE	FALSE	FALSE		FALSE	FALSE	null	null	null	null	null	null	null	6.48	Std_B.1	133.10112:4759745 134.10447:0 135.10783:2555175		940648	0	0	31585	527383	0	67481	44391	0	32381	267345	185779	561097	0	0	382319	431927	107101
899	13.367	133.10544	Unknown	[M+H]+		0.095	FALSE	null	null	null	null	null	null	999	FALSE	FALSE	FALSE		FALSE	FALSE	null	null	null	null	null	null	null	8.05	Std_H.1	133.10544:5265693 134.10879:191583 135.11215:0		2937404	0	0	0	2657915	126776	14914	0	9650	82303	0	0	1310768	0	0	2797007	2765352	0
900	9.959	133.10843	Unknown	[M+H]+		0.051	FALSE	null	null	null	null	null	null	999	FALSE	FALSE	FALSE		FALSE	FALSE	null	null	null	null	null	null	null	625.83	74	133.10843:16407699 134.11178:1696338 135.11514:0		1510854	248913	0	8129976	2368584	15814203	0	1568662	211117	6348154	224733	422661	662840	145878	194800	461140	1095796	83985
901	12.508	133.13339	Unknown	[M+H]+	similar chromatogram in higher mz_5557; similar chromatogram in higher mz_1486	0.733	TRUE	null	null	null	null	null	null	999	FALSE	FALSE	FALSE		FALSE	FALSE	null	null	null	null	null	null	null	75.07	MSMS_pos.1	133.13354:1474761 134.13689:0 135.14025:0	53.00227:2688 55.05451:3685 58.06528:3950 61.03992:30594 64.9275:3036 67.05427:10579 68.04963:9054 69.07012:224724 70.06522:14567 70.07357:32020 71.04897:4429 72.04437:5538 72.08099:198998 73.06509:32392 73.08395:6094 74.0604:14930 79.05459:84790 80.05752:12102 86.05976:3924 86.09613:11251 87.05512:4647 87.09983:2751 88.03961:5540 88.07584:19141 90.05451:10157 90.35683:3009 95.04983:3162 96.08057…	596200	755655	498860	228215	530397	438583	443368	557265	101782	675450	0	1173475	1078368	379396	280968	460559	630314	84383
902	12.59	133.40971	Unknown	[M+H]+		0.004	FALSE	null	null	null	null	null	null	999	FALSE	FALSE	FALSE		FALSE	FALSE	null	null	null	null	null	null	null	45.55	QC_2.2	133.40971:343713 134.41306:0 135.41642:0		0	0	0	81634	0	0	0	69040	61459	78196	63910	42735	0	0	0	0	0	0
903	4.329	133.41187	Unknown	[M+H]+	ion correlated with 33; similar chromatogram in higher mz_1026	0.231	FALSE	null	null	null	null	null	null	999	FALSE	FALSE	FALSE		FALSE	FALSE	null	null	null	null	null	null	null	36200.74	6039	133.41187:15162267 134.41522:0 135.41858:0		157045	0	0	0	0	0	4263077	0	0	0	0	3420051	690608	0	0	0	0	0
904	8.151	134.02695	Unknown	[M+H]+	similar chromatogram in higher mz_5311; similar chromatogram in higher mz_1908; similar chromatogram in higher mz_2354; similar chromatogram in higher mz_4532	0.216	TRUE	null	null	null	null	null	null	999	FALSE	FALSE	FALSE		FALSE	FALSE	null	null	null	null	null	null	null	51.37	MSMS_pos.1	134.02727:1348274 135.03062:0 136.03398:225393	58.99506:8558 61.01092:4126 61.03986:11441 67.14239:2448 70.06516:3892 72.08151:2486 74.06026:3917 75.87403:1970 79.45744:2126 80.05743:2836 86.98968:4756 88.02167:127382 88.03962:2904 88.07568:4524 105.0003:5750 106.06467:7500 106.08643:4725 115.09468:3976 116.07066:5002 134.02744:24208 134.05984:11157	233644	0	24352	83601	263348	0	0	0	0	0	0	0	527623	0	0	144105	350394	0
905	10.271	134.03244	Unknown	[M+H]+	ion correlated with 4413; ion correlated with 6059	0.04	FALSE	null	null	null	null	null	null	999	FALSE	FALSE	FALSE		FALSE	FALSE	null	null	null	null	null	null	null	62.37	Std_B.2	134.03244:24549036 135.03579:1380187 136.03915:0		0	0	0	0	38133	0	0	0	0	0	0	0	0	0	0	58712	27498	0
906	14.846	134.04443	L-Aspartate	[M+H]+	similar chromatogram in higher mz_4846; similar chromatogram in higher mz_1010; similar chromatogram in higher mz_2454	0.905	TRUE	14.606	134.04501	null	null	null	null	annotated by user-defined text library	TRUE	TRUE	FALSE		FALSE	FALSE	null	null	99.6	99.3	null	null	null	159.28	MSMS_pos.1	134.04494:14971116 135.04829:979420 136.05165:0	50.62251:2325 66.76665:2244 70.02901:6295 70.07295:5076 72.08093:3053 74.02348:173128 74.05966:6601 74.93062:3364 75.0267:7442 79.05386:2596 85.20811:2125 87.05524:64097 88.03957:38538 88.05843:3720 98.09673:5807 100.11152:3050 107.04962:9919 115.09468:11413 116.03394:22957 125.19463:2224 133.06145:12754 133.10497:2756 134.11728:4177	209731	6127007	5196657	39881388	887521	71197224	2341778	5352592	1805174	46761912	4200434	3617196	1674710	3463548	1100449	1558717	8485663	5459936
907	7.773	134.04614	w/o MS2:Aspartic acid; LC-ESI-QTOF; MS2; CE	[M+H]+	ion correlated with 7354; ion correlated with 6815; similar chromatogram in higher mz_1311; similar chromatogram in higher mz_2625	0.011	FALSE	null	134.04478	C4H7NO4	Aspartic acid and derivatives	CKLJMWTZIZZHCS-UHFFFAOYNA-N	NC(CC(O)=O)C(O)=O	530	FALSE	TRUE	FALSE		FALSE	FALSE	null	null	90.3	null	null	null	null	317.3	Std_G.2	134.04614:4574390 135.04949:1720884 136.05285:0		0	0	0	0	0	0	0	0	0	0	36380	0	0	0	0	24667	168533	0
908	14.559	134.06009	Unknown	[M+H]+		0.051	FALSE	null	null	null	null	null	null	999	FALSE	FALSE	FALSE		FALSE	FALSE	null	null	null	null	null	null	null	8.2	Std_D.2	134.06009:6239084 135.06344:277219 136.0668:1018334		41833	145842	54955	50634	40128	4995532	63476	76146	22510	62935	102913	67860	43569	114089	44722	66648	76502	87797
909	6.107	134.06035	Unknown	[M+H]+	similar chromatogram in higher mz_1334	0.143	FALSE	null	null	null	null	null	null	999	FALSE	FALSE	FALSE		FALSE	FALSE	null	null	null	null	null	null	null	26.61	Std_G.1	134.06035:46723848 135.0637:4669624 136.06706:0		498915	65920	0	0	233636	0	126803	0	94222	0	83721	914278	90375	0	112466	68145	0	187951
910	8.939	134.06038	Unknown	[M+H]+	similar chromatogram in higher mz_2373; adduct linked to 1430_[M+Na]+; similar chromatogram in higher mz_929; similar chromatogram in higher mz_6470; similar chromatogram in higher mz_3484	0.029	FALSE	null	null	null	null	null	null	999	FALSE	FALSE	FALSE		FALSE	FALSE	null	null	null	null	null	null	null	45.91	Std_F.1	134.06038:12926213 135.06373:1182036 136.06709:422969		73777	0	0	0	76645	87187	0	0	0	0	43176	0	58791	0	0	41270	280699	0
911	15.267	134.08099	Unknown	[M+H]+		0.216	FALSE	null	null	null	null	null	null	999	FALSE	FALSE	FALSE		FALSE	FALSE	null	null	null	null	null	null	null	7.3	Std_G.1	134.08099:2400938 135.08434:0 136.0877:666495		58734	19980	26918	160452	94551	268466	392453	29500	19848	255959	28913	61938	61538	17596	51256	140226	612688	26404
912	7.611	134.08112	Unknown	[M+H]+	similar chromatogram in higher mz_1221	0.41	FALSE	null	null	null	null	null	null	999	FALSE	FALSE	FALSE		FALSE	FALSE	null	null	null	null	null	null	null	30.74	6777	134.08112:10079130 135.08447:571381 136.08783:314793		4128862	63704	72095	725174	1794033	140052	50956	0	178192	0	63177	324558	3472062	0	54075	1290063	2760384	78883
913	7.129	134.08113	w/o MS2:L-beta-Homothreonine; LC-ESI-QTOF; MS2; CE	[M+H]+		0.249	FALSE	null	134.08118	C5H11NO3	Beta amino acids and derivatives	NIVRJEWVLMOZNV-QWWZWVQMSA-N	C[C@@H](O)[C@H](N)CC(O)=O	530	FALSE	TRUE	FALSE		FALSE	FALSE	null	null	100	null	null	null	null	13.53	Std_F.2	134.08113:4514698 135.08448:0 136.08784:1009209		316580	63704	82954	725174	371728	140052	61118	0	134885	0	63177	152693	249490	0	54075	365789	894105	150808
914	10.137	134.10544	Unknown	[M+H]+		0.015	FALSE	null	null	null	null	null	null	999	FALSE	FALSE	FALSE		FALSE	FALSE	null	null	null	null	null	null	null	32.12	871	134.10544:5866706 135.10879:0 136.11215:0		59437	0	53480	676330	46757	1050413	0	0	0	285443	0	0	0	0	0	40153	538253	0
915	27.304	134.11754	Unknown	[M+H]+	ion correlated with 1105	0.007	TRUE	null	null	null	null	null	null	999	FALSE	FALSE	FALSE		FALSE	FALSE	null	null	null	null	null	null	null	19.5	MSMS_pos.2	134.11778:8018021 135.12113:366967 136.12449:91749	59.48977:1067 63.2457:1167 68.78026:3535 68.78215:1615 72.0809:376345 73.08408:17415 91.89184:1268 116.10712:30073 117.11032:2385 121.66499:1188 134.0712:2236 134.11757:41984	0	18365	15340	20202	0	16726	13945	48987	13123	0	11785	21379	0	13505	54899	0	0	28834
916	8.707	134.11754	Unknown	[M+H]+		0.161	FALSE	null	null	null	null	null	null	999	FALSE	FALSE	FALSE		FALSE	FALSE	null	null	null	null	null	null	null	146.86	9063	134.11754:35340528 135.12089:3014730 136.12425:0		30330	3277836	841406	8055874	37179	9829984	58161	922619	72289	1379247	45083	34796	0	79742	72074	41981	0	53771
917	14.779	134.11758	Unknown	[M+H]+	ion correlated with 1022	0.476	TRUE	null	null	null	null	null	null	999	FALSE	FALSE	FALSE		FALSE	FALSE	null	null	null	null	null	null	null	9.42	MSMS_pos.2	134.11781:15676564 135.12116:923967 136.12452:72902	60.80864:2019 69.43248:3741 70.64214:2049 72.08091:660117 73.07789:2663 73.0841:26595 78.32213:1804 85.56379:1876 89.79579:1884 97.17311:2386 104.75207:1820 115.83997:1995 116.10708:65231 117.11032:2601 118.06514:1958 121.01085:2144 134.0712:3510 134.11758:79362	38491	178793	162727	105239	35363	119464	167632	245941	215370	238257	233122	248160	0	155666	256932	0	54389	203560
918	13.633	134.11781	Unknown	[M+H]+		0.022	TRUE	null	null	null	null	null	null	999	FALSE	FALSE	FALSE		FALSE	FALSE	null	null	null	null	null	null	null	11.4	MSMS_pos.2	134.11781:8838236 135.12116:674134 136.12452:0	61.25545:1084 65.07586:1231 69.02165:2887 72.08091:333077 73.08414:13713 74.06001:2207 85.09616:1102 86.3484:1103 103.25465:1227 115.22984:1426 116.10705:34285 117.11033:1940 118.06514:3807 123.37701:1138 128.04506:1157 134.0712:4438 134.11755:33062	26057	40040	18066	54689	30947	0	49936	26193	215370	0	23700	22390	41304	21739	17351	0	55980	25047
919	27.55	134.13251	Unknown	[M+H]+	similar chromatogram in higher mz_3170; similar chromatogram in higher mz_1604	0.403	FALSE	null	null	null	null	null	null	999	FALSE	FALSE	FALSE		FALSE	FALSE	null	null	null	null	null	null	null	11.17	Blank_8.2	134.13251:497848 135.13586:0 136.13922:0		0	392928	439616	45572	0	384957	352140	404271	363795	0	319830	151296	0	363949	285063	75912	0	302045
920	4.327	134.14545	Unknown	[M+H]+	similar chromatogram in higher mz_1028	0.044	FALSE	null	null	null	null	null	null	999	FALSE	FALSE	FALSE		FALSE	FALSE	null	null	null	null	null	null	null	86.58	9319	134.14545:6221502 135.1488:0 136.15216:0		0	0	0	0	0	0	0	0	0	0	285293	0	0	0	0	0	0	0
921	11.213	135.02795	Unknown	[M+H]+		0.114	FALSE	null	null	null	null	null	null	999	FALSE	FALSE	FALSE		FALSE	FALSE	null	null	null	null	null	null	null	16.37	871	135.02795:3377378 136.0313:0 137.03466:19592		854526	0	0	85137	51636	0	0	0	0	0	0	0	645051	0	0	119353	399203	0
922	4.34	135.0441	Unknown	[M+H]+		0.015	FALSE	null	null	null	null	null	null	999	FALSE	FALSE	FALSE		FALSE	FALSE	null	null	null	null	null	null	null	45.57	Std_G.2	135.0441:7801324 136.04745:539176 137.05081:110171		154030	0	0	0	292722	0	0	572447	0	0	0	480553	128412	0	0	101759	0	0
923	7.086	135.04411	Unknown	[M+H]+	adduct linked to 1347_[M+NH4]+	0.011	FALSE	null	null	null	null	null	null	999	FALSE	FALSE	FALSE		FALSE	FALSE	null	null	null	null	null	null	null	1034.43	Std_G.2	135.04411:139777552 136.04746:13950067 137.05082:1172087		96405	0	0	0	41755	0	0	0	0	0	0	0	68420	0	0	43081	66277	0
924	11.241	135.04411	Unknown	[M+H]+	adduct linked to 1342_[M+H]+	0.033	FALSE	null	null	null	null	null	null	999	FALSE	FALSE	FALSE		FALSE	FALSE	null	null	null	null	null	null	null	445.01	Std_C.2	135.04411:71373816 136.04746:6547007 137.05082:424059		407579	0	0	0	254132	0	0	0	0	0	0	0	380753	0	55069	366795	207482	0
925	15.457	135.04834	Unknown	[M+H]+		0.128	FALSE	null	null	null	null	null	null	999	FALSE	FALSE	FALSE		FALSE	FALSE	null	null	null	null	null	null	null	16.23	2199	135.04834:976520 136.05169:219326 137.05505:0		142254	15565	222051	1467358	409100	2898771	98534	8489	56719	2076840	177382	14739	91870	128305	14913	298758	93686	9134
926	7.84	135.05528	Unknown	[M+H]+		0.026	FALSE	null	null	null	null	null	null	999	FALSE	FALSE	FALSE		FALSE	FALSE	null	null	null	null	null	null	null	28.62	Std_E.2	135.05528:4653817 136.05863:335271 137.06199:61846		44853	0	0	0	25778	0	0	0	0	0	0	0	45809	0	0	18967	0	0
927	14.731	135.06049	Unknown	[M+H]+	similar chromatogram in higher mz_5695	0.857	FALSE	null	null	null	null	null	null	999	FALSE	FALSE	FALSE		FALSE	FALSE	null	null	null	null	null	null	null	10.23	Blank_3.1	135.06049:1218386 136.06384:19163594 137.0672:233732		469126	520662	506970	513840	348030	427902	461752	395430	363793	489998	528034	520530	484624	426284	370586	374345	302018	511617
928	13.303	135.06505	Unknown	[M+H]+		0.249	FALSE	null	null	null	null	null	null	999	FALSE	FALSE	FALSE		FALSE	FALSE	null	null	null	null	null	null	null	12.96	Std_H.1	135.06505:10313402 136.0684:659644 137.07176:704972		24003	520662	506970	0	61045	0	0	0	363793	0	12569	0	40458	426284	0	63042	503131	511617
929	7.129	135.06645	Unknown	[M+H]+	similar chromatogram in higher mz_2257	0.421	FALSE	null	null	null	null	null	null	999	FALSE	FALSE	FALSE		FALSE	FALSE	null	null	null	null	null	null	null	22.57	3559	135.06645:5070298 136.0698:250909 137.07316:230749		119696	822586	577090	324061	37146	0	223486	176128	73482	0	99519	1447242	35465	270505	192826	29549	311921	97555
930	6.853	135.10153	w/o MS2:Diglyme; LC-ESI-ITFT; MS2; CE	[M+NH4]+	adduct linked to 535_[M+H]+	0.366	FALSE	null	135.10158	C6H14O3	Dialkyl ethers	SBZXBUIDTXKZTM-UHFFFAOYSA-N	COCCOCCOC	530	FALSE	TRUE	FALSE		FALSE	FALSE	null	null	100	null	null	null	null	49.19	2841	135.10153:34062164 136.10488:3822232 137.10824:354536		8059943	192063	0	0	7650790	0	42376	0	0	0	64107	180578	4822236	0	13973	3349669	4277746	71694
931	27.304	135.10193	Unknown	[M+H]+		0.736	FALSE	null	null	null	null	null	null	999	FALSE	FALSE	FALSE		FALSE	FALSE	null	null	null	null	null	null	null	12.07	7015	135.10193:1325865 136.10528:57768 137.10864:0		828108	548821	873440	592063	926870	688683	782761	553669	756797	533398	700521	507562	1025077	684088	618341	575984	385085	708106
932	27.503	135.11711	Unknown	[M+H]+	found in higher mz's MsMs_4198	0.48	FALSE	null	null	null	null	null	null	999	FALSE	FALSE	FALSE		FALSE	FALSE	null	null	null	null	null	null	null	18.25	Std_F.1	135.11711:1440026 136.12046:0 137.12382:418199		960427	243130	164419	164704	1020327	111518	173421	116902	146184	141210	227984	165152	1343234	265111	146988	811650	1287685	127628
933	3.791	135.1172	Unknown	[M+H]+		0.571	FALSE	null	null	null	null	null	null	999	FALSE	FALSE	FALSE		FALSE	FALSE	null	null	null	null	null	null	null	15.94	Std_B.1	135.1172:6011430 136.12055:0 137.12391:0		962541	707100	451483	0	915204	0	317141	118661	235856	11790	765516	842248	445897	252625	305963	161095	53266	302093
934	4.315	135.41963	Unknown	[M+H]+	similar chromatogram in higher mz_2676; similar chromatogram in higher mz_1198; similar chromatogram in higher mz_2429; similar chromatogram in higher mz_3011; similar chromatogram in higher mz_3415; similar chromatogram in higher mz_3739; similar chromatogram in higher mz_4456	0.011	FALSE	null	null	null	null	null	null	999	FALSE	FALSE	FALSE		FALSE	FALSE	null	null	null	null	null	null	null	399.25	9591	135.41963:6141100 136.42298:0 137.42634:0		0	0	409842	0	0	0	0	0	0	0	0	0	0	0	0	0	0	0
935	12.229	135.60445	Unknown	[M+H]+		0.015	FALSE	null	null	null	null	null	null	999	FALSE	FALSE	FALSE		FALSE	FALSE	null	null	null	null	null	null	null	1497.87	QC_0.2	135.60445:301651 136.6078:0 137.61116:0		0	0	0	0	0	0	0	42178	0	0	0	0	0	74513	0	0	0	0
936	11.601	136.03963	P-Aminobenzoic Acid	[M+H]+	similar chromatogram in higher mz_1379	0.088	FALSE	10.627	136.04041	null	null	null	null	annotated by user-defined text library	TRUE	TRUE	FALSE		FALSE	FALSE	null	null	88.2	79.8	null	null	null	16.83	Std_F.1	136.03963:8218606 137.04298:491692 138.04634:142862		0	0	0	0	0	0	0	0	0	0	0	0	0	0	0	145818	1160381	0
937	7.106	136.03963	Unknown	[M+Na]+	adduct linked to 445_[M+H]+	0.253	FALSE	null	null	null	null	null	null	999	FALSE	FALSE	FALSE		FALSE	FALSE	null	null	null	null	null	null	null	18.43	1545	136.03963:7466926 137.04298:984846 138.04634:0		614258	0	0	0	767486	0	0	0	0	117542	0	33718	534771	0	0	1129348	1909675	0
938	9.204	136.04831	Unknown	[M+Na]+	adduct linked to 446_[M+H]+	0.828	TRUE	null	null	null	null	null	null	999	FALSE	FALSE	FALSE		FALSE	FALSE	null	null	null	null	null	null	null	249.41	MSMS_pos.1	136.04836:2436248 137.05171:953959 138.05507:381055	55.01811:2849 59.04925:5773 62.0715:2314 64.61499:2463 71.04897:7728 73.02886:2945 77.64999:2318 79.05452:2500 85.10673:2289 89.05457:20032 89.11267:2464 91.05425:18838 93.07008:4671 94.04003:9485 95.06038:6377 107.04961:3006 108.08032:4660 109.10115:2558 110.03471:13021 110.06087:3112 119.03506:19850 135.04436:3734 135.0667:4733 136.02162:35573 136.06238:412918	530208	15335198	12751705	22740980	346515	29698600	11173335	11734858	5247450	25065466	10529123	14595767	1135103	12356430	4077580	1503001	2609152	19446294
939	7.635	136.05042	Unknown	[M+H]+		0.322	FALSE	null	null	null	null	null	null	999	FALSE	FALSE	FALSE		FALSE	FALSE	null	null	null	null	null	null	null	23.9	3559	136.05042:3765284 137.05377:117120 138.05713:0		23503	751764	410814	651272	61164	84865	42794	165103	0	590218	68084	1025051	28351	193773	42872	42976	1058090	35917
940	8.36	136.06175	Unknown	[M+NH4]+	similar chromatogram in higher mz_4149; found in higher mz's MsMs_4149; adduct linked to 564_[M+H]+; similar chromatogram in higher mz_6591; similar chromatogram in higher mz_4151	0.74	TRUE	null	null	null	null	null	null	999	FALSE	FALSE	FALSE		FALSE	FALSE	null	null	null	null	null	null	null	217.84	MSMS_pos.1	136.06165:19257164 137.065:1283097 138.06836:224386	59.04925:4709 60.55824:2709 71.04897:6898 83.04971:4151 91.05419:11238 91.08305:2812 93.07008:3740 94.04003:5600 95.04895:3033 95.06038:2549 99.39703:2803 107.04961:4847 108.08139:3859 109.06549:3224 116.04456:2936 119.03513:18218 136.0219:39879 136.06238:546583	22231532	171365	2673000	767072	1362127	63528	162152	1631198	1798026	123627	397668	357956	39600956	1547674	1536255	36717416	13319652	3080602
941	9.092	136.062	Adenine	[M+H]+	found in higher mz's MsMs_3809; found in higher mz's MsMs_958	0.853	TRUE	8.898	136.062	null	null	null	null	annotated by user-defined text library	TRUE	TRUE	FALSE		FALSE	FALSE	null	null	99.9	100	null	null	null	190.92	MSMS_pos.1	136.06184:17007918 137.06519:1113233 138.06855:504786	55.4284:2181 59.04925:3652 60.45823:2294 71.04897:6972 73.02827:3612 74.94969:2271 83.049:2747 91.05419:9966 91.13831:2192 93.07008:3662 94.04006:17928 95.06038:3353 108.08138:5233 110.03465:23168 112.05018:4197 119.03489:36285 120.04402:3542 135.08009:2697 136.0218:30701 136.06238:448067	4925648	1191720	85050	767072	2252178	591601	1574434	1131864	597983	640394	556967	1077176	9026251	265475	315994	8257968	35416220	2213216
942	8.162	136.06215	Unknown	[M+H]+	similar chromatogram in higher mz_4776; similar chromatogram in higher mz_4810; similar chromatogram in higher mz_4809; similar chromatogram in higher mz_4796	0.179	TRUE	null	null	null	null	null	null	999	FALSE	FALSE	FALSE		FALSE	FALSE	null	null	null	null	null	null	null	54.73	MSMS_pos.1	136.06377:4130976 137.06712:0 138.07048:449589	55.02934:47628 64.22165:39828 71.04954:69542 73.33826:45046 89.05441:192608 94.04011:592042 94.23323:35985 110.03464:837866 112.05018:52181 119.03493:672824 128.04617:64994 136.06239:75382	22745274	171365	2673000	0	4215144	63528	52344	1631198	1807354	123627	397668	118321	40539156	1547674	1536255	3125808	3619484	3080602
943	27.832	136.06218	w/o MS2:Adenine; LC-ESI-ITFT; MS2; m/z	[M+H]+	ion correlated with 1621	0.465	FALSE	null	136.06177	C5H5N5	6-aminopurines	GFFGJBXGBJISGV-UHFFFAOYSA-N	NC1=C2N=CN=C2NC=N1	530	FALSE	TRUE	FALSE		FALSE	FALSE	null	null	99.1	null	null	null	null	12.05	3209	136.06218:3152710 137.06553:1567361 138.06889:1559374		3151695	608515	577025	669762	2289087	625912	606835	614574	593501	697742	645351	590150	2936936	615110	527057	2677440	2415804	309625
944	12.722	136.06219	Unknown	[M+H]+	found in higher mz's MsMs_5577; similar chromatogram in higher mz_6940; similar chromatogram in higher mz_5856	0.319	FALSE	null	null	null	null	null	null	999	FALSE	FALSE	FALSE		FALSE	FALSE	null	null	null	null	null	null	null	24.59	167	136.06219:8418454 137.06554:950911 138.0689:0		321250	0	97395	0	1902525	156076	263874	55298	63264	0	229538	87402	4373140	93915	183725	2118993	6235787	33187
[truncated: 7,058 more rows]
[truncated: 263 more columns]
