# Supplementary material for: Multi-omics biomarkers of endothelial dysregulation preceding chronic lung allograft dysfunction: A prospective cohort study
Source: PLoS Med. 2026 Jun 23;23(6):e1004725. doi: 10.1371/journal.pmed.1004725 (PMC13289948; doi:10.1371/journal.pmed.1004725)
Supplement: S4 Table — (CSV) [file pmed.1004725.s012.csv]

																															Class	Sample	Sample	Sample	Sample	Sample	Sample	Sample	Sample	Sample	Sample	Sample	Sample	Sample	Sample	Sample	Sample	Sample	Sample
																															File type	Sample	Sample	Sample	Sample	Sample	Sample	Sample	Sample	Sample	Sample	Sample	Sample	Sample	Sample	Sample	Sample	Sample	Sample
																															Injection order	1	2	3	4	5	6	7	8	9	10	11	12	13	14	15	16	17	18
																															Batch ID	1	1	1	1	1	1	1	1	1	1	1	1	1	1	1	1	1	1
Alignment ID	Average Rt(min)	Average Mz	Metabolite name	Adduct type	Post curation result	Fill %	MS/MS assigned	Reference RT	Reference m/z	Formula	Ontology	INCHIKEY	SMILES	Annotation tag (VS1.0)	RT matched	m/z matched	MS/MS matched	Comment	Manually modified for quantification	Manually modified for annotation	Isotope tracking parent ID	Isotope tracking weight number	Total score	RT similarity	Dot product	Reverse dot product	Fragment presence %	S/N average	Spectrum reference file name	MS1 isotopic spectrum	MS/MS spectrum	10	10055	10071	10087	1025	10311	1039	10455	1055	10583	107	1087	1121	113	1135	1169	1201	1231
0	27.318	85.00449	Unknown	[M-H]-	similar chromatogram in higher mz_1452	0.495	FALSE	null	null	null	null	null	null	999	FALSE	FALSE	FALSE		FALSE	FALSE	null	null	null	null	null	null	null	205.3	Std_F.2	85.00449:366019 86.00784:203553 87.0112:2213196		45752	118597	142490	121863	84281	165857	186898	101080	141784	137412	118542	133262	6620	167423	128083	67402	72144	146906
1	6.943	85.02712	Unknown	[M-H]-	similar chromatogram in higher mz_2121; similar chromatogram in higher mz_13765; similar chromatogram in higher mz_15326; similar chromatogram in higher mz_13728	0.114	FALSE	null	null	null	null	null	null	999	FALSE	FALSE	FALSE		FALSE	FALSE	null	null	null	null	null	null	null	15.9	1815	85.02712:984878 86.03047:0 87.03383:0		39792	227084	421021	818193	35252	371403	381281	203350	773149	154703	457505	206515	43351	473261	572918	140978	210078	385699
2	18.287	85.02938	Unknown	[M-H]-	similar chromatogram in higher mz_3395; similar chromatogram in higher mz_3622; found in higher mz's MsMs_3622; found in higher mz's MsMs_4547; similar chromatogram in higher mz_1488; similar chromatogram in higher mz_4525; similar chromatogram in higher mz_5192; similar chromatogram in higher mz_8175; similar chromatogram in higher mz_7503	0.663	FALSE	null	null	null	null	null	null	999	FALSE	FALSE	FALSE		FALSE	FALSE	null	null	null	null	null	null	null	12.28	Std_B.2	85.02938:1335466 86.03273:0 87.03609:97539		37365	325217	230634	371414	29437	339089	156803	116355	194693	311939	231470	250812	44995	269933	229851	38343	453969	426551
3	27.327	85.02952	Unknown	[M-H]-	similar chromatogram in higher mz_3973; similar chromatogram in higher mz_2711	0.037	FALSE	null	null	null	null	null	null	999	FALSE	FALSE	FALSE		FALSE	FALSE	null	null	null	null	null	null	null	8.4	Std_C.2	85.02952:394560 86.03287:2962702 87.03623:801808		29388	94923	111477	129584	25167	126356	90020	82190	109569	134832	95986	130846	26085	153184	109347	21870	23395	88183
4	16.375	85.02953	Unknown	[M-H]-	similar chromatogram in higher mz_1489; similar chromatogram in higher mz_14548	0.066	FALSE	null	null	null	null	null	null	999	FALSE	FALSE	FALSE		FALSE	FALSE	null	null	null	null	null	null	null	57.67	Std_B.2	85.02953:10339717 86.03288:1826431 87.03624:350601		0	41727	53297	58363	0	87546	156803	36698	41845	95582	38787	35473	0	269933	44800	209614	0	60186
5	12.175	85.02956	Unknown	[M-H]-	similar chromatogram in higher mz_3818; similar chromatogram in higher mz_12924; similar chromatogram in higher mz_5407; similar chromatogram in higher mz_15501; similar chromatogram in higher mz_8648	0.029	FALSE	null	null	null	null	null	null	999	FALSE	FALSE	FALSE		FALSE	FALSE	null	null	null	null	null	null	null	68.02	Std_D.2	85.02956:4906564 86.03291:787467 87.03627:417964		42541	0	88412	94423	39037	142585	53024	0	0	144556	12159	0	57217	0	103972	56272	123430	96720
6	4.3	85.02956	Unknown	[M-H]-		0.004	FALSE	null	null	null	null	null	null	999	FALSE	FALSE	FALSE		FALSE	FALSE	null	null	null	null	null	null	null	13.8	Std_E.2	85.02956:294579 86.03291:303333 87.03627:296209		25146	59821	0	76178	56773	93840	55670	37159	27033	0	32603	32762	5648	0	64521	28109	0	25844
7	9.779	85.02958	Unknown	[M-H]-	similar chromatogram in higher mz_2321; similar chromatogram in higher mz_426; similar chromatogram in higher mz_865; similar chromatogram in higher mz_7755; similar chromatogram in higher mz_786; similar chromatogram in higher mz_8742; similar chromatogram in higher mz_15300; similar chromatogram in higher mz_3645; similar chromatogram in higher mz_6016	0.015	FALSE	null	null	null	null	null	null	999	FALSE	FALSE	FALSE		FALSE	FALSE	null	null	null	null	null	null	null	19.64	Std_F.2	85.02958:597462 86.03293:133887 87.03629:179082		29125	65525	55964	210579	38690	127244	0	123556	59797	93836	76841	60537	39996	0	0	35733	57420	74578
8	4.92	85.06583	Unknown	[M-H]-		0.011	FALSE	null	null	null	null	null	null	999	FALSE	FALSE	FALSE		FALSE	FALSE	null	null	null	null	null	null	null	19.27	Std_D.2	85.06583:585724 86.06918:0 87.07254:0		0	0	0	71269	23029	0	0	44781	25185	89144	0	0	0	0	44270	0	0	0
9	14.589	85.15583	Unknown	[M-H]-	similar chromatogram in higher mz_3772	0.015	FALSE	null	null	null	null	null	null	999	FALSE	FALSE	FALSE		FALSE	FALSE	null	null	null	null	null	null	null	39.89	10311	85.15583:594695 86.15918:0 87.16254:0		0	0	0	34811	0	594695	0	14053	0	249914	6055	29353	0	0	0	0	0	0
10	4.333	85.24271	Unknown	[M-H]-	similar chromatogram in higher mz_18821; similar chromatogram in higher mz_16913; similar chromatogram in higher mz_19156; similar chromatogram in higher mz_19343; similar chromatogram in higher mz_19503; similar chromatogram in higher mz_19682	0.081	FALSE	null	null	null	null	null	null	999	FALSE	FALSE	FALSE		FALSE	FALSE	null	null	null	null	null	null	null	99.87	6039	85.24271:2287393 86.24606:0 87.24942:0		15445	0	0	0	12072	0	0	44444	0	116554	0	23604	0	0	0	0	0	27091
11	4.306	85.30476	Unknown	[M-H]-	similar chromatogram in higher mz_18500; similar chromatogram in higher mz_120	0.011	FALSE	null	null	null	null	null	null	999	FALSE	FALSE	FALSE		FALSE	FALSE	null	null	null	null	null	null	null	30.65	9319	85.30476:435582 86.30811:0 87.31147:0		0	0	0	87359	0	0	0	31295	0	0	0	0	0	0	0	0	0	18927
12	11.748	85.32608	Unknown	[M-H]-		0.278	FALSE	null	null	null	null	null	null	999	FALSE	FALSE	FALSE		FALSE	FALSE	null	null	null	null	null	null	null	30.26	8887	85.32608:458888 86.32943:0 87.33279:0		0	245208	273999	348977	0	86570	300559	185530	119103	123704	252349	269158	0	85837	111479	0	0	125840
13	6.232	85.45399	Unknown	[M-H]-		0.004	FALSE	null	null	null	null	null	null	999	FALSE	FALSE	FALSE		FALSE	FALSE	null	null	null	null	null	null	null	33.99	3783	85.45399:375233 86.45734:0 87.4607:0		6241	34717	158006	0	0	37681	256486	43643	188467	0	258539	25289	0	42637	355035	0	0	186116
14	9.21	85.45422	Unknown	[M-H]-		0.004	FALSE	null	null	null	null	null	null	999	FALSE	FALSE	FALSE		FALSE	FALSE	null	null	null	null	null	null	null	14.77	9319	85.45422:381388 86.45757:0 87.46093:0		0	335049	470805	270054	0	465942	524634	508594	530368	61972	533730	313913	0	548034	489405	0	0	443043
15	12.949	85.45426	Unknown	[M-H]-		0.084	FALSE	null	null	null	null	null	null	999	FALSE	FALSE	FALSE		FALSE	FALSE	null	null	null	null	null	null	null	41.3	10455	85.45426:861388 86.45761:0 87.46097:0		0	760488	367872	875118	0	239399	273202	861388	572675	555407	393699	603794	0	788826	782020	0	0	212055
16	3.409	85.51382	Unknown	[M-H]-		0.015	FALSE	null	null	null	null	null	null	999	FALSE	FALSE	FALSE		FALSE	FALSE	null	null	null	null	null	null	null	28.77	1787	85.51382:249487 86.51717:0 87.52053:0		0	0	0	130648	0	0	18304	0	0	0	0	0	0	0	0	0	0	0
17	14.01	85.75246	Unknown	[M-H]-	similar chromatogram in higher mz_19552; similar chromatogram in higher mz_21371	0.007	FALSE	null	null	null	null	null	null	999	FALSE	FALSE	FALSE		FALSE	FALSE	null	null	null	null	null	null	null	48.26	Std_C.2	85.75246:254522 86.75581:0 87.75917:0		0	0	0	0	0	0	0	0	18188	0	0	0	0	0	0	0	0	0
18	15.71	85.85483	Unknown	[M-H]-	similar chromatogram in higher mz_16646; similar chromatogram in higher mz_16783	0.026	FALSE	null	null	null	null	null	null	999	FALSE	FALSE	FALSE		FALSE	FALSE	null	null	null	null	null	null	null	27.52	10583	85.85483:252344 86.85818:0 87.86154:0		0	0	4538	216358	0	101485	0	0	5244	252344	31665	18207	0	5935	8336	0	27487	17669
19	6.649	85.96712	Unknown	[M-H]-	similar chromatogram in higher mz_11801	0.007	FALSE	null	null	null	null	null	null	999	FALSE	FALSE	FALSE		FALSE	FALSE	null	null	null	null	null	null	null	6.62	Std_E.2	85.96712:264902 86.97047:0 87.97383:0		0	27354	0	0	0	0	30241	0	29204	0	33682	0	0	6358	37018	0	0	0
20	23.449	85.99978	Unknown	[M-H]-		0.007	FALSE	null	null	null	null	null	null	999	FALSE	FALSE	FALSE		FALSE	FALSE	null	null	null	null	null	null	null	4.24	MSMS_neg.2	85.99978:334369 87.00313:743726 88.00649:183152		0	62851	59602	40292	0	97751	87606	100760	76881	23928	86966	44257	0	94881	72087	0	0	91327
21	21.649	85.99979	Unknown	[M-H]-		0.007	FALSE	null	null	null	null	null	null	999	FALSE	FALSE	FALSE		FALSE	FALSE	null	null	null	null	null	null	null	4.77	MSMS_neg.2	85.99979:385200 87.00314:744370 88.0065:287926		0	74440	276799	58108	0	148972	136898	93482	84490	46058	101052	63375	0	124491	96036	0	0	118487
22	14.959	86.00057	Unknown	[M-H]-		0.004	FALSE	null	null	null	null	null	null	999	FALSE	FALSE	FALSE		FALSE	FALSE	null	null	null	null	null	null	null	158.12	231	86.00057:405415 87.00392:1669741 88.00728:0		0	21959	11212	0	0	59683	9971	0	0	36406	0	0	43322	3551	17243	0	0	26775
23	11.564	86.02477	Unknown	[M-H]-		0.055	FALSE	null	null	null	null	null	null	999	FALSE	FALSE	FALSE		FALSE	FALSE	null	null	null	null	null	null	null	4.68	Std_C.2	86.02477:542022 87.02812:53042 88.03148:21520		35972	90911	101914	77213	30640	196856	0	93325	0	230089	91915	156463	29083	0	0	43181	51238	115388
24	27.314	86.02478	Unknown	[M-H]-	ion correlated with 1227; ion correlated with 757; ion correlated with 2367; ion correlated with 1702; adduct linked to 1259_[M+Cl]-	0.81	TRUE	null	null	null	null	null	null	999	FALSE	FALSE	FALSE		FALSE	FALSE	null	null	null	null	null	null	null	30.26	QC_MSMS_neg.2	86.0248:1560089 87.02815:409862 88.03151:496453	52.60862:987 57.99358:2846 58.02983:1728 58.16822:1116 59.01397:1424 65.04203:1128 68.0143:1908 70.28383:1397 78.60565:1221 83.02489:1323 84.95111:25733 85.00421:13806 85.02951:5574 85.04065:1262 85.99953:12025 86.0249:46539	176324	1957020	1840369	2117814	215866	1917030	2028292	1554512	1878197	2074917	1572392	1889551	172464	2185001	1661215	216320	163109	2017133
25	7.863	86.02484	Unknown	[M-H]-		0.062	FALSE	null	null	null	null	null	null	999	FALSE	FALSE	FALSE		FALSE	FALSE	null	null	null	null	null	null	null	6.45	QC_11.2	86.02484:465883 87.02819:36875 88.03155:47025		43691	196270	143653	163692	55292	148816	319746	255013	220494	123160	285003	175699	20830	218411	130738	52801	39237	256095
26	14.574	86.02484	Unknown	[M-H]-		0.018	FALSE	null	null	null	null	null	null	999	FALSE	FALSE	FALSE		FALSE	FALSE	null	null	null	null	null	null	null	3.74	7975	86.02484:473629 87.02819:78396 88.03155:37020		0	62009	89328	55910	27289	67909	44172	16013	26789	81546	36746	82965	0	29623	40913	18287	0	38532
27	3.894	86.02489	Unknown	[M-H]-		0.051	FALSE	null	null	null	null	null	null	999	FALSE	FALSE	FALSE		FALSE	FALSE	null	null	null	null	null	null	null	6.77	2279	86.02489:484901 87.02824:0 88.0316:0		34154	291854	331771	191324	22041	103728	557058	467178	491856	327934	476056	341271	0	265208	324473	29224	0	441851
28	12.024	86.03745	Unknown	[M-2H]2-	ion correlated with 4786; ion correlated with 828; ion correlated with 813; ion correlated with 12940	0.007	FALSE	null	null	null	null	null	null	999	FALSE	FALSE	FALSE		FALSE	FALSE	null	null	null	null	null	null	null	67.81	Std_D.2	86.03745:4525408 87.0408:798527 88.04416:0		0	0	0	0	4217	0	74693	45014	0	0	0	0	0	0	0	0	3541	0
29	5.643	86.06085	2-Pyrrolidinone	[M-H]-		0.026	FALSE	5.908	86.06	null	null	null	null	annotated by user-defined text library	TRUE	TRUE	FALSE		FALSE	FALSE	null	null	97.6	99.2	null	null	null	77.77	Std_F.1	86.06085:1293677 87.0642:46322 88.06756:0		0	21478	0	0	11900	0	0	0	0	0	38507	0	0	0	43027	0	0	28556
30	8.259	86.06113	Unknown	[M-H]-	ion correlated with 1606; ion correlated with 15569; ion correlated with 1547; ion correlated with 1519; similar chromatogram in higher mz_1606; similar chromatogram in higher mz_1547; similar chromatogram in higher mz_6115; similar chromatogram in higher mz_8362; similar chromatogram in higher mz_12428	0.004	FALSE	null	null	null	null	null	null	999	FALSE	FALSE	FALSE		FALSE	FALSE	null	null	null	null	null	null	null	285.18	Std_E.2	86.06113:1506166 87.06448:0 88.06784:0		5431	36385	0	0	3724	0	16079	0	0	39722	7073	0	5119	0	0	5579	0	47285
31	4.399	86.174	Unknown	[M-H]-	similar chromatogram in higher mz_10842; similar chromatogram in higher mz_911; similar chromatogram in higher mz_2096; similar chromatogram in higher mz_2803; similar chromatogram in higher mz_6670; similar chromatogram in higher mz_7103; similar chromatogram in higher mz_16683	0.007	FALSE	null	null	null	null	null	null	999	FALSE	FALSE	FALSE		FALSE	FALSE	null	null	null	null	null	null	null	64.22	9319	86.174:720784 87.17735:0 88.18071:0		10149	0	60366	60092	0	0	0	0	0	0	0	0	0	29984	0	0	18060	0
32	4.775	86.41043	Unknown	[M-H]-	similar chromatogram in higher mz_15210; similar chromatogram in higher mz_12898; similar chromatogram in higher mz_1108; similar chromatogram in higher mz_9183; similar chromatogram in higher mz_12746; similar chromatogram in higher mz_13015; similar chromatogram in higher mz_16291; similar chromatogram in higher mz_16749; similar chromatogram in higher mz_17252	0.004	FALSE	null	null	null	null	null	null	999	FALSE	FALSE	FALSE		FALSE	FALSE	null	null	null	null	null	null	null	175.22	Std_D.2	86.41043:783951 87.41378:0 88.41714:0		0	27560	0	0	0	0	0	0	26330	0	0	0	0	0	0	0	0	0
33	4.549	86.53947	Unknown	[M-H]-		0.048	FALSE	null	null	null	null	null	null	999	FALSE	FALSE	FALSE		FALSE	FALSE	null	null	null	null	null	null	null	88.14	9319	86.53947:2083828 87.54282:0 88.54618:0		0	0	0	49422	0	0	0	65422	0	0	0	0	0	0	0	0	172109	0
34	13.93	86.73328	Unknown	[M-H]-	similar chromatogram in higher mz_740	0.004	FALSE	null	null	null	null	null	null	999	FALSE	FALSE	FALSE		FALSE	FALSE	null	null	null	null	null	null	null	27.04	10311	86.73328:406472 87.73663:0 88.73999:0		16167	0	18463	31924	60779	406472	0	20009	0	0	0	0	0	0	0	0	0	0
35	16.114	86.85244	Unknown	[M-H]-	similar chromatogram in higher mz_1654	0.004	FALSE	null	null	null	null	null	null	999	FALSE	FALSE	FALSE		FALSE	FALSE	null	null	null	null	null	null	null	55.71	Std_F.2	86.85244:248085 87.85579:0 88.85915:0		59025	6814	0	0	0	0	0	0	17796	0	0	0	188015	6277	0	0	0	0
36	5.823	86.99072	Unknown	[M-H]-	similar chromatogram in higher mz_2579	0.018	FALSE	null	null	null	null	null	null	999	FALSE	FALSE	FALSE		FALSE	FALSE	null	null	null	null	null	null	null	33.5	9207	86.99072:386108 87.99407:0 88.99743:0		0	0	29795	0	0	44867	33333	0	32152	0	0	0	0	0	0	0	0	0
37	4.179	87.0087	Unknown	[M-H]-		0.018	FALSE	null	null	null	null	null	null	999	FALSE	FALSE	FALSE		FALSE	FALSE	null	null	null	null	null	null	null	8.46	1087	87.0087:505484 88.01205:0 89.01541:248240		149070	360306	363226	228672	138720	158620	360316	269532	321740	165310	305310	505484	65077	121714	441144	115399	0	360230
38	18.733	87.00874	Unknown	[M-H]-	similar chromatogram in higher mz_2765; similar chromatogram in higher mz_1566	0.19	TRUE	null	null	null	null	null	null	999	FALSE	FALSE	FALSE		FALSE	FALSE	null	null	null	null	null	null	null	6.17	MSMS_neg.2	87.00881:1210947 88.01216:540113 89.01552:1155810	52.5885:1201 56.19723:1062 69.1292:2530 85.99953:9468 87.00861:14413 87.04516:16273	52777	699226	466116	1083417	67979	1289641	410445	410847	431896	1217942	403354	636169	51391	977614	532925	64691	352938	549519
39	14.165	87.00881	Unknown	[M-H]-	similar chromatogram in higher mz_5758; similar chromatogram in higher mz_5096	0.744	TRUE	null	null	null	null	null	null	999	FALSE	FALSE	FALSE		FALSE	FALSE	null	null	null	null	null	null	null	17.84	MSMS_neg.1	87.00848:319856 88.01183:0 89.01519:63305	53.05537:1798 87.00866:2380 87.04485:4452	151373	2918093	2153416	3592380	238374	4065403	2124617	2200966	1770940	4280634	2111651	2989512	155548	2300679	2134380	201961	527701	2416886
40	21.269	87.00883	Unknown	[M-H]-		0.048	FALSE	null	null	null	null	null	null	999	FALSE	FALSE	FALSE		FALSE	FALSE	null	null	null	null	null	null	null	4.45	QC_1.2	87.00883:1557059 88.01218:559900 89.01554:1160305		64127	514629	579594	652039	63482	853766	507470	500934	436677	710809	608236	648602	53399	609018	539687	61805	74615	541743
41	16.071	87.00885	Unknown	[M-H]-	similar chromatogram in higher mz_2394; similar chromatogram in higher mz_2382	0.238	FALSE	null	null	null	null	null	null	999	FALSE	FALSE	FALSE		FALSE	FALSE	null	null	null	null	null	null	null	10.88	Std_G.2	87.00885:14601688 88.0122:757527 89.01556:959056		0	2611916	1025163	1695521	0	2919293	841654	1832527	784944	1979789	1050950	1156258	0	903824	956914	0	742326	987457
42	27.275	87.00885	Unknown	[M-H]-		0.088	FALSE	null	null	null	null	null	null	999	FALSE	FALSE	FALSE		FALSE	FALSE	null	null	null	null	null	null	null	4.86	QC_0.2	87.00885:2546877 88.0122:320192 89.01556:1734778		142386	795132	859688	835175	150361	921056	775998	690006	798456	779211	688880	854385	113944	934346	887844	157772	161004	826196
43	8.272	87.00887	Unknown	[M-H]-	similar chromatogram in higher mz_16672	0.711	TRUE	null	null	null	null	null	null	999	FALSE	FALSE	FALSE		FALSE	FALSE	null	null	null	null	null	null	null	34.21	MSMS_neg.1	87.00856:914425 88.01191:56006 89.01527:31952	50.67987:1536 51.45098:1812 59.0136:2312 66.26198:2003 66.81796:2020 87.00871:22568 87.04485:6087	735492	3016284	1872647	3312092	540215	6906846	1999284	817214	1288989	4840318	2653632	2839633	632432	2173591	1304455	658307	2940314	2173396
44	7.161	87.04505	Unknown	[M-H]-	similar chromatogram in higher mz_2330; similar chromatogram in higher mz_11917	0.96	FALSE	null	null	null	null	null	null	999	FALSE	FALSE	FALSE		FALSE	FALSE	null	null	null	null	null	null	null	30.36	Std_E.2	87.04505:60796976 88.0484:3010260 89.05176:301616		840642	2769569	2203840	3099570	569649	2119448	1979594	2318577	1868368	3317786	3061169	3363576	473402	1877368	1610788	925915	668216	2362722
45	11.338	87.04506	Unknown	[M-H]-		0.033	FALSE	null	null	null	null	null	null	999	FALSE	FALSE	FALSE		FALSE	FALSE	null	null	null	null	null	null	null	172.91	Std_C.2	87.04506:128657184 88.04841:6510522 89.05177:725215		34149	197617	90007	215367	40638	105914	425146	184034	247130	204210	91574	353714	42691	208598	233788	38417	33979	117896
46	13.851	87.04523	Diacetyl	[M-H]-	similar chromatogram in higher mz_1561; similar chromatogram in higher mz_11563	0.044	FALSE	15.816	87.0441	null	null	null	null	annotated by user-defined text library	TRUE	TRUE	FALSE		FALSE	FALSE	null	null	88.3	83.5	null	null	null	98.35	Std_G.2	87.04523:31797986 88.04858:2708242 89.05194:208344		13591	295307	313201	248850	8502	161676	336011	286940	344411	185818	379932	239911	9783	306339	322052	10401	19293	347074
47	3.835	87.04527	Unknown	[M-H]-		0.04	FALSE	null	null	null	null	null	null	999	FALSE	FALSE	FALSE		FALSE	FALSE	null	null	null	null	null	null	null	4.57	3351	87.04527:765736 88.04862:0 89.05198:0		24589	572024	617012	740076	40204	669413	666372	778235	664814	549344	646378	526116	52063	578052	614723	76041	66539	574289
48	27.411	87.04538	Unknown	[M-H]-	ion correlated with 963	0.586	FALSE	null	null	null	null	null	null	999	FALSE	FALSE	FALSE		FALSE	FALSE	null	null	null	null	null	null	null	4.14	4535	87.04538:1236698 88.04873:302865 89.05209:0		95929	1018634	1134201	1062853	81414	1147842	1086150	981172	1146437	1080491	1038380	1035509	107787	1147592	1116328	107033	44262	1114450
49	27.378	87.19643	Unknown	[M-H]-	ion correlated with 588; similar chromatogram in higher mz_6911; similar chromatogram in higher mz_588	0.582	FALSE	null	null	null	null	null	null	999	FALSE	FALSE	FALSE		FALSE	FALSE	null	null	null	null	null	null	null	22.66	QC_11.2	87.19643:271256 88.19978:0 89.20314:0		0	180942	143099	134245	0	146381	183225	207828	158336	119673	140239	144198	2939	159071	106276	0	2399	154455
50	13.863	87.31601	Unknown	[M-H]-		0.011	FALSE	null	null	null	null	null	null	999	FALSE	FALSE	FALSE		FALSE	FALSE	null	null	null	null	null	null	null	50.65	3847	87.31601:260362 88.31936:0 89.32272:0		44881	31282	64838	96054	0	0	0	0	0	0	0	0	0	81376	0	0	4955	82236
51	13.895	87.33134	Unknown	[M-H]-	ion correlated with 586	0.212	FALSE	null	null	null	null	null	null	999	FALSE	FALSE	FALSE		FALSE	FALSE	null	null	null	null	null	null	null	42.87	4263	87.33134:381180 88.33469:0 89.33805:0		43742	218935	0	320239	0	0	0	43204	20972	0	0	163199	0	18052	0	0	23034	13468
52	18.11	87.37002	Unknown	[M-H]-		0.004	FALSE	null	null	null	null	null	null	999	FALSE	FALSE	FALSE		FALSE	FALSE	null	null	null	null	null	null	null	85.37	Std_E.2	87.37002:329431 88.37337:0 89.37673:0		153983	3760	0	0	0	0	3272	0	2541	0	3886	0	0	0	4427	0	174234	0
53	5.036	87.69077	Unknown	[M-H]-		0.004	FALSE	null	null	null	null	null	null	999	FALSE	FALSE	FALSE		FALSE	FALSE	null	null	null	null	null	null	null	65.03	Std_F.2	87.69077:288556 88.69412:0 89.69748:0		0	24719	0	183273	0	0	26997	0	32574	0	28823	0	0	82896	0	0	0	0
54	11.255	87.70383	Unknown	[M-H]-		0.062	FALSE	null	null	null	null	null	null	999	FALSE	FALSE	FALSE		FALSE	FALSE	null	null	null	null	null	null	null	29.94	6903	87.70383:332960 88.70718:0 89.71054:0		0	90750	125846	269625	0	145827	94851	150458	78492	72867	217495	105341	0	153114	141944	0	0	255768
55	12	87.79385	Unknown	[M-H]-		0.158	FALSE	null	null	null	null	null	null	999	FALSE	FALSE	FALSE		FALSE	FALSE	null	null	null	null	null	null	null	27.5	4295	87.79385:360289 88.7972:0 89.80056:0		0	126831	100848	100183	0	112716	332727	179434	203966	88042	220993	111739	0	112983	244609	0	0	91898
56	4.308	87.86829	Unknown	[M-H]-		0.029	FALSE	null	null	null	null	null	null	999	FALSE	FALSE	FALSE		FALSE	FALSE	null	null	null	null	null	null	null	74.36	6039	87.86829:1063671 88.87164:0 89.875:0		0	0	0	0	0	71001	0	0	0	0	0	0	0	0	0	0	0	0
57	14.44	87.97274	Unknown	[M-H]-	ion correlated with 10765; ion correlated with 10665	0.487	FALSE	null	null	null	null	null	null	999	FALSE	FALSE	FALSE		FALSE	FALSE	null	null	null	null	null	null	null	44.33	8135	87.97274:1810558 88.97609:0 89.97945:1358572		153616	1016674	1101673	914073	183649	1071814	1250786	1344440	1276749	911760	994201	1114112	211519	1234893	1489944	316470	296676	1031046
58	14.518	87.97276	Unknown	[M-H]-		0.227	FALSE	null	null	null	null	null	null	999	FALSE	FALSE	FALSE		FALSE	FALSE	null	null	null	null	null	null	null	47.71	QC_1.2	87.97276:1868822 88.97611:0 89.97947:1248794		152928	1016674	1101673	738024	183649	1071814	1250786	1344440	1276749	911760	1046604	986363	43443	1234893	1489944	316470	296676	1086154
59	16.809	88.00406	Unknown	[M-H]-		0.04	FALSE	null	null	null	null	null	null	999	FALSE	FALSE	FALSE		FALSE	FALSE	null	null	null	null	null	null	null	6.82	QC_1.2	88.00406:687433 89.00741:0 90.01077:83384		0	173485	153064	221747	0	198251	160101	152863	131528	229174	102687	282974	0	129252	127294	0	0	153077
60	27.278	88.00406	Unknown	[M-H]-		0.392	FALSE	null	null	null	null	null	null	999	FALSE	FALSE	FALSE		FALSE	FALSE	null	null	null	null	null	null	null	7.67	Std_G.2	88.00406:515138 89.00741:29421 90.01077:911226		49170	250218	198438	249569	69477	192300	218680	206872	212083	190206	188618	222073	42472	218350	174224	61421	54726	233597
61	20.282	88.00407	Unknown	[M-H]-	similar chromatogram in higher mz_431	0.048	FALSE	null	null	null	null	null	null	999	FALSE	FALSE	FALSE		FALSE	FALSE	null	null	null	null	null	null	null	4.84	8135	88.00407:497592 89.00742:0 90.01078:60896		3057	140919	105246	184897	6101	126265	97630	82626	82555	159354	90363	168604	4431	77500	105327	9256	3913	154655
62	14.827	88.00408	Unknown	[M-H]-		0.066	FALSE	null	null	null	null	null	null	999	FALSE	FALSE	FALSE		FALSE	FALSE	null	null	null	null	null	null	null	18.52	QC_0.2	88.00408:2976075 89.00743:0 90.01079:0		26186	1093596	874767	936052	45596	686780	459959	559670	579222	913526	465362	1233180	25651	534428	591655	46905	51756	628115
63	21.828	88.00417	Unknown	[M-H]-		0.048	FALSE	null	null	null	null	null	null	999	FALSE	FALSE	FALSE		FALSE	FALSE	null	null	null	null	null	null	null	4.73	7207	88.00417:635914 89.00752:0 90.01088:93422		3206	137890	111763	132772	4456	120884	93755	97109	89347	121751	79077	174324	3511	121078	80801	4351	3639	82872
64	9.699	88.02032	Unknown	[M-H]-		0.007	FALSE	null	null	null	null	null	null	999	FALSE	FALSE	FALSE		FALSE	FALSE	null	null	null	null	null	null	null	10.01	8055	88.02032:652966 89.02367:357659200 90.02703:13843212		0	0	56026	311320	0	69549	0	0	0	629961	0	0	0	68909	67025	0	0	0
65	14.88	88.04024	Unknown	[M-H]-	ion correlated with 1661; similar chromatogram in higher mz_3733; similar chromatogram in higher mz_13004; similar chromatogram in higher mz_9245; similar chromatogram in higher mz_170; similar chromatogram in higher mz_1605; similar chromatogram in higher mz_1827; similar chromatogram in higher mz_1895; similar chromatogram in higher mz_9446; similar chromatogram in higher mz_10011; similar chro…	0.509	TRUE	null	null	null	null	null	null	999	FALSE	FALSE	FALSE		FALSE	FALSE	null	null	null	null	null	null	null	66.56	QC_MSMS_neg.2	88.04038:3493323 89.04373:0 90.04709:0	50.1277:1463 59.01375:5979 59.77448:1282 60.99304:2879 61.82291:1368 67.63899:1518 71.01393:9100 72.26262:1456 87.00859:14811 87.04517:1948 87.9416:1534 88.00423:10964 88.04024:68959 88.24075:1406	32716	2664786	2333577	18991670	69540	31125862	1187811	2338156	731557	21359476	2016905	1776802	28134	1599176	509857	113379	1558891	2542256
66	6.495	88.0403	Unknown	[M-H]-		0.048	FALSE	null	null	null	null	null	null	999	FALSE	FALSE	FALSE		FALSE	FALSE	null	null	null	null	null	null	null	4.66	Std_C.2	88.0403:429097 89.04365:0 90.04701:0		17123	40961	73345	42544	23137	40243	30179	35515	107738	49754	38214	59187	9360	62551	52038	32181	8102	39864
67	8.709	88.04035	Unknown	[M-H]-	similar chromatogram in higher mz_2292; similar chromatogram in higher mz_15853	0.051	FALSE	null	null	null	null	null	null	999	FALSE	FALSE	FALSE		FALSE	FALSE	null	null	null	null	null	null	null	22.9	10583	88.04035:1520864 89.0437:0 90.04706:0		17668	199380	93919	1147685	20413	670806	90123	0	53405	1520864	63835	105802	21587	49344	209459	23240	72321	72954
68	14.146	88.04045	Unknown	[M-H]-	found in higher mz's MsMs_4382; similar chromatogram in higher mz_9483; similar chromatogram in higher mz_11898	0.919	TRUE	null	null	null	null	null	null	999	FALSE	FALSE	FALSE		FALSE	FALSE	null	null	null	null	null	null	null	84.33	MSMS_neg.1	88.04007:782300 89.04342:0 90.04678:0	50.25718:1676 71.32075:1807 88.04016:17627	222488	2757744	3061570	7355400	529842	6914946	2609201	10420102	751321	7018362	1289598	1455910	750161	2945258	826347	612386	657487	2679739
69	11.799	88.04047	Unknown	[M-H]-	similar chromatogram in higher mz_4648; similar chromatogram in higher mz_3402	0.007	FALSE	null	null	null	null	null	null	999	FALSE	FALSE	FALSE		FALSE	FALSE	null	null	null	null	null	null	null	379.24	Std_B.2	88.04047:17451958 89.04382:747078 90.04718:84110		26071	107594	104833	71977	23759	166849	123884	103058	106251	75575	0	65525	18100	94746	61309	28506	38450	78226
70	27.398	88.04048	Unknown	[M-H]-		0.516	TRUE	null	null	null	null	null	null	999	FALSE	FALSE	FALSE		FALSE	FALSE	null	null	null	null	null	null	null	6	MSMS_neg.2	88.04048:3272990 89.04383:171895 90.04719:0	51.14144:1107 53.27602:1090 54.56711:1112 57.6097:1124 59.01392:11147 60.993:1084 63.94058:1072 65.95081:1014 70.32039:1318 71.01392:3645 86.13239:1249 87.00883:5492 87.04516:7507 88.00375:3242 88.04057:73729	13539	297297	339367	382962	22308	526690	359444	349096	323362	355674	325142	323113	31312	421150	351656	15568	15971	389225
71	21.616	88.0406	Unknown	[M-H]-		0.007	FALSE	null	null	null	null	null	null	999	FALSE	FALSE	FALSE		FALSE	FALSE	null	null	null	null	null	null	null	2.21	6407	88.0406:459667 89.04395:0 90.04731:0		9531	133963	175652	462324	13001	678370	128517	95722	97365	360207	128733	229858	14842	248402	132008	10837	20802	126559
72	14.813	88.04064	Unknown	[M-H]-		0.161	FALSE	null	null	null	null	null	null	999	FALSE	FALSE	FALSE		FALSE	FALSE	null	null	null	null	null	null	null	51.15	6167	88.04064:7642394 89.04399:0 90.04735:0		32716	2664786	2333577	18991670	69540	31125862	1187811	2338156	731557	5786567	2016905	1776802	28134	1599176	509857	113379	101492	2542256
73	4.748	88.12442	Unknown	[M-H]-	similar chromatogram in higher mz_12393; similar chromatogram in higher mz_12494; similar chromatogram in higher mz_5491; similar chromatogram in higher mz_12563	0.004	FALSE	null	null	null	null	null	null	999	FALSE	FALSE	FALSE		FALSE	FALSE	null	null	null	null	null	null	null	58.09	3127	88.12442:296506 89.12777:0 90.13113:0		0	27666	0	0	0	0	0	0	0	0	0	0	0	0	0	0	0	0
74	12.765	88.18739	Unknown	[M-H]-		0.004	FALSE	null	null	null	null	null	null	999	FALSE	FALSE	FALSE		FALSE	FALSE	null	null	null	null	null	null	null	88.33	8295	88.18739:482410 89.19074:0 90.1941:0		0	441486	378353	202093	4120	85490	221488	177739	267439	156419	143467	335454	0	475404	174735	0	0	72462
75	8.112	88.18758	Unknown	[M-H]-		0.033	FALSE	null	null	null	null	null	null	999	FALSE	FALSE	FALSE		FALSE	FALSE	null	null	null	null	null	null	null	13.37	9591	88.18758:258496 89.19093:0 90.19429:0		0	69398	42928	0	0	47375	144172	41025	66590	0	149559	45287	0	102748	234641	0	0	95206
76	14.32	88.26627	Unknown	[M-H]-	similar chromatogram in higher mz_9755; similar chromatogram in higher mz_14717	0.026	FALSE	null	null	null	null	null	null	999	FALSE	FALSE	FALSE		FALSE	FALSE	null	null	null	null	null	null	null	46.61	10311	88.26627:652048 89.26962:0 90.27298:0		0	0	0	168122	0	652048	0	0	0	461051	0	4831	0	0	13406	47912	0	0
77	3.671	88.97005	Unknown	[M-H]-	ion correlated with 10839; ion correlated with 10215	0.015	FALSE	null	null	null	null	null	null	999	FALSE	FALSE	FALSE		FALSE	FALSE	null	null	null	null	null	null	null	15.61	9207	88.97005:1619844 89.9734:0 90.97676:230873		0	0	0	0	0	0	0	0	0	0	0	0	0	0	0	0	0	0
78	6.063	88.97758	Unknown	[M-H]-		0.026	FALSE	null	null	null	null	null	null	999	FALSE	FALSE	FALSE		FALSE	FALSE	null	null	null	null	null	null	null	13.67	325	88.97758:273937 89.98093:0 90.98429:0		0	195644	134100	70182	0	290977	228419	100108	148057	87172	266334	139556	0	269768	178578	0	10585	145923
79	15.086	88.98791	Unknown	[M-H]-		0.055	FALSE	null	null	null	null	null	null	999	FALSE	FALSE	FALSE		FALSE	FALSE	null	null	null	null	null	null	null	12.7	QC_4.2	88.98791:386381 89.99126:0 90.99462:0		0	30061	0	47244	0	51289	190545	95876	38859	79402	0	45877	0	0	0	0	0	60370
80	18.033	88.98804	Oxalate	[M-H]-	similar chromatogram in higher mz_19481; similar chromatogram in higher mz_2487; similar chromatogram in higher mz_19712; similar chromatogram in higher mz_19766; similar chromatogram in higher mz_18796	0.806	TRUE	18.129	88.9879	null	null	null	null	annotated by user-defined text library	TRUE	TRUE	FALSE		FALSE	FALSE	null	null	99.9	99.9	null	null	null	98.71	QC_MSMS_neg.2	88.98805:1450910 89.9914:27314 90.99476:0	52.43715:1017 56.63774:1092 59.01376:6711 60.99309:29507 64.6582:1139 68.62833:1559 68.62994:2931 71.01398:5576 72.38625:1168 72.99309:1765 74.22686:1069 80.36631:1036 81.60767:1108 84.27314:1146 87.00859:2306 88.0405:5737 88.98795:19535 89.02457:225185	102644	1869306	1834098	3879942	133084	8328988	1288408	2696305	914104	7092649	1639205	1379770	104687	1236691	1276025	65676	245603	1202385
81	14.199	88.99713	Unknown	[M-H]-		0.004	FALSE	null	null	null	null	null	null	999	FALSE	FALSE	FALSE		FALSE	FALSE	null	null	null	null	null	null	null	16.28	9319	88.99713:330681 90.00048:0 91.00384:0		0	0	0	48691	0	36867	13454	0	0	48203	0	0	0	0	0	0	0	0
82	9.557	88.99725	Unknown	[M-H]-	ion correlated with 1421; similar chromatogram in higher mz_4320; similar chromatogram in higher mz_9937; similar chromatogram in higher mz_4279; similar chromatogram in higher mz_16830; similar chromatogram in higher mz_20578	0.165	FALSE	null	null	null	null	null	null	999	FALSE	FALSE	FALSE		FALSE	FALSE	null	null	null	null	null	null	null	39.4	9319	88.99725:3790528 90.0006:0 91.00396:0		18619	394305	0	882668	6865	1096367	56620	0	0	1413054	116865	53649	6415	0	0	8092	15963	0
83	7.897	89.00336	Unknown	[M-H]-		0.004	FALSE	null	null	null	null	null	null	999	FALSE	FALSE	FALSE		FALSE	FALSE	null	null	null	null	null	null	null	18.83	Std_E.2	89.00336:294019 90.00671:0 91.01007:0		0	18181	47482	44061	8873	0	0	0	0	0	55549	0	0	28072	0	0	5585	0
84	3.998	89.02439	Unknown	[M-H]-		0.033	FALSE	null	null	null	null	null	null	999	FALSE	FALSE	FALSE		FALSE	FALSE	null	null	null	null	null	null	null	4.84	Std_C.2	89.02439:2296479 90.02774:0 91.0311:1755189		66177	1200636	936329	706390	82920	472719	792828	359449	799708	824379	563728	1247485	66237	1648586	950490	22816	0	688622
85	14.275	89.0244	Unknown	[M-H]-	similar chromatogram in higher mz_3087; similar chromatogram in higher mz_14634	0.7	TRUE	null	null	null	null	null	null	999	FALSE	FALSE	FALSE		FALSE	FALSE	null	null	null	null	null	null	null	64.22	MSMS_neg.2	89.02442:10257741 90.02777:130288 91.03113:84799	59.01391:6260 60.74573:1380 60.90071:1549 69.27852:2747 71.01395:11478 76.62946:1387 83.78217:1320 87.0089:6472 88.0406:7401 89.0245:376075	203216	15348674	7240684	33919492	328979	56293796	7538471	3890084	4875576	48380992	8425870	12051813	233824	10378718	7357314	394839	1211273	7747645
86	9.528	89.02442	(S)-Lactate	[M-H]-	adduct linked to 792_[M+Na-2H]-; similar chromatogram in higher mz_16167; similar chromatogram in higher mz_16238; similar chromatogram in higher mz_5156	0.978	TRUE	9.489	89.02422	null	null	null	null	annotated by user-defined text library	TRUE	TRUE	FALSE		FALSE	FALSE	null	null	100	100	null	null	null	918.8	MSMS_neg.1	89.02414:27527696 90.02749:1077646 91.03085:366605	60.99265:4707 63.0549:4799 71.01382:62878 72.99254:7055 87.00871:49499 89.02443:1715071	17467688	153294624	38781176	367122432	22783978	563422976	56715576	29744978	31138460	552324736	63980836	83553088	19414720	59772912	46988944	17515368	64044152	68936216
87	15.205	89.02442	Unknown	[M-H]-		0.527	FALSE	null	null	null	null	null	null	999	FALSE	FALSE	FALSE		FALSE	FALSE	null	null	null	null	null	null	null	20.51	9319	89.02442:49260784 90.02777:1933215 91.03113:519300		36413	13030172	6867528	17145268	393035	14902085	5000849	4577576	4260966	22815324	5604364	10230266	149944	9178075	5692072	151586	848034	5410804
88	27.402	89.02444	Unknown	[M-H]-		0.619	TRUE	null	null	null	null	null	null	999	FALSE	FALSE	FALSE		FALSE	FALSE	null	null	null	null	null	null	null	4.87	MSMS_neg.2	89.02444:5361508 90.02779:86407 91.03115:3277613	53.46405:1221 57.45223:1096 59.01395:17835 69.5239:1612 71.0139:6638 81.03972:1073 84.50871:1227 87.00891:2763 88.04053:11678 89.01455:4185 89.02451:192700 89.03566:4121 89.04363:2078	134963	2359651	2328176	2900674	197493	4229550	1795413	1851488	1835784	3444676	1704656	2662986	137106	2827904	2755950	187852	303905	1976068
89	21.412	89.02446	Unknown	[M-H]-		0.216	FALSE	null	null	null	null	null	null	999	FALSE	FALSE	FALSE		FALSE	FALSE	null	null	null	null	null	null	null	5.69	10087	89.02446:5475546 90.02781:216620 91.03117:818904		62173	3031270	2513771	5475546	94978	6584107	2148307	1538086	2131270	5973668	2260331	3324996	71145	3329496	2235852	73533	157293	1957772
90	17.11	89.0245	Unknown	[M-H]-		0.341	FALSE	null	null	null	null	null	null	999	FALSE	FALSE	FALSE		FALSE	FALSE	null	null	null	null	null	null	null	6.66	10583	89.0245:13559084 90.02785:566028 91.03121:997649		0	3326400	3993727	9718096	36946	8399036	2041918	1883172	1825223	13559084	1869237	4513583	0	3532174	2840592	0	194727	2599080
91	9.906	89.02451	Unknown	[M-H]-		0.147	FALSE	null	null	null	null	null	null	999	FALSE	FALSE	FALSE		FALSE	FALSE	null	null	null	null	null	null	null	19.01	7975	89.02451:13322960 90.02786:0 91.03122:31129764		280387	153294624	38781176	367122432	606478	563422976	56715576	5114700	31138460	552356736	63980836	83553088	653603	59772912	46988944	672819	1650085	68936216
92	18.795	89.02454	Unknown	[M-H]-		0.363	TRUE	null	null	null	null	null	null	999	FALSE	FALSE	FALSE		FALSE	FALSE	null	null	null	null	null	null	null	5.18	MSMS_neg.2	89.02443:4568048 90.02778:151400 91.03114:886782	59.01395:14336 60.99299:1290 69.2613:2034 71.01391:4662 87.0089:3174 88.04057:9387 88.98827:1694 89.02451:179239	47646	3403130	2635394	5948739	83476	8559567	1580698	1776792	1539286	7209251	1610844	3304372	53275	3762770	2104703	62725	202761	2336818
93	24.783	89.02458	Unknown	[M-H]-		0.033	FALSE	null	null	null	null	null	null	999	FALSE	FALSE	FALSE		FALSE	FALSE	null	null	null	null	null	null	null	6.06	6407	89.02458:5283175 90.02793:262886 91.03129:902879		90568	2554524	2300171	3358970	126790	4841142	1717177	1648500	1822793	4237572	1858056	2921736	98276	3054444	2494596	125134	215766	1899671
94	28.031	89.03557	Unknown	[M-H]-		0.004	FALSE	null	null	null	null	null	null	999	FALSE	FALSE	FALSE		FALSE	FALSE	null	null	null	null	null	null	null	10.85	3783	89.03557:1835466 90.03892:0 91.04228:852955		0	0	0	0	0	0	0	0	12639	0	0	0	0	0	15123	0	0	0
95	13.745	89.13374	Unknown	[M-H]-	ion correlated with 444; ion correlated with 137	0.271	FALSE	null	null	null	null	null	null	999	FALSE	FALSE	FALSE		FALSE	FALSE	null	null	null	null	null	null	null	41.75	QC_MSMS_neg.2	89.13374:529740 90.13709:0 91.14045:0		0	271543	0	418257	0	0	0	202859	0	100598	0	240510	0	101821	0	0	22414	0
96	10.661	89.20277	Unknown	[M-H]-		0.011	FALSE	null	null	null	null	null	null	999	FALSE	FALSE	FALSE		FALSE	FALSE	null	null	null	null	null	null	null	16.79	10455	89.20277:249491 90.20612:0 91.20948:408377		0	0	0	0	3685	0	0	249491	81204	0	0	68622	0	0	0	0	6908	0
97	10.483	89.20786	Unknown	[M-H]-		0.015	FALSE	null	null	null	null	null	null	999	FALSE	FALSE	FALSE		FALSE	FALSE	null	null	null	null	null	null	null	17.97	5479	89.20786:251745 90.21121:0 91.21457:0		0	0	0	0	0	0	0	161219	81204	0	0	68622	0	0	0	0	6908	0
98	5.046	89.23871	Unknown	[M-H]-	similar chromatogram in higher mz_10788	0.037	FALSE	null	null	null	null	null	null	999	FALSE	FALSE	FALSE		FALSE	FALSE	null	null	null	null	null	null	null	11.11	Blank_1.2	89.23871:248474 90.24206:0 91.24542:0		0	0	0	0	0	0	38101	0	69946	0	67815	14222	0	0	0	0	0	77183
99	11.33	89.2394	Unknown	[M-H]-		0.044	FALSE	null	null	null	null	null	null	999	FALSE	FALSE	FALSE		FALSE	FALSE	null	null	null	null	null	null	null	13.62	4697	89.2394:260800 90.24275:0 91.24611:0		0	76100	79737	137433	0	0	96279	0	0	0	86517	148086	0	86475	139833	0	0	86291
100	13.055	89.24673	Unknown	[M-H]-		0.062	FALSE	null	null	null	null	null	null	999	FALSE	FALSE	FALSE		FALSE	FALSE	null	null	null	null	null	null	null	14.15	3847	89.24673:281075 90.25008:0 91.25344:0		0	0	82700	76455	4090	0	0	0	97200	0	0	159777	0	0	0	0	0	0
101	11.358	89.26851	Unknown	[M-H]-		0.015	FALSE	null	null	null	null	null	null	999	FALSE	FALSE	FALSE		FALSE	FALSE	null	null	null	null	null	null	null	17.43	9271	89.26851:306278 90.27186:0 91.27522:0		3617	76318	0	68391	0	0	0	0	0	28460	10951	0	0	0	0	0	0	0
102	11.682	89.31654	Unknown	[M-H]-		0.007	FALSE	null	null	null	null	null	null	999	FALSE	FALSE	FALSE		FALSE	FALSE	null	null	null	null	null	null	null	21.78	1719	89.31654:259678 90.31989:0 91.32325:0		0	0	0	0	0	85132	0	85819	0	0	0	0	3829	53409	0	0	0	0
103	14.557	89.33691	Unknown	[M-H]-		0.007	FALSE	null	null	null	null	null	null	999	FALSE	FALSE	FALSE		FALSE	FALSE	null	null	null	null	null	null	null	24.97	9319	89.33691:405187 90.34026:0 91.34362:0		0	0	0	0	0	0	0	0	0	112072	0	0	0	1698	0	0	52758	0
104	13.675	89.37862	Unknown	[M-H]-	ion correlated with 298; ion correlated with 630; similar chromatogram in higher mz_298; similar chromatogram in higher mz_630	0.256	FALSE	null	null	null	null	null	null	999	FALSE	FALSE	FALSE		FALSE	FALSE	null	null	null	null	null	null	null	27.57	6791	89.37862:320900 90.38197:0 91.38533:0		0	230795	19347	186111	0	0	15288	157128	13516	30624	0	198819	0	89132	0	0	0	0
105	6.913	89.49387	Unknown	[M-H]-	similar chromatogram in higher mz_19170; similar chromatogram in higher mz_19681	0.004	FALSE	null	null	null	null	null	null	999	FALSE	FALSE	FALSE		FALSE	FALSE	null	null	null	null	null	null	null	82.79	Std_F.2	89.49387:292124 90.49722:0 91.50058:0		7265	23350	0	0	3687	0	38595	33389	37642	0	0	0	0	3949	0	3944	0	34175
106	4.407	89.67818	Unknown	[M-H]-	similar chromatogram in higher mz_6779; similar chromatogram in higher mz_5950; similar chromatogram in higher mz_711; similar chromatogram in higher mz_8030; similar chromatogram in higher mz_16709	0.004	FALSE	null	null	null	null	null	null	999	FALSE	FALSE	FALSE		FALSE	FALSE	null	null	null	null	null	null	null	25.16	9319	89.67818:313835 90.68153:0 91.68489:0		0	0	0	0	0	0	0	0	0	0	0	0	0	42003	0	0	0	0
107	14.455	89.96962	Unknown	[M-H]-	ion correlated with 7762; ion correlated with 10765	0.645	FALSE	null	null	null	null	null	null	999	FALSE	FALSE	FALSE		FALSE	FALSE	null	null	null	null	null	null	null	41.69	QC_1.2	89.96962:1450274 90.97297:0 91.97633:244902		100828	908728	868796	733574	131846	742692	906106	1089677	1015396	744705	928798	860081	160989	968348	1050098	223772	163276	844658
108	27.364	90.00977	Unknown	[M-H]-	ion correlated with 3093; ion correlated with 1620	0.678	FALSE	null	null	null	null	null	null	999	FALSE	FALSE	FALSE		FALSE	FALSE	null	null	null	null	null	null	null	32.34	Std_F.2	90.00977:2337833 91.01312:355761 92.01648:2165142		18879	843858	1044593	1155881	19067	1404872	1234438	897829	1473640	1118436	934561	1151591	10461	1258274	1212253	12314	4745	1623911
109	6.974	90.00982	Unknown	[M-H]-	similar chromatogram in higher mz_735; similar chromatogram in higher mz_648; similar chromatogram in higher mz_12601	0.322	FALSE	null	null	null	null	null	null	999	FALSE	FALSE	FALSE		FALSE	FALSE	null	null	null	null	null	null	null	6.6	4263	90.00982:928382 91.01317:0 92.01653:480910		0	48392	240923	56597	0	59085	441755	152008	369045	98862	273705	216475	8488	211674	289563	2728	0	330277
110	1.341	90.00983	Unknown	[M-H]-	similar chromatogram in higher mz_167; similar chromatogram in higher mz_4940	0.084	FALSE	null	null	null	null	null	null	999	FALSE	FALSE	FALSE		FALSE	FALSE	null	null	null	null	null	null	null	10.09	1039	90.00983:941480 91.01318:137961 92.01654:1025875		0	149334	197267	71174	4237	207427	941480	149844	640275	107915	450844	116713	3166	199323	187080	0	4711	196893
111	3.515	90.0099	Unknown	[M-H]-		0.11	FALSE	null	null	null	null	null	null	999	FALSE	FALSE	FALSE		FALSE	FALSE	null	null	null	null	null	null	null	8.15	3463	90.0099:1229289 91.01325:279121 92.01661:1777346		18145	94534	455521	95015	0	37610	262319	218009	142609	56773	334309	78550	0	61125	212524	50848	3527	44646
112	30.058	90.00993	Unknown	[M-H]-		0.176	FALSE	null	null	null	null	null	null	999	FALSE	FALSE	FALSE		FALSE	FALSE	null	null	null	null	null	null	null	10.17	QC_7.2	90.00993:1094270 91.01328:66654 92.01664:1091730		0	78450	93864	121864	3557	134002	101346	94700	120461	102162	68735	883664	0	213086	191948	3256	0	287227
113	14.1	90.0276	Unknown	[M-H]-		0.004	FALSE	null	null	null	null	null	null	999	FALSE	FALSE	FALSE		FALSE	FALSE	null	null	null	null	null	null	null	45.73	10311	90.0276:1891801 91.03095:378232 92.03431:0		5057	353234	226683	1067929	16797	1891801	238400	47200	133157	1769832	299256	215994	0	287008	227411	14866	20628	207552
114	9.464	90.02783	Unknown	[M-H]-		0.077	FALSE	null	null	null	null	null	null	999	FALSE	FALSE	FALSE		FALSE	FALSE	null	null	null	null	null	null	null	44.71	QC_MSMS_neg.2	90.02783:5221170 91.03118:811302 92.03454:0		665197	5394268	1483852	11854161	874579	19067350	2072696	1151804	1111785	18853684	2200041	2787544	777122	1909969	1491727	675774	2543373	1939421
115	4.544	90.24533	Unknown	[M-H]-		0.004	FALSE	null	null	null	null	null	null	999	FALSE	FALSE	FALSE		FALSE	FALSE	null	null	null	null	null	null	null	35.46	4263	90.24533:248714 91.24868:0 92.25204:0		0	0	0	0	0	0	0	0	0	0	0	0	0	0	34345	0	0	0
116	15.073	90.27135	Unknown	[M-H]-	similar chromatogram in higher mz_2101	0.004	FALSE	null	null	null	null	null	null	999	FALSE	FALSE	FALSE		FALSE	FALSE	null	null	null	null	null	null	null	27.41	QC_MSMS_neg.2	90.27135:247294 91.2747:0 92.27806:0		0	0	32396	0	112167	0	0	0	0	0	0	0	0	0	0	0	0	0
117	6.711	90.28208	Unknown	[M-H]-	similar chromatogram in higher mz_12851; similar chromatogram in higher mz_19714; similar chromatogram in higher mz_5829; similar chromatogram in higher mz_17859	0.004	FALSE	null	null	null	null	null	null	999	FALSE	FALSE	FALSE		FALSE	FALSE	null	null	null	null	null	null	null	98.93	Std_D.2	90.28208:341367 91.28543:0 92.28879:0		0	0	0	0	0	0	0	0	25832	0	0	0	0	0	0	0	0	22344
118	11.853	90.3857	Unknown	[M-H]-		0.004	FALSE	null	null	null	null	null	null	999	FALSE	FALSE	FALSE		FALSE	FALSE	null	null	null	null	null	null	null	37.25	Std_E.2	90.3857:293510 91.38905:0 92.39241:0		0	0	0	0	0	0	0	0	0	105763	0	0	0	0	0	0	1514	86826
119	3.972	90.45388	Unknown	[M-H]-		0.004	FALSE	null	null	null	null	null	null	999	FALSE	FALSE	FALSE		FALSE	FALSE	null	null	null	null	null	null	null	59.77	6039	90.45388:322732 91.45723:0 92.46059:0		0	0	0	0	0	0	33680	0	0	0	0	0	0	0	0	21256	0	0
120	4.349	90.63741	Unknown	[M-H]-		0.026	FALSE	null	null	null	null	null	null	999	FALSE	FALSE	FALSE		FALSE	FALSE	null	null	null	null	null	null	null	63.1	3143	90.63741:778297 91.64076:0 92.64412:460417		0	0	0	0	0	0	0	0	0	0	0	0	0	0	52239	0	0	0
121	14.344	90.77456	Unknown	[M-H]-	ion correlated with 587; similar chromatogram in higher mz_15801; similar chromatogram in higher mz_12083	0.026	FALSE	null	null	null	null	null	null	999	FALSE	FALSE	FALSE		FALSE	FALSE	null	null	null	null	null	null	null	37.5	10311	90.77456:767709 91.77791:0 92.78127:0		21076	22629	0	55297	4900	767709	0	0	8472	549139	0	0	10507	19326	0	0	0	0
122	11.71	90.85056	Unknown	[M-H]-	similar chromatogram in higher mz_1404	0.004	FALSE	null	null	null	null	null	null	999	FALSE	FALSE	FALSE		FALSE	FALSE	null	null	null	null	null	null	null	31.49	1383	90.85056:778912 91.85391:0 92.85727:0		0	0	0	0	0	98837	0	0	0	0	0	0	0	0	0	0	0	0
123	26.567	90.93355	Unknown	[M-H]-		0.004	TRUE	null	null	null	null	null	null	999	FALSE	FALSE	FALSE		FALSE	FALSE	null	null	null	null	null	null	null	82.89	MSMS_neg.2	90.93355:4717843 91.9369:2358723 92.94026:1781284	50.00335:1887 51.83182:1254 58.00589:5874 59.01394:39837 59.9673:1289 65.01461:8060 69.51345:2761 71.01391:4312 72.993:6102 73.9305:1334 74.99073:63040 75.96205:3253 75.99032:2327 76.8964:1366 89.0245:4230 89.92543:1484 90.02782:2794 90.90424:1628 90.93343:594946 90.97127:63003 91.0219:23426 91.03007:8141 91.04002:3000	3139	261970	336090	214504	0	394851	340531	347996	318128	210955	346976	231858	3608	395929	532237	3063	0	329912
124	15.141	90.93586	Unknown	[M-H]-	ion correlated with 889	0.546	TRUE	null	null	null	null	null	null	999	FALSE	FALSE	FALSE		FALSE	FALSE	null	null	null	null	null	null	null	40.53	MSMS_neg.2	90.93581:4113349 91.93916:0 92.94252:6671547	50.49673:1037 50.91104:1053 51.8044:1105 54.1409:1084 58.0061:2422 59.01391:26361 60.01709:1285 60.32807:1008 62.53498:1153 62.8537:1085 65.15829:1274 71.01391:1896 72.99302:3786 74.99072:35902 75.96205:2339 82.32439:1049 84.77975:1124 89.0245:1759 90.02782:4055 90.92356:3203 90.93341:37051 90.97124:7513 91.02229:14144 91.03013:2658 91.04002:2787	0	697611	1406146	465201	0	2285380	588433	1116722	1231728	414760	855448	1035214	0	2112862	2193928	10150	181167	1347450
125	15.624	90.93598	Unknown	[M-H]-		0.081	TRUE	null	null	null	null	null	null	999	FALSE	FALSE	FALSE		FALSE	FALSE	null	null	null	null	null	null	null	20.07	MSMS_neg.2	90.93356:844734 91.93691:304389 92.94027:268537	50.52039:1053 51.97385:1126 55.48667:1148 55.5732:1151 58.0061:2357 59.01395:28759 66.13098:1090 71.01391:3705 72.99302:5093 74.7493:1191 74.99074:36211 79.59669:1118 88.30831:1168 89.0245:2081 90.0096:1859 90.02782:3457 90.9236:6325 90.93343:89649 90.97128:22197 91.02191:14128 91.03014:1805 91.04002:2400	0	539302	427252	303892	0	802727	262671	522862	552846	322679	377368	775334	0	729009	477009	0	181167	809675
126	10.868	90.94325	Unknown	[M-H]-	ion correlated with 4614; ion correlated with 188; ion correlated with 3009; ion correlated with 238; ion correlated with 4692; ion correlated with 307; similar chromatogram in higher mz_4644; similar chromatogram in higher mz_3514; similar chromatogram in higher mz_9390; similar chromatogram in higher mz_9484; similar chromatogram in higher mz_15364; similar chromatogram in higher mz_15425; simi…	0.004	FALSE	null	null	null	null	null	null	999	FALSE	FALSE	FALSE		FALSE	FALSE	null	null	null	null	null	null	null	44.36	Std_E.2	90.94325:2792954 91.9466:2327120 92.94996:7854324		0	94574	85317	0	4664	76601	84619	0	0	72562	0	63873	0	68700	0	0	0	8767
127	4.678	90.97121	Unknown	[M-H]-		0.004	FALSE	null	null	null	null	null	null	999	FALSE	FALSE	FALSE		FALSE	FALSE	null	null	null	null	null	null	null	0.68	QC_10.2	90.97121:283914 91.97456:0 92.97792:0		31460	0	26345	68523	0	0	0	0	0	0	0	22342	28670	46201	0	75070	0	0
128	20.796	90.97143	Unknown	[M-H]-		0.198	TRUE	null	null	null	null	null	null	999	FALSE	FALSE	FALSE		FALSE	FALSE	null	null	null	null	null	null	null	5.44	QC_MSMS_neg.2	90.97147:1622309 91.97482:0 92.97818:0	51.19129:1065 52.61713:1148 58.00594:2239 58.512:1176 59.01379:22319 59.96735:1460 61.88288:1190 69.12626:2371 71.01397:2623 72.99309:2505 74.99081:28134 75.65601:1125 75.99038:1503 89.02458:1917 90.00968:3377 90.0275:4709 90.92373:9656 90.9335:104251 90.97134:51199 91.02201:9581	686891	3558312	1032380	3664573	289953	1068430	2748164	3271830	2758312	4059565	3457782	3101868	743317	1064388	1049008	1049109	204363	3209181
129	13.54	90.97143	Unknown	[M-H]-		0.048	FALSE	null	null	null	null	null	null	999	FALSE	FALSE	FALSE		FALSE	FALSE	null	null	null	null	null	null	null	3.94	5863	90.97143:794326 91.97478:0 92.97814:50546		139847	59069	53436	0	57284	22516	228325	49127	150537	63361	199005	55304	153281	23152	83161	92462	56732	231315
130	26.365	90.97147	Unknown	[M-H]-		0.245	TRUE	null	null	null	null	null	null	999	FALSE	FALSE	FALSE		FALSE	FALSE	null	null	null	null	null	null	null	34.14	QC_MSMS_neg.2	90.97146:4828360 91.97481:0 92.97817:0	58.00615:3100 59.01377:29863 65.01447:8717 68.9959:1878 71.01397:1742 72.99308:2809 74.99078:34251 75.96211:2576 75.99038:1411 76.74066:1271 89.02457:3437 90.00967:1233 90.0279:3283 90.9335:283075 90.97134:149976 91.02197:12917 91.0302:4268	1329366	5631562	2071876	5020864	696678	1951338	4455708	5133822	4341676	5877578	4466480	6040142	1478423	2100185	1880217	2015523	637224	4373086
131	18.397	90.97149	Unknown	[M-H]-		0.117	TRUE	null	null	null	null	null	null	999	FALSE	FALSE	FALSE		FALSE	FALSE	null	null	null	null	null	null	null	5.3	QC_MSMS_neg.2	90.97146:1505433 91.97481:0 92.97817:0	50.53781:1155 58.00594:3779 59.0138:23564 67.77475:1434 69.17207:2274 71.01397:2186 72.99309:3592 74.99079:30896 75.9907:1153 79.31866:1170 89.02458:2909 90.00968:1451 90.0279:4044 90.92369:10305 90.9335:102873 90.97134:45579 91.02198:10928 91.0401:1536	230257	1889711	472337	1200019	109160	387613	1506563	1396008	1164544	2021958	1494128	1979859	256598	409524	499178	355066	89285	1409895
132	22.167	90.9715	Unknown	[M-H]-		0.051	FALSE	null	null	null	null	null	null	999	FALSE	FALSE	FALSE		FALSE	FALSE	null	null	null	null	null	null	null	7.71	1831	90.9715:4991546 91.97485:0 92.97821:30275		817566	4115016	1426837	3733398	328727	1300786	3404930	4060115	3118682	3676086	3329995	4353329	886297	1407730	1324601	1186676	288642	3206892
133	15.345	90.97163	Unknown	[M-H]-		0.106	FALSE	null	null	null	null	null	null	999	FALSE	FALSE	FALSE		FALSE	FALSE	null	null	null	null	null	null	null	4.65	QC_7.2	90.97163:1308000 91.97498:0 92.97834:0		0	834092	208786	620016	0	105595	729786	774446	589788	829240	646127	955134	0	160243	254735	86962	149904	640088
134	3.663	90.98577	Unknown	[M-H]-	similar chromatogram in higher mz_9026	0.004	FALSE	null	null	null	null	null	null	999	FALSE	FALSE	FALSE		FALSE	FALSE	null	null	null	null	null	null	null	5.49	9207	90.98577:447424 91.98912:0 92.99248:0		0	0	70251	0	0	13046	30514	0	32941	0	14063	0	34408	0	0	0	0	36449
135	14.087	90.98604	Unknown	[M-H]-	ion correlated with 11343; ion correlated with 15102; ion correlated with 3960; similar chromatogram in higher mz_1103; similar chromatogram in higher mz_3960	0.007	FALSE	null	null	null	null	null	null	999	FALSE	FALSE	FALSE		FALSE	FALSE	null	null	null	null	null	null	null	12.85	Std_D.2	90.98604:2388848 91.98939:77333 92.99275:347811		0	0	8302	0	0	61786	19261	18658	0	19496	0	0	0	0	21620	588	0	0
136	13.781	90.99307	Unknown	[M-H]-		0.059	FALSE	null	null	null	null	null	null	999	FALSE	FALSE	FALSE		FALSE	FALSE	null	null	null	null	null	null	null	5.53	QC_MSMS_neg.2	90.99307:573819 91.99642:0 92.99978:0		0	20774	0	301487	0	0	0	46697	0	0	0	22891	0	14518	0	4985	0	48695
137	13.803	91.00888	Unknown	[M-H]-	ion correlated with 444	0.059	FALSE	null	null	null	null	null	null	999	FALSE	FALSE	FALSE		FALSE	FALSE	null	null	null	null	null	null	null	4.13	4295	91.00888:745461 92.01223:0 93.01559:0		0	424743	33875	774192	0	0	0	276448	14847	224080	0	378126	0	148313	20659	9952	0	0
138	3.556	91.02189	Unknown	[M-H]-	ion correlated with 11357; ion correlated with 6321; ion correlated with 11285; ion correlated with 7410; ion correlated with 3232; ion correlated with 7347	0.176	FALSE	null	null	null	null	null	null	999	FALSE	FALSE	FALSE		FALSE	FALSE	null	null	null	null	null	null	null	15.39	QC_11.2	91.02189:8819248 92.02524:1195418 93.0286:660004		171367	436351	361400	399399	78645	527149	491585	1319387	452656	448472	369976	263933	107868	506253	444889	156266	170027	495380
139	27.608	91.02203	Unknown	[M-H]-		0.205	TRUE	null	null	null	null	null	null	999	FALSE	FALSE	FALSE		FALSE	FALSE	null	null	null	null	null	null	null	17.35	MSMS_neg.1	91.02173:701132 92.02508:31910 93.02844:0	59.0136:2447 59.96709:5537 65.01421:8710 74.72324:2181 74.99049:76580 75.96184:7166 87.1227:2444 90.00925:2794 91.02204:20992 91.03028:6998	740000	2026160	1911597	2009741	820510	1962097	1903145	1862392	2088959	1839490	1928213	1800654	726749	2015272	2009434	825305	979278	1832587
140	6.087	91.02213	Unknown	[M-H]-		0.264	TRUE	null	null	null	null	null	null	999	FALSE	FALSE	FALSE		FALSE	FALSE	null	null	null	null	null	null	null	32.73	QC_MSMS_neg.2	91.02212:5322354 92.02547:334539 93.02883:2118904	54.18801:1258 59.01392:7337 59.96735:5635 61.74714:1393 70.36913:1154 74.99076:275590 75.96209:15867 75.99036:10523 75.99415:1552 76.97005:4853 90.00967:1696 90.9335:1443 91.02197:118142 91.0302:2716	417918	1475245	564617	1249756	159819	666537	1019904	1189958	583258	589888	556240	1412221	112001	611313	590303	135450	394600	569418
141	6.974	91.02213	Unknown	[M-H]-		0.337	TRUE	null	null	null	null	null	null	999	FALSE	FALSE	FALSE		FALSE	FALSE	null	null	null	null	null	null	null	15.89	MSMS_neg.1	91.02193:1113300 92.02528:136523 93.02864:78654	59.96709:7675 65.01421:5302 65.07143:2165 74.78822:2019 74.99054:123529 75.96191:18835 76.41534:2340 78.47061:1901 91.02214:29321 91.03027:4522	627414	853410	931430	928932	576182	820038	985879	807839	784824	900378	883070	915972	667308	1019175	665482	671807	550680	788151
142	15.454	91.02224	Unknown	[M-H]-		0.048	FALSE	null	null	null	null	null	null	999	FALSE	FALSE	FALSE		FALSE	FALSE	null	null	null	null	null	null	null	2.57	9799	91.02224:573603 92.02559:79795 93.02895:1247813		0	412822	497133	335667	177291	436575	416084	348730	393511	370078	395289	373744	212430	471061	473958	0	145021	438327
143	31.452	91.03017	Unknown	[M-H]-	similar chromatogram in higher mz_642; similar chromatogram in higher mz_1265; similar chromatogram in higher mz_2365; similar chromatogram in higher mz_1369; similar chromatogram in higher mz_1149; similar chromatogram in higher mz_5059	0.029	FALSE	null	null	null	null	null	null	999	FALSE	FALSE	FALSE		FALSE	FALSE	null	null	null	null	null	null	null	5.15	Std_A.2	91.03017:2245065 92.03352:5830112 93.03688:2656424		14629	773318	1120840	890274	12688	1204463	1484512	961937	1545705	919221	1279039	1030787	10766	1701056	1422017	13855	20774	1875730
144	8.559	91.03017	Unknown	[M-H]-		0.011	FALSE	null	null	null	null	null	null	999	FALSE	FALSE	FALSE		FALSE	FALSE	null	null	null	null	null	null	null	8.74	4697	91.03017:1103037 92.03352:2749164 93.03688:999153		12200	156922	245923	162429	7017	51072	465549	223429	285452	176377	337016	87357	11674	141923	70512	11012	7415	403573
145	1.767	91.03024	Unknown	[M-H]-	similar chromatogram in higher mz_1615; similar chromatogram in higher mz_264; similar chromatogram in higher mz_1668; similar chromatogram in higher mz_756; similar chromatogram in higher mz_3743; similar chromatogram in higher mz_1892; similar chromatogram in higher mz_1936; similar chromatogram in higher mz_1927; similar chromatogram in higher mz_2450; similar chromatogram in higher mz_4502	0.055	FALSE	null	null	null	null	null	null	999	FALSE	FALSE	FALSE		FALSE	FALSE	null	null	null	null	null	null	null	4.91	3463	91.03024:2447735 92.03359:4291946 93.03695:1678775		12840	914544	1705766	696258	26982	1264697	2027802	1236167	1970688	827900	1826656	910734	22189	1272822	1117332	23272	18769	1814689
146	27.369	91.03029	Unknown	[M-H]-	ion correlated with 164	0.678	TRUE	null	null	null	null	null	null	999	FALSE	FALSE	FALSE		FALSE	FALSE	null	null	null	null	null	null	null	15.51	QC_MSMS_neg.2	91.03013:2127369 92.03348:3275792 93.03684:967160	50.00356:39046 51.00682:1349 53.61065:1615 54.34629:1244 55.35544:1122 56.05431:1134 58.00594:3620 59.01397:26592 59.96735:1397 64.00662:1389 64.01924:8462 65.01443:211140 65.99863:1245 70.28466:1745 71.01396:3703 72.99308:2684 74.99078:60106 75.96211:4377 79.31531:1158 85.58544:1200 89.02457:4341 90.00965:30371 90.92362:7560 90.93345:15793 90.97128:9434 91.01291:5472 91.02199:22653 91.0302:124887	163712	2717004	2975270	2919725	242830	3407107	3203345	2446796	3560806	3259440	2623970	2880787	164008	3325198	2843793	35563	154600	3706675
147	3.766	91.03034	Unknown	[M-H]-	similar chromatogram in higher mz_670; similar chromatogram in higher mz_266; similar chromatogram in higher mz_288; similar chromatogram in higher mz_383; similar chromatogram in higher mz_625; similar chromatogram in higher mz_693; similar chromatogram in higher mz_754; similar chromatogram in higher mz_875; similar chromatogram in higher mz_1100; similar chromatogram in higher mz_1235; similar…	0.176	FALSE	null	null	null	null	null	null	999	FALSE	FALSE	FALSE		FALSE	FALSE	null	null	null	null	null	null	null	4.33	Std_G.2	91.03034:3095328 92.03369:6936490 93.03705:2430780		0	692521	1471370	586090	0	888227	1627316	1216394	1826899	642184	1993588	723658	0	912838	1019361	37089	0	1765942
148	6.968	91.03037	Unknown	[M-H]-		0.549	FALSE	null	null	null	null	null	null	999	FALSE	FALSE	FALSE		FALSE	FALSE	null	null	null	null	null	null	null	7.18	5223	91.03037:3372641 92.03372:1516508 93.03708:1573130		26297	913237	1412334	857208	56406	1421838	2685154	1446421	2267816	1565492	2304963	1348656	11514	1743749	1475070	44234	26808	2533356
149	29.016	91.0304	Unknown	[M-H]-		0.059	FALSE	null	null	null	null	null	null	999	FALSE	FALSE	FALSE		FALSE	FALSE	null	null	null	null	null	null	null	10.25	Blank_2.2	91.0304:3030552 92.03375:3673360 93.03711:1603767		6917	2717004	927342	590135	18670	843852	622112	908073	1192705	901757	626194	974897	17141	1082314	954073	14140	7929	902447
150	10.051	91.04023	Glycerol	[M-H]-	similar chromatogram in higher mz_1345; similar chromatogram in higher mz_11506; similar chromatogram in higher mz_333; similar chromatogram in higher mz_1664; similar chromatogram in higher mz_12500; similar chromatogram in higher mz_12208; similar chromatogram in higher mz_11659	0.952	TRUE	10.033	91.0401	null	null	null	null	annotated by user-defined text library	TRUE	TRUE	FALSE		FALSE	FALSE	null	null	100	100	null	null	null	48.05	MSMS_neg.2	91.04015:13132517 92.0435:607915 93.04686:1270028	50.00368:1998 56.99816:1828 58.0061:73045 59.0139:694039 59.02853:2161 60.01727:13197 64.71882:2706 64.72031:6976 64.72179:3196 64.72425:2755 64.73463:2332 67.84061:2373 70.33575:2207 70.72731:1695 71.01388:68673 72.99327:90471 74.99067:38700 81.61808:1659 89.02439:60078 90.02782:5275 91.02218:9907 91.03993:42891	444067	7510733	10749798	13972520	923971	12809539	8618921	12495533	8670693	46997196	12596495	10441392	974038	11211166	8934857	1485638	1720476	8651558
151	15.328	91.04026	Unknown	[M-H]-		0.044	FALSE	null	null	null	null	null	null	999	FALSE	FALSE	FALSE		FALSE	FALSE	null	null	null	null	null	null	null	2.09	4263	91.04026:1048598 92.04361:179039 93.04697:746584		0	402567	421627	470695	0	475151	405579	527774	439002	895384	539488	495417	0	445729	462652	0	0	465993
152	7.135	91.05525	Unknown	[M-H]-	adduct linked to 1427_[M+Cl]-	0.011	FALSE	null	null	null	null	null	null	999	FALSE	FALSE	FALSE		FALSE	FALSE	null	null	null	null	null	null	null	21.45	359	91.05525:816358 92.0586:0 93.06196:0		0	0	0	0	22823	0	0	0	0	0	0	0	4841	0	0	77341	76119	0
153	4.688	91.05537	Unknown	[M-H]-	similar chromatogram in higher mz_3078; similar chromatogram in higher mz_3302	0.007	FALSE	null	null	null	null	null	null	999	FALSE	FALSE	FALSE		FALSE	FALSE	null	null	null	null	null	null	null	23.5	Std_A.2	91.05537:4906478 92.05872:489780 93.06208:0		0	0	0	0	0	72492	0	0	0	444537	0	0	0	25161	0	0	0	0
154	13.732	91.10992	Unknown	[M-H]-	ion correlated with 584; ion correlated with 225; similar chromatogram in higher mz_521	0.256	FALSE	null	null	null	null	null	null	999	FALSE	FALSE	FALSE		FALSE	FALSE	null	null	null	null	null	null	null	25.34	8471	91.10992:355118 92.11327:0 93.11663:0		36521	251519	47837	286430	0	49276	0	186709	15607	216015	12283	233879	0	132899	0	0	6984	0
155	4.467	91.12071	Unknown	[M-H]-		0.275	FALSE	null	null	null	null	null	null	999	FALSE	FALSE	FALSE		FALSE	FALSE	null	null	null	null	null	null	null	28.23	7287	91.12071:441650 92.12406:0 93.12742:0		21387	175719	343546	218144	18668	337252	316850	47694	289924	39455	24293	191521	0	216852	42794	14116	0	208888
156	4.535	91.31818	Unknown	[M-H]-		0.026	FALSE	null	null	null	null	null	null	999	FALSE	FALSE	FALSE		FALSE	FALSE	null	null	null	null	null	null	null	51.88	9319	91.31818:931416 92.32153:0 93.32489:0		0	23582	36382	45816	0	0	47696	0	35153	0	0	0	31213	91605	0	0	0	0
157	6.675	91.3588	Unknown	[M-H]-		0.004	FALSE	null	null	null	null	null	null	999	FALSE	FALSE	FALSE		FALSE	FALSE	null	null	null	null	null	null	null	63.94	Std_C.2	91.3588:269958 92.36215:0 93.36551:0		0	16412	0	0	2863	0	0	0	0	0	0	20053	0	0	45059	0	0	24276
158	6.951	91.37372	Unknown	[M-H]-	similar chromatogram in higher mz_10678; similar chromatogram in higher mz_13479; similar chromatogram in higher mz_19982; similar chromatogram in higher mz_8043; similar chromatogram in higher mz_11604	0.004	FALSE	null	null	null	null	null	null	999	FALSE	FALSE	FALSE		FALSE	FALSE	null	null	null	null	null	null	null	108.55	Std_F.2	91.37372:418406 92.37707:0 93.38043:0		0	31249	32467	50177	0	0	0	48593	0	42855	0	0	0	0	0	0	0	24705
159	12.813	91.41698	Unknown	[M-H]-		0.073	FALSE	null	null	null	null	null	null	999	FALSE	FALSE	FALSE		FALSE	FALSE	null	null	null	null	null	null	null	57.3	1623	91.41698:1009188 92.42033:0 93.42369:0		0	878951	676735	959147	0	395247	183969	956823	778613	856051	706201	866502	0	922981	475639	0	0	884231
160	11.224	91.41708	Unknown	[M-H]-		0.007	FALSE	null	null	null	null	null	null	999	FALSE	FALSE	FALSE		FALSE	FALSE	null	null	null	null	null	null	null	52.73	3655	91.41708:905098 92.42043:0 93.42379:0		0	791517	852774	768652	3708	787113	1057724	854833	918434	596674	962829	784161	0	889147	920881	0	0	899630
161	26.52	91.93143	Unknown	[M-H]-		0.004	TRUE	null	null	null	null	null	null	999	FALSE	FALSE	FALSE		FALSE	FALSE	null	null	null	null	null	null	null	81.86	MSMS_neg.2	91.93143:2425262 92.93478:1916289 93.93814:79097	58.0061:3487 59.01389:26037 59.9673:2072 65.01461:19978 65.99858:1317 69.51318:2430 71.01391:3796 71.01788:1280 72.99303:4068 74.99071:48732 75.96205:3898 75.99032:3722 76.96999:2571 87.93371:1234 89.02451:2510 90.93341:140548 90.97124:16476 91.02188:13597 91.03014:5315 91.04002:1805 91.93128:132492 92.02206:1353 92.02531:8620 92.0476:2120	0	237719	346098	166446	0	337492	320571	305883	309543	207053	349536	257616	0	381509	441297	0	0	300820
162	14.436	91.96672	Unknown	[M-H]-		0.158	FALSE	null	null	null	null	null	null	999	FALSE	FALSE	FALSE		FALSE	FALSE	null	null	null	null	null	null	null	11.31	8135	91.96672:327736 92.97007:0 93.97343:0		0	132838	135697	71472	19956	54909	162368	183494	177471	41201	167738	151731	0	225485	203285	18303	26557	132478
163	30.275	92.02553	Unknown	[M-H]-		0.095	TRUE	null	null	null	null	null	null	999	FALSE	FALSE	FALSE		FALSE	FALSE	null	null	null	null	null	null	null	9.75	MSMS_neg.2	92.02552:727123 93.02887:1226999 94.03223:418205	51.67153:1106 53.60373:1074 57.86204:1073 59.01396:6249 59.9673:1267 65.01463:2870 65.03974:1450 68.37314:1044 72.67411:1030 74.99078:19867 75.96237:1673 75.99033:1268 79.75824:1115 86.31078:1305 90.93343:1648 91.0219:3591 91.03014:1601 91.9313:2053 92.02542:3068 92.04761:1900	25435	666608	1063017	558186	36649	938379	1005287	939209	1465668	657069	994525	695025	27124	1373149	1008334	33560	40020	1492010
164	27.318	92.02557	Unknown	[M-H]-	ion correlated with 1836; ion correlated with 146	0.982	TRUE	null	null	null	null	null	null	999	FALSE	FALSE	FALSE		FALSE	FALSE	null	null	null	null	null	null	null	47.58	MSMS_neg.2	92.02554:3057775 93.02889:1121165 94.03225:808539	50.00355:15575 51.00695:1558 53.6054:2406 53.6067:2307 58.00589:2229 59.0139:12052 59.9673:2187 64.00657:2905 64.0192:3768 65.01462:329405 65.03974:2393 65.99857:33402 66.00977:4166 66.01785:6439 72.99303:2693 74.99072:41903 75.96237:2210 75.99032:3856 76.96999:2536 81.38189:1381 90.93342:8303 90.97168:2423 91.01325:1717 91.02187:6972 91.03014:39614 91.93133:10795 92.01411:2130 92.02541:80505 92.…	233546	3184924	3399189	3512508	292953	3736171	3889964	2737346	4165844	3850084	2949098	3490014	238637	3970797	3171075	297684	195107	4622570
165	3.725	92.02559	Unknown	[M-H]-	similar chromatogram in higher mz_10122; similar chromatogram in higher mz_13967; similar chromatogram in higher mz_19269	0.201	FALSE	null	null	null	null	null	null	999	FALSE	FALSE	FALSE		FALSE	FALSE	null	null	null	null	null	null	null	13.81	8391	92.02559:2553742 93.02894:1017699 94.0323:0		35961	496597	971714	404324	0	525574	1334755	735799	889541	640074	1114726	429255	0	865803	598671	33538	0	1068423
166	0.231	92.0256	Unknown	[M-H]-		0.161	FALSE	null	null	null	null	null	null	999	FALSE	FALSE	FALSE		FALSE	FALSE	null	null	null	null	null	null	null	9.39	107	92.0256:1478486 93.02895:1021310 94.03231:499471		24602	504966	677931	310979	58971	887894	1210090	655457	986465	477005	1478486	575421	33170	650656	562933	47003	42468	1092842
167	2.038	92.02566	Unknown	[M-H]-	similar chromatogram in higher mz_264; similar chromatogram in higher mz_1269	0.055	FALSE	null	null	null	null	null	null	999	FALSE	FALSE	FALSE		FALSE	FALSE	null	null	null	null	null	null	null	12.41	2279	92.02566:2151357 93.02901:1408666 94.03237:488284		32752	575153	1154848	540930	59245	987056	1379411	986711	1965690	510016	1469583	598174	35824	989515	778254	40155	35491	1506415
168	8.465	92.02566	Unknown	[M-H]-	similar chromatogram in higher mz_9396; similar chromatogram in higher mz_461; similar chromatogram in higher mz_194; similar chromatogram in higher mz_2455	0.062	FALSE	null	null	null	null	null	null	999	FALSE	FALSE	FALSE		FALSE	FALSE	null	null	null	null	null	null	null	11.73	8615	92.02566:2906749 93.02901:1421580 94.03237:1719052		8874	80693	124861	454355	12953	621401	1722785	6239	86191	41226	62882	118243	11506	134460	59406	30702	17605	66937
169	10.147	92.04345	Unknown	[M-H]-		0.011	FALSE	null	null	null	null	null	null	999	FALSE	FALSE	FALSE		FALSE	FALSE	null	null	null	null	null	null	null	5.01	2759	92.04345:340415 93.0468:0 94.05016:0		0	181703	330624	584053	29260	84509	75782	476609	85648	1456660	191736	226847	31594	146175	144099	51576	63939	189950
170	14.892	92.04765	Unknown	[M-H]-	similar chromatogram in higher mz_7833; similar chromatogram in higher mz_13305	0.645	TRUE	null	null	null	null	null	null	999	FALSE	FALSE	FALSE		FALSE	FALSE	null	null	null	null	null	null	null	61.82	MSMS_neg.2	92.04753:2799601 93.05088:0 94.05424:0	53.37351:2359 59.05822:2009 63.21584:2614 63.89041:2077 65.01462:2797 66.31344:2292 68.05841:2328 69.79434:2387 70.32542:2339 74.99072:6883 92.02541:3286 92.0476:65740	88404	4417294	3879908	2865392	105252	2043320	4312749	4052425	3495660	2248451	4111140	4016573	103766	3829154	2879130	38057	69891	4447900
171	14.416	92.04774	Unknown	[M-H]-	similar chromatogram in higher mz_11288; similar chromatogram in higher mz_13894; similar chromatogram in higher mz_15122; similar chromatogram in higher mz_15826	0.766	FALSE	null	null	null	null	null	null	999	FALSE	FALSE	FALSE		FALSE	FALSE	null	null	null	null	null	null	null	18.1	Blank_7.2	92.04774:7189228 93.05109:0 94.05445:2452		88404	881027	923206	1066306	105252	958839	730740	935424	698572	1014029	777586	1133435	103766	942930	790871	38057	69891	671147
172	6.212	92.05049	Unknown	[M-H]-	similar chromatogram in higher mz_1830	0.007	FALSE	null	null	null	null	null	null	999	FALSE	FALSE	FALSE		FALSE	FALSE	null	null	null	null	null	null	null	41.29	Std_B.2	92.05049:5368580 93.05384:458997 94.0572:0		0	24772	0	63786	8290	0	34701	39740	0	0	0	26329	0	0	41029	5917	0	24039
173	11.865	92.05054	Unknown	[M-H]-	similar chromatogram in higher mz_1831; similar chromatogram in higher mz_3776; similar chromatogram in higher mz_17705; similar chromatogram in higher mz_8482; similar chromatogram in higher mz_17336	0.011	FALSE	null	null	null	null	null	null	999	FALSE	FALSE	FALSE		FALSE	FALSE	null	null	null	null	null	null	null	10.33	Std_E.2	92.05054:445122 93.05389:59474 94.05725:0		0	122430	0	0	3726	0	0	103561	0	0	0	84965	0	0	0	3367	0	0
174	3.424	92.07249	Unknown	[M-H]-		0.029	FALSE	null	null	null	null	null	null	999	FALSE	FALSE	FALSE		FALSE	FALSE	null	null	null	null	null	null	null	26.32	231	92.07249:696269 93.07584:0 94.0792:0		0	0	42657	0	0	0	0	12876	0	0	0	0	48020	47358	0	262298	0	48316
175	4.514	92.43018	Unknown	[M-H]-		0.011	FALSE	null	null	null	null	null	null	999	FALSE	FALSE	FALSE		FALSE	FALSE	null	null	null	null	null	null	null	41.86	9319	92.43018:465392 93.43353:0 94.43689:0		0	0	0	0	0	0	12264	0	0	13229	10469	19449	0	0	41623	0	0	0
176	4.528	92.49252	Unknown	[M-H]-		0.3	FALSE	null	null	null	null	null	null	999	FALSE	FALSE	FALSE		FALSE	FALSE	null	null	null	null	null	null	null	28.06	10311	92.49252:473484 93.49587:0 94.49923:0		3156	78939	337528	0	8412	473484	246263	303412	324202	0	0	115498	0	83316	0	0	0	130638
177	10.268	92.77246	Unknown	[M-H]-		0.004	FALSE	null	null	null	null	null	null	999	FALSE	FALSE	FALSE		FALSE	FALSE	null	null	null	null	null	null	null	89.79	9319	92.77246:497143 93.77581:0 94.77917:0		0	63927	0	90815	0	301954	0	0	0	0	0	0	0	0	0	0	0	0
178	10.627	92.77267	Unknown	[M-H]-		0.004	FALSE	null	null	null	null	null	null	999	FALSE	FALSE	FALSE		FALSE	FALSE	null	null	null	null	null	null	null	56.65	9319	92.77267:313646 93.77602:0 94.77938:0		0	63927	0	0	0	112694	0	0	10317	0	0	0	0	0	0	0	0	0
179	13.882	92.8989	Unknown	[M-H]-		0.289	FALSE	null	null	null	null	null	null	999	FALSE	FALSE	FALSE		FALSE	FALSE	null	null	null	null	null	null	null	48.91	QC_MSMS_neg.2	92.8989:923941 93.90225:0 94.90561:937527		13700	486523	186143	652194	14916	52724	141528	309442	181699	377637	186301	413102	4008	231305	134646	21792	61497	129826
180	14.956	92.9276	Unknown	[M-H]-		0.52	TRUE	null	null	null	null	null	null	999	FALSE	FALSE	FALSE		FALSE	FALSE	null	null	null	null	null	null	null	12506.19	MSMS_neg.1	92.92777:144414400 93.93112:0 94.93448:105319184	53.73068:18784 56.04335:17815 76.32989:22037 92.92768:2876660	134877392	199367	39186796	182359	104983352	156183	37675844	94497	38835080	207220	35786960	39814332	98310448	38761592	33325164	93445728	154138368	37560456
181	13.807	92.92799	Unknown	[M-H]-	similar chromatogram in higher mz_234; similar chromatogram in higher mz_301; similar chromatogram in higher mz_5525; similar chromatogram in higher mz_5628; similar chromatogram in higher mz_5739; found in higher mz's MsMs_5739; found in higher mz's MsMs_5628; found in higher mz's MsMs_5525	0.729	TRUE	null	null	null	null	null	null	999	FALSE	FALSE	FALSE		FALSE	FALSE	null	null	null	null	null	null	null	6799.15	MSMS_neg.2	92.92812:66059192 93.93147:0 94.93483:44707820	55.27093:7742 58.01427:7082 63.64773:7844 66.63159:8571 69.1292:19524 74.99072:9409 84.94434:8008 85.81673:8676 92.92819:1425588 93.03448:141190 93.12093:9266	135350528	213299856	84435944	295354176	105255656	51195056	66074152	161517920	85226448	164484528	71923928	184868208	98586912	124047016	59289424	93698752	154680912	67323704
182	20.979	92.92805	Unknown	[M-H]-		0.037	FALSE	null	null	null	null	null	null	999	FALSE	FALSE	FALSE		FALSE	FALSE	null	null	null	null	null	null	null	4.25	7207	92.92805:397112 93.9314:0 94.93476:813169		0	76169	94828	68871	0	83522	96803	106239	91236	80700	102913	85288	0	116207	136330	0	0	100669
183	30.256	92.92805	Unknown	[M-H]-	similar chromatogram in higher mz_232	0.007	FALSE	null	null	null	null	null	null	999	FALSE	FALSE	FALSE		FALSE	FALSE	null	null	null	null	null	null	null	9.85	QC_4.2	92.92805:570822 93.9314:0 94.93476:994246		0	9878	25407	0	0	20395	40781	46984	22143	0	23067	9419	0	17126	45620	0	0	53951
184	6.269	92.92812	Unknown	[M-H]-		0.59	TRUE	null	null	null	null	null	null	999	FALSE	FALSE	FALSE		FALSE	FALSE	null	null	null	null	null	null	null	151.35	MSMS_neg.2	92.92813:10938808 93.93148:0 94.93484:7203422	56.99571:1538 62.13009:1157 63.13416:1238 65.01462:1139 65.03973:1349 66.5185:1198 70.33268:1445 70.59662:1126 74.99078:7165 75.9903:1359 76.9876:2062 81.50072:1292 90.53587:1049 92.0254:2371 92.68701:1415 92.92818:122562 93.00133:16591 93.00938:1719 93.03449:256152	5687	10270457	7063014	7955440	11223	3298035	8311106	6222697	8426599	3583021	8139680	1649358	7071	8534131	9543067	6719	0	6125260
185	5.006	92.92813	Unknown	[M-H]-	similar chromatogram in higher mz_1732; similar chromatogram in higher mz_1856; similar chromatogram in higher mz_1607; similar chromatogram in higher mz_1638; similar chromatogram in higher mz_8758; similar chromatogram in higher mz_14180; similar chromatogram in higher mz_483	0.619	TRUE	null	null	null	null	null	null	999	FALSE	FALSE	FALSE		FALSE	FALSE	null	null	null	null	null	null	null	180.01	MSMS_neg.2	92.92813:20949128 93.93148:0 94.93484:15034537	52.05495:2535 53.70883:2438 66.71368:2251 69.96881:3182 74.99065:14664 86.821:2290 88.11345:2284 92.92818:417354 93.0013:14505 93.03448:200224	206302	9839572	16663972	2706758	0	12877954	19537650	11954111	16800696	6748008	19623326	2614870	24083	16465765	22722060	0	0	16741556
186	28.623	92.92818	Unknown	[M-H]-		0.044	FALSE	null	null	null	null	null	null	999	FALSE	FALSE	FALSE		FALSE	FALSE	null	null	null	null	null	null	null	7.6	QC_0.2	92.92818:1050760 93.93153:0 94.93489:1598397		0	7934	28844	16669	3851	8408	32663	78099	31083	26026	42864	37554	2270	15708	55150	0	0	59545
187	16.753	92.92829	Unknown	[M-H]-	similar chromatogram in higher mz_4811; similar chromatogram in higher mz_3041	0.077	FALSE	null	null	null	null	null	null	999	FALSE	FALSE	FALSE		FALSE	FALSE	null	null	null	null	null	null	null	9.84	4535	92.92829:1629434 93.93164:0 94.935:3200943		0	224888	32101	15890	0	23186	76414	58565	56722	39333	42621	78041	0	57250	55969	0	0	673723
188	10.877	92.94133	Unknown	[M-H]-	ion correlated with 126; ion correlated with 4614; ion correlated with 3009; ion correlated with 238; ion correlated with 4692; ion correlated with 307; similar chromatogram in higher mz_4692; similar chromatogram in higher mz_238; similar chromatogram in higher mz_307; similar chromatogram in higher mz_4480; similar chromatogram in higher mz_4593; similar chromatogram in higher mz_6981	0.007	FALSE	null	null	null	null	null	null	999	FALSE	FALSE	FALSE		FALSE	FALSE	null	null	null	null	null	null	null	122.34	Std_E.2	92.94133:7498236 93.94468:62115 94.94804:16840190		0	0	0	26643	4793	0	0	95784	0	0	0	0	0	0	0	0	3508	0
189	9.298	93.0013	Unknown	[M-H]-		0.088	FALSE	null	null	null	null	null	null	999	FALSE	FALSE	FALSE		FALSE	FALSE	null	null	null	null	null	null	null	5.02	QC_11.2	93.0013:489228 94.00465:61054 95.00801:105491		42311	184331	101244	80347	7569	107389	94330	126190	55071	73489	211163	160904	28325	98872	84241	7404	19820	96345
190	3.522	93.0013	Unknown	[M-H]-		0.018	FALSE	null	null	null	null	null	null	999	FALSE	FALSE	FALSE		FALSE	FALSE	null	null	null	null	null	null	null	9.82	QC_11.2	93.0013:636155 94.00465:0 95.00801:0		10968	56833	110315	41339	9566	140579	125240	104148	45963	126442	97440	68794	20081	144551	77586	14370	15538	47291
191	6.653	93.00137	Unknown	[M-H]-	similar chromatogram in higher mz_10299; similar chromatogram in higher mz_12276	0.015	FALSE	null	null	null	null	null	null	999	FALSE	FALSE	FALSE		FALSE	FALSE	null	null	null	null	null	null	null	12.19	Blank_11.2	93.00137:1730201 94.00472:0 95.00808:136468		12638	217193	51034	49527	8940	77378	50538	105948	73513	43907	34360	139159	4704	92674	80752	10493	13522	44588
192	27.48	93.00145	Unknown	[M-H]-		0.315	FALSE	null	null	null	null	null	null	999	FALSE	FALSE	FALSE		FALSE	FALSE	null	null	null	null	null	null	null	6.92	MSMS_neg.2	93.00145:1055689 94.0048:180027 95.00816:2783889		33640	598444	587274	555720	30688	606286	583396	665678	576135	607553	599365	605014	16539	594604	625226	19404	45660	601028
193	27.341	93.00956	Unknown	[M-H]-	ion correlated with 2007	0.641	FALSE	null	null	null	null	null	null	999	FALSE	FALSE	FALSE		FALSE	FALSE	null	null	null	null	null	null	null	11.94	Std_F.2	93.00956:3724421 94.01291:1331893 95.01627:2579269		6246	1359828	1571368	1418105	38893	1517001	1807767	1058071	1780364	1362045	1049296	1283801	39003	1687078	1283355	39790	15850	1780314
194	7.016	93.03445	Unknown	[M-H]-		0.088	FALSE	null	null	null	null	null	null	999	FALSE	FALSE	FALSE		FALSE	FALSE	null	null	null	null	null	null	null	9.73	Std_B.2	93.03445:17196862 94.0378:1447375 95.04116:13860		29442	1072519	1808104	1193710	10266	1841883	1547245	1313258	1551102	1342630	1372708	1187157	30418	1896739	1480264	37941	31655	1523230
195	4.228	93.03446	Unknown	[M-H]-		0.081	FALSE	null	null	null	null	null	null	999	FALSE	FALSE	FALSE		FALSE	FALSE	null	null	null	null	null	null	null	26.46	Std_C.2	93.03446:19003364 94.03781:1017563 95.04117:67291		25450	943706	1534853	710890	14386	1565078	1033314	863640	1155648	260613	1149720	1006838	0	1297615	1478002	10883	0	1160693
196	28.6	93.03451	Unknown	[M-H]-		0.982	TRUE	null	null	null	null	null	null	999	FALSE	FALSE	FALSE		FALSE	FALSE	null	null	null	null	null	null	null	46.2	MSMS_neg.2	93.03463:8666905 94.03798:639852 95.04134:11069	65.01437:2687 65.03979:8855 68.03845:1603 68.04031:4611 74.99076:14534 78.97336:1617 87.58907:1343 92.92918:9390 93.00132:29501 93.00599:3084 93.03449:1142769 93.06429:2629	160076	9322467	8436061	9776297	192960	8593037	8828616	8768518	7997022	9326335	8144002	9279461	164068	8399652	8015358	182330	179745	8409579
197	10.397	93.03464	Unknown	[M-H]-		0.066	FALSE	null	null	null	null	null	null	999	FALSE	FALSE	FALSE		FALSE	FALSE	null	null	null	null	null	null	null	12.43	Std_D.2	93.03464:4084722 94.03799:365200 95.04135:39799		34757	846826	1193926	810236	7028	1197319	832469	764535	837108	785632	877035	973107	22112	1297726	1158119	47332	141818	973273
198	14.979	93.03464	Unknown	[M-H]-	similar chromatogram in higher mz_14775	0.125	FALSE	null	null	null	null	null	null	999	FALSE	FALSE	FALSE		FALSE	FALSE	null	null	null	null	null	null	null	4.68	Std_B.2	93.03464:3785182 94.03799:353068 95.04135:24443		0	525714	303689	592832	0	216207	267870	185945	271983	206854	355077	659906	0	297556	898722	0	111405	151679
199	9.634	93.04541	Unknown	[M-H]-	similar chromatogram in higher mz_4969; similar chromatogram in higher mz_5861; similar chromatogram in higher mz_11860; similar chromatogram in higher mz_12896; similar chromatogram in higher mz_1380	0.073	FALSE	null	null	null	null	null	null	999	FALSE	FALSE	FALSE		FALSE	FALSE	null	null	null	null	null	null	null	28.29	Std_D.1	93.04541:1764382 94.04876:73651 95.05212:0		129845	0	48529	0	4652	0	0	0	0	326899	0	66475	12441	76884	13210	7147	245143	0
200	14.275	93.04567	Unknown	[M-H]-		0.004	FALSE	null	null	null	null	null	null	999	FALSE	FALSE	FALSE		FALSE	FALSE	null	null	null	null	null	null	null	7.89	9319	93.04567:1180487 94.04902:0 95.05238:0		0	18157	10897	380955	11814	490039	18109	145516	0	293317	10636	160701	0	13453	20718	0	2433	0
201	13.599	93.15323	Unknown	[M-H]-	similar chromatogram in higher mz_3806; similar chromatogram in higher mz_12185	0.04	FALSE	null	null	null	null	null	null	999	FALSE	FALSE	FALSE		FALSE	FALSE	null	null	null	null	null	null	null	17.28	7031	93.15323:172160 94.15658:0 95.15994:0		0	50343	24916	0	0	25103	62190	20769	16626	0	42824	27082	0	20234	37203	0	0	46577
202	15.129	93.15343	Unknown	[M-H]-	similar chromatogram in higher mz_8555; similar chromatogram in higher mz_15603; similar chromatogram in higher mz_15661; similar chromatogram in higher mz_16986	0.044	FALSE	null	null	null	null	null	null	999	FALSE	FALSE	FALSE		FALSE	FALSE	null	null	null	null	null	null	null	21.52	9559	93.15343:265489 94.15678:0 95.16014:0		0	19483	89530	42596	0	58586	30753	95933	33211	61423	15439	38338	0	28764	33255	0	0	52841
203	8.799	93.24432	Unknown	[M-H]-		0.081	FALSE	null	null	null	null	null	null	999	FALSE	FALSE	FALSE		FALSE	FALSE	null	null	null	null	null	null	null	14.06	MSMS_neg.2	93.24432:312833 94.24767:0 95.25103:0		0	42301	103682	0	0	69146	118264	65162	76337	0	197552	37409	0	60888	253249	0	0	166909
204	3.937	93.39185	Unknown	[M-H]-	similar chromatogram in higher mz_14770; similar chromatogram in higher mz_13902	0.007	FALSE	null	null	null	null	null	null	999	FALSE	FALSE	FALSE		FALSE	FALSE	null	null	null	null	null	null	null	12.04	8391	93.39185:333954 94.3952:0 95.39856:0		0	0	0	15973	0	0	0	0	0	0	0	0	0	0	0	0	6273	0
205	4.446	93.60435	Unknown	[M-H]-		0.007	FALSE	null	null	null	null	null	null	999	FALSE	FALSE	FALSE		FALSE	FALSE	null	null	null	null	null	null	null	21.03	6039	93.60435:502505 94.6077:0 95.61106:0		0	0	0	0	0	0	43778	0	0	0	0	0	0	0	0	0	0	0
206	14.667	93.63038	Unknown	[M-H]-		0.026	FALSE	null	null	null	null	null	null	999	FALSE	FALSE	FALSE		FALSE	FALSE	null	null	null	null	null	null	null	60.73	3959	93.63038:613680 94.63373:0 95.63709:0		0	0	0	109426	29143	54993	0	0	0	32780	0	0	0	0	0	18187	0	0
207	14.256	93.9727	Unknown	[M-H]-		0.011	FALSE	null	null	null	null	null	null	999	FALSE	FALSE	FALSE		FALSE	FALSE	null	null	null	null	null	null	null	5.58	9319	93.9727:275831 94.97605:6165336 95.97941:773650		0	0	0	0	0	0	0	0	0	0	0	0	0	0	0	0	10218	10416
208	6.979	93.9729	Unknown	[M-H]-	similar chromatogram in higher mz_1413; similar chromatogram in higher mz_1482; similar chromatogram in higher mz_6146; similar chromatogram in higher mz_20458; similar chromatogram in higher mz_16381; similar chromatogram in higher mz_18130; similar chromatogram in higher mz_13189	0.051	FALSE	null	null	null	null	null	null	999	FALSE	FALSE	FALSE		FALSE	FALSE	null	null	null	null	null	null	null	21.35	183	93.9729:423747 94.97625:1577636 95.97961:0		8997	0	0	0	9479	0	0	0	0	0	0	0	12127	0	0	108944	342034	0
209	7.022	93.99665	Unknown	[M-H]-	similar chromatogram in higher mz_7575; similar chromatogram in higher mz_8477; similar chromatogram in higher mz_8844	0.084	FALSE	null	null	null	null	null	null	999	FALSE	FALSE	FALSE		FALSE	FALSE	null	null	null	null	null	null	null	8.56	Std_B.2	93.99665:1736060 95:0 96.00336:198626		0	25441	35829	48504	4321	49425	131405	0	35282	40918	106761	77627	5548	44525	40592	0	9879	35827
210	27.365	93.99683	Unknown	[M-H]-		0.007	FALSE	null	null	null	null	null	null	999	FALSE	FALSE	FALSE		FALSE	FALSE	null	null	null	null	null	null	null	8.7	10311	93.99683:475522 95.00018:2741982 96.00354:949185		3639	144975	233382	249287	0	475522	161416	98905	98747	248071	107286	179610	0	311731	224747	0	5676	113787
211	2.177	94.00477	Unknown	[M-H]-		0.015	FALSE	null	null	null	null	null	null	999	FALSE	FALSE	FALSE		FALSE	FALSE	null	null	null	null	null	null	null	8.84	1039	94.00477:334101 95.00812:0 96.01148:435083		8536	31862	33764	44157	4230	57341	334101	63108	65910	36089	63705	52462	4332	64925	18576	4929	10610	75847
212	27.302	94.00488	Unknown	[M-H]-	ion correlated with 4092; ion correlated with 339; ion correlated with 3194; ion correlated with 4559; ion correlated with 2276; ion correlated with 3879; ion correlated with 4669; ion correlated with 2909; similar chromatogram in higher mz_1372; similar chromatogram in higher mz_2548; similar chromatogram in higher mz_3132; similar chromatogram in higher mz_2451; similar chromatogram in higher m…	0.67	FALSE	null	null	null	null	null	null	999	FALSE	FALSE	FALSE		FALSE	FALSE	null	null	null	null	null	null	null	17.42	311	94.00488:720015 95.00823:159214 96.01159:2823964		34042	430597	376514	405999	26626	321641	454847	339876	495191	397915	349309	393023	12497	479254	382686	34705	10871	526705
213	3.095	94.02739	Unknown	[M+Na-2H]-	adduct linked to 694_[M+Cl]-	0.062	FALSE	null	null	null	null	null	null	999	FALSE	FALSE	FALSE		FALSE	FALSE	null	null	null	null	null	null	null	5.14	Blank_8.2	94.02739:811291 95.03074:162694 96.0341:0		4881	139876	206739	101674	6108	169957	209538	136333	234241	107510	207074	145256	8946	131740	106719	3681	3538	258150
214	6.795	94.02951	Unknown	[M-H]-	similar chromatogram in higher mz_9148; similar chromatogram in higher mz_441	0.443	FALSE	null	null	null	null	null	null	999	FALSE	FALSE	FALSE		FALSE	FALSE	null	null	null	null	null	null	null	17.19	Std_E.1	94.02951:2011417 95.03286:122306 96.03622:0		11363	707683	1585189	617803	10552	490506	1270636	1008126	1246387	552216	1339290	792184	5005	1342783	1253193	6138	0	998450
215	7.21	94.02975	Unknown	[M-H]-	similar chromatogram in higher mz_5036; similar chromatogram in higher mz_11913; similar chromatogram in higher mz_10519	0.062	FALSE	null	null	null	null	null	null	999	FALSE	FALSE	FALSE		FALSE	FALSE	null	null	null	null	null	null	null	23.92	Std_B.2	94.02975:8837795 95.0331:717669 96.03646:0		6423	125440	292784	49573	6512	134952	1114925	1048706	52082	79583	37350	198778	8353	164548	87286	5640	5628	227526
216	30.414	94.02991	w/o MS2:3-Hydroxypyridine; LC-ESI-QTOF; MS2; CE	[M-H]-	adduct linked to 989_[M+Na-2H]-	0.007	FALSE	null	94.02984	C5H5NO	Hydroxypyridines	GRFNBEZIAWKNCO-UHFFFAOYSA-N	OC1=CN=CC=C1	530	FALSE	TRUE	FALSE		FALSE	FALSE	null	null	100	null	null	null	null	3.7	Std_E.2	94.02991:426668 95.03326:3787345 96.03662:316103		4595	144771	221036	160878	4560	211170	189181	137551	213768	178533	242678	171643	7314	229293	195860	3995	0	205036
217	27.34	94.02998	Unknown	[M-H]-	ion correlated with 1151; ion correlated with 1178; ion correlated with 1774; ion correlated with 1975; ion correlated with 3941; ion correlated with 829; similar chromatogram in higher mz_1267; similar chromatogram in higher mz_695; adduct linked to 985_[M+Na-2H]-; similar chromatogram in higher mz_1774; similar chromatogram in higher mz_4669	0.681	FALSE	null	null	null	null	null	null	999	FALSE	FALSE	FALSE		FALSE	FALSE	null	null	null	null	null	null	null	10.85	Std_F.2	94.02998:1174074 95.03333:6604726 96.03669:764939		46861	635191	662252	625803	55787	770664	664910	489828	726306	651531	521734	636312	51490	816906	579264	50444	39999	781366
218	14.154	94.20182	Unknown	[M-H]-	similar chromatogram in higher mz_13755	0.055	FALSE	null	null	null	null	null	null	999	FALSE	FALSE	FALSE		FALSE	FALSE	null	null	null	null	null	null	null	28.52	7031	94.20182:433754 95.20517:0 96.20853:0		8636	0	0	425227	0	381633	0	0	0	324762	23013	23134	0	0	0	0	0	0
219	14.676	94.202	Unknown	[M-H]-	ion correlated with 224; similar chromatogram in higher mz_6845	0.114	FALSE	null	null	null	null	null	null	999	FALSE	FALSE	FALSE		FALSE	FALSE	null	null	null	null	null	null	null	43.41	3959	94.202:749867 95.20535:0 96.20871:0		8636	0	0	450947	0	87477	0	0	0	370336	135405	287900	0	0	0	0	0	0
220	17.646	94.44411	Unknown	[M-H]-	similar chromatogram in higher mz_17337	0.004	FALSE	null	null	null	null	null	null	999	FALSE	FALSE	FALSE		FALSE	FALSE	null	null	null	null	null	null	null	70.07	Std_E.2	94.44411:387022 95.44746:0 96.45082:0		0	0	0	0	5275	6756	0	0	0	0	0	0	0	0	0	0	15042	0
221	12.614	94.46451	Unknown	[M-H]-		0.004	FALSE	null	null	null	null	null	null	999	FALSE	FALSE	FALSE		FALSE	FALSE	null	null	null	null	null	null	null	53.52	Std_D.2	94.46451:277576 95.46786:0 96.47122:0		0	0	0	0	0	0	0	0	0	89879	0	90467	0	0	42964	0	7439	0
222	5.069	94.5032	Unknown	[M-H]-		0.004	FALSE	null	null	null	null	null	null	999	FALSE	FALSE	FALSE		FALSE	FALSE	null	null	null	null	null	null	null	64.21	Std_A.2	94.5032:330913 95.50655:0 96.50991:0		0	0	0	0	0	37885	0	0	0	14645	23212	0	0	0	40091	4761	0	0
223	14.153	94.77958	Unknown	[M-H]-		0.051	FALSE	null	null	null	null	null	null	999	FALSE	FALSE	FALSE		FALSE	FALSE	null	null	null	null	null	null	null	29.75	661	94.77958:441317 95.78293:0 96.78629:0		0	0	0	420650	0	435586	0	0	0	335218	128461	23192	0	0	0	0	0	0
224	14.642	94.7797	Unknown	[M-H]-	ion correlated with 219	0.007	FALSE	null	null	null	null	null	null	999	FALSE	FALSE	FALSE		FALSE	FALSE	null	null	null	null	null	null	null	71.42	4263	94.7797:609798 95.78305:0 96.78641:0		0	0	0	482676	0	66102	0	0	0	186317	128461	235404	0	0	0	0	0	0
225	13.736	94.80073	Unknown	[M-H]-	ion correlated with 154; ion correlated with 584; similar chromatogram in higher mz_584; similar chromatogram in higher mz_4737; similar chromatogram in higher mz_11309; similar chromatogram in higher mz_11448; similar chromatogram in higher mz_11532; similar chromatogram in higher mz_11626	0.223	FALSE	null	null	null	null	null	null	999	FALSE	FALSE	FALSE		FALSE	FALSE	null	null	null	null	null	null	null	152.24	8471	94.80073:378959 95.80408:0 96.80744:0		9368	240972	15303	272648	0	37139	0	186669	25039	202288	0	220817	0	140412	0	0	10569	0
226	3.772	94.83214	Unknown	[M-H]-		0.253	FALSE	null	null	null	null	null	null	999	FALSE	FALSE	FALSE		FALSE	FALSE	null	null	null	null	null	null	null	16.49	Blank_1.2	94.83214:251681 95.83549:0 96.83885:0		0	86701	132570	109990	0	130631	103022	159528	104918	34163	104410	0	0	167280	207733	0	0	41294
227	3.344	94.87365	Unknown	[M-H]-		0.004	FALSE	null	null	null	null	null	null	999	FALSE	FALSE	FALSE		FALSE	FALSE	null	null	null	null	null	null	null	8.18	8615	94.87365:259035 95.877:0 96.88036:0		0	0	0	17333	0	0	23884	0	17473	298183	17847	0	0	0	20646	0	0	0
228	13.651	94.89526	Unknown	[M-H]-		0.081	FALSE	null	null	null	null	null	null	999	FALSE	FALSE	FALSE		FALSE	FALSE	null	null	null	null	null	null	null	15.13	4295	94.89526:551154 95.89861:0 96.90197:0		0	322372	130914	66892	18188	0	116317	215669	146660	262161	127371	280306	20150	169744	108851	5103	52029	121046
229	13.691	94.90802	Unknown	[M-H]-		0.242	FALSE	null	null	null	null	null	null	999	FALSE	FALSE	FALSE		FALSE	FALSE	null	null	null	null	null	null	null	49.9	4263	94.90802:793649 95.91137:0 96.91473:30604046		0	430435	13228	700514	0	35593	85419	263570	12484	201109	84960	325178	602	148663	53261	0	0	0
230	4.441	94.92489	Unknown	[M-H]-	ion correlated with 7735	0.604	TRUE	null	null	null	null	null	null	999	FALSE	FALSE	FALSE		FALSE	FALSE	null	null	null	null	null	null	null	43.51	MSMS_neg.2	94.92524:6515859 95.92859:0 96.93195:1002114	67.57777:7848 67.57961:5580 68.01423:1825 76.97028:212623 77.96968:10560 83.08727:1210 93.99675:3320 94.03003:3601 94.03819:8794 94.92529:128785 94.96524:4212 94.9806:188127 95.02531:12177 95.06142:2866	32401	3292492	5852392	2150233	11351	4779737	6419263	4087977	6719090	1509092	7550338	5884052	0	6487715	8171046	4343	0	5776302
231	14.887	94.9249	Unknown	[M-H]-	found in higher mz's MsMs_8170	0.535	FALSE	null	null	null	null	null	null	999	FALSE	FALSE	FALSE		FALSE	FALSE	null	null	null	null	null	null	null	507.35	6329	94.9249:145231056 95.92825:0 96.93161:24690492		97566336	110277	27541856	134474	75594032	72065	26629710	76280	26203434	80935	24774296	28476368	71250816	27722580	22877386	68904136	108090256	25805742
232	31.486	94.92497	Unknown	[M-H]-		0.004	FALSE	null	null	null	null	null	null	999	FALSE	FALSE	FALSE		FALSE	FALSE	null	null	null	null	null	null	null	11.73	QC_4.2	94.92497:447548 95.92832:0 96.93168:219779		0	5935	19243	7648	0	9470	24727	17285	11977	0	6949	6592	0	7975	28550	0	0	23743
233	5.702	94.92506	Unknown	[M-H]-		0.601	TRUE	null	null	null	null	null	null	999	FALSE	FALSE	FALSE		FALSE	FALSE	null	null	null	null	null	null	null	68.99	MSMS_neg.2	94.92527:13725125 95.92862:0 96.93198:2498526	54.04562:1924 57.35076:1766 62.34639:1894 63.46036:1762 68.01423:2677 69.08696:3284 70.21145:1648 76.97001:205413 77.96967:6821 93.99675:4530 94.03003:4690 94.03781:8118 94.92532:302151 94.98061:136197 94.9929:3084 95.025:9697 95.06142:2337	0	6658828	11651979	5667388	6201	8556032	9738878	3969765	11183668	4659764	12359954	7141134	0	10901440	14153966	10352	8831	10534749
234	13.806	94.92512	Unknown	[M-H]-	found in higher mz's MsMs_5962; found in higher mz's MsMs_5739; found in higher mz's MsMs_5628; similar chromatogram in higher mz_3161; similar chromatogram in higher mz_3162	0.714	TRUE	null	null	null	null	null	null	999	FALSE	FALSE	FALSE		FALSE	FALSE	null	null	null	null	null	null	null	296.11	MSMS_neg.2	94.92525:46271400 95.9286:0 96.93196:9153291	53.74599:5470 61.57832:6325 63.53159:5717 69.63756:10952 76.97002:339629 77.96967:16066 83.45801:7100 84.02415:6425 92.28255:5440 94.92533:1049527 94.98061:202865 94.9929:7508 95.02496:8092	97958696	146951296	59625436	204944208	75756560	34416344	46907832	111713872	60153928	112150592	51255760	127876616	71326440	87692112	40948224	69045232	108292512	46963084
235	21.145	94.92519	Unknown	[M-H]-		0.037	FALSE	null	null	null	null	null	null	999	FALSE	FALSE	FALSE		FALSE	FALSE	null	null	null	null	null	null	null	5.24	7207	94.92519:304265 95.92854:0 96.9319:1406523		0	10682	6927	9916	0	25462	35196	15766	21813	9835	22886	7039	0	5355	27892	0	0	23104
236	28.343	94.9253	Unknown	[M-H]-		0.022	FALSE	null	null	null	null	null	null	999	FALSE	FALSE	FALSE		FALSE	FALSE	null	null	null	null	null	null	null	11.85	QC_0.2	94.9253:745558 95.92865:0 96.93201:862649		0	15187	12555	9733	0	13151	17512	42193	24511	23741	9080	11411	0	8876	7299	0	0	28447
237	16.176	94.92531	Unknown	[M-H]-		0.106	FALSE	null	null	null	null	null	null	999	FALSE	FALSE	FALSE		FALSE	FALSE	null	null	null	null	null	null	null	87.83	7049	94.92531:26902840 95.92866:0 96.93202:5044524		0	6676	27578	14710	0	16202	26629710	15993	34286	23259	44625	30265	0	7219	23225	0	0	33155
238	10.885	94.94064	Unknown	[M-H]-	ion correlated with 4614; ion correlated with 188; ion correlated with 3009; ion correlated with 4692	0.007	FALSE	null	null	null	null	null	null	999	FALSE	FALSE	FALSE		FALSE	FALSE	null	null	null	null	null	null	null	52.04	Std_E.2	94.94064:16190829 95.94399:144644 96.94735:2959636		1323	100345	0	49085	0	69635	0	0	0	63494	100997	0	0	0	82720	0	0	0
239	26.211	94.98048	Unknown	[M-H]-		0.033	FALSE	null	null	null	null	null	null	999	FALSE	FALSE	FALSE		FALSE	FALSE	null	null	null	null	null	null	null	13.58	QC_8.2	94.98048:7637660 95.98383:441185 96.98719:490477		1052755	5882807	4356548	6895534	1200636	5312386	4796708	5586894	4974018	6468624	5629179	7197527	1112385	4906109	4144766	1150212	1223405	5947850
240	15.528	94.98057	Unknown	[M-H]-	similar chromatogram in higher mz_4748; similar chromatogram in higher mz_4635	0.685	TRUE	null	null	null	null	null	null	999	FALSE	FALSE	FALSE		FALSE	FALSE	null	null	null	null	null	null	null	25.49	MSMS_neg.2	94.98077:7481012 95.98412:5133864 96.98748:95274	53.48852:1767 63.63569:1293 67.03029:2264 68.01423:2220 75.96204:1349 76.96998:624542 76.99176:2134 77.96964:23538 90.58083:1263 93.96046:2434 93.99675:2231 94.03003:5600 94.03771:6836 94.92489:4796 94.96574:7800 94.98059:552773 94.99256:8841 95.01046:2294 95.02495:17067	2305053	11932133	9540984	12712577	2071639	7175872	8075776	11942803	7726258	12616735	9838722	11646262	1641640	7196212	8406704	2141938	1903702	9253650
241	22.146	94.98057	Unknown	[M-H]-		0.385	TRUE	null	null	null	null	null	null	999	FALSE	FALSE	FALSE		FALSE	FALSE	null	null	null	null	null	null	null	5.14	QC_MSMS_neg.2	94.98061:8733465 95.98396:481883 96.98732:351919	50.91039:1765 55.44616:1394 58.63465:1348 58.97184:3908 59.43627:1298 63.62901:3328 63.63574:5253 68.01402:2421 69.03857:2195 74.98646:1335 76.97006:720563 76.99151:2131 77.96973:28754 78.97442:2070 83.28481:1329 85.50364:1301 93.99683:1937 94.02968:4480 94.0379:4446 94.92678:9916 94.95655:1643 94.9807:705250 94.99299:421362 95.00484:2299 95.01054:1853 95.02516:15116 95.06151:2008	1640294	8834932	7839064	13188104	1897107	9233377	7508072	7556272	6572051	11547095	8096842	10380788	1644021	9795013	6236744	1679199	1842053	7194444
242	10.01	94.98057	Unknown	[M-H]-	similar chromatogram in higher mz_9713; similar chromatogram in higher mz_2534; similar chromatogram in higher mz_3913; similar chromatogram in higher mz_10870	0.352	TRUE	null	null	null	null	null	null	999	FALSE	FALSE	FALSE		FALSE	FALSE	null	null	null	null	null	null	null	17.13	MSMS_neg.1	94.98058:3322487 95.98393:112670 96.98729:89994	75.96183:2681 76.9696:274064 77.96931:9517 79.9571:55137 94.98071:316639 94.99301:9597 95.03606:5396	4485106	2918477	2045500	2788093	4391242	2269572	2628279	2290940	1899629	3234915	2154630	3354520	3056211	2403488	2506979	2967784	2796588	2312889
243	17.404	94.98058	Unknown	[M-H]-		0.366	FALSE	null	null	null	null	null	null	999	FALSE	FALSE	FALSE		FALSE	FALSE	null	null	null	null	null	null	null	7.46	QC_10.2	94.98058:14092210 95.98393:868302 96.98729:839605		2082771	8625551	10174053	7870826	2397759	7251980	10312047	11069599	9067030	8568470	7381860	11900654	1999188	8027308	9491036	2181245	2523491	9891765
244	19.75	94.98058	Unknown	[M-H]-		0.176	FALSE	null	null	null	null	null	null	999	FALSE	FALSE	FALSE		FALSE	FALSE	null	null	null	null	null	null	null	5.95	QC_10.2	94.98058:12004268 95.98393:635981 96.98729:579571		2593415	8399558	9176927	8065872	2975360	8291945	6434458	6270279	7645802	9117322	7803350	9308595	2621515	8954729	8780419	2711766	2409471	7438550
245	20.598	94.98061	Unknown	[M-H]-	similar chromatogram in higher mz_4779	0.322	TRUE	null	null	null	null	null	null	999	FALSE	FALSE	FALSE		FALSE	FALSE	null	null	null	null	null	null	null	5.38	MSMS_neg.2	94.98074:9069901 95.98409:580233 96.98745:114483	50.00519:1629 53.48852:2017 56.06163:1813 63.63569:3449 67.0303:1900 69.139:2110 76.94822:1916 76.97001:735242 76.99113:2007 77.9697:29832 77.97424:1472 78.97335:1802 81.43761:1406 84.65292:1653 92.13392:1347 93.99675:2642 94.03004:4249 94.03782:5852 94.92699:7277 94.95033:1822 94.98064:634740 94.99289:46580 95.02499:20630	2305558	9607205	8870084	9861476	2409661	9550860	6700578	9087140	7075243	10911263	8111942	8847116	2096427	8489779	5968171	2239814	2159776	8675491
246	27.364	94.98061	Unknown	[M-H]-		0.982	TRUE	null	null	null	null	null	null	999	FALSE	FALSE	FALSE		FALSE	FALSE	null	null	null	null	null	null	null	144.77	MSMS_neg.1	94.98038:17725116 95.98373:933569 96.98709:845750	59.96708:11830 75.96194:17923 76.96957:2639318 77.96937:100051 94.98075:1719103 94.99286:123696	18661810	47396000	32210114	48377024	23593916	32696232	38450692	42048500	37730636	46134124	35201512	42422364	18813880	33786232	32660572	20626948	23699906	41577468
247	16.285	94.98061	Unknown	[M-H]-		0.223	FALSE	null	null	null	null	null	null	999	FALSE	FALSE	FALSE		FALSE	FALSE	null	null	null	null	null	null	null	7.5	QC_11.2	94.98061:15376101 95.98396:846928 96.98732:779858		2137700	8409251	10098947	7745760	2203322	6986026	10680304	9921498	7254886	8336382	9365505	8661142	2211264	7024178	8399244	2554730	2171823	9879295
248	3.986	94.98063	Unknown	[M-H]-		0.018	FALSE	null	null	null	null	null	null	999	FALSE	FALSE	FALSE		FALSE	FALSE	null	null	null	null	null	null	null	2.79	Blank_11.2	94.98063:3705824 95.98398:164121 96.98734:560655		1541580	2355339	2132072	1935504	1644891	1191369	2216819	2616310	2176018	2021618	2212936	2813281	1536944	1659842	1958670	1689583	1289391	2178646
249	11.35	94.98078	Unknown	[M-H]-		0.04	FALSE	null	null	null	null	null	null	999	FALSE	FALSE	FALSE		FALSE	FALSE	null	null	null	null	null	null	null	4.38	Std_C.2	94.98078:7223892 95.98413:214671 96.98749:306456		1711148	3008432	2692526	2949786	1954118	2549645	2746436	2407467	2394930	4120834	2580907	3443084	1783473	2551150	2302060	1837590	1608644	6418318
250	7.084	94.9808	Unknown	[M-H]-		0.037	FALSE	null	null	null	null	null	null	999	FALSE	FALSE	FALSE		FALSE	FALSE	null	null	null	null	null	null	null	4.37	Std_C.2	94.9808:7798654 95.98415:0 96.98751:0		1484860	2412228	2037422	2379121	1561390	2098601	2103645	2067239	2483189	2225954	2133656	2321617	1577618	2142202	2167886	1659159	1440422	2352608
251	18.575	94.9808	Unknown	[M-H]-		0.48	TRUE	null	null	null	null	null	null	999	FALSE	FALSE	FALSE		FALSE	FALSE	null	null	null	null	null	null	null	6.76	QC_MSMS_neg.2	94.98061:8725511 95.98396:392503 96.98732:531386	50.90023:2053 53.48856:1429 58.44647:1343 63.63575:4400 67.03035:1481 69.4929:2363 76.9486:2619 76.97005:718662 76.99247:1855 77.96972:29258 79.95728:1550 94.02969:3280 94.0379:4234 94.92674:6382 94.98068:685892 94.99287:37425 95.02496:12853	2810374	9295342	9375861	9074512	3097540	7667475	8088976	6561426	7368412	8942370	7785140	12001712	2674649	9424677	8185085	2642496	2962392	8280467
252	4.441	94.98086	Unknown	[M-H]-		0.103	FALSE	null	null	null	null	null	null	999	FALSE	FALSE	FALSE		FALSE	FALSE	null	null	null	null	null	null	null	1.72	QC_5.2	94.98086:3815903 95.98421:212220 96.98757:0		1767974	2447524	2140696	2200873	1711551	1901003	2394468	2415948	2333338	2061543	2169010	2797454	1812483	1871505	1966954	2116161	2041833	2302062
253	13.396	94.98087	Unknown	[M-H]-		0.432	TRUE	null	null	null	null	null	null	999	FALSE	FALSE	FALSE		FALSE	FALSE	null	null	null	null	null	null	null	10.45	MSMS_neg.1	94.98037:2059225 95.98372:178035 96.98708:122108	59.96665:2465 68.14334:2005 72.75593:2176 73.89755:2743 74.14824:1987 75.96183:2632 76.9696:381299 77.96933:15593 79.95703:4955 94.98077:276006 95.03606:6277	2529650	4626318	4353346	5278926	2849078	5049664	6784432	5113882	6162858	5207286	5617241	5127234	2645348	3896970	5997162	2790828	2543136	6828500
254	9.052	94.99043	Unknown	[M-H]-	similar chromatogram in higher mz_4990	0.007	FALSE	null	null	null	null	null	null	999	FALSE	FALSE	FALSE		FALSE	FALSE	null	null	null	null	null	null	null	12	Std_D.2	94.99043:4737385 95.99378:37060 96.99714:79552		11594	0	0	38104	48614	0	76728	69327	0	45015	0	0	26833	56888	0	43355	47444	40580
255	7.588	95.01387	Unknown	[M-H]-	similar chromatogram in higher mz_1960	0.004	FALSE	null	null	null	null	null	null	999	FALSE	FALSE	FALSE		FALSE	FALSE	null	null	null	null	null	null	null	10.43	Std_A.2	95.01387:785834 96.01722:192091 97.02058:24449		3785	29351	0	0	0	69361	38781	0	0	40293	5942	19789	0	0	0	4235	5780	0
256	9.743	95.01388	Unknown	[M-H]-		0.007	FALSE	null	null	null	null	null	null	999	FALSE	FALSE	FALSE		FALSE	FALSE	null	null	null	null	null	null	null	19.46	Std_A.2	95.01388:1264890 96.01723:188117 97.02059:22371		4835	76271	0	0	5011	0	0	79511	0	40603	0	0	4147	0	78415	3692	7196	0
257	6.473	95.01388	Unknown	[M-H]-		0.007	FALSE	null	null	null	null	null	null	999	FALSE	FALSE	FALSE		FALSE	FALSE	null	null	null	null	null	null	null	15.21	Std_A.2	95.01388:1306917 96.01723:360859 97.02059:0		5747	22751	0	0	7535	69361	38781	29689	0	53492	0	19789	25798	0	38540	0	0	0
258	13.594	95.0139	Unknown	[M-H]-		0.004	FALSE	null	null	null	null	null	null	999	FALSE	FALSE	FALSE		FALSE	FALSE	null	null	null	null	null	null	null	4.87	Std_B.2	95.0139:389214 96.01725:108013 97.02061:254936		5255	25023	0	0	9077	0	7143	30991	0	30184	9543	27159	4938	15026	0	4515	0	19029
259	18.044	95.01392	Unknown	[M-H]-	ion correlated with 3228; ion correlated with 4216; ion correlated with 1301	0.004	FALSE	null	null	null	null	null	null	999	FALSE	FALSE	FALSE		FALSE	FALSE	null	null	null	null	null	null	null	13.08	Std_D.2	95.01392:975575 96.01727:154356 97.02063:207424		0	18236	21515	13377	0	6460	16830	25804	18493	13153	17547	35379	161635	15079	16910	6047	3586	8910
260	31.482	95.02501	Unknown	[M-H]-		0.018	FALSE	null	null	null	null	null	null	999	FALSE	FALSE	FALSE		FALSE	FALSE	null	null	null	null	null	null	null	5.19	Std_A.2	95.02501:1119935 96.02836:367168 97.03172:1170484		23746	376350	561404	457248	27638	658909	545140	471991	611529	501610	737884	435403	29607	678443	576098	27315	31179	638104
261	29.754	95.02505	Unknown	[M-H]-		0.033	FALSE	null	null	null	null	null	null	999	FALSE	FALSE	FALSE		FALSE	FALSE	null	null	null	null	null	null	null	5.84	Std_E.2	95.02505:1665367 96.0284:733070 97.03176:1749796		23333	420584	682139	463177	30282	711190	550635	525939	684503	544757	508909	483814	28021	782451	650549	23841	33934	688846
262	14.446	95.0251	Unknown	[M-H]-		0.04	FALSE	null	null	null	null	null	null	999	FALSE	FALSE	FALSE		FALSE	FALSE	null	null	null	null	null	null	null	5.17	9319	95.0251:639879 96.02845:0 97.03181:86013		0	172629	217775	60759	0	614900	176945	135713	240071	164060	189925	179596	0	187871	144269	0	24521	231122
263	9.974	95.02512	Unknown	[M-H]-		0.022	FALSE	null	null	null	null	null	null	999	FALSE	FALSE	FALSE		FALSE	FALSE	null	null	null	null	null	null	null	3.95	9271	95.02512:265570 96.02847:0 97.03183:436068		24911	90741	135960	138982	31104	92084	344605	99584	80022	139728	81019	73354	14792	113042	0	30325	34928	117148
264	1.11	95.02513	Unknown	[M-H]-	similar chromatogram in higher mz_345	0.055	FALSE	null	null	null	null	null	null	999	FALSE	FALSE	FALSE		FALSE	FALSE	null	null	null	null	null	null	null	6.08	7319	95.02513:1450347 96.02848:803444 97.03184:1702336		31650	385563	578677	305099	28205	480712	593009	436180	899717	275124	537129	439980	27449	548559	409521	28545	45497	585748
265	27.295	95.02514	Unknown	[M-H]-	ion correlated with 695; ion correlated with 346; adduct linked to 1057_[M+Na-2H]-; similar chromatogram in higher mz_7232; similar chromatogram in higher mz_773	0.978	TRUE	null	null	null	null	null	null	999	FALSE	FALSE	FALSE		FALSE	FALSE	null	null	null	null	null	null	null	33.07	MSMS_neg.1	95.02474:268154 96.02809:38978 97.03145:93170	59.74003:2080 65.41631:2000 67.02983:2190 68.01395:12718 74.62408:2295 74.92824:2141 75.96184:3237 76.9696:498220 77.96942:21071 79.95703:5476 84.39267:2060 94.9799:367594 94.99297:54165 95.02464:8308	288564	2508370	2572119	3118194	322839	3475327	2869561	2172874	3109328	3147360	2392322	2707659	278037	3474745	2498841	346655	236593	3345224
266	3.425	95.0252	Unknown	[M-H]-	similar chromatogram in higher mz_2008	0.066	FALSE	null	null	null	null	null	null	999	FALSE	FALSE	FALSE		FALSE	FALSE	null	null	null	null	null	null	null	7.42	Std_G.2	95.0252:1601913 96.02855:579991 97.03191:1822103		0	411841	736902	266695	23278	511615	507667	464221	774657	241180	641955	164375	27167	484232	380556	0	32511	551777
267	7.148	95.02523	Unknown	[M-H]-		0.132	FALSE	null	null	null	null	null	null	999	FALSE	FALSE	FALSE		FALSE	FALSE	null	null	null	null	null	null	null	7.98	8615	95.02523:1146351 96.02858:252095 97.03194:2438127		44038	274170	326149	411870	80657	549001	442244	439362	499830	525998	449286	604167	57817	549519	496216	45714	195171	430827
268	14.64	95.03228	Unknown	[M-H]-		0.103	FALSE	null	null	null	null	null	null	999	FALSE	FALSE	FALSE		FALSE	FALSE	null	null	null	null	null	null	null	6.8	6039	95.03228:530503 96.03563:0 97.03899:173427		0	316399	247689	495730	16661	461358	239042	195316	153455	462831	182668	62216	13672	169132	178143	15842	0	362240
269	13.141	95.05017	Unknown	[M-H]-	similar chromatogram in higher mz_352; similar chromatogram in higher mz_964; similar chromatogram in higher mz_4506; similar chromatogram in higher mz_8426; similar chromatogram in higher mz_12504	0.004	FALSE	null	null	null	null	null	null	999	FALSE	FALSE	FALSE		FALSE	FALSE	null	null	null	null	null	null	null	6.5	Std_E.2	95.05017:545362 96.05352:0 97.05688:834996		4475	26172	39140	83153	5170	0	0	0	0	34775	0	0	8419	0	0	5091	0	14942
270	18.296	95.58279	Unknown	[M-H]-	similar chromatogram in higher mz_9635; similar chromatogram in higher mz_390; similar chromatogram in higher mz_3956; similar chromatogram in higher mz_4852; similar chromatogram in higher mz_4957; similar chromatogram in higher mz_8180; similar chromatogram in higher mz_8471; similar chromatogram in higher mz_8583; similar chromatogram in higher mz_9331; similar chromatogram in higher mz_11398	0.062	FALSE	null	null	null	null	null	null	999	FALSE	FALSE	FALSE		FALSE	FALSE	null	null	null	null	null	null	null	15.48	Std_D.2	95.58279:287821 96.58614:0 97.5895:0		0	64816	75499	0	0	121018	49907	7305	38374	0	51800	43889	0	50139	73829	0	0	98878
271	11.644	95.61028	Unknown	[M-H]-		0.015	FALSE	null	null	null	null	null	null	999	FALSE	FALSE	FALSE		FALSE	FALSE	null	null	null	null	null	null	null	21.3	3559	95.61028:277453 96.61363:0 97.61699:0		0	102962	87044	79773	0	92736	102157	130645	112040	139193	96056	88510	3155	131164	86044	0	0	90094
272	4.576	95.70805	Unknown	[M-H]-		0.004	FALSE	null	null	null	null	null	null	999	FALSE	FALSE	FALSE		FALSE	FALSE	null	null	null	null	null	null	null	20.94	9319	95.70805:380574 96.7114:0 97.71476:0		3083	0	0	0	0	74319	0	0	0	97407	0	0	0	0	0	11508	0	20972
273	15.099	95.77679	Unknown	[M-H]-		0.007	FALSE	null	null	null	null	null	null	999	FALSE	FALSE	FALSE		FALSE	FALSE	null	null	null	null	null	null	null	42.76	QC_MSMS_neg.2	95.77679:438437 96.78014:0 97.7835:0		0	0	0	0	0	0	0	0	0	0	0	0	0	0	5190	0	0	0
274	27.412	95.94343	Unknown	[M-H]-	ion correlated with 5854	0.011	FALSE	null	null	null	null	null	null	999	FALSE	FALSE	FALSE		FALSE	FALSE	null	null	null	null	null	null	null	30.56	8391	95.94343:626701 96.94678:110221 97.95014:0		5921	42380	18394	27759	0	11659	0	15051	20849	15054	0	11578	0	0	0	0	0	0
275	3.434	95.95203	Unknown	[M-H]-	similar chromatogram in higher mz_21075	0.029	FALSE	null	null	null	null	null	null	999	FALSE	FALSE	FALSE		FALSE	FALSE	null	null	null	null	null	null	null	33.52	3673	95.95203:964720 96.95538:1685476 97.95874:0		0	0	45793	0	73365	0	0	0	38627	0	0	0	96192	0	0	28228	0	0
276	8.75	95.95231	Unknown	[M-H]-	similar chromatogram in higher mz_779; similar chromatogram in higher mz_9951	0.004	FALSE	null	null	null	null	null	null	999	FALSE	FALSE	FALSE		FALSE	FALSE	null	null	null	null	null	null	null	22.2	Std_C.2	95.95231:796517 96.95566:56976 97.95902:0		0	0	0	0	6586	0	42542	67143	65155	0	0	0	6179	0	64851	0	17851	0
277	9.874	95.96278	Unknown	[M-H]-		0.022	FALSE	null	null	null	null	null	null	999	FALSE	FALSE	FALSE		FALSE	FALSE	null	null	null	null	null	null	null	4.7	8295	95.96278:364584 96.96613:2513616 97.96949:0		0	57084	129187	0	0	189528	188749	120015	90597	0	81925	0	0	96116	131931	0	0	122117
278	15.824	95.98017	Unknown	[M-H]-	similar chromatogram in higher mz_3565	0.048	FALSE	null	null	null	null	null	null	999	FALSE	FALSE	FALSE		FALSE	FALSE	null	null	null	null	null	null	null	14.49	Std_E.2	95.98017:2803872 96.98352:2429871 97.98688:0		0	582639	598435	542806	208315	489095	451689	550323	416318	579762	522580	633880	0	504856	418049	250239	134740	464068
279	27.363	95.98019	Unknown	[M-H]-	similar chromatogram in higher mz_3708	0.982	FALSE	null	null	null	null	null	null	999	FALSE	FALSE	FALSE		FALSE	FALSE	null	null	null	null	null	null	null	34.82	QC_11.2	95.98019:2788174 96.98354:2778846 97.9869:139868		963324	2284123	1635196	2551027	1193080	1763221	2021661	2135225	1925150	2380362	1830147	2138313	980697	1772404	1695156	1072178	1211507	2229957
280	20.561	95.98022	Unknown	[M-H]-		0.015	FALSE	null	null	null	null	null	null	999	FALSE	FALSE	FALSE		FALSE	FALSE	null	null	null	null	null	null	null	3.81	Blank_9.2	95.98022:594769 96.98357:555044 97.98693:39257		214525	464524	458860	471856	187909	501691	318342	437693	351248	533392	351158	484064	187234	381796	280875	193133	178459	397968
281	18.289	95.98022	Unknown	[M-H]-		0.059	FALSE	null	null	null	null	null	null	999	FALSE	FALSE	FALSE		FALSE	FALSE	null	null	null	null	null	null	null	4.32	QC_9.2	95.98022:652501 96.98357:529720 97.98693:430672		156918	426842	513837	357265	205475	355246	416357	286124	369819	385644	417898	613530	158522	519784	270832	147882	174521	339144
282	15.662	95.98582	Unknown	[M-H]-		0.363	TRUE	null	null	null	null	null	null	999	FALSE	FALSE	FALSE		FALSE	FALSE	null	null	null	null	null	null	null	47.4	MSMS_neg.2	95.98596:4385762 96.98931:127963 97.99267:265345	57.39012:19682 60.99321:1195140 62.85511:15311 69.93169:21618 76.97002:274840 77.09117:17011 77.96967:30089 78.95905:3222130 81.66881:19380 84.90166:18014 92.06393:19278 94.98075:112497 95.98045:30039	2749	3738233	3280328	2481002	22636	3984904	1196467	2256748	2437432	2548704	2027186	4309827	1464	4586766	3253498	14302	11735	3495914
283	17.738	95.98589	Unknown	[M-H]-		0.081	FALSE	null	null	null	null	null	null	999	FALSE	FALSE	FALSE		FALSE	FALSE	null	null	null	null	null	null	null	37.89	2199	95.98589:7292319 96.98924:117165 97.9926:508431		13296	186142	139539	120806	13390	111170	153778	121840	170221	127817	159017	199395	11074	143897	99260	8425	5500103	207581
284	12.953	96.00899	Unknown	[M-H]-		0.022	FALSE	null	null	null	null	null	null	999	FALSE	FALSE	FALSE		FALSE	FALSE	null	null	null	null	null	null	null	3.36	4391	96.00899:270565 97.01234:0 98.0157:382992		24235	0	61286	0	24985	63661	88634	74175	22376	78427	78839	102202	12653	70104	160103	8162	12887	52938
285	7.991	96.00912	Unknown	[M-H]-		0.033	FALSE	null	null	null	null	null	null	999	FALSE	FALSE	FALSE		FALSE	FALSE	null	null	null	null	null	null	null	3.39	Std_D.2	96.00912:346548 97.01247:85673 98.01583:422450		23157	109061	57646	191456	26892	78752	40966	100799	69886	58396	39030	119881	26523	58380	84463	21787	17214	103858
286	1.851	96.00915	Unknown	[M-H]-		0.015	FALSE	null	null	null	null	null	null	999	FALSE	FALSE	FALSE		FALSE	FALSE	null	null	null	null	null	null	null	3.83	7319	96.00915:607210 97.0125:554836 98.01586:835223		22420	199257	273461	201534	24441	192315	246004	254405	257698	166723	236766	235797	34440	261052	240860	32551	19692	256788
287	27.249	96.00916	Unknown	[M-H]-	similar chromatogram in higher mz_745	0.934	TRUE	null	null	null	null	null	null	999	FALSE	FALSE	FALSE		FALSE	FALSE	null	null	null	null	null	null	null	22.14	MSMS_neg.1	96.00883:220891 97.01218:62747 98.01554:277667	59.96708:6079 60.99264:3140 68.01387:7636 75.96182:10302 76.96957:1306055 77.96933:162168 78.95884:106280 78.9666:63387 78.97408:7844 94.98074:921466 94.993:39855 95.02462:4449 95.9798:113377 96.00829:6114	232402	1677282	1769438	1637990	281970	1474235	1832880	1216370	1920242	1683046	1432238	1785693	236372	2150222	1566656	251322	216690	1925915
288	3.618	96.00926	Unknown	[M-H]-		0.051	FALSE	null	null	null	null	null	null	999	FALSE	FALSE	FALSE		FALSE	FALSE	null	null	null	null	null	null	null	2.9	Std_D.2	96.00926:544009 97.01261:446300 98.01597:731086		63721	220788	314549	167768	0	67401	189311	219591	109746	138202	346121	82880	0	165554	106142	26462	98394	230264
289	29.232	96.00929	Unknown	[M-H]-		0.011	FALSE	null	null	null	null	null	null	999	FALSE	FALSE	FALSE		FALSE	FALSE	null	null	null	null	null	null	null	4.57	Std_E.2	96.00929:968668 97.01264:650755 98.016:1723515		38599	232957	400409	245934	23872	346500	298971	256814	394314	291692	257154	249529	26310	389991	342520	20014	17130	317152
290	26.788	96.0093	Unknown	[M-H]-		0.026	FALSE	null	null	null	null	null	null	999	FALSE	FALSE	FALSE		FALSE	FALSE	null	null	null	null	null	null	null	17.45	9095	96.0093:1962932 97.01265:854538 98.01601:2240588		122130	295454	390285	324998	160211	336527	358841	241349	393513	330696	378690	361625	140514	506585	387036	174820	116607	1925915
291	31.5	96.00934	Unknown	[M-H]-		0.007	FALSE	null	null	null	null	null	null	999	FALSE	FALSE	FALSE		FALSE	FALSE	null	null	null	null	null	null	null	3.54	9223	96.00934:601972 97.01269:475356 98.01605:902439		25269	209748	291416	233370	19561	289529	264215	212454	314235	239678	328952	204029	25314	343932	307994	22631	22374	259680
292	8.86	96.02032	Unknown	[M-H]-		0.015	FALSE	null	null	null	null	null	null	999	FALSE	FALSE	FALSE		FALSE	FALSE	null	null	null	null	null	null	null	6.61	6791	96.02032:319795 97.02367:0 98.02703:602964		3935	0	0	0	4287	0	52076	0	0	0	72722	29144	5735	0	0	4236	135779	0
293	6.98	96.05679	Unknown	[M-H]-	adduct linked to 1096_[M+Na-2H]-	0.018	FALSE	null	null	null	null	null	null	999	FALSE	FALSE	FALSE		FALSE	FALSE	null	null	null	null	null	null	null	3.4	8615	96.05679:294622 97.06014:116042 98.0635:0		0	25345	72048	40815	5747	56645	259690	72899	90617	103869	207053	87795	0	131088	77314	5097	5924	173374
294	3.44	96.05685	Unknown	[M-H]-		0.011	FALSE	null	null	null	null	null	null	999	FALSE	FALSE	FALSE		FALSE	FALSE	null	null	null	null	null	null	null	3.46	3815	96.05685:278128 97.0602:0 98.06356:0		0	72961	167585	80650	0	50437	146504	111210	172893	47457	208942	110091	0	99216	40333	3704	0	125132
295	0.944	96.05692	Unknown	[M-H]-	adduct linked to 1099_[M+Na-2H]-	0.007	FALSE	null	null	null	null	null	null	999	FALSE	FALSE	FALSE		FALSE	FALSE	null	null	null	null	null	null	null	2.54	7863	96.05692:359585 97.06027:104071 98.06363:0		0	70243	146356	66223	0	127280	138378	87677	160522	49392	137913	72061	0	124624	88561	3599	3300	180908
296	14.703	96.3717	Unknown	[M-H]-	ion correlated with 358; similar chromatogram in higher mz_6384	0.139	FALSE	null	null	null	null	null	null	999	FALSE	FALSE	FALSE		FALSE	FALSE	null	null	null	null	null	null	null	32.03	7031	96.3717:358804 97.37505:0 98.37841:0		0	0	24615	300388	0	279363	0	0	0	294108	157413	177625	0	70602	0	0	0	11339
297	4.709	96.45232	Unknown	[M-H]-	similar chromatogram in higher mz_8844	0.004	FALSE	null	null	null	null	null	null	999	FALSE	FALSE	FALSE		FALSE	FALSE	null	null	null	null	null	null	null	71.31	Std_C.2	96.45232:264207 97.45567:0 98.45903:0		0	0	0	0	0	0	0	0	0	0	0	0	0	0	0	0	0	0
298	13.674	96.69267	Unknown	[M-H]-	ion correlated with 630; ion correlated with 104; similar chromatogram in higher mz_17068; similar chromatogram in higher mz_18384; similar chromatogram in higher mz_19624	0.223	FALSE	null	null	null	null	null	null	999	FALSE	FALSE	FALSE		FALSE	FALSE	null	null	null	null	null	null	null	25.94	8471	96.69267:294788 97.69602:0 98.69938:0		0	217767	14784	217531	0	0	0	137734	14865	29190	15694	192505	1779	76350	0	0	0	0
299	14.795	96.86864	Unknown	[M-H]-		0.04	FALSE	null	null	null	null	null	null	999	FALSE	FALSE	FALSE		FALSE	FALSE	null	null	null	null	null	null	null	17.58	8055	96.86864:252398 97.87199:0 98.87535:0		0	28391	25392	237148	0	0	74160	103060	0	150015	31390	37270	0	0	42896	0	0	36921
300	4.427	96.922	Unknown	[M-H]-		0.37	FALSE	null	null	null	null	null	null	999	FALSE	FALSE	FALSE		FALSE	FALSE	null	null	null	null	null	null	null	52.66	4919	96.922:2251346 97.92535:0 98.92871:0		15740	517388	929856	317203	0	887905	1012021	679808	1079334	236612	1205352	273566	0	1046665	1275945	4690	0	964779
301	14.096	96.92209	Unknown	[M-H]-	found in higher mz's MsMs_5962; found in higher mz's MsMs_5739	0.864	TRUE	null	null	null	null	null	null	999	FALSE	FALSE	FALSE		FALSE	FALSE	null	null	null	null	null	null	null	1918.72	MSMS_neg.2	96.92221:8288232 97.92556:310272 98.92892:284954	59.2325:45635 60.99325:3572351 61.89991:41245 63.42634:40051 64.99996:46876 69.90424:59533 73.35663:47437 78.95905:60944 96.9223:113971 96.96983:115304 97.06136:42877	17525030	25381236	10147703	35545832	13859122	6392744	8092666	19301542	10593643	19566560	8769989	22828602	13024844	15569107	7086244	12805140	18937316	8360574
302	5.304	96.92223	Unknown	[M-H]-	adduct linked to 1117_[M+Na-2H]-	0.374	FALSE	null	null	null	null	null	null	999	FALSE	FALSE	FALSE		FALSE	FALSE	null	null	null	null	null	null	null	43.94	Blank_1.2	96.92223:3051454 97.92558:0 98.92894:0		0	1018193	1880067	833812	0	888541	2057785	1628787	2028275	1108922	2187752	1170981	0	1482632	2254587	7713	0	1767320
303	18.315	96.92962	Unknown	[M-H]-	similar chromatogram in higher mz_17120; similar chromatogram in higher mz_11627; similar chromatogram in higher mz_11534	0.201	FALSE	null	null	null	null	null	null	999	FALSE	FALSE	FALSE		FALSE	FALSE	null	null	null	null	null	null	null	13.38	8793	96.92962:863555 97.93297:0 98.93633:0		4644	293344	228683	201516	0	277372	209166	191877	106799	207529	195461	274039	0	122830	154774	0	24682	204453
304	15.321	96.93921	Unknown	[M-H]-	similar chromatogram in higher mz_3398; similar chromatogram in higher mz_13229	0.066	FALSE	null	null	null	null	null	null	999	FALSE	FALSE	FALSE		FALSE	FALSE	null	null	null	null	null	null	null	45.46	QC_1.2	96.93921:2223570 97.94256:0 98.94592:688600		46686	272239	1235655	276275	41686	400768	352447	1652674	291547	390638	1344118	267606	60343	191637	470030	51662	14644	406263
305	20.949	96.93933	Unknown	[M-H]-		0.07	FALSE	null	null	null	null	null	null	999	FALSE	FALSE	FALSE		FALSE	FALSE	null	null	null	null	null	null	null	10.06	7207	96.93933:578321 97.94268:0 98.94604:402755		0	65356	67975	72410	0	50672	46605	58482	147837	85638	59364	67084	0	51561	46482	0	0	70451
306	16.712	96.93959	Unknown	[M-H]-		0.059	FALSE	null	null	null	null	null	null	999	FALSE	FALSE	FALSE		FALSE	FALSE	null	null	null	null	null	null	null	13.07	4535	96.93959:747359 97.94294:0 98.9463:893425		0	77497	81586	117571	0	97735	113629	116472	136474	146618	76933	131733	0	61727	96766	0	0	120436
307	10.887	96.94058	Unknown	[M-H]-	ion correlated with 126; ion correlated with 4614; ion correlated with 188; ion correlated with 3009; ion correlated with 238; ion correlated with 4692	0.004	FALSE	null	null	null	null	null	null	999	FALSE	FALSE	FALSE		FALSE	FALSE	null	null	null	null	null	null	null	31.53	Std_E.2	96.94058:2973977 97.94393:0 98.94729:0		3887	66738	0	0	0	0	0	91701	83190	82236	83142	0	0	0	0	0	0	0
308	6.956	96.95999	Unknown	[M-H]-		0.011	FALSE	null	null	null	null	null	null	999	FALSE	FALSE	FALSE		FALSE	FALSE	null	null	null	null	null	null	null	5.66	Std_B.2	96.95999:783855 97.96334:0 98.9667:249806		14943	120356	39300	254430	10702	72697	47576	79550	38493	152927	0	158886	6769	0	0	13527	9682	50074
309	21.653	96.96006	Unknown	[M-H]-	ion correlated with 8518; adduct linked to 1133_[M+Na-2H]-	0.048	FALSE	null	null	null	null	null	null	999	FALSE	FALSE	FALSE		FALSE	FALSE	null	null	null	null	null	null	null	21.32	Std_B.1	96.96006:2770504 97.96341:0 98.96677:209815		1606050	189444	238586	209749	2180232	255045	180776	187631	187891	236297	221768	234549	1648897	220166	261226	1411459	2042031	215137
310	3.476	96.96008	Unknown	[M-H]-		0.084	FALSE	null	null	null	null	null	null	999	FALSE	FALSE	FALSE		FALSE	FALSE	null	null	null	null	null	null	null	27.77	3673	96.96008:1918320 97.96343:0 98.96679:0		426077	289609	124111	193805	475102	55758	71964	187480	53438	186951	173185	460943	504521	13970	0	367265	72294	188496
311	18.315	96.96017	Unknown	[M-H]-	found in higher mz's MsMs_3395; similar chromatogram in higher mz_4571; similar chromatogram in higher mz_366; similar chromatogram in higher mz_3808; similar chromatogram in higher mz_4751; similar chromatogram in higher mz_4772; similar chromatogram in higher mz_4816; similar chromatogram in higher mz_4860; similar chromatogram in higher mz_8180; similar chromatogram in higher mz_8471; similar …	0.963	TRUE	null	null	null	null	null	null	999	FALSE	FALSE	FALSE		FALSE	FALSE	null	null	null	null	null	null	null	189.02	MSMS_neg.1	96.95983:12571851 97.96318:123353 98.96654:899339	60.99263:8563 69.5817:2989 77.9696:15292 78.95882:149397 78.96675:12815 79.95705:243349 84.94092:2705 94.97982:3217 95.98062:5891 96.96014:3948566	8105176	121704520	103112576	95235184	10051388	155059952	95014832	87829312	51931896	91950304	82360904	122738360	8835352	67787200	80552216	10883275	36572220	91193256
312	28.398	96.96967	Unknown	[M-H]-		0.231	TRUE	null	null	null	null	null	null	999	FALSE	FALSE	FALSE		FALSE	FALSE	null	null	null	null	null	null	null	15.07	MSMS_neg.2	96.96974:45577128 97.97309:1079293 98.97645:39350804	51.79026:3001 55.41717:2691 56.99576:45300 59.38086:3036 60.99302:167147 68.16398:14389 70.02993:5709 74.72787:3970 77.96968:4099 78.95906:13428 78.96705:6796 87.26308:3149 96.009:9293 96.95995:15731 96.96984:9322 96.97709:6197 97.04097:8995 97.17393:3849	757350	16930848	7940277	9603557	575170	11042870	14510132	17032588	20308308	13747561	12427354	16887052	681322	11309276	11333793	636005	684553	31267512
313	28.739	96.96972	Unknown	[M-H]-	adduct linked to 1136_[M+Na-2H]-	0.297	TRUE	null	null	null	null	null	null	999	FALSE	FALSE	FALSE		FALSE	FALSE	null	null	null	null	null	null	null	16.45	QC_MSMS_neg.2	96.96983:16845216 97.97318:380605 98.97654:12538896	51.1774:1231 53.60469:1245 55.44656:1623 56.42731:1368 56.99584:9425 57.11593:1255 58.53769:1404 60.99308:143879 65.35132:1234 68.14989:2391 68.15176:3284 69.03451:1584 73.9375:1205 77.96941:2000 78.95912:5792 78.96677:4071 96.00908:4243 96.95995:11086 96.96967:7562 96.97762:2952 97.02926:1551 97.04059:5790 97.174:1865	778168	11229110	8387756	10924437	549768	12472111	15552740	26926408	20347368	11126896	10926547	21806536	690113	9950061	13667985	614451	674669	27494092
314	20.43	96.96975	Unknown	[M-H]-		0.366	TRUE	null	null	null	null	null	null	999	FALSE	FALSE	FALSE		FALSE	FALSE	null	null	null	null	null	null	null	24.57	MSMS_neg.2	96.96973:86393760 97.97308:992178 98.97644:34930944	53.75291:8645 57.44666:9191 60.99322:559829 68.52997:9431 68.59377:30369 69.55387:8458 72.62772:9403 77.96968:14830 78.95905:97117 78.96704:19911 78.98668:10076 89.87855:9581 96.0023:8512 96.95983:71703 96.96973:47271 96.97753:15868 97.37181:9817	1159202	27939394	21551206	54655872	1210327	31731186	22226428	41166956	59321200	30865632	41868660	38660256	1182366	20813726	30454486	1238204	1262116	51989760
315	14.972	96.96976	Unknown	[M-H]-		0.385	TRUE	null	null	null	null	null	null	999	FALSE	FALSE	FALSE		FALSE	FALSE	null	null	null	null	null	null	null	647.63	MSMS_neg.2	96.96976:912629632 97.97311:10144174 98.97647:344940736	50.4048:114723 60.99322:6418909 61.96717:90495 69.63591:211313 93.85173:108759 96.9223:148309 96.96983:123103	99616736	553148416	519017184	642992128	78460464	679081600	82679520	690209408	587152704	648784192	559323456	697777088	104140088	526486176	642654016	106842640	94317736	679312640
316	14.138	96.96976	Unknown	[M-H]-		0.586	TRUE	null	null	null	null	null	null	999	FALSE	FALSE	FALSE		FALSE	FALSE	null	null	null	null	null	null	null	421.33	QC_MSMS_neg.2	96.96983:335302592 97.97318:4610614 98.97654:144455120	51.1108:46087 53.32072:49968 60.99309:2371996 64.38859:42195 69.29362:56611 71.47507:45105 73.12634:48009 88.0516:44353 91.41361:47005 96.92195:763294 96.96947:81492	93751416	394200192	519017184	642992128	85527760	517728480	526285792	432626624	400723360	648784192	465129536	515995328	86750088	330727808	402329504	91462368	89756960	679312640
317	7.36	96.96979	Unknown	[M-H]-		0.128	FALSE	null	null	null	null	null	null	999	FALSE	FALSE	FALSE		FALSE	FALSE	null	null	null	null	null	null	null	1.25	Blank_1.2	96.96979:7282638 97.97314:0 98.9765:2840020		658554	4016782	2660607	4080615	442062	3420569	3085402	4118436	3579010	3359698	3530560	4174464	621604	3479228	2801496	531039	415459	3813835
318	4.473	96.96982	Unknown	[M-H]-		0.168	FALSE	null	null	null	null	null	null	999	FALSE	FALSE	FALSE		FALSE	FALSE	null	null	null	null	null	null	null	2.28	6903	96.96982:13657235 97.97317:318322 98.97653:10039360		1229392	5529602	4046418	5529188	780707	4534988	6211432	6864652	6044037	3808386	5630045	6226506	1311190	4887960	4908345	1067582	324055	6682164
319	8.922	96.96985	Unknown	[M-H]-		0.007	FALSE	null	null	null	null	null	null	999	FALSE	FALSE	FALSE		FALSE	FALSE	null	null	null	null	null	null	null	1.27	Blank_11.2	96.96985:4075990 97.9732:0 98.97656:1269366		558498	3268838	2499048	3678186	450396	2851592	2859992	3512124	2969571	3283983	2758400	3543158	573069	2838760	2352474	516598	414508	2878165
320	30	96.96987	Unknown	[M-H]-		0.015	FALSE	null	null	null	null	null	null	999	FALSE	FALSE	FALSE		FALSE	FALSE	null	null	null	null	null	null	null	8.38	QC_5.2	96.96987:52429644 97.97322:864398 98.97658:25189948		775233	8184994	6978520	10040310	454892	8958572	15486486	19458350	14812624	8083248	10081784	11262845	612552	6059602	8571634	516308	597505	24351106
321	21.416	96.96989	Unknown	[M-H]-		0.593	TRUE	null	null	null	null	null	null	999	FALSE	FALSE	FALSE		FALSE	FALSE	null	null	null	null	null	null	null	21.13	MSMS_neg.2	96.96996:116632064 97.97331:1545198 98.97667:54641020	60.99327:641575 70.21676:14396 70.34081:10717 73.8805:11675 74.56242:10197 77.96968:18670 78.95908:110214 78.96671:30196 84.5463:10261 85.39646:10419 92.18973:10791 96.96031:49924 96.96983:35229 96.97753:22625	2136666	20816168	25467490	31442272	1717610	34560240	31593084	24694658	23522778	28049870	36798712	33096434	2157102	25492620	18205328	2152552	1897710	28101884
322	22.159	96.96991	Unknown	[M-H]-		0.198	TRUE	null	null	null	null	null	null	999	FALSE	FALSE	FALSE		FALSE	FALSE	null	null	null	null	null	null	null	16.22	MSMS_neg.2	96.96974:58723924 97.97309:689422 98.97645:22940334	57.8898:6465 60.99304:475981 63.88485:7857 65.46515:6388 69.27606:9238 75.23861:6751 77.96968:15636 78.95914:71165 78.96704:22355 88.29337:6707 95.98001:7810 96.009:8043 96.95988:26556 96.9698:34455	2266184	24291222	23368116	27930836	2400373	28216596	45778452	26326842	24344994	24072634	38095536	40305392	2216220	25254976	19927746	2199520	2518906	23474870
323	25.374	96.96992	Unknown	[M-H]-		0.19	FALSE	null	null	null	null	null	null	999	FALSE	FALSE	FALSE		FALSE	FALSE	null	null	null	null	null	null	null	7.89	3031	96.96992:65483108 97.97327:818805 98.97663:27723872		1395403	13809512	12404639	13939923	1469701	13761967	15618703	16214427	24367490	13072009	14923000	17242040	1380243	12135141	14759185	1393888	1714986	19038956
324	27.33	96.96992	Unknown	[M-H]-		0.234	FALSE	null	null	null	null	null	null	999	FALSE	FALSE	FALSE		FALSE	FALSE	null	null	null	null	null	null	null	7.23	9095	96.96992:64949316 97.97327:957056 98.97663:28409726		909527	9807353	8098180	10195725	682756	13050163	12309222	13845951	9886174	12275414	9847066	11662066	812386	9227606	28050962	725566	787322	13323366
325	14.77	96.96993	Unknown	[M-H]-		0.656	TRUE	null	null	null	null	null	null	999	FALSE	FALSE	FALSE		FALSE	FALSE	null	null	null	null	null	null	null	629.23	MSMS_neg.1	96.96955:114572544 97.9729:1565961 98.97626:51575068	51.16966:14668 52.66135:15224 53.18132:14365 57.46252:16020 60.99277:1294205 73.97474:17547 80.30943:19529 90.20801:18309 92.09309:18309 96.9222:444415 96.96923:41204	107699528	553148416	519017184	642992128	101841432	679081600	643756736	570902784	574345216	648784192	528620832	697777088	103954976	526486176	642654016	108187440	97766328	679312640
326	15.891	96.96996	Unknown	[M-H]-	adduct linked to 1649_[M+Cl]-	0.253	TRUE	null	null	null	null	null	null	999	FALSE	FALSE	FALSE		FALSE	FALSE	null	null	null	null	null	null	null	152.08	MSMS_neg.2	96.9699:268655104 97.97325:6511444 98.97661:213390400	50.06982:19795 53.79012:17602 56.03119:17254 56.81943:17266 60.99326:1060156 61.29725:18406 69.85106:21525 77.96967:21177 78.95909:1035697 78.96703:37524 79.99316:18030 96.96984:270127	1162634	46922808	53000092	91105496	935136	127257152	183721936	76680136	54967152	63173172	86290536	122522840	1355241	38401664	193042688	1593877	2373332	147877072
327	22.685	96.96998	Unknown	[M-H]-		0.059	FALSE	null	null	null	null	null	null	999	FALSE	FALSE	FALSE		FALSE	FALSE	null	null	null	null	null	null	null	11.85	8055	96.96998:63639272 97.97333:1021668 98.97669:32461044		2247188	19994204	24705530	24002208	2330600	22881562	24036426	25849558	23825070	21976474	20275354	27832362	2238603	25965622	17464826	2168542	2497062	22548872
328	23.523	96.96999	Unknown	[M-H]-		0.194	FALSE	null	null	null	null	null	null	999	FALSE	FALSE	FALSE		FALSE	FALSE	null	null	null	null	null	null	null	10.54	QC_0.2	96.96999:69640408 97.97334:806977 98.9767:28538124		2008016	18550598	16820046	21588138	2045287	19675480	38193004	21692222	25351186	17664148	20574124	23519330	1907176	17886006	17335328	1912087	2038424	22614052
329	1.827	96.96999	Unknown	[M-H]-		0.022	FALSE	null	null	null	null	null	null	999	FALSE	FALSE	FALSE		FALSE	FALSE	null	null	null	null	null	null	null	4.37	10455	96.96999:15940095 97.97334:282502 98.9767:9563848		1419137	6116648	4633602	7108864	599539	5815431	7157742	15940095	7136677	5394763	7136418	6114762	852218	6307580	6183094	668464	448914	8477685
330	16.557	96.96999	Unknown	[M-H]-		0.194	FALSE	null	null	null	null	null	null	999	FALSE	FALSE	FALSE		FALSE	FALSE	null	null	null	null	null	null	null	53.61	QC_0.2	96.96999:394162336 97.97334:6186563 98.9767:200855056		434743	46922808	32853158	54944864	240699	63343248	90560288	66406712	54967152	63173172	37180624	61364180	298887	38401664	48805220	503057	648797	71456424
331	17.324	96.97	Unknown	[M-H]-		0.289	TRUE	null	null	null	null	null	null	999	FALSE	FALSE	FALSE		FALSE	FALSE	null	null	null	null	null	null	null	41.27	MSMS_neg.2	96.96999:104155936 97.97334:1171417 98.9767:38589588	55.14449:13040 55.14585:11689 56.03735:13255 60.99305:678564 62.38424:12028 62.86764:12414 63.59744:11863 69.87847:12774 72.74348:13484 74.19891:13284 78.95912:360347 78.96671:40371 81.31892:12602 96.96941:106034	223498	34374496	27637288	48748168	418686	57391188	48591732	64819172	43193332	46286552	26823632	48453748	122462	27202780	40635264	287557	967077	42257636
332	19.161	96.97011	Unknown	[M-H]-	similar chromatogram in higher mz_416	0.242	TRUE	null	null	null	null	null	null	999	FALSE	FALSE	FALSE		FALSE	FALSE	null	null	null	null	null	null	null	22.07	MSMS_neg.2	96.96973:82484088 97.97308:1332676 98.97644:42117536	50.00838:8689 50.81472:9724 50.83482:8797 58.85194:8861 60.99324:505388 65.56293:11784 65.56444:15341 68.59377:8154 69.14119:21290 77.96967:23030 78.95906:161780 78.96703:38161 79.95755:65931 84.44648:8493 96.92954:13247 96.96032:4301875	747847	27741892	19236500	60894964	712992	31649516	30860962	25524588	24937110	28379028	28732460	27387060	730626	23734292	29211430	715218	889362	28450882
333	10.009	96.97628	Unknown	[M-H]-	similar chromatogram in higher mz_5745	0.004	FALSE	null	null	null	null	null	null	999	FALSE	FALSE	FALSE		FALSE	FALSE	null	null	null	null	null	null	null	4.6	3705	96.97628:484445 97.97963:0 98.98299:22813		197764	76894	61046	76266	183143	62054	63711	78110	0	75616	107193	79824	120759	58577	70405	108688	97082	0
334	15.578	96.97749	Unknown	[M-H]-		0.007	FALSE	null	null	null	null	null	null	999	FALSE	FALSE	FALSE		FALSE	FALSE	null	null	null	null	null	null	null	12.61	Std_F.2	96.97749:1556642 97.98084:0 98.9842:0		75322	7810	4619	5920	101725	28344	3248	3371	4863	3309	3393	6250	155414	3622	6910	108474	109147	6360
335	27.373	96.97749	Unknown	[M-H]-		0.059	FALSE	null	null	null	null	null	null	999	FALSE	FALSE	FALSE		FALSE	FALSE	null	null	null	null	null	null	null	10.12	Std_G.2	96.97749:1470993 97.98084:62943 98.9842:0		685260	1726753	1037553	1781316	878092	1180129	1287305	1411705	1297706	1667452	1255318	1593530	684747	1222666	1084418	748032	863118	1432812
336	17.509	96.98813	Unknown	[M-H]-		0.007	FALSE	null	null	null	null	null	null	999	FALSE	FALSE	FALSE		FALSE	FALSE	null	null	null	null	null	null	null	17.57	Blank_4.1	96.98813:6112189 97.99148:0 98.99484:0		5832786	161799	165803	103497	4411500	46195	163119	175470	139187	102225	148192	170871	6096970	135848	170371	6513674	2052370	138189
337	13.373	96.98817	Unknown	[M-H]-		0.007	FALSE	null	null	null	null	null	null	999	FALSE	FALSE	FALSE		FALSE	FALSE	null	null	null	null	null	null	null	22.17	Blank_10.2	96.98817:8878285 97.99152:0 98.99488:0		121138	7722176	7221008	8189578	109237	7256252	40420	8050134	8573671	7825748	26564	7985366	96962	8381960	18454	94459	72372	6943820
338	7.459	96.9884	Unknown	[M-H]-		0.015	FALSE	null	null	null	null	null	null	999	FALSE	FALSE	FALSE		FALSE	FALSE	null	null	null	null	null	null	null	6.59	1263	96.9884:3712685 97.99175:0 98.99511:0		28390	2451770	3085647	2328524	8966	2791437	3317382	2865291	3361904	2168440	3052883	2393534	10989	3170114	3713659	15019	5786	2932026
339	27.299	97.00444	Unknown	[M-H]-	ion correlated with 2591; ion correlated with 2679; ion correlated with 542; ion correlated with 3361; ion correlated with 212	0.004	FALSE	null	null	null	null	null	null	999	FALSE	FALSE	FALSE		FALSE	FALSE	null	null	null	null	null	null	null	14.63	Std_F.2	97.00444:889169 98.00779:253332 99.01115:3771032		64855	497519	384983	458156	83056	317419	522151	321368	517282	392654	372434	461854	60628	521392	381471	89146	44026	565905
340	11.521	97.02937	Unknown	[M-H]-	similar chromatogram in higher mz_8003; similar chromatogram in higher mz_11000	0.018	FALSE	null	null	null	null	null	null	999	FALSE	FALSE	FALSE		FALSE	FALSE	null	null	null	null	null	null	null	12	Std_E.2	97.02937:4132396 98.03272:682661 99.03608:164359		16983	0	102503	80267	15496	101944	80034	0	109248	80609	0	81949	16436	104605	0	6054	24683	0
341	7.286	97.0295	Unknown	[M-H]-	similar chromatogram in higher mz_4073	0.022	FALSE	null	null	null	null	null	null	999	FALSE	FALSE	FALSE		FALSE	FALSE	null	null	null	null	null	null	null	17.3	Std_A.2	97.0295:2789188 98.03285:674537 99.03621:223426		33208	129706	34780	40228	17614	62414	112391	38031	59174	44097	53226	28286	10702	114387	43678	34977	7237	138220
342	15.724	97.02951	Unknown	[M-H]-	ion correlated with 1956	0.011	FALSE	null	null	null	null	null	null	999	FALSE	FALSE	FALSE		FALSE	FALSE	null	null	null	null	null	null	null	27.12	Std_A.2	97.02951:3800811 98.03286:633572 99.03622:111693		0	113934	107205	106378	0	82267	160443	67023	66452	85743	91104	134158	0	113424	63459	0	0	95705
343	15.181	97.02953	Unknown	[M-H]-	ion correlated with 12489; similar chromatogram in higher mz_2046; similar chromatogram in higher mz_1058; similar chromatogram in higher mz_17605	0.004	FALSE	null	null	null	null	null	null	999	FALSE	FALSE	FALSE		FALSE	FALSE	null	null	null	null	null	null	null	119.04	Std_A.2	97.02953:6325086 98.03288:914891 99.03624:7344		0	120181	85859	58930	0	92824	101564	68282	40705	94568	60885	135537	14859	67816	60695	0	2725	39690
344	18.012	97.0296	Unknown	[M-H]-		0.004	FALSE	null	null	null	null	null	null	999	FALSE	FALSE	FALSE		FALSE	FALSE	null	null	null	null	null	null	null	15.44	Std_G.2	97.0296:739245 98.03295:601218 99.03631:369125		5640	47891	69241	70385	14353	80552	56722	56798	52281	67451	55480	76471	14938	62609	48875	11680	7297	42809
345	0.801	97.04057	Unknown	[M-H]-		0.026	FALSE	null	null	null	null	null	null	999	FALSE	FALSE	FALSE		FALSE	FALSE	null	null	null	null	null	null	null	5.56	QC_3.2	97.04057:1128472 98.04392:517974 99.04728:181855		18034	423085	746521	349963	26912	637421	803784	615538	819311	421306	817872	469837	20416	746857	598680	34330	28959	806733
346	27.33	97.04069	Unknown	[M-H]-	ion correlated with 873; ion correlated with 695; ion correlated with 265; ion correlated with 146	0.978	TRUE	null	null	null	null	null	null	999	FALSE	FALSE	FALSE		FALSE	FALSE	null	null	null	null	null	null	null	28.76	MSMS_neg.1	97.04046:273685 98.04381:93075 99.04717:66591	50.32281:1684 53.96605:1907 60.99265:5768 61.87636:1842 68.01389:3433 69.72839:1945 76.97019:2649 77.96935:14388 78.95891:91665 78.96661:30901 78.9741:5252 79.95704:2292 95.98006:11748 96.95936:16596 96.96924:14371 96.97739:23497	326028	2201777	2290258	2420642	354687	2973219	2535773	2204021	2739881	2526564	2064912	2235362	284006	2714451	2295722	374311	249910	2845648
347	10.332	97.0407	Unknown	[M-H]-		0.04	FALSE	null	null	null	null	null	null	999	FALSE	FALSE	FALSE		FALSE	FALSE	null	null	null	null	null	null	null	3.93	7863	97.0407:337102 98.04405:0 99.04741:0		12842	74779	198994	86315	26941	107249	230907	111462	147368	98801	407228	258233	17417	234320	190140	32078	35658	135392
348	3.405	97.04075	Unknown	[M-H]-	adduct linked to 1148_[M+Na-2H]-	0.055	FALSE	null	null	null	null	null	null	999	FALSE	FALSE	FALSE		FALSE	FALSE	null	null	null	null	null	null	null	6.6	Std_G.2	97.04075:1443297 98.0441:1336665 99.04746:279479		0	406945	904526	381667	30464	649450	939276	650715	919039	476038	951538	570274	0	632358	569918	31143	26515	774192
349	6.989	97.04076	Unknown	[M-H]-		0.136	FALSE	null	null	null	null	null	null	999	FALSE	FALSE	FALSE		FALSE	FALSE	null	null	null	null	null	null	null	7.71	8615	97.04076:1752234 98.04411:775932 99.04747:256333		52041	464269	627169	404444	36229	559433	1062181	538129	790044	551800	895907	627244	7722	675464	697475	44936	25008	875374
350	30.161	97.04081	Unknown	[M-H]-	adduct linked to 1150_[M+Na-2H]-	0.022	FALSE	null	null	null	null	null	null	999	FALSE	FALSE	FALSE		FALSE	FALSE	null	null	null	null	null	null	null	6.55	Std_E.2	97.04081:1852642 98.04416:1074845 99.04752:242702		27301	568050	890420	531982	32313	842979	790024	730949	1068953	736560	784313	692153	25818	1027138	868086	25996	23376	1081837
351	13.296	97.04093	Unknown	[M-H]-		0.037	FALSE	null	null	null	null	null	null	999	FALSE	FALSE	FALSE		FALSE	FALSE	null	null	null	null	null	null	null	3.28	7863	97.04093:346463 98.04428:0 99.04764:0		34424	69208	204727	73687	14357	188793	274007	174928	272237	51537	231192	150502	8955	197553	226767	32063	18282	260176
352	12.171	97.06584	Unknown	[M-H]-		0.011	FALSE	null	null	null	null	null	null	999	FALSE	FALSE	FALSE		FALSE	FALSE	null	null	null	null	null	null	null	23.86	Std_E.2	97.06584:2256762 98.06919:99291 99.07255:0		8704	80253	0	0	11069	0	48878	0	0	0	0	0	14866	0	0	8656	17999	111201
353	6.979	97.06586	Unknown	[M-H]-	similar chromatogram in higher mz_2109; found in higher mz's MsMs_2109; found in higher mz's MsMs_2121; similar chromatogram in higher mz_5215; similar chromatogram in higher mz_8202; similar chromatogram in higher mz_3071; similar chromatogram in higher mz_2199; similar chromatogram in higher mz_1092; similar chromatogram in higher mz_17555; similar chromatogram in higher mz_2704; similar chroma…	0.293	FALSE	null	null	null	null	null	null	999	FALSE	FALSE	FALSE		FALSE	FALSE	null	null	null	null	null	null	null	17.22	Std_D.2	97.06586:1121315 98.06921:257565 99.07257:0		286855	55512	65657	0	229034	0	0	0	0	35812	33976	58699	279156	33648	0	262324	274693	0
354	14.74	97.07059	Unknown	[M-H]-		0.033	FALSE	null	null	null	null	null	null	999	FALSE	FALSE	FALSE		FALSE	FALSE	null	null	null	null	null	null	null	14.81	8055	97.07059:265091 98.07394:0 99.0773:0		0	99312	40829	250494	0	44681	85735	138185	20076	163627	80100	60210	0	27775	60863	0	0	125054
355	4.301	97.17488	Unknown	[M-H]-		0.011	FALSE	null	null	null	null	null	null	999	FALSE	FALSE	FALSE		FALSE	FALSE	null	null	null	null	null	null	null	11.36	5767	97.17488:440772 98.17823:0 99.18159:0		0	0	38127	225307	17550	0	52491	0	0	0	30657	0	0	56259	33108	0	0	35338
356	13.143	97.17544	Unknown	[M-H]-		0.007	FALSE	null	null	null	null	null	null	999	FALSE	FALSE	FALSE		FALSE	FALSE	null	null	null	null	null	null	null	16.11	9415	97.17544:308739 98.17879:0 99.18215:0		0	0	0	104580	0	44670	0	92203	0	74821	23551	70695	0	135591	16322	0	0	0
357	8.454	97.17573	Unknown	[M-H]-		0.007	FALSE	null	null	null	null	null	null	999	FALSE	FALSE	FALSE		FALSE	FALSE	null	null	null	null	null	null	null	21.85	QC_MSMS_neg.2	97.17573:555103 98.17908:0 99.18244:0		0	42614	0	42257	0	0	47367	0	0	52071	0	35358	0	0	51958	0	0	41687
358	14.716	97.57291	Unknown	[M-H]-	ion correlated with 296	0.139	FALSE	null	null	null	null	null	null	999	FALSE	FALSE	FALSE		FALSE	FALSE	null	null	null	null	null	null	null	25.43	81	97.57291:412701 98.57626:0 99.57962:0		0	0	0	259470	0	54834	0	0	12230	291736	166083	178800	0	20054	0	0	19931	0
359	14.238	97.57294	Unknown	[M-H]-		0.077	FALSE	null	null	null	null	null	null	999	FALSE	FALSE	FALSE		FALSE	FALSE	null	null	null	null	null	null	null	18.68	7031	97.57294:395928 98.57629:0 99.57965:0		0	0	0	248294	0	239040	0	0	12230	292567	166083	98091	0	20054	0	0	19931	0
360	4.47	97.57576	Unknown	[M-H]-	ion correlated with 710; similar chromatogram in higher mz_363; similar chromatogram in higher mz_8660; similar chromatogram in higher mz_3483; similar chromatogram in higher mz_8176; similar chromatogram in higher mz_1603	0.059	FALSE	null	null	null	null	null	null	999	FALSE	FALSE	FALSE		FALSE	FALSE	null	null	null	null	null	null	null	112.55	9319	97.57576:2968507 98.57911:0 99.58247:0		0	0	0	0	48410	0	0	0	0	449903	0	0	0	0	0	0	186383	0
361	4.506	97.69124	Unknown	[M-H]-		0.004	FALSE	null	null	null	null	null	null	999	FALSE	FALSE	FALSE		FALSE	FALSE	null	null	null	null	null	null	null	6.48	9591	97.69124:266097 98.69459:0 99.69795:0		0	0	0	0	0	0	0	0	0	0	0	0	0	0	0	0	0	0
362	4.246	97.69723	Unknown	[M-H]-		0.004	FALSE	null	null	null	null	null	null	999	FALSE	FALSE	FALSE		FALSE	FALSE	null	null	null	null	null	null	null	75.86	Std_F.2	97.69723:325996 98.70058:0 99.70394:0		0	0	0	0	0	0	0	0	0	49565	0	27222	0	0	0	0	0	0
363	4.49	97.71204	Unknown	[M-H]-	similar chromatogram in higher mz_4903	0.007	FALSE	null	null	null	null	null	null	999	FALSE	FALSE	FALSE		FALSE	FALSE	null	null	null	null	null	null	null	30.34	9319	97.71204:397263 98.71539:0 99.71875:0		0	0	0	0	0	0	0	46786	33235	103679	0	20464	0	72223	0	0	0	26961
364	10.872	97.757	Unknown	[M-H]-		0.077	FALSE	null	null	null	null	null	null	999	FALSE	FALSE	FALSE		FALSE	FALSE	null	null	null	null	null	null	null	17.31	1263	97.757:285749 98.76035:0 99.76371:0		0	73169	193445	0	0	124259	77796	94302	144555	97549	170257	72273	0	95340	217696	0	0	83639
365	4.284	97.94836	Unknown	[M-H]-	similar chromatogram in higher mz_16617; similar chromatogram in higher mz_17641; similar chromatogram in higher mz_16444	0.004	FALSE	null	null	null	null	null	null	999	FALSE	FALSE	FALSE		FALSE	FALSE	null	null	null	null	null	null	null	66.05	Std_F.2	97.94836:439709 98.95171:0 99.95507:0		0	9577	0	0	0	0	0	0	0	11541	0	0	5922	0	34497	0	0	30571
366	18.313	97.95953	Unknown	[M-H]-		0.641	FALSE	null	null	null	null	null	null	999	FALSE	FALSE	FALSE		FALSE	FALSE	null	null	null	null	null	null	null	10.37	8793	97.95953:2868761 98.96288:33841056 99.96624:167562		67319	933560	774116	819478	68780	1173410	768835	660240	419805	704385	674973	918657	63885	516878	638908	77969	279084	720510
367	8.385	97.96821	Unknown	[M-H]-		0.011	FALSE	null	null	null	null	null	null	999	FALSE	FALSE	FALSE		FALSE	FALSE	null	null	null	null	null	null	null	7.05	4263	97.96821:480594 98.97156:1757106 99.97492:0		2635	0	0	28439	0	47481	47911	30467	0	0	0	0	6252	0	0	0	0	6309
368	28.563	97.97304	Unknown	[M-H]-		0.004	FALSE	null	null	null	null	null	null	999	FALSE	FALSE	FALSE		FALSE	FALSE	null	null	null	null	null	null	null	2.47	6407	97.97304:428802 98.97639:8139994 99.97975:299330		0	116597	75017	103964	0	98086	134126	262159	193300	117144	121887	217852	4506	79199	144681	3589	0	217075
369	14.662	97.97313	Unknown	[M-H]-	adduct linked to 1169_[M+Na-2H]-	0.513	TRUE	null	null	null	null	null	null	999	FALSE	FALSE	FALSE		FALSE	FALSE	null	null	null	null	null	null	null	65.92	MSMS_neg.2	97.97311:3540936 98.97646:27909714 99.97982:1536638	53.66406:9635 59.4497:9445 60.99324:1030170 61.99656:15812 62.99737:9703 67.20918:9067 68.92387:20559 68.92551:12735 70.82162:9115 74.32819:9065 75.4091:9980 75.63567:9068 75.88989:9842 81.58802:8603 96.96983:23970 97.93143:19803 98.02479:21551	1041285	4361510	6018037	6351402	1312634	7597549	6056084	6659173	6374594	7925881	5282052	5669400	1030385	2727880	7078718	1377563	1338123	2824406
370	17.813	97.97314	Unknown	[M-H]-	similar chromatogram in higher mz_3706; similar chromatogram in higher mz_3956; similar chromatogram in higher mz_8180; similar chromatogram in higher mz_16051; similar chromatogram in higher mz_16678; similar chromatogram in higher mz_18571	0.033	FALSE	null	null	null	null	null	null	999	FALSE	FALSE	FALSE		FALSE	FALSE	null	null	null	null	null	null	null	3.87	QC_0.2	97.97314:1714777 98.97649:11954931 99.97985:797804		0	319580	269563	405025	0	527677	523565	415467	419716	457741	270222	531155	0	259949	304391	0	0	437660
371	21.017	97.97315	Unknown	[M-H]-		0.011	FALSE	null	null	null	null	null	null	999	FALSE	FALSE	FALSE		FALSE	FALSE	null	null	null	null	null	null	null	5.07	7863	97.97315:1311034 98.9765:13350165 99.97986:506786		0	249087	218275	329672	3367	321983	267338	286674	673697	293723	312216	322776	3168	168972	205405	0	5134	334127
372	22.968	97.9732	Unknown	[M-H]-		0.004	FALSE	null	null	null	null	null	null	999	FALSE	FALSE	FALSE		FALSE	FALSE	null	null	null	null	null	null	null	3.35	2007	97.9732:627766 98.97655:11310732 99.97991:476954		0	209177	192666	251769	0	240284	268925	286863	247970	218862	232562	289863	0	258463	180126	2976	3063	245335
373	14.291	97.97327	Unknown	[M-H]-		0.114	FALSE	null	null	null	null	null	null	999	FALSE	FALSE	FALSE		FALSE	FALSE	null	null	null	null	null	null	null	40.88	5479	97.97327:6680153 98.97662:39881240 99.97998:2618136		1215374	3645924	3540107	4929462	1048135	4868652	4426912	2914847	4508379	4175190	5311134	5669400	1140150	3840896	4465677	1150749	1203087	5759360
374	15.897	97.98402	Unknown	[M-H]-		0.007	FALSE	null	null	null	null	null	null	999	FALSE	FALSE	FALSE		FALSE	FALSE	null	null	null	null	null	null	null	4.19	Blank_7.2	97.98402:825787 98.98737:0 99.99073:0		15506	264575	201479	197654	18351	242324	41629	132769	145299	179846	99579	310756	22732	249618	149819	29188	31094	178945
375	10.962	98.00471	Unknown	[M-H]-		0.011	FALSE	null	null	null	null	null	null	999	FALSE	FALSE	FALSE		FALSE	FALSE	null	null	null	null	null	null	null	15.69	1383	98.00471:782173 99.00806:0 100.01142:2063844		0	0	0	0	0	0	0	0	0	0	0	0	4146	0	0	0	0	0
376	14.458	98.00702	Unknown	[M-H]-	ion correlated with 1361; ion correlated with 2567; ion correlated with 6608; ion correlated with 8603; similar chromatogram in higher mz_1361; similar chromatogram in higher mz_6608; similar chromatogram in higher mz_6746; similar chromatogram in higher mz_16695	0.004	FALSE	null	null	null	null	null	null	999	FALSE	FALSE	FALSE		FALSE	FALSE	null	null	null	null	null	null	null	20.77	Std_E.2	98.00702:2567242 99.01037:438775 100.01373:184700		0	0	0	0	0	0	13617	0	0	64185	53328	0	0	0	24145	0	0	23520
377	1.507	98.02468	Unknown	[M-H]-		0.033	FALSE	null	null	null	null	null	null	999	FALSE	FALSE	FALSE		FALSE	FALSE	null	null	null	null	null	null	null	3.97	8807	98.02468:1507320 99.02803:2478317 100.03139:164242		107894	882338	1144495	614026	99634	817751	908499	767286	913950	638571	960279	904374	100691	1202106	787118	108249	96876	853559
378	27.262	98.02469	Unknown	[M-H]-	ion correlated with 433; ion correlated with 1267	0.982	TRUE	null	null	null	null	null	null	999	FALSE	FALSE	FALSE		FALSE	FALSE	null	null	null	null	null	null	null	29.53	MSMS_neg.1	98.02438:590641 99.02773:400900 100.03109:23388	53.8433:2161 57.74283:1948 60.99265:4526 62.2725:2066 63.30545:1722 67.44083:2131 74.6663:1983 78.95892:29140 78.96678:8318 96.95927:5446 96.96833:2778 96.97739:5668 98.02485:25372	629542	4377172	4860327	5052570	652528	5897226	4643726	3367936	4702264	4833886	3730142	4830766	598426	6072786	4389730	702974	524553	4675444
379	25.03	98.02469	Unknown	[M-H]-		0.007	FALSE	null	null	null	null	null	null	999	FALSE	FALSE	FALSE		FALSE	FALSE	null	null	null	null	null	null	null	1.96	7031	98.02469:1048665 99.02804:634745 100.0314:83810		224214	806424	869752	812708	290569	1003978	786034	723660	836517	817226	755970	864980	220420	1007646	795813	262152	238355	911343
380	6.741	98.02473	Unknown	[M-H]-		0.011	FALSE	null	null	null	null	null	null	999	FALSE	FALSE	FALSE		FALSE	FALSE	null	null	null	null	null	null	null	14.51	Std_D.2	98.02473:1377046 99.02808:746644 100.03144:100844		146332	714101	862116	686686	130395	903455	835205	660684	752518	789609	808873	856706	107387	981797	719222	131124	143794	823059
381	20.749	98.02473	Unknown	[M-H]-		0.033	FALSE	null	null	null	null	null	null	999	FALSE	FALSE	FALSE		FALSE	FALSE	null	null	null	null	null	null	null	1.79	5383	98.02473:762637 99.02808:761001 100.03144:48959		74793	561604	622153	541644	73660	666593	500134	530368	541860	608673	571552	598054	63744	585272	561185	77099	88274	656809
382	12.094	98.02475	Unknown	[M-H]-	similar chromatogram in higher mz_991; similar chromatogram in higher mz_13243; similar chromatogram in higher mz_2361; similar chromatogram in higher mz_12298	0.026	FALSE	null	null	null	null	null	null	999	FALSE	FALSE	FALSE		FALSE	FALSE	null	null	null	null	null	null	null	10.97	Std_E.2	98.02475:2913956 99.0281:456617 100.03146:100216		110112	284981	141559	395158	94883	447590	177418	189298	207922	89665	97306	272784	76755	200587	332072	125668	95907	201325
383	3.581	98.02481	Unknown	[M-H]-		0.033	FALSE	null	null	null	null	null	null	999	FALSE	FALSE	FALSE		FALSE	FALSE	null	null	null	null	null	null	null	6.58	Std_G.2	98.02481:1064514 99.02816:1934223 100.03152:290454		84974	742004	1015109	705279	109400	694891	910571	702373	820756	605943	710309	792935	78643	987553	725457	62036	106002	904063
384	18.235	98.02483	Unknown	[M-H]-		0.026	FALSE	null	null	null	null	null	null	999	FALSE	FALSE	FALSE		FALSE	FALSE	null	null	null	null	null	null	null	1.24	113	98.02483:724056 99.02818:551973 100.03154:125470		66505	606038	644995	612763	84122	643672	538639	569475	551140	655489	587818	651701	71555	724056	610631	76980	101315	568385
385	29.148	98.02486	Unknown	[M-H]-		0.033	FALSE	null	null	null	null	null	null	999	FALSE	FALSE	FALSE		FALSE	FALSE	null	null	null	null	null	null	null	3.59	Std_E.2	98.02486:1783544 99.02821:3101468 100.03157:479269		118787	1260588	1818581	1271168	109541	1745607	1232194	1224372	1589982	1418641	1183439	1353642	86845	2016511	1608381	107018	100874	1449449
386	31.679	98.02491	Unknown	[M-H]-		0.018	FALSE	null	null	null	null	null	null	999	FALSE	FALSE	FALSE		FALSE	FALSE	null	null	null	null	null	null	null	2.66	9223	98.02491:1509491 99.02826:2488067 100.03162:277511		96673	961962	1356353	1059883	96903	1423383	1044817	925115	1151223	1103377	1081806	1026124	100403	1553986	1147576	100522	125180	1122095
387	14.31	98.02493	Unknown	[M-H]-		0.465	FALSE	null	null	null	null	null	null	999	FALSE	FALSE	FALSE		FALSE	FALSE	null	null	null	null	null	null	null	8.45	Std_G.2	98.02493:6188122 99.02828:1182391 100.03164:1900562		44774	1429210	1609378	1412512	73679	1189395	1313674	1208304	1218079	1331112	1567356	1762636	69554	1280459	611325	115770	96069	1356998
388	14.434	98.18468	Unknown	[M-H]-		0.007	FALSE	null	null	null	null	null	null	999	FALSE	FALSE	FALSE		FALSE	FALSE	null	null	null	null	null	null	null	17.39	QC_MSMS_neg.2	98.18468:356895 99.18803:0 100.19139:0		0	0	12943	0	0	0	0	0	0	36974	0	0	0	0	15844	22948	24358	0
389	12.171	98.20015	Unknown	[M-H]-		0.033	FALSE	null	null	null	null	null	null	999	FALSE	FALSE	FALSE		FALSE	FALSE	null	null	null	null	null	null	null	25.48	7431	98.20015:274714 99.2035:0 100.20686:0		0	182147	162586	82287	0	96551	83815	106906	88484	77268	97475	96809	0	97828	169156	0	0	147472
390	18.294	98.36665	Unknown	[M-H]-		0.048	FALSE	null	null	null	null	null	null	999	FALSE	FALSE	FALSE		FALSE	FALSE	null	null	null	null	null	null	null	19.23	Std_D.2	98.36665:268971 99.37:0 100.37336:0		0	67085	83037	0	0	125254	56812	10899	37082	0	58958	16166	0	20998	67385	0	68373	80841
391	8.126	98.72524	Unknown	[M-H]-		0.004	FALSE	null	null	null	null	null	null	999	FALSE	FALSE	FALSE		FALSE	FALSE	null	null	null	null	null	null	null	77.67	Std_E.2	98.72524:453218 99.72859:0 100.73195:0		0	0	0	12857	0	0	0	0	33366	0	0	0	0	0	0	0	0	0
392	4.483	98.7669	Unknown	[M-H]-		0.004	FALSE	null	null	null	null	null	null	999	FALSE	FALSE	FALSE		FALSE	FALSE	null	null	null	null	null	null	null	209.96	3127	98.7669:1135368 99.77025:0 100.77361:0		0	0	0	0	0	0	0	62233	24912	0	0	0	0	0	0	0	22168	0
393	5.804	98.76691	Unknown	[M-H]-	ion correlated with 2202	0.004	FALSE	null	null	null	null	null	null	999	FALSE	FALSE	FALSE		FALSE	FALSE	null	null	null	null	null	null	null	113.33	3127	98.76691:612869 99.77026:0 100.77362:0		0	0	0	0	0	0	36545	42851	0	0	0	2801	0	0	0	0	0	0
394	13.74	98.7951	Unknown	[M-H]-		0.018	FALSE	null	null	null	null	null	null	999	FALSE	FALSE	FALSE		FALSE	FALSE	null	null	null	null	null	null	null	28.62	7431	98.7951:261577 99.79845:0 100.80181:0		0	0	0	58514	0	25057	0	0	16091	0	0	0	0	0	0	0	0	0
395	14.793	98.93523	Unknown	[M-H]-		0.062	FALSE	null	null	null	null	null	null	999	FALSE	FALSE	FALSE		FALSE	FALSE	null	null	null	null	null	null	null	10.45	7207	98.93523:757384 99.93858:0 100.94194:0		0	488450	435301	632020	30660	551006	458852	473334	532438	640689	473616	479185	41677	474914	492690	18066	29522	511183
396	6.513	98.94889	Unknown	[M-H]-		0.029	FALSE	null	null	null	null	null	null	999	FALSE	FALSE	FALSE		FALSE	FALSE	null	null	null	null	null	null	null	120.87	4681	98.94889:13525313 99.95224:0 100.9556:4929643		5104	40929	32998	67340	35986	30288	326558	33564	2656566	85856	57923	39854	11540	41206	75917	13980	112221	199488
397	22.336	98.94901	Unknown	[M-H]-	similar chromatogram in higher mz_3334	0.022	FALSE	null	null	null	null	null	null	999	FALSE	FALSE	FALSE		FALSE	FALSE	null	null	null	null	null	null	null	4.16	2967	98.94901:463713 99.95236:0 100.95572:185227		0	9188	38794	9137	144	72963	43768	85083	38276	12352	27536	25586	0	73928	22941	0	3007	93071
398	29.143	98.94905	Unknown	[M-H]-		0.377	FALSE	null	null	null	null	null	null	999	FALSE	FALSE	FALSE		FALSE	FALSE	null	null	null	null	null	null	null	16	3783	98.94905:1444072 99.9524:0 100.95576:552344		214758	153002	140860	142850	215068	158405	129850	137508	149469	136935	140692	118144	221121	171352	175152	179038	194719	115911
399	14.914	98.94912	Unknown	[M-H]-		0.326	FALSE	null	null	null	null	null	null	999	FALSE	FALSE	FALSE		FALSE	FALSE	null	null	null	null	null	null	null	23.61	10087	98.94912:2460140 99.95247:0 100.95583:549039		0	767440	486213	2460140	0	1097963	717837	1694623	448260	2427006	770709	1181254	0	406378	379062	0	202300	736324
400	16.037	98.94913	Unknown	[M-H]-		0.062	FALSE	null	null	null	null	null	null	999	FALSE	FALSE	FALSE		FALSE	FALSE	null	null	null	null	null	null	null	8.94	2535	98.94913:1080795 99.95248:0 100.95584:143697		0	142011	107000	109459	0	50643	397539	280720	304892	45237	338683	135009	0	97146	496967	0	161840	552444
401	1.273	98.94917	Unknown	[M-H]-		0.011	TRUE	null	null	null	null	null	null	999	FALSE	FALSE	FALSE		FALSE	FALSE	null	null	null	null	null	null	null	22.12	QC_MSMS_neg.2	98.94917:2339930 99.95252:0 100.95588:818986	54.75822:1236 58.02985:8147 58.11902:1022 60.00899:1178 60.99311:11482 65.16383:1165 65.87904:1307 68.12641:1081 69.73804:1056 77.96745:1222 80.48944:1045 82.77614:1104 82.95391:2987 84.85873:1217 87.86071:1114 96.60283:1082 98.0249:10458 98.94902:377531 99.02003:16124	925709	17839	10031	12012	3884	51751	14349	26391	18532	8160	12062	12419	3443	24944	0	6403	3601	11854
402	19.981	98.94923	Unknown	[M-H]-	similar chromatogram in higher mz_3334	0.022	FALSE	null	null	null	null	null	null	999	FALSE	FALSE	FALSE		FALSE	FALSE	null	null	null	null	null	null	null	5.29	8793	98.94923:852383 99.95258:0 100.95594:372360		59969	26682	46976	18575	50598	42810	69771	96632	84505	19106	80895	20087	34392	25904	157049	52574	136378	223483
403	5.187	98.94931	Unknown	[M-H]-		0.176	FALSE	null	null	null	null	null	null	999	FALSE	FALSE	FALSE		FALSE	FALSE	null	null	null	null	null	null	null	38.63	1787	98.94931:33343430 99.95266:0 100.95602:10771928		171237	117364	32389	154668	6056	71901	632752	89350	5875342	639759	65605	485228	9211	76896	162411	11255	59734	1128703
404	5.888	98.94933	Unknown	[M-H]-		0.114	FALSE	null	null	null	null	null	null	999	FALSE	FALSE	FALSE		FALSE	FALSE	null	null	null	null	null	null	null	81.32	1787	98.94933:42976612 99.95268:0 100.95604:15093598		18855	35671	159021	110160	16532	48664	418933	218419	8425749	525449	128387	467140	9211	41206	176757	14132	60376	1254455
405	18.322	98.95579	Unknown	[M-H]-	similar chromatogram in higher mz_16738; found in higher mz's MsMs_452; similar chromatogram in higher mz_9195	0.425	TRUE	null	null	null	null	null	null	999	FALSE	FALSE	FALSE		FALSE	FALSE	null	null	null	null	null	null	null	65.98	MSMS_neg.1	98.95564:582283 99.95899:0 100.96235:0	60.99265:3683 61.10395:1947 65.82014:1948 81.9527:7993 97.95942:5907 98.02474:6306 98.95551:128179 98.96391:23127 99.01903:2494	384125	5661467	4715977	4318214	453425	7132464	4478561	4164132	2535654	4124910	3935306	5686778	425563	3153878	3610061	465250	1785275	4234630
406	5.149	98.95582	Unknown	[M-H]-		0.011	FALSE	null	null	null	null	null	null	999	FALSE	FALSE	FALSE		FALSE	FALSE	null	null	null	null	null	null	null	12.15	9319	98.95582:1515827 99.95917:0 100.96253:0		0	32647	33975	352467	8408	71787	328323	0	38188	0	29319	59932	10115	51995	0	0	45977	21480
407	28.767	98.96656	Unknown	[M-H]-	adduct linked to 1205_[M+Na-2H]-	0.275	TRUE	null	null	null	null	null	null	999	FALSE	FALSE	FALSE		FALSE	FALSE	null	null	null	null	null	null	null	13.35	MSMS_neg.2	98.96682:14612573 99.97017:205327 100.97353:86046	50.54425:1590 53.88884:1696 56.99572:1861 58.02979:8527 59.01392:1798 60.00917:6028 60.99322:75472 62.99738:1592 69.00101:3814 71.58919:1676 71.87901:1704 85.11389:1677 86.18245:1758 86.3804:1859 97.17574:3515 97.26074:1744 98.02475:21612 98.94888:30871 98.96716:3726 99.00872:3143 99.01987:27745	240576	4190251	3181649	4103164	155007	4679788	5987244	10114109	7484881	4339780	4091702	8260610	196749	3761836	4591086	161700	210241	10545952
408	21.361	98.96673	Unknown	[M-H]-		0.374	TRUE	null	null	null	null	null	null	999	FALSE	FALSE	FALSE		FALSE	FALSE	null	null	null	null	null	null	null	23.58	QC_MSMS_neg.2	98.9669:14018097 99.97025:151846 100.97361:79494	50.01799:1836 58.02983:5338 60.99309:74936 61.7361:1921 68.39626:4514 68.39813:4546 71.09207:1771 72.8148:2177 87.55495:1947 98.02488:10538 98.94895:13055 98.96676:3602 99.02003:26450	92815	7883030	9580820	11698959	88761	11945990	10815644	9395172	9145759	10537294	14115804	12561621	79995	9598409	6820226	109269	115527	10677672
409	29.738	98.96674	Unknown	[M-H]-		0.015	FALSE	null	null	null	null	null	null	999	FALSE	FALSE	FALSE		FALSE	FALSE	null	null	null	null	null	null	null	12.4	QC_4.2	98.96674:41532496 99.97009:674353 100.97345:324869		249948	3446699	2780929	3918483	152500	3606280	6208949	8061837	5764432	3328285	3934405	4507582	196374	2387704	3344702	175399	182624	10801373
410	22.603	98.96676	Unknown	[M-H]-		0.322	TRUE	null	null	null	null	null	null	999	FALSE	FALSE	FALSE		FALSE	FALSE	null	null	null	null	null	null	null	11.46	MSMS_neg.2	98.96682:21961294 99.97017:213979 100.97353:160653	55.38959:2618 56.48258:2598 60.99326:122851 62.99738:3912 63.60418:2839 69.60258:3214 81.3812:2991 82.25536:2574 89.24957:3362 98.0248:9539 98.94894:9536 98.96668:4678 99.00918:3240 99.01988:26840	108885	9081037	8741355	8940679	97209	9214012	17677080	9341906	8682450	8273270	14551164	15425529	83910	9803841	6564214	107650	113047	8618658
411	20.454	98.96681	Unknown	[M-H]-		0.385	TRUE	null	null	null	null	null	null	999	FALSE	FALSE	FALSE		FALSE	FALSE	null	null	null	null	null	null	null	19.62	MSMS_neg.2	98.96681:32474134 99.97016:353833 100.97352:235107	51.1949:4651 52.88651:4817 60.99304:221579 65.04745:4021 69.1982:5311 75.26801:4380 79.45074:4581 84.89722:4936 98.0248:11709 98.94894:16766 98.96668:12620 99.01992:20912	120931	10590510	8110545	20956104	114425	11834943	8345452	15662882	22967924	11128681	15911107	14636930	98290	6388697	11453487	124150	132684	20007388
412	14.854	98.96682	Unknown	[M-H]-		0.637	TRUE	null	null	null	null	null	null	999	FALSE	FALSE	FALSE		FALSE	FALSE	null	null	null	null	null	null	null	688.85	MSMS_neg.1	98.96658:46855536 99.96993:590333 100.97329:300878	54.00856:5806 60.99277:450685 61.9961:10678 62.99701:6985 69.08453:6738 73.49134:7758 78.41328:6496 98.96671:15477 99.39391:7649	44146964	216138560	203969248	250444224	41966720	264278832	252302832	229064752	221059408	255076128	201965216	271261728	42639232	202880480	18257658	43900492	40314616	263177440
413	15.131	98.96683	Unknown	[M-H]-	adduct linked to 1753_[M+Cl]-	0.447	TRUE	null	null	null	null	null	null	999	FALSE	FALSE	FALSE		FALSE	FALSE	null	null	null	null	null	null	null	577.31	MSMS_neg.2	98.96683:347146048 99.97018:4311558 100.97354:2656750	52.51317:38333 58.11119:34374 60.99325:1866607 73.10315:39422 78.03762:41177 87.96069:38109 88.34413:39224 98.96667:77586	961568	216138560	203969248	250444224	31882754	264278832	68864600	268776160	224597520	255076128	212798272	26629700	378428	202880480	247131072	1034565	38055300	263177440
414	14.157	98.96684	Unknown	[M-H]-	similar chromatogram in higher mz_18578	0.579	TRUE	null	null	null	null	null	null	999	FALSE	FALSE	FALSE		FALSE	FALSE	null	null	null	null	null	null	null	404.88	MSMS_neg.1	98.96658:40046664 99.96993:470472 100.97329:339317	59.11477:6086 60.99276:407112 62.99701:7995 74.76185:6287 87.67603:5697 98.96671:11781	38263188	155803712	121448480	250444224	35362688	201071856	202244720	167984768	153786224	255076128	177512752	162325968	35779608	128614088	156578832	37431692	34206252	263177440
415	18.268	98.96684	Unknown	[M-H]-		0.626	TRUE	null	null	null	null	null	null	999	FALSE	FALSE	FALSE		FALSE	FALSE	null	null	null	null	null	null	null	13.05	MSMS_neg.2	98.96683:31118158 99.97018:405199 100.97354:199790	54.91877:3770 58.02978:6714 60.99326:158974 67.90771:4125 69.87765:4521 81.95303:5478 96.85311:4015 97.95947:10232 98.02479:9287 98.94907:30882 98.95594:317663 98.96431:57074 99.01992:16735	145990	10721021	9278771	13371484	165303	16469469	12561146	12492641	12192803	14280499	9687350	13822784	135317	12734542	9803115	151357	413655	15485562
416	18.934	98.96686	Unknown	[M-H]-		0.348	TRUE	null	null	null	null	null	null	999	FALSE	FALSE	FALSE		FALSE	FALSE	null	null	null	null	null	null	null	18.68	QC_MSMS_neg.2	98.9669:15896394 99.97025:179866 100.97361:78150	50.17081:2121 52.69105:1993 52.75767:1885 53.00457:2335 53.88176:2422 58.02983:4354 60.99308:126327 62.99743:2912 65.93537:2069 69.31907:2616 70.78947:2121 79.85838:2117 81.50603:1936 91.28072:2044 98.02488:7885 98.94913:12211 98.95556:4143 98.96677:7460 99.02003:27971	146620	10362226	7253305	22902494	137869	12000032	11687461	10372040	10688323	12022778	11047819	18386256	110839	8730428	10796889	152039	196986	12702137
417	0.602	98.96686	Unknown	[M-H]-		0.015	FALSE	null	null	null	null	null	null	999	FALSE	FALSE	FALSE		FALSE	FALSE	null	null	null	null	null	null	null	4.6	10455	98.96686:6062780 99.97021:0 100.97357:0		401829	2363497	1890666	2687322	205568	2212437	2936603	6062780	2978538	1906442	2948113	2383256	323961	2512886	2526796	257343	167101	3621741
418	28.039	98.96688	Unknown	[M-H]-		0.352	TRUE	null	null	null	null	null	null	999	FALSE	FALSE	FALSE		FALSE	FALSE	null	null	null	null	null	null	null	9.96	MSMS_neg.2	98.96681:17396276 99.97016:351655 100.97352:257229	56.99572:3075 58.02979:5772 58.1627:1323 58.17112:1237 60.00921:9839 60.36965:1212 60.99304:65149 62.99738:1212 67.20892:1170 68.99965:1415 69.00128:2689 70.02992:1804 79.59265:1506 82.02979:1594 89.883:1419 89.98127:1238 92.76028:1308 96.23334:1577 97.46483:1276 98.02478:23083 98.94893:21555 98.95595:2345 98.96668:3052 99.00871:3278 99.01994:22371 99.02787:2452 99.0447:1988	222402	6291346	3061042	4350256	157042	3837282	4670550	8101810	4576654	5276010	4914932	6607738	177294	4337403	3826246	183673	177351	11899912
419	3.515	98.9669	Unknown	[M-H]-		0.062	FALSE	null	null	null	null	null	null	999	FALSE	FALSE	FALSE		FALSE	FALSE	null	null	null	null	null	null	null	6.37	6903	98.9669:5134289 99.97025:143936 100.97361:0		428984	2416455	1567114	2037906	159619	1845539	2296003	2479456	2347799	1814607	2110107	2107662	265886	1806481	1950307	346972	274867	2521529
420	6.017	98.9669	Unknown	[M-H]-		0.062	FALSE	null	null	null	null	null	null	999	FALSE	FALSE	FALSE		FALSE	FALSE	null	null	null	null	null	null	null	2.27	QC_MSMS_neg.2	98.9669:2209242 99.97025:0 100.97361:0		231229	1453491	1049285	2037906	181312	1136450	1921952	1563262	1521392	1220652	1234043	1545842	244595	1291589	1068663	221747	157039	1467841
421	25.129	98.967	Unknown	[M-H]-		0.223	FALSE	null	null	null	null	null	null	999	FALSE	FALSE	FALSE		FALSE	FALSE	null	null	null	null	null	null	null	6.87	3031	98.967:25059236 99.97035:295008 100.97371:167926		110726	5393650	4946584	5527755	107344	5279392	14426928	6450590	9661530	7730718	7811522	6741208	105393	4633044	10475427	102816	136250	6567548
422	16.937	98.96707	Unknown	[M-H]-		0.443	TRUE	null	null	null	null	null	null	999	FALSE	FALSE	FALSE		FALSE	FALSE	null	null	null	null	null	null	null	30.86	MSMS_neg.2	98.96684:38579420 99.97019:424118 100.97355:263255	58.02978:5307 60.99323:237615 61.99656:5830 62.99738:8394 66.63056:4629 68.59457:15774 70.00381:4735 98.02479:11624 98.94894:21198 98.96714:15335 99.01992:19296	225332	12654554	12217928	18724136	159882	23986812	33844408	24284966	18870824	20903356	12565390	23825580	0	12729222	15257940	181110	290296	21540794
423	15.858	98.97382	Unknown	[M-H]-	similar chromatogram in higher mz_14417; similar chromatogram in higher mz_14416	0.004	FALSE	null	null	null	null	null	null	999	FALSE	FALSE	FALSE		FALSE	FALSE	null	null	null	null	null	null	null	25.27	Std_B.2	98.97382:1020300 99.97717:0 100.98053:1487410		385405	503741	506038	684543	912202	929581	1382961	630783	739282	620517	486094	636084	128359	405778	454237	144572	754769	1021781
424	7.089	99.00842	Unknown	[M-H]-	similar chromatogram in higher mz_7949; similar chromatogram in higher mz_14468; similar chromatogram in higher mz_5841; similar chromatogram in higher mz_15215; similar chromatogram in higher mz_9662; similar chromatogram in higher mz_12939; similar chromatogram in higher mz_11558; similar chromatogram in higher mz_19374; similar chromatogram in higher mz_17365; similar chromatogram in higher mz…	0.311	FALSE	null	null	null	null	null	null	999	FALSE	FALSE	FALSE		FALSE	FALSE	null	null	null	null	null	null	null	22.75	Std_G.2	99.00842:6792069 100.01177:454475 101.01513:135666		795478	307708	211730	591609	909549	564989	214132	340990	216506	702904	214276	306981	720789	236261	245917	581647	685271	201001
425	4.179	99.0087	Unknown	[M-H]-	similar chromatogram in higher mz_5405; similar chromatogram in higher mz_15186; similar chromatogram in higher mz_16915; similar chromatogram in higher mz_15377; similar chromatogram in higher mz_10856; similar chromatogram in higher mz_4454; similar chromatogram in higher mz_4224; similar chromatogram in higher mz_4290; similar chromatogram in higher mz_5840; similar chromatogram in higher mz_3…	0.11	FALSE	null	null	null	null	null	null	999	FALSE	FALSE	FALSE		FALSE	FALSE	null	null	null	null	null	null	null	38.63	Std_D.2	99.0087:9965013 100.01205:715251 101.01541:151176		122734	93950	36086	91568	52704	0	46864	72647	52625	105696	61304	77069	56975	51873	83039	217569	62724	35207
426	10.813	99.00889	Unknown	[M-H]-	similar chromatogram in higher mz_6407; similar chromatogram in higher mz_13751	0.018	FALSE	null	null	null	null	null	null	999	FALSE	FALSE	FALSE		FALSE	FALSE	null	null	null	null	null	null	null	23.67	Std_F.2	99.00889:3349670 100.01224:362160 101.0156:826637		30410	64286	0	247085	30890	145199	132867	113762	168975	367957	82465	102846	47677	0	0	49131	84038	84602
427	15.604	99.0089	Unknown	[M-H]-		0.026	FALSE	null	null	null	null	null	null	999	FALSE	FALSE	FALSE		FALSE	FALSE	null	null	null	null	null	null	null	12.24	Std_G.2	99.0089:2351179 100.01225:214251 101.01561:959500		0	172857	173035	267979	0	251268	177090	162416	128122	286979	169507	183408	193916	135062	171690	0	44699	185541
428	12.044	99.00893	Unknown	[M-H]-		0.048	FALSE	null	null	null	null	null	null	999	FALSE	FALSE	FALSE		FALSE	FALSE	null	null	null	null	null	null	null	11.97	Std_G.2	99.00893:3697577 100.01228:304309 101.01564:600815		135113	106100	115100	721140	147117	861581	109210	119124	130745	1283078	37440	155225	235779	129855	122326	211568	537015	81359
429	10.833	99.01748	Unknown	[M-H]-		0.029	FALSE	null	null	null	null	null	null	999	FALSE	FALSE	FALSE		FALSE	FALSE	null	null	null	null	null	null	null	4.96	7607	99.01748:997378 100.02083:0 101.02419:802283		39725	171305	220896	319695	55209	150426	157857	208560	88968	359988	212674	137416	34550	89029	131609	53458	48722	170134
430	3.976	99.01981	Unknown	[M-H]-		0.059	FALSE	null	null	null	null	null	null	999	FALSE	FALSE	FALSE		FALSE	FALSE	null	null	null	null	null	null	null	14.24	Std_F.1	99.01981:4797872 100.02316:172137 101.02652:90196		0	902522	989282	779311	54617	602495	890002	1063373	1137829	810632	1045980	838537	36448	372191	814703	42036	0	1044918
431	20.118	99.01992	Unknown	[M-H]-		0.004	FALSE	null	null	null	null	null	null	999	FALSE	FALSE	FALSE		FALSE	FALSE	null	null	null	null	null	null	null	2.92	QC_11.2	99.01992:853063 100.02327:0 101.02663:1158130		34180	488098	450546	567079	28022	463632	423179	481834	482478	576118	490161	515157	25007	401682	431602	55627	50942	615359
432	28.169	99.02007	Unknown	[M-H]-		0.011	FALSE	null	null	null	null	null	null	999	FALSE	FALSE	FALSE		FALSE	FALSE	null	null	null	null	null	null	null	5.61	1787	99.02007:2298783 100.02342:64475 101.02678:1037806		37987	1401145	2331682	1181339	51295	1028390	1245954	1220580	1843101	1377025	1437462	1278126	46928	1821767	1465488	71761	43963	1533024
433	27.277	99.0201	Unknown	[M-H]-	ion correlated with 378; ion correlated with 3539; ion correlated with 1267; similar chromatogram in higher mz_1151	0.982	TRUE	null	null	null	null	null	null	999	FALSE	FALSE	FALSE		FALSE	FALSE	null	null	null	null	null	null	null	18.98	MSMS_neg.2	99.02005:3823808 100.0234:154511 101.02676:2671288	54.61301:1631 56.99578:6921 57.03471:2087 58.02979:15855 59.01392:2734 59.98558:1644 60.00919:29653 60.99326:36290 63.78207:1604 69.19002:3575 70.02985:8344 71.0142:4569 71.23264:1347 72.99332:3687 79.95756:2929 82.02979:2711 84.8924:1379 98.02482:130122 98.94897:7397 98.95595:1839 98.96715:3086 98.97556:1833 99.00877:6989 99.01994:49778 99.02785:13708 99.04517:3389	413216	4335442	3951714	4488124	477350	4174983	4464561	3526653	4640424	4453496	3604338	4426576	395138	4674112	3836136	504764	334061	4952422
434	14.471	99.0201	Unknown	[M-H]-		0.201	FALSE	null	null	null	null	null	null	999	FALSE	FALSE	FALSE		FALSE	FALSE	null	null	null	null	null	null	null	3.93	QC_7.2	99.0201:1381136 100.02345:0 101.02681:1307705		27110	765684	749960	635709	22998	476426	637209	1059969	780440	635691	961374	703456	30419	596635	592624	19392	26520	806479
435	7.046	99.02021	Unknown	[M-H]-		0.04	FALSE	null	null	null	null	null	null	999	FALSE	FALSE	FALSE		FALSE	FALSE	null	null	null	null	null	null	null	3.14	2039	99.02021:910328 100.02356:0 101.02692:729516		41612	611721	655171	577772	54628	390599	842617	826393	826086	765968	709008	761056	63732	798323	618718	85092	74244	575476
436	0.307	99.02022	Unknown	[M-H]-		0.084	FALSE	null	null	null	null	null	null	999	FALSE	FALSE	FALSE		FALSE	FALSE	null	null	null	null	null	null	null	4.29	8615	99.02022:1265979 100.02357:98514 101.02693:1026513		52171	714037	693605	618623	50104	784664	903805	787733	910515	595416	970110	772582	46420	664908	689043	78950	74251	973124
437	8.872	99.04511	Unknown	[M-H]-	similar chromatogram in higher mz_10060; similar chromatogram in higher mz_5186; similar chromatogram in higher mz_12068; similar chromatogram in higher mz_6168; similar chromatogram in higher mz_12983; similar chromatogram in higher mz_2291; similar chromatogram in higher mz_4310; similar chromatogram in higher mz_10934; similar chromatogram in higher mz_12850; similar chromatogram in higher mz_…	0.007	FALSE	null	null	null	null	null	null	999	FALSE	FALSE	FALSE		FALSE	FALSE	null	null	null	null	null	null	null	10.63	Std_C.2	99.04511:1825848 100.04846:276126 101.05182:564204		42328	49332	50935	75557	37836	44009	64949	53031	50912	47158	48837	71198	38866	71604	0	31014	37532	72967
438	17.602	99.0452	Unknown	[M-H]-	similar chromatogram in higher mz_7652; similar chromatogram in higher mz_538; similar chromatogram in higher mz_4313; similar chromatogram in higher mz_16634	0.018	FALSE	null	null	null	null	null	null	999	FALSE	FALSE	FALSE		FALSE	FALSE	null	null	null	null	null	null	null	5.57	Std_D.2	99.0452:1314073 100.04855:209386 101.05191:469795		95314	82606	80156	110860	7228	161868	72283	82387	75580	111346	87403	84697	172350	84018	70592	161223	30848	89673
439	13.635	99.04533	Unknown	[M-H]-	similar chromatogram in higher mz_2125; similar chromatogram in higher mz_11019; similar chromatogram in higher mz_12454	0.011	FALSE	null	null	null	null	null	null	999	FALSE	FALSE	FALSE		FALSE	FALSE	null	null	null	null	null	null	null	82.8	Std_D.2	99.04533:30626588 100.04868:1796732 101.05204:566404		23304	31159	59808	45934	25516	169801	84464	26844	63008	72937	103026	42480	5982	47986	78919	16944	30931	77833
440	7.12	99.04533	Senecioic Acid	[M-H]-	found in higher mz's MsMs_2109; found in higher mz's MsMs_2121	0.44	FALSE	6.755	99.0452	null	null	null	null	annotated by user-defined text library	TRUE	TRUE	FALSE		FALSE	FALSE	null	null	99.9	100	null	null	null	24.48	Std_G.2	99.04533:242324384 100.04868:18168094 101.05204:3382976		692323	854619	838050	551608	553427	562293	688961	752692	770627	767557	776900	677541	640888	768602	726771	673715	530212	646004
441	8.186	99.05634	Unknown	[M-H]-	similar chromatogram in higher mz_17458	0.004	FALSE	null	null	null	null	null	null	999	FALSE	FALSE	FALSE		FALSE	FALSE	null	null	null	null	null	null	null	6.07	Std_F.2	99.05634:708070 100.05969:0 101.06305:1054521		4622	33497	60067	54789	6120	0	55933	48265	42419	58516	39427	30457	5031	65532	52701	5099	6162	38238
442	3.898	99.08163	Unknown	[M-H]-	similar chromatogram in higher mz_18071; similar chromatogram in higher mz_12038; similar chromatogram in higher mz_443	0.722	FALSE	null	null	null	null	null	null	999	FALSE	FALSE	FALSE		FALSE	FALSE	null	null	null	null	null	null	null	38.88	107	99.08163:6308863 100.08498:495700 101.08834:0		61166	5403662	1701031	1558418	174729	1868235	1898214	2521868	1641328	2057154	6308863	3687193	54041	2006254	1778550	35767	151858	2623981
443	5.98	99.08179	Unknown	[M-H]-		0.029	FALSE	null	null	null	null	null	null	999	FALSE	FALSE	FALSE		FALSE	FALSE	null	null	null	null	null	null	null	27.11	Blank_2.2	99.08179:840143 100.08514:0 101.0885:0		6157	137402	37119	45553	7647	42644	41590	38279	34618	36839	80945	111428	7479	54461	98463	5578	0	27927
444	13.755	99.09865	Unknown	[M-H]-	ion correlated with 14678; ion correlated with 137	0.289	FALSE	null	null	null	null	null	null	999	FALSE	FALSE	FALSE		FALSE	FALSE	null	null	null	null	null	null	null	28.07	4295	99.09865:822961 100.102:0 101.10536:0		28138	434285	13426	634929	0	29777	0	225212	34158	205296	0	344706	0	153148	12317	0	4605	37823
445	11.653	99.56879	Unknown	[M-H]-		0.004	FALSE	null	null	null	null	null	null	999	FALSE	FALSE	FALSE		FALSE	FALSE	null	null	null	null	null	null	null	16.22	1383	99.56879:283931 100.57214:0 101.5755:0		0	0	0	89578	0	85927	115947	0	0	89386	0	0	0	0	0	0	0	0
446	11.804	99.56903	Unknown	[M-H]-		0.004	FALSE	null	null	null	null	null	null	999	FALSE	FALSE	FALSE		FALSE	FALSE	null	null	null	null	null	null	null	25.91	1383	99.56903:429573 100.57238:0 101.57574:0		0	0	0	89578	0	85927	92758	0	0	89386	0	0	0	0	0	0	0	0
447	14.75	99.78435	Unknown	[M-H]-	similar chromatogram in higher mz_4991	0.004	FALSE	null	null	null	null	null	null	999	FALSE	FALSE	FALSE		FALSE	FALSE	null	null	null	null	null	null	null	19.04	6167	99.78435:327218 100.7877:0 101.79106:0		0	0	0	49639	0	0	0	0	0	0	0	0	0	0	0	0	70738	0
448	0.801	99.92572	Unknown	[M-H]-	adduct linked to 1795_[M+Cl]-	0.022	FALSE	null	null	null	null	null	null	999	FALSE	FALSE	FALSE		FALSE	FALSE	null	null	null	null	null	null	null	4.77	Std_C.2	99.92572:971397 100.92907:230181 101.93243:66835		128537	333928	316715	334167	3455	373588	252824	383678	290652	349084	271340	339619	19865	335809	292440	5813	0	276233
449	21.169	99.92574	Unknown	[M-H]-	ion correlated with 2158	0.037	TRUE	null	null	null	null	null	null	999	FALSE	FALSE	FALSE		FALSE	FALSE	null	null	null	null	null	null	null	4.56	QC_MSMS_neg.2	99.92574:6018749 100.92909:1071865 101.93245:211001	56.99582:67202 57.03455:2739 58.02986:28165 60.9931:49606 68.97253:2414 75.54473:1524 89.50563:1313 98.94902:6366 99.02002:15181 99.92561:208163 100.00381:2554	7019	276179	314203	239784	4317	307600	288812	268707	288295	267092	327832	236080	3284	272223	317855	6292	4220	320946
450	14.901	99.92577	Unknown	[M-H]-		0.187	TRUE	null	null	null	null	null	null	999	FALSE	FALSE	FALSE		FALSE	FALSE	null	null	null	null	null	null	null	10.21	MSMS_neg.2	99.92567:17704458 100.92902:1916510 101.93238:491841	50.47496:27609 53.73348:26643 60.40146:27327 60.92776:25229 60.99326:612031 62.99737:42441 68.97573:26788 69.40584:42625 71.22522:26002 73.59855:25063 75.53719:31548 77.53889:24192 84.85717:27111 88.91666:28293 95.88955:29366 99.43566:28447 99.92598:2223994	0	330796	255647	558955	110218	529986	419803	363077	434867	488802	370131	389891	0	302638	505492	0	0	292791
451	22.408	99.92577	Unknown	[M-H]-	found in higher mz's MsMs_2242	0.033	TRUE	null	null	null	null	null	null	999	FALSE	FALSE	FALSE		FALSE	FALSE	null	null	null	null	null	null	null	3.92	QC_MSMS_neg.2	99.92577:5371548 100.92912:1183760 101.93248:213249	54.41:1608 56.99582:56231 57.03455:2756 57.97118:2205 58.02988:22015 59.47541:1747 60.99308:54666 68.34344:7594 81.03598:1920 84.36419:2248 85.53741:1748 88.40449:1872 89.4523:1792 97.17355:2000 98.94902:4344 99.01997:16208 99.92561:219701 100.00381:6462 100.04033:2047	4400	232823	276711	167622	2653	192656	367991	253536	242668	158667	221234	232439	3151	248395	284835	3141	3372	239607
452	18.289	99.9259	Unknown	[M-H]-	ion correlated with 3956; found in higher mz's MsMs_2161; found in higher mz's MsMs_4361; similar chromatogram in higher mz_799; found in higher mz's MsMs_13104; found in higher mz's MsMs_9195; found in higher mz's MsMs_3956	0.172	TRUE	null	null	null	null	null	null	999	FALSE	FALSE	FALSE		FALSE	FALSE	null	null	null	null	null	null	null	4.23	MSMS_neg.2	99.9259:5749708 100.92925:796321 101.93261:149267	56.99578:56507 57.0345:7917 58.02982:33214 60.99324:93938 69.09241:6364 73.42759:2697 74.48737:2877 81.95338:4323 85.95639:3007 98.94894:10706 98.95595:153934 98.96423:25051 99.01992:7907 99.92598:237454	0	152218	277187	95892	0	135265	301881	220794	307581	86117	289879	162388	4324	302021	462950	6640	11343	222936
453	10.817	99.92591	Unknown	[M-H]-	similar chromatogram in higher mz_13570; similar chromatogram in higher mz_520	0.018	FALSE	null	null	null	null	null	null	999	FALSE	FALSE	FALSE		FALSE	FALSE	null	null	null	null	null	null	null	3.12	QC_0.2	99.92591:417774 100.92926:205623 101.93262:43903		0	0	0	0	0	0	0	0	0	0	0	0	0	0	0	0	5894	0
454	3.469	99.92592	Unknown	[M-H]-		0.465	FALSE	null	null	null	null	null	null	999	FALSE	FALSE	FALSE		FALSE	FALSE	null	null	null	null	null	null	null	8.28	Blank_1.2	99.92592:1239638 100.92927:0 101.93263:0		0	708074	594746	478474	0	432303	649637	643743	1068894	447580	748760	565939	0	587994	452819	0	5921	644832
455	26.081	99.92594	Unknown	[M-H]-		0.055	FALSE	null	null	null	null	null	null	999	FALSE	FALSE	FALSE		FALSE	FALSE	null	null	null	null	null	null	null	7.14	Std_C.2	99.92594:1162236 100.92929:130470 101.93265:20437		2568	545224	672958	400940	0	349106	451282	459588	699690	446705	434941	597449	0	695796	594366	0	0	709943
456	4.375	99.926	Unknown	[M-H]-		0.062	FALSE	null	null	null	null	null	null	999	FALSE	FALSE	FALSE		FALSE	FALSE	null	null	null	null	null	null	null	5.68	Std_F.2	99.926:614922 100.92935:78034 101.93271:0		0	232158	114087	99347	0	100221	94331	57806	155992	114687	133187	266402	0	79080	70997	17760	0	124170
457	15.089	99.9497	Unknown	[M-H]-	similar chromatogram in higher mz_16986; similar chromatogram in higher mz_17030; similar chromatogram in higher mz_13879	0.004	FALSE	null	null	null	null	null	null	999	FALSE	FALSE	FALSE		FALSE	FALSE	null	null	null	null	null	null	null	5.16	Std_E.2	99.9497:348518 100.95305:0 101.95641:0		0	16741	5879	9504	0	0	0	0	0	0	3667	0	0	0	0	0	0	17420
458	12.745	100.00186	Unknown	[M-H]-		0.114	FALSE	null	null	null	null	null	null	999	FALSE	FALSE	FALSE		FALSE	FALSE	null	null	null	null	null	null	null	16.32	5799	100.00186:4160478 101.00521:0 102.00857:0		67374	3632040	3885370	3564106	67005	1295028	2805554	2831229	2984996	2739164	3040575	3020868	65103	3528672	2643726	49583	71280	2668689
459	4.705	100.00187	Unknown	[M-H]-		0.081	FALSE	null	null	null	null	null	null	999	FALSE	FALSE	FALSE		FALSE	FALSE	null	null	null	null	null	null	null	5.61	5799	100.00187:1587455 101.00522:0 102.00858:0		30291	141383	463521	134731	35660	265940	591069	633759	506373	140257	564055	328179	23005	535816	604533	87671	0	931050
460	7.291	100.00188	Unknown	[M-H]-	similar chromatogram in higher mz_2170; similar chromatogram in higher mz_1056	0.158	FALSE	null	null	null	null	null	null	999	FALSE	FALSE	FALSE		FALSE	FALSE	null	null	null	null	null	null	null	7.59	9287	100.00188:2118003 101.00523:0 102.00859:0		71707	691692	1050259	682993	55296	908439	1651196	1217860	1269118	553709	1382473	721594	47578	962822	1389713	212549	237045	1102212
461	8.906	100.00389	Unknown	[M-H]-	similar chromatogram in higher mz_10246; similar chromatogram in higher mz_12625; similar chromatogram in higher mz_16239; similar chromatogram in higher mz_14882	0.088	FALSE	null	null	null	null	null	null	999	FALSE	FALSE	FALSE		FALSE	FALSE	null	null	null	null	null	null	null	103.75	Std_B.2	100.00389:22650158 101.00724:749178 102.0106:0		78728	1470911	2044473	1287254	56192	1639649	2746027	2123622	2607816	1297659	2509046	1818245	60360	1923176	2334304	66536	624285	2048890
462	27.238	100.00412	Unknown	[M-H]-	similar chromatogram in higher mz_6836	0.916	FALSE	null	null	null	null	null	null	999	FALSE	FALSE	FALSE		FALSE	FALSE	null	null	null	null	null	null	null	10.16	Std_C.2	100.00412:1992447 101.00747:559513 102.01083:614588		232731	989809	1031649	958140	313386	866527	1172741	762289	1080488	813728	944846	914302	242122	1118954	985094	280655	252974	1134761
463	27.46	100.00414	Unknown	[M-H]-		0.044	FALSE	null	null	null	null	null	null	999	FALSE	FALSE	FALSE		FALSE	FALSE	null	null	null	null	null	null	null	8.91	Std_F.2	100.00414:1844852 101.00749:420560 102.01085:492080		35071	330677	568156	375610	19482	880262	645656	572185	571470	815567	496811	318995	242122	443914	1006131	12197	252974	496065
464	3.827	100.04033	Unknown	[M-H]-		0.114	FALSE	null	null	null	null	null	null	999	FALSE	FALSE	FALSE		FALSE	FALSE	null	null	null	null	null	null	null	5.3	Blank_3.2	100.04033:515276 101.04368:873175 102.04704:125810		44333	432817	477189	331649	38333	385390	415242	389046	450597	398899	482297	478814	42512	341609	424306	21899	0	402852
465	6.94	100.04037	Unknown	[M-H]-		0.066	FALSE	null	null	null	null	null	null	999	FALSE	FALSE	FALSE		FALSE	FALSE	null	null	null	null	null	null	null	36.43	9319	100.04037:33012040 101.04372:3840783 102.04708:169095		70626	523303	649486	447941	71756	973062	551198	510915	576446	539796	528444	533820	59724	583512	473586	83525	63034	612411
466	9.393	100.0404	Unknown	[M-H]-		0.033	FALSE	null	null	null	null	null	null	999	FALSE	FALSE	FALSE		FALSE	FALSE	null	null	null	null	null	null	null	8.86	9319	100.0404:5681011 101.04375:866767 102.04711:67085		55409	112091	221200	166059	52659	147083	239411	197174	182400	233295	224092	357642	50539	295123	94957	68746	48750	286024
467	13.276	100.04041	w/o MS2:1-Aminocyclopropane-1-carboxylic acid; LC-ESI-QTOF; MS2; CE	[M-H]-		0.15	FALSE	null	100.04041	C4H7NO2	Alpha amino acids	PAJPWUMXBYXFCZ-UHFFFAOYSA-N	NC1(CC1)C(O)=O	530	FALSE	TRUE	FALSE		FALSE	FALSE	null	null	100	null	null	null	null	10.55	Std_C.2	100.04041:3830656 101.04376:943213 102.04712:746407		63017	317956	281625	268747	54265	435695	381514	117133	211006	1902759	225518	153092	72162	333053	225601	60372	106188	147807
468	11.344	100.04043	Unknown	[M-H]-		0.176	FALSE	null	null	null	null	null	null	999	FALSE	FALSE	FALSE		FALSE	FALSE	null	null	null	null	null	null	null	18.62	Std_C.2	100.04043:10334258 101.04378:1430902 102.04714:238323		59071	257022	92562	2827616	78519	187754	121873	129061	136639	5804962	82636	81154	50301	255472	121435	70446	222815	170090
469	27.39	100.04047	Unknown	[M-H]-		0.67	FALSE	null	null	null	null	null	null	999	FALSE	FALSE	FALSE		FALSE	FALSE	null	null	null	null	null	null	null	13.5	10583	100.04047:1671961 101.04382:1101743 102.04718:47746		94168	1119883	1080329	1575398	120922	1405820	1051995	810842	962432	1671961	814812	1394498	38845	1312861	841496	91421	91140	946638
470	6.267	100.04848	Unknown	[M-H]-		0.004	FALSE	null	null	null	null	null	null	999	FALSE	FALSE	FALSE		FALSE	FALSE	null	null	null	null	null	null	null	5.81	Std_G.2	100.04848:1477938 101.05183:135716 102.05519:179122		4510	0	0	0	6231	0	0	32638	0	0	0	0	0	0	0	0	4020	28527
471	9.563	100.05305	Unknown	[M-H]-		0.007	FALSE	null	null	null	null	null	null	999	FALSE	FALSE	FALSE		FALSE	FALSE	null	null	null	null	null	null	null	5.97	Std_D.2	100.05305:301720 101.0564:1078807 102.05976:447222		6798	0	0	0	4150	0	0	0	0	0	0	96038	15566	67095	0	0	7942	0
472	8.144	100.07695	Unknown	[M-H]-	ion correlated with 12030; similar chromatogram in higher mz_2183; similar chromatogram in higher mz_545; similar chromatogram in higher mz_779; similar chromatogram in higher mz_12212	0.018	FALSE	null	null	null	null	null	null	999	FALSE	FALSE	FALSE		FALSE	FALSE	null	null	null	null	null	null	null	29.52	Std_D.2	100.07695:2833990 101.0803:211496 102.08366:0		4095	45678	0	0	4018	0	48658	0	0	40787	0	0	4640	0	41495	4834	9189	0
473	10.161	100.15934	Unknown	[M-H]-	similar chromatogram in higher mz_20809	0.007	FALSE	null	null	null	null	null	null	999	FALSE	FALSE	FALSE		FALSE	FALSE	null	null	null	null	null	null	null	80.38	9319	100.15934:695753 101.16269:0 102.16605:0		0	0	0	84326	0	634896	0	0	0	0	0	75607	4408	0	0	0	0	0
474	10.671	100.15934	Unknown	[M-H]-		0.007	FALSE	null	null	null	null	null	null	999	FALSE	FALSE	FALSE		FALSE	FALSE	null	null	null	null	null	null	null	54.56	9319	100.15934:582087 101.16269:0 102.16605:0		0	0	0	76228	0	260349	0	0	0	0	0	75607	4408	0	0	0	0	0
475	18.32	100.92584	Unknown	[M-H]-	ion correlated with 2070; ion correlated with 2253	0.007	FALSE	null	null	null	null	null	null	999	FALSE	FALSE	FALSE		FALSE	FALSE	null	null	null	null	null	null	null	3.34	MSMS_neg.2	100.92584:662130 101.92919:126941 102.93255:0		0	11436	24814	7155	0	7718	22574	11903	9996	0	23061	7796	0	30968	36921	0	0	14386
476	22.346	100.92595	Unknown	[M-H]-	found in higher mz's MsMs_2242	0.004	FALSE	null	null	null	null	null	null	999	FALSE	FALSE	FALSE		FALSE	FALSE	null	null	null	null	null	null	null	3.58	QC_MSMS_neg.2	100.92595:649019 101.9293:213249 102.93266:0		0	32595	27776	8692	0	9603	22792	23976	24669	8291	30023	17563	0	33731	29463	0	3274	32686
477	14.888	100.92596	Unknown	[M-H]-	ion correlated with 1601; ion correlated with 2736; ion correlated with 1090; ion correlated with 450; ion correlated with 1602	0.007	FALSE	null	null	null	null	null	null	999	FALSE	FALSE	FALSE		FALSE	FALSE	null	null	null	null	null	null	null	19.7	QC_MSMS_neg.2	100.92596:2575680 101.92931:697096 102.93267:0		0	21844	20990	49114	0	0	24748	28158	20338	51271	24698	0	0	30434	28342	0	0	34260
478	22.352	100.93348	Unknown	[M-H]-	ion correlated with 7654; similar chromatogram in higher mz_6015; similar chromatogram in higher mz_5229; similar chromatogram in higher mz_8437; similar chromatogram in higher mz_6108; similar chromatogram in higher mz_7537	0.073	FALSE	null	null	null	null	null	null	999	FALSE	FALSE	FALSE		FALSE	FALSE	null	null	null	null	null	null	null	8.61	10311	100.93348:796422 101.93683:87275 102.94019:44471		0	61945	35099	385270	333	796422	40156	35059	17871	350201	36349	40046	0	41260	32889	0	2164	31038
479	13.582	100.93352	Unknown	[M-H]-	similar chromatogram in higher mz_17588; similar chromatogram in higher mz_6139; similar chromatogram in higher mz_8698; similar chromatogram in higher mz_14353	0.015	FALSE	null	null	null	null	null	null	999	FALSE	FALSE	FALSE		FALSE	FALSE	null	null	null	null	null	null	null	19.11	Std_A.2	100.93352:766175 101.93687:77515 102.94023:0		0	0	0	0	0	0	13314	0	0	0	64350	0	0	0	16432	0	0	0
480	10.214	100.93356	Unknown	[M-H]-		0.051	FALSE	null	null	null	null	null	null	999	FALSE	FALSE	FALSE		FALSE	FALSE	null	null	null	null	null	null	null	8.38	QC_10.2	100.93356:256519 101.93691:0 102.94027:0		0	0	0	0	0	0	70497	0	0	0	0	0	0	0	0	0	0	0
481	11.279	100.93358	Unknown	[M-H]-	similar chromatogram in higher mz_1532; similar chromatogram in higher mz_11351; similar chromatogram in higher mz_9103	0.018	FALSE	null	null	null	null	null	null	999	FALSE	FALSE	FALSE		FALSE	FALSE	null	null	null	null	null	null	null	8.34	Std_A.2	100.93358:436676 101.93693:0 102.94029:0		0	0	0	0	0	0	70497	0	0	0	0	0	0	0	0	0	0	0
482	15.441	100.93359	Unknown	[M-H]-	similar chromatogram in higher mz_12100	0.018	FALSE	null	null	null	null	null	null	999	FALSE	FALSE	FALSE		FALSE	FALSE	null	null	null	null	null	null	null	8.54	Std_B.2	100.93359:250905 101.93694:0 102.9403:0		0	6564	0	0	0	0	37852	5708	9505	19269	8348	7510	0	0	11226	0	0	6918
483	1.675	100.946	Unknown	[M-H]-		0.004	FALSE	null	null	null	null	null	null	999	FALSE	FALSE	FALSE		FALSE	FALSE	null	null	null	null	null	null	null	64.71	10	100.946:286853 101.94935:0 102.95271:0		286853	0	1484	0	0	0	0	1846	14532	0	0	0	3934	1755	0	0	0	0
484	27.609	100.94603	Unknown	[M-H]-		0.011	FALSE	null	null	null	null	null	null	999	FALSE	FALSE	FALSE		FALSE	FALSE	null	null	null	null	null	null	null	5.8	3783	100.94603:490781 101.94938:0 102.95274:0		0	0	33963	0	0	23154	13553	15246	541	0	0	0	0	16266	24700	3601	0	45278
485	14.938	100.94604	Unknown	[M-H]-		0.073	FALSE	null	null	null	null	null	null	999	FALSE	FALSE	FALSE		FALSE	FALSE	null	null	null	null	null	null	null	8.84	9319	100.94604:854456 101.94939:0 102.95275:0		0	255903	78673	768282	0	312075	128312	537656	119679	750996	188540	305313	0	45765	226623	111862	0	238813
486	19.911	100.94614	Unknown	[M-H]-		0.018	FALSE	null	null	null	null	null	null	999	FALSE	FALSE	FALSE		FALSE	FALSE	null	null	null	null	null	null	null	12.61	3591	100.94614:306059 101.94949:0 102.95285:0		4383	4668	188684	5239	3434	5765	28401	20908	28684	7649	23689	7599	3195	5841	50948	0	7178	69120
487	5.279	100.94629	Unknown	[M-H]-		0.059	FALSE	null	null	null	null	null	null	999	FALSE	FALSE	FALSE		FALSE	FALSE	null	null	null	null	null	null	null	62.83	1787	100.94629:10848431 101.94964:0 102.953:0		0	25316	3205	50045	5177	52565	94181	0	1909570	65842	3755	205604	0	0	42986	0	0	370904
488	5.86	100.9463	Unknown	[M-H]-	ion correlated with 404; similar chromatogram in higher mz_6184	0.029	FALSE	null	null	null	null	null	null	999	FALSE	FALSE	FALSE		FALSE	FALSE	null	null	null	null	null	null	null	94.29	1787	100.9463:13422384 101.94965:0 102.95301:0		0	25316	0	50045	5177	52565	47348	37893	2700687	65842	0	74860	0	0	62778	7801	13480	385447
489	3.023	100.98549	Unknown	[M-H]-		0.165	FALSE	null	null	null	null	null	null	999	FALSE	FALSE	FALSE		FALSE	FALSE	null	null	null	null	null	null	null	5.09	4919	100.98549:84548816 101.98884:656705 102.9922:689372		1526640	47358724	62219028	38290076	1017761	51853016	73620320	62486744	67590160	44249556	71866392	42918160	1036090	67235464	86658176	997628	914578	60360428
490	4.981	100.9855	Unknown	[M-H]-	adduct linked to 1295_[M+Na-2H]-	0.696	TRUE	null	null	null	null	null	null	999	FALSE	FALSE	FALSE		FALSE	FALSE	null	null	null	null	null	null	null	13.15	MSMS_neg.2	100.98574:121262032 101.98909:1178647 102.99245:1180633	54.1543:14515 56.99591:2980544 58.02998:47929 59.87316:16767 60.99319:1163562 65.27416:24783 66.40879:14427 68.26414:28969 68.26628:45978 70.19137:18584 80.01181:39116 100.98582:32936 101.06093:51185	819905	72933456	99355376	63253924	709493	86679616	101338968	94282272	101183656	60519576	108635344	75285816	720764	87734048	117370992	873883	517191	97963520
491	27.231	100.9855	Unknown	[M-H]-		0.641	TRUE	null	null	null	null	null	null	999	FALSE	FALSE	FALSE		FALSE	FALSE	null	null	null	null	null	null	null	15.77	MSMS_neg.2	100.98574:39303492 101.98909:828545 102.99245:296842	54.23623:4939 56.99572:1443351 57.03471:11215 58.02977:32179 58.99995:6914 60.00916:6450 60.9932:496746 61.02915:5067 61.98846:51001 62.00466:4917 65.29819:8378 66.37135:5443 68.16348:23143 68.16484:10374 70.2162:5291 70.21788:11536 70.21955:9085 71.29425:4696 72.99303:18300 73.02971:5433 74.02465:7278 78.17773:5825 79.50282:4485 83.17638:4458 85.91031:4886 86.61691:5334 89.12097:4389 97.17392:75…	420455	11348080	28680920	10867892	883300	23374584	27631182	23419898	26886640	11545156	24938494	14652214	448827	21570074	33231568	829829	885548	20861680
492	31.604	100.98551	Unknown	[M-H]-		0.018	FALSE	null	null	null	null	null	null	999	FALSE	FALSE	FALSE		FALSE	FALSE	null	null	null	null	null	null	null	1.81	7031	100.98551:45202980 101.98886:783173 102.99222:442154		1210145	16897288	34484296	15443152	1227577	30478426	34618780	30118352	32637178	16956218	31829776	21152314	1190727	26863346	39150160	1164040	1050622	26396142
493	17.782	100.98553	Unknown	[M-H]-		0.154	FALSE	null	null	null	null	null	null	999	FALSE	FALSE	FALSE		FALSE	FALSE	null	null	null	null	null	null	null	540.97	5417	100.98553:210686688 101.98888:1918259 102.99224:1945335		153391344	3909563	4164890	3510852	174620096	2845347	4142702	3992945	3763288	3201848	3699321	3777678	4816480	3810264	3576120	185282064	4376658	3687894
494	20.367	100.98554	Unknown	[M-H]-	adduct linked to 1286_[M+Na-2H]-	0.037	FALSE	null	null	null	null	null	null	999	FALSE	FALSE	FALSE		FALSE	FALSE	null	null	null	null	null	null	null	31.28	6329	100.98554:186932544 101.98889:1005849 102.99225:1510599		1848579	2728568	3039998	2836654	1912649	2848910	2603739	2849103	2628402	2873046	3010176	2970246	2100274	2765624	3145656	1880477	1174990	2865124
495	7.536	100.98555	Unknown	[M-H]-		0.634	TRUE	null	null	null	null	null	null	999	FALSE	FALSE	FALSE		FALSE	FALSE	null	null	null	null	null	null	null	15.36	MSMS_neg.2	100.98576:132895728 101.98911:1586315 102.99247:1171053	50.65672:15270 51.83659:16110 54.99218:16082 56.99591:2831064 57.00979:18218 58.02998:67322 59.00015:16792 59.30325:15700 60.9932:1117265 68.04243:23466 68.04456:85724 70.18803:15730 70.40322:15919 74.79743:14427 80.01182:40971 85.83559:15369 90.36862:15500 97.1739:25443 99.21551:18204 101.06093:46085	874957	115083328	108430184	109144944	880215	77172120	118701304	113352720	123578200	83670208	124447680	125921680	864538	120698864	130613384	942272	707974	106048136
496	10.156	100.98556	Unknown	[M-H]-		0.201	TRUE	null	null	null	null	null	null	999	FALSE	FALSE	FALSE		FALSE	FALSE	null	null	null	null	null	null	null	9.63	MSMS_neg.1	100.98523:959615 101.98858:67010 102.99194:0	51.55369:1944 56.99536:30565 57.03402:2390 58.0189:2036 60.32145:2129 60.99268:18829 61.98832:36981 71.01382:1878 72.99254:3529 75.80009:2107 99.28873:2161 99.92517:2511 101.06036:10674	962419	170691168	185240368	162008400	1014780	169324000	187822400	185020432	182202256	157938400	187313840	172405520	1049731	185380832	199294800	1075670	815524	180982048
497	15.62	100.98557	Unknown	[M-H]-	ion correlated with 12262; adduct linked to 1288_[M+Na-2H]-	0.462	TRUE	null	null	null	null	null	null	999	FALSE	FALSE	FALSE		FALSE	FALSE	null	null	null	null	null	null	null	408.36	MSMS_neg.1	100.98526:160931040 101.98861:1327928 102.99197:1643332	56.99563:4054204 60.99264:2423164 62.34481:25758 79.85677:27221 84.38753:24489 90.48248:27005 92.07632:54844 95.98868:31681	175602288	6159459	4313600	6044692	172640368	3081556	4871308	5489565	4594672	4011717	4819462	5340392	160607280	4563204	4592032	195972000	143848768	4041232
498	18.731	100.98557	Unknown	[M-H]-		0.048	FALSE	null	null	null	null	null	null	999	FALSE	FALSE	FALSE		FALSE	FALSE	null	null	null	null	null	null	null	448.94	695	100.98557:195331632 101.98892:2436728 102.99228:956611		2171140	3619025	3140045	3303564	3382809	2827619	3346207	3247391	3239919	3186082	3310975	3457146	3268752	3717550	3326560	2546512	4391084	3166256
499	13.099	100.98561	Unknown	[M-H]-		0.773	TRUE	null	null	null	null	null	null	999	FALSE	FALSE	FALSE		FALSE	FALSE	null	null	null	null	null	null	null	57.97	MSMS_neg.1	100.98547:6268519 101.98882:98190 102.99218:0	50.49117:2001 51.50142:1722 54.73983:2202 56.99533:216124 59.04414:1921 60.99275:143757 61.98823:3055 62.36442:2038 74.21429:2276 79.62983:2151 98.23865:2219 101.06023:9297	7499029	213562320	214882976	206424720	4356884	173950624	213311264	217887264	186496672	200039376	212079824	214726224	5151371	198402720	202418528	3381771	3183607	206039072
500	3.212	100.98574	Unknown	[M-H]-		0.502	TRUE	null	null	null	null	null	null	999	FALSE	FALSE	FALSE		FALSE	FALSE	null	null	null	null	null	null	null	6.39	MSMS_neg.2	100.98576:89088536 101.98911:1317166 102.99247:691620	51.47009:11279 56.99591:1958950 58.02977:28809 58.99994:14259 60.99319:738621 61.98845:35516 67.67982:10245 68.01131:10546 68.62637:33252 68.62798:17607 71.01163:10939 78.7323:11749 80.01215:24991 86.09978:11045 92.5239:11793 94.86834:12082 97.46025:10724 100.94637:11118 101.06093:28696	2297113	49202836	63370276	44912856	1021799	68237096	74311000	65158700	67590160	39708852	72251208	42918160	1036090	69172688	87136664	329545	180379	61849048
501	28.029	100.98575	Unknown	[M-H]-		0.106	TRUE	null	null	null	null	null	null	999	FALSE	FALSE	FALSE		FALSE	FALSE	null	null	null	null	null	null	null	2.57	MSMS_neg.2	100.98575:36232956 101.9891:586768 102.99246:304674	56.99572:958002 57.03451:6652 58.02984:32177 60.44891:4719 60.99321:358941 61.98842:23091 65.29944:4585 68.20188:8895 68.20428:13524 70.21955:5421 80.01183:15142 92.01746:4275 94.42474:4539 97.1771:8907 99.926:22897 100.92619:5803 100.94639:8651 101.02435:13121 101.06085:44862	693107	12518739	26232722	10425191	642198	21419828	26731198	22975770	25100696	11990929	23744758	14594865	707207	20607008	29112186	746856	582527	19790432
502	21.32	101.02425	Unknown	[M-H]-		0.007	FALSE	null	null	null	null	null	null	999	FALSE	FALSE	FALSE		FALSE	FALSE	null	null	null	null	null	null	null	3.04	8135	101.02425:1497966 102.0276:343600 103.03096:123668		65085	487315	660425	655945	58180	901849	514497	499768	485440	711685	531436	585096	49941	795367	657779	63466	61159	557196
503	10.283	101.02427	Unknown	[M-H]-		0.015	FALSE	null	null	null	null	null	null	999	FALSE	FALSE	FALSE		FALSE	FALSE	null	null	null	null	null	null	null	18.1	Std_C.2	101.02427:17136656 102.02762:757019 103.03098:232620		86891	242019	124279	373602	93595	229625	88504	105425	214554	374325	162802	182277	91499	177393	54513	89673	101090	146286
504	7.157	101.02428	Unknown	[M-H]-	ion correlated with 5133; ion correlated with 3581	0.128	FALSE	null	null	null	null	null	null	999	FALSE	FALSE	FALSE		FALSE	FALSE	null	null	null	null	null	null	null	18.68	Std_C.2	101.02428:84084760 102.02763:3867449 103.03099:562979		582565	584910	369556	567640	423312	1034386	457977	443677	451341	662888	1010584	1042514	600421	399823	351615	471062	1083396	1118948
505	11.24	101.02428	Unknown	[M-H]-		0.055	FALSE	null	null	null	null	null	null	999	FALSE	FALSE	FALSE		FALSE	FALSE	null	null	null	null	null	null	null	11.65	Std_C.2	101.02428:8208412 102.02763:528167 103.03099:5736550		126838	190239	98298	865067	188364	245602	111676	134972	104484	1354447	72740	151564	110499	144149	113270	135451	379785	195213
506	12.785	101.02429	Unknown	[M-H]-	similar chromatogram in higher mz_6281; found in higher mz's MsMs_6281; similar chromatogram in higher mz_2930; similar chromatogram in higher mz_8623; similar chromatogram in higher mz_18800	0.392	TRUE	null	null	null	null	null	null	999	FALSE	FALSE	FALSE		FALSE	FALSE	null	null	null	null	null	null	null	15.92	MSMS_neg.1	101.02421:1301143 102.02756:105758 103.03092:37525	51.20787:1687 52.55639:1851 56.33658:1854 56.99535:73511 58.81459:1908 60.99276:44256 61.98823:5568 77.27081:2246 77.91972:2167 86.53412:2313 94.86845:2365 100.03991:2649 101.06023:6872	498961	228938	232836	1690252	579188	77007	179627	106938	29279	268651	135776	14545	1475524	124861	20591	1115505	4416830	209381
507	16.098	101.02432	Unknown	[M-H]-		0.018	FALSE	null	null	null	null	null	null	999	FALSE	FALSE	FALSE		FALSE	FALSE	null	null	null	null	null	null	null	5.43	Std_C.2	101.02432:2996654 102.02767:195936 103.03103:194717		0	675560	875173	985841	145744	3953251	1666798	686069	610483	1068142	1921046	1600129	0	793006	1947775	214318	147279	1750679
508	15.697	101.02445	Unknown	[M-H]-	found in higher mz's MsMs_2220; similar chromatogram in higher mz_15028	0.626	TRUE	null	null	null	null	null	null	999	FALSE	FALSE	FALSE		FALSE	FALSE	null	null	null	null	null	null	null	8.08	MSMS_neg.2	101.02449:2484932 102.02784:237331 103.0312:149516	56.99575:111791 57.03457:6178 58.0298:30671 58.26801:993 60.99324:38099 61.98851:13076 62.99737:2874 69.02547:1841 70.44947:1126 73.0294:4330 80.01182:1417 90.50076:1007 99.92599:2288 100.04024:1639 100.92583:8343 100.94594:7896 100.98534:1504 101.02438:14913 101.03541:2280 101.06093:22335	0	1372690	1276209	3360526	145744	3953251	1666798	1131665	1248507	2919628	1921046	1600129	0	1524834	1947775	50587	147279	1750679
509	27.384	101.02452	Unknown	[M-H]-	ion correlated with 945; ion correlated with 1502	0.04	TRUE	null	null	null	null	null	null	999	FALSE	FALSE	FALSE		FALSE	FALSE	null	null	null	null	null	null	null	4.85	MSMS_neg.2	101.02448:2341217 102.02783:334906 103.03119:270476	53.37925:4252 56.98185:3475 56.99572:1161274 57.03451:14609 58.02975:29928 59.00016:4596 60.00916:8268 60.9932:429817 61.98842:51090 65.29694:7825 68.86016:8277 70.21676:11557 70.21844:5404 72.99332:3717 74.02495:3716 80.01183:5277 81.55729:4033 89.98653:3106 99.92599:4584 100.92619:7298 100.94639:3468 100.98583:4711 101.02437:24164 101.03542:5405 101.06083:68032	136526	968623	989204	909834	146863	1256005	996802	870278	957401	1019020	868371	1054101	115193	1060216	1247030	124829	129189	1052362
510	3.792	101.03556	Unknown	[M-H]-		0.015	FALSE	null	null	null	null	null	null	999	FALSE	FALSE	FALSE		FALSE	FALSE	null	null	null	null	null	null	null	1.47	2983	101.03556:910882 102.03891:0 103.04227:476627		0	770602	880256	882607	0	747373	887765	913353	888348	920393	886876	831948	0	912517	891456	24868	0	911039
511	7.118	101.03558	Unknown	[M-H]-		0.051	FALSE	null	null	null	null	null	null	999	FALSE	FALSE	FALSE		FALSE	FALSE	null	null	null	null	null	null	null	12.48	QC_10.2	101.03558:4683827 102.03893:234337 103.04229:730280		20987	3414223	3110501	3420015	16147	2878342	3519185	3506524	3418744	3314315	3219909	3937401	18741	3668071	982796	26206	35752	3125714
512	17.859	101.06056	Unknown	[M-H]-		0.029	FALSE	null	null	null	null	null	null	999	FALSE	FALSE	FALSE		FALSE	FALSE	null	null	null	null	null	null	null	7.34	2967	101.06056:798257 102.06391:137259 103.06727:0		110663	631100	740792	672599	134163	687795	657422	700707	651189	658317	623318	613040	76187	653917	635818	54447	147995	650629
513	7.077	101.06065	Unknown	[M-H]-	similar chromatogram in higher mz_8052; adduct linked to 1887_[M+Cl]-; similar chromatogram in higher mz_3884; similar chromatogram in higher mz_9831; similar chromatogram in higher mz_12663; similar chromatogram in higher mz_19922; similar chromatogram in higher mz_18360; similar chromatogram in higher mz_14549	0.949	TRUE	null	null	null	null	null	null	999	FALSE	FALSE	FALSE		FALSE	FALSE	null	null	null	null	null	null	null	74.08	MSMS_neg.1	101.06057:5529966 102.06392:440308 103.06728:0	54.5888:1902 56.9953:11177 57.33301:1680 60.99265:7380 70.86648:2183 101.06024:97333	5662882	6017062	5371126	5379440	4180600	4899126	4990050	5020538	5193777	4900360	6131104	5656141	4750760	4600415	4639198	5127303	4465142	5393976
514	15.291	101.06065	Unknown	[M-H]-		0.106	FALSE	null	null	null	null	null	null	999	FALSE	FALSE	FALSE		FALSE	FALSE	null	null	null	null	null	null	null	4.67	QC_10.2	101.06065:856738 102.064:253074 103.06736:0		194487	659465	717869	679996	144923	662269	688411	752410	652842	589849	730523	706747	56734	747737	756202	114316	139961	795188
515	4.82	101.06066	Unknown	[M-H]-	ion correlated with 2327; ion correlated with 3290	0.553	TRUE	null	null	null	null	null	null	999	FALSE	FALSE	FALSE		FALSE	FALSE	null	null	null	null	null	null	null	25.9	MSMS_neg.1	101.06059:1299355 102.06394:136906 103.0673:0	56.99529:20976 58.02938:1991 60.99272:14575 64.83608:1892 64.8772:1884 68.21275:1919 75.48933:1975 100.94574:31823 101.06033:42750	1139415	1851291	2036456	1056134	773944	1061729	1831031	1791071	1826132	1147006	2010958	1861894	1074713	1932724	1657782	937326	1155279	1794313
516	6.167	101.06087	Unknown	[M-H]-		0.432	FALSE	null	null	null	null	null	null	999	FALSE	FALSE	FALSE		FALSE	FALSE	null	null	null	null	null	null	null	12.06	Std_D.2	101.06087:18744852 102.06422:1268325 103.06758:83450		461816	1624626	3076542	1610363	364773	1580553	1056253	1662487	1276557	1732896	2448702	1551189	508781	1516182	1495437	599780	442244	1711175
517	27.446	101.06088	Unknown	[M-H]-	ion correlated with 5106	0.714	TRUE	null	null	null	null	null	null	999	FALSE	FALSE	FALSE		FALSE	FALSE	null	null	null	null	null	null	null	9.34	MSMS_neg.2	101.06085:2282385 102.0642:405275 103.06756:0	50.1765:3189 53.37943:2863 56.98164:4525 56.99572:1170703 57.03451:12107 58.02977:19760 59.00016:4028 60.99321:460814 61.98845:43667 61.99656:4298 62.27946:3256 65.29443:6018 65.29619:8379 68.99367:4305 68.9953:5934 70.21369:5428 70.21564:10602 73.77221:3370 73.97273:3130 74.02495:4105 77.61569:3104 100.92619:4277 100.98535:5536 101.02457:15330 101.06058:36634	294758	2045117	2224920	2019760	332461	2241413	2186448	1925640	2044368	2135037	1846224	2017522	316031	2229738	2384674	364681	279954	2070473
518	13.063	101.06091	Unknown	[M-H]-	similar chromatogram in higher mz_4556; similar chromatogram in higher mz_5445; similar chromatogram in higher mz_8315; similar chromatogram in higher mz_9994; similar chromatogram in higher mz_15271	0.029	FALSE	null	null	null	null	null	null	999	FALSE	FALSE	FALSE		FALSE	FALSE	null	null	null	null	null	null	null	38.04	Std_F.2	101.06091:33233848 102.06426:3040671 103.06762:115020		184674	343241	694092	415444	171088	659982	550136	466926	478930	428475	856800	348607	169621	410085	687741	175060	210320	671503
519	27.513	101.06104	Unknown	[M-H]-		0.194	FALSE	null	null	null	null	null	null	999	FALSE	FALSE	FALSE		FALSE	FALSE	null	null	null	null	null	null	null	10.4	661	101.06104:2674109 102.06439:394214 103.06775:0		318065	2045117	2224920	2019760	332461	2241413	2186448	1925640	2026360	1899393	1846224	2017522	316031	2229738	2384674	364681	279954	2070473
520	13.424	101.07198	Unknown	[M-H]-		0.007	FALSE	null	null	null	null	null	null	999	FALSE	FALSE	FALSE		FALSE	FALSE	null	null	null	null	null	null	null	12.4	Std_F.2	101.07198:1257282 102.07533:32831 103.07869:0		0	52812	81506	230207	3954	224487	35385	0	88682	85180	0	72670	0	85338	40738	0	0	72350
521	13.746	101.28082	Unknown	[M-H]-		0.363	FALSE	null	null	null	null	null	null	999	FALSE	FALSE	FALSE		FALSE	FALSE	null	null	null	null	null	null	null	34.28	3959	101.28082:501590 102.28417:0 103.28753:0		0	316574	147476	383692	0	193513	122543	288412	164995	257286	144883	327632	0	252459	105137	0	0	114901
522	13.888	101.29978	Unknown	[M-H]-		0.007	FALSE	null	null	null	null	null	null	999	FALSE	FALSE	FALSE		FALSE	FALSE	null	null	null	null	null	null	null	46.59	3847	101.29978:253760 102.30313:0 103.30649:0		0	0	0	83013	0	37753	0	0	0	0	0	54646	4057	0	0	0	0	0
523	11.578	101.6228	Unknown	[M-H]-		0.051	FALSE	null	null	null	null	null	null	999	FALSE	FALSE	FALSE		FALSE	FALSE	null	null	null	null	null	null	null	20.08	4983	101.6228:320052 102.62615:0 103.62951:0		0	211082	107214	89985	0	104043	95773	104509	87720	86966	105108	0	0	174059	164938	0	0	91215
524	10.174	101.77568	Unknown	[M-H]-		0.004	FALSE	null	null	null	null	null	null	999	FALSE	FALSE	FALSE		FALSE	FALSE	null	null	null	null	null	null	null	37.88	9319	101.77568:416734 102.77903:0 103.78239:0		0	0	66651	0	0	127907	0	0	0	0	0	0	0	0	85224	0	0	0
525	11.984	101.90196	Unknown	[M-H]-		0.015	FALSE	null	null	null	null	null	null	999	FALSE	FALSE	FALSE		FALSE	FALSE	null	null	null	null	null	null	null	20.16	4295	101.90196:278496 102.90531:0 103.90867:0		0	163865	123989	87372	0	0	119439	97433	91939	104207	88225	89360	0	100837	98913	0	6062	160476
526	14.901	101.92397	Unknown	[M-H]-		0.004	FALSE	null	null	null	null	null	null	999	FALSE	FALSE	FALSE		FALSE	FALSE	null	null	null	null	null	null	null	28.19	QC_MSMS_neg.2	101.92397:640999 102.92732:0 103.93068:0		0	0	0	0	0	0	0	0	0	37313	0	0	0	0	0	0	0	0
527	10.798	101.98074	Unknown	[M-H]-		0.832	FALSE	null	null	null	null	null	null	999	FALSE	FALSE	FALSE		FALSE	FALSE	null	null	null	null	null	null	null	26.39	4903	101.98074:9612587 102.98409:1002553 103.98745:0		437776	3887447	2412218	2498517	360218	1789033	3039570	2914025	3078619	3269646	2283723	6924952	351264	2496384	4056668	275280	278452	3455155
528	7.306	101.98075	Unknown	[M-H]-		0.004	FALSE	null	null	null	null	null	null	999	FALSE	FALSE	FALSE		FALSE	FALSE	null	null	null	null	null	null	null	3.99	Std_C.2	101.98075:248026 102.9841:33754 103.98746:0		32714	338820	388724	90753	22183	55762	344804	327657	385887	60978	376533	367038	35792	340537	327236	36915	11825	406002
529	10.51	101.981	Unknown	[M-H]-		0.059	FALSE	null	null	null	null	null	null	999	FALSE	FALSE	FALSE		FALSE	FALSE	null	null	null	null	null	null	null	22.77	1787	101.981:4211053 102.98435:1286296 103.98771:0		17977	3887447	2412218	2498517	18272	115059	2832842	246033	2487616	3269646	2283723	6924952	8613	81651	4056668	13071	278452	3487827
530	27.238	101.981	Unknown	[M-H]-		0.641	FALSE	null	null	null	null	null	null	999	FALSE	FALSE	FALSE		FALSE	FALSE	null	null	null	null	null	null	null	4.82	QC_0.2	101.981:759619 102.98435:235425 103.98771:0		62731	421100	635249	452312	54927	585904	652209	589444	656702	450626	592182	497923	68933	584996	627829	612	61288	628150
531	3.841	101.98102	Unknown	[M-H]-		0.015	FALSE	null	null	null	null	null	null	999	FALSE	FALSE	FALSE		FALSE	FALSE	null	null	null	null	null	null	null	2.92	3143	101.98102:453780 102.98437:313923 103.98773:0		0	25275	23089	0	59718	439336	32271	81702	73876	432594	28437	39476	43075	402338	40855	0	43447	66321
532	17.516	101.98863	Unknown	[M-H]-	ion correlated with 5534	0.004	FALSE	null	null	null	null	null	null	999	FALSE	FALSE	FALSE		FALSE	FALSE	null	null	null	null	null	null	null	107.98	135	101.98863:1614655 102.99198:401778 103.99534:0		1836526	32204	47296	37260	907850	16533	40052	33205	37779	21602	45223	45832	1671943	51844	47812	1449034	1009607	41182
533	3.499	101.98881	Unknown	[M-H]-		0.077	FALSE	null	null	null	null	null	null	999	FALSE	FALSE	FALSE		FALSE	FALSE	null	null	null	null	null	null	null	2.5	Blank_11.2	101.98881:973764 102.99216:663369 103.99552:129823		0	398233	614384	386511	0	565389	671422	738553	640577	368536	727078	436711	0	899077	772301	0	4329	594671
534	13.183	101.98885	Unknown	[M-H]-		0.352	FALSE	null	null	null	null	null	null	999	FALSE	FALSE	FALSE		FALSE	FALSE	null	null	null	null	null	null	null	11.81	8471	101.98885:2365597 102.9922:1780916 103.99556:0		34240	2327456	1570193	2210971	34417	1619946	1627548	2227282	1447570	2095712	1720744	2158469	38381	1703748	1877237	33917	21607	1555262
535	10.785	101.989	Unknown	[M-H]-	ion correlated with 2312	0.121	FALSE	null	null	null	null	null	null	999	FALSE	FALSE	FALSE		FALSE	FALSE	null	null	null	null	null	null	null	4.04	Blank_2.2	101.989:2488356 102.99235:1629724 103.99571:0		4250	2218550	2176683	2079573	10248	1882285	2215330	2103461	2186897	1753556	2326865	2086229	6663	1792659	2222113	11725	5580	2106520
536	9.548	101.98913	Unknown	[M-H]-	ion correlated with 4299	0.011	FALSE	null	null	null	null	null	null	999	FALSE	FALSE	FALSE		FALSE	FALSE	null	null	null	null	null	null	null	3.93	107	101.98913:2306951 102.99248:1844260 103.99584:0		12550	1727876	1673961	1509169	6608	1621794	2135586	1679975	2056612	1395734	2306951	1629700	5976	1658864	1697150	4391	7408	1925114
537	14.958	101.98917	Unknown	[M-H]-		0.037	FALSE	null	null	null	null	null	null	999	FALSE	FALSE	FALSE		FALSE	FALSE	null	null	null	null	null	null	null	63.25	3959	101.98917:2120744 102.99252:1450597 103.99588:0		407984	29340	17076	29945	1483679	0	25740	17245	46959	44844	23314	31329	385628	24523	39902	314391	240966	17881
538	17.482	102.014	Unknown	[M-H]-	similar chromatogram in higher mz_10808	0.004	FALSE	null	null	null	null	null	null	999	FALSE	FALSE	FALSE		FALSE	FALSE	null	null	null	null	null	null	null	7.64	Std_D.2	102.014:575914 103.01735:190002 104.02071:0		2464	1018	1808	2526	2961	2285	590	802	858	2228	232	2601	0	4414	1312	2953	3316	505
539	10.78	102.01944	Unknown	[M-H]-	adduct linked to 1334_[M+Na-2H]-; similar chromatogram in higher mz_11236	0.077	FALSE	null	null	null	null	null	null	999	FALSE	FALSE	FALSE		FALSE	FALSE	null	null	null	null	null	null	null	60.66	Std_B.1	102.01944:16600167 103.02279:607156 104.02615:125573		147035	0	0	0	96932	0	0	0	0	0	0	83922	89272	80654	0	48551	172093	0
540	27.227	102.01961	Unknown	[M-H]-	ion correlated with 819; ion correlated with 2591; ion correlated with 2679; ion correlated with 542	0.623	FALSE	null	null	null	null	null	null	999	FALSE	FALSE	FALSE		FALSE	FALSE	null	null	null	null	null	null	null	6.41	Std_C.2	102.01961:829385 103.02296:1284280 104.02632:417583		140109	421898	398101	382834	201172	324463	436420	347964	441364	363050	336936	398168	161418	437606	342691	187794	167921	456255
541	15.161	102.01963	Unknown	[M-H]-	ion correlated with 17605; similar chromatogram in higher mz_2268; similar chromatogram in higher mz_10201; similar chromatogram in higher mz_16980; similar chromatogram in higher mz_14415; similar chromatogram in higher mz_19601	0.011	FALSE	null	null	null	null	null	null	999	FALSE	FALSE	FALSE		FALSE	FALSE	null	null	null	null	null	null	null	52.64	Std_F.2	102.01963:10269541 103.02298:459298 104.02634:128947		105410	125691	272968	181971	57158	139322	94923	158730	117213	142215	86761	314570	113870	141660	77531	248812	113341	102903
542	27.277	102.01983	Unknown	[M-H]-	ion correlated with 540; ion correlated with 339	0.344	FALSE	null	null	null	null	null	null	999	FALSE	FALSE	FALSE		FALSE	FALSE	null	null	null	null	null	null	null	6.29	Std_G.2	102.01983:820640 103.02318:970308 104.02654:331210		14597	421898	398101	382834	201172	324463	436420	347964	441364	363050	336936	398168	161418	437606	342691	187794	167921	456255
543	14.59	102.05591	Unknown	[M-H]-	ion correlated with 2328; similar chromatogram in higher mz_2277; similar chromatogram in higher mz_2553; similar chromatogram in higher mz_631; similar chromatogram in higher mz_2267; similar chromatogram in higher mz_2976; similar chromatogram in higher mz_6585; similar chromatogram in higher mz_11360; similar chromatogram in higher mz_14635; similar chromatogram in higher mz_14827; similar chr…	0.832	FALSE	null	null	null	null	null	null	999	FALSE	FALSE	FALSE		FALSE	FALSE	null	null	null	null	null	null	null	40.61	10311	102.05591:35835372 103.05926:1257953 104.06262:0		33230	5273170	2976974	21959320	488452	35835372	2027509	3226248	1022991	24087304	3702258	2663308	402442	2442438	1005745	468479	2471400	3245963
544	13.288	102.05601	1-Aminocyclopropane-1-Carboxylate	[M-H]-	similar chromatogram in higher mz_976; similar chromatogram in higher mz_18143; similar chromatogram in higher mz_18486; similar chromatogram in higher mz_9883; similar chromatogram in higher mz_11852	0.37	FALSE	12.503	102.05505	null	null	null	null	annotated by user-defined text library	TRUE	TRUE	FALSE		FALSE	FALSE	null	null	94.2	93.4	null	null	null	25.72	Std_C.2	102.05601:61085896 103.05936:3128089 104.06272:220200		98601	267959	279790	301737	89456	978823	302904	114419	206417	561997	624040	659044	118848	474331	372605	123224	215378	671095
545	7.578	102.05602	Unknown	[M-H]-		0.062	FALSE	null	null	null	null	null	null	999	FALSE	FALSE	FALSE		FALSE	FALSE	null	null	null	null	null	null	null	9.08	Std_D.2	102.05602:3516507 103.05937:134707 104.06273:0		52127	157645	71757	199072	49089	87405	281631	132784	251018	269794	138348	221565	57945	110908	116565	58857	56777	139340
546	10.633	102.05602	Unknown	[M-H]-	similar chromatogram in higher mz_17887	0.121	FALSE	null	null	null	null	null	null	999	FALSE	FALSE	FALSE		FALSE	FALSE	null	null	null	null	null	null	null	9.9	Std_D.2	102.05602:12351811 103.05937:494916 104.06273:45726		78632	151647	195411	125570	70918	107432	84305	98860	218596	173547	234816	228478	71881	214324	132610	81857	115584	103131
547	20.118	102.05605	w/o MS2:DL-3-Aminoisobutyric acid; LC-ESI-QTOF; MS2; CE	[M-H]-		0.004	FALSE	null	102.05605	C4H9NO2	Beta amino acids and derivatives	QCHPKSFMDHPSNR-UHFFFAOYNA-N	CC(CN)C(O)=O	530	FALSE	TRUE	FALSE		FALSE	FALSE	null	null	100	null	null	null	null	3.26	QC_11.2	102.05605:349215 103.0594:0 104.06276:0		31972	215030	193210	213028	34672	231421	177145	162076	171505	251966	170424	230658	35200	175348	195635	37335	43476	177379
548	22.255	102.05628	Unknown	[M-H]-		0.004	FALSE	null	null	null	null	null	null	999	FALSE	FALSE	FALSE		FALSE	FALSE	null	null	null	null	null	null	null	2.17	7703	102.05628:254728 103.05963:20140 104.06299:0		25122	205565	158425	233918	32818	262068	193391	150123	120195	214525	165120	233675	33747	190325	145777	33521	35670	140084
549	5.841	102.06408	Unknown	[M-H]-		0.029	FALSE	null	null	null	null	null	null	999	FALSE	FALSE	FALSE		FALSE	FALSE	null	null	null	null	null	null	null	16.36	Std_D.2	102.06408:2006374 103.06743:226288 104.07079:0		31158	28327	31542	42571	14554	42731	39419	46009	36588	124368	36123	26752	13615	39103	63824	18595	0	137090
550	4.469	102.43051	Unknown	[M-H]-	ion correlated with 886; ion correlated with 5950; ion correlated with 8030; ion correlated with 710; ion correlated with 360; similar chromatogram in higher mz_1984	0.033	FALSE	null	null	null	null	null	null	999	FALSE	FALSE	FALSE		FALSE	FALSE	null	null	null	null	null	null	null	87.13	9319	102.43051:1589254 103.43386:698010 104.43722:0		0	0	0	0	0	6468	33487	0	0	0	28913	33348	0	0	0	0	0	0
551	11.707	102.8033	Unknown	[M-H]-		0.037	FALSE	null	null	null	null	null	null	999	FALSE	FALSE	FALSE		FALSE	FALSE	null	null	null	null	null	null	null	20.71	5799	102.8033:362681 103.80665:0 104.81001:0		0	120101	92874	0	0	88877	106638	118413	81147	86631	102354	88923	0	220794	243642	0	0	0
552	14.918	102.95626	Unknown	[M+Na-2H]-	similar chromatogram in higher mz_15534; adduct linked to 1045_[M+Cl]-; similar chromatogram in higher mz_15598	0.059	FALSE	null	null	null	null	null	null	999	FALSE	FALSE	FALSE		FALSE	FALSE	null	null	null	null	null	null	null	93.22	1401	102.95626:718577 103.95961:0 104.96297:0		296406	0	0	0	275891	0	0	0	0	0	0	0	159967	0	0	73632	241908	0
553	13.221	102.98586	Unknown	[M-H]-	similar chromatogram in higher mz_612; similar chromatogram in higher mz_5542; similar chromatogram in higher mz_10996; similar chromatogram in higher mz_15229	0.249	FALSE	null	null	null	null	null	null	999	FALSE	FALSE	FALSE		FALSE	FALSE	null	null	null	null	null	null	null	25.75	Std_E.2	102.98586:37013272 103.98921:1908596 104.99257:12454998		33705	1795757	1717182	1489044	8132	1036919	1287974	1692072	1416861	1600970	1614240	1657992	26592	1850424	1300630	12478	11506	1567302
554	14.361	102.98995	Unknown	[M-H]-		0.007	FALSE	null	null	null	null	null	null	999	FALSE	FALSE	FALSE		FALSE	FALSE	null	null	null	null	null	null	null	48.05	5001	102.98995:1344673 103.9933:0 104.99666:0		23892	21572	34724	140393	33583	0	0	0	31288	100781	0	80375	24854	21508	14933	16745	44260	0
555	27.237	102.99007	Unknown	[M-H]-	ion correlated with 5196	0.33	FALSE	null	null	null	null	null	null	999	FALSE	FALSE	FALSE		FALSE	FALSE	null	null	null	null	null	null	null	4.5	QC_0.2	102.99007:328701 103.99342:0 104.99678:173544		3576	83977	202070	80499	4977	184588	227133	196826	205767	96134	216682	115701	2809	175000	269212	3638	3404	157147
556	3.767	102.99008	Unknown	[M-H]-		0.11	FALSE	null	null	null	null	null	null	999	FALSE	FALSE	FALSE		FALSE	FALSE	null	null	null	null	null	null	null	4.53	Blank_1.2	102.99008:816281 103.99343:0 104.99679:0		0	382167	479903	331088	22952	433399	604038	521972	472682	346576	568133	407398	0	479647	715637	0	0	513251
557	9.258	103.00333	Unknown	[M-H]-	similar chromatogram in higher mz_8702; similar chromatogram in higher mz_1521; similar chromatogram in higher mz_4491; similar chromatogram in higher mz_5323	0.055	FALSE	null	null	null	null	null	null	999	FALSE	FALSE	FALSE		FALSE	FALSE	null	null	null	null	null	null	null	34.16	Std_H.1	103.00333:3049107 104.00668:244052 105.01004:30840		17630	36002	0	0	4202	429601	0	0	48216	120301	55826	54980	5733	0	0	4360	5905	50902
558	3.393	103.00336	Unknown	[M-H]-		0.004	FALSE	null	null	null	null	null	null	999	FALSE	FALSE	FALSE		FALSE	FALSE	null	null	null	null	null	null	null	30.01	Std_B.1	103.00336:633352 104.00671:0 105.01007:0		0	0	0	0	7656	60936	96823	0	0	0	0	114867	0	0	65269	0	0	0
559	15.873	103.00362	Malonic Acid	[M-H]-	similar chromatogram in higher mz_3176; similar chromatogram in higher mz_14893	0.729	TRUE	15.818	103.0037	null	null	null	null	annotated by user-defined text library	TRUE	TRUE	FALSE		FALSE	FALSE	null	null	100	100	null	null	null	46.7	QC_MSMS_neg.2	103.00374:1738246 104.00709:466910 105.01045:0	52.60699:1063 56.99577:1365 57.03455:5016 59.01378:48414 59.02514:7756 60.00904:13558 60.52837:1116 61.98828:3590 64.63084:1087 72.00902:71082 73.02947:2892 74.02473:84847 91.08048:1338 93.24514:1090 95.98277:1041 96.66364:1030 97.80114:1175 102.05592:1752 103.00359:3642 103.04028:6860	0	1504360	1356972	1571612	34632	1491290	1829736	1418037	1153907	1962959	1190019	2009576	0	1307832	1521423	0	0	1514158
560	27.263	103.00366	Unknown	[M-H]-		0.117	FALSE	null	null	null	null	null	null	999	FALSE	FALSE	FALSE		FALSE	FALSE	null	null	null	null	null	null	null	4.29	Std_C.2	103.00366:264754 104.00701:104267 105.01037:348133		45028	132854	99422	124367	67885	86535	122687	72858	117517	119946	100125	115727	50436	124458	118709	59926	48073	135882
561	14.073	103.0037	Unknown	[M-H]-		0.044	FALSE	null	null	null	null	null	null	999	FALSE	FALSE	FALSE		FALSE	FALSE	null	null	null	null	null	null	null	21.2	Std_E.2	103.0037:4796249 104.00705:931030 105.01041:196347		39374	63648	12783	349789	27706	33429	17854	17097	31179	379008	22402	25193	6592	120458	14107	12742	9979	19917
562	7.056	103.01472	Unknown	[M-H]-		0.015	FALSE	null	null	null	null	null	null	999	FALSE	FALSE	FALSE		FALSE	FALSE	null	null	null	null	null	null	null	5.57	MSMS_neg.1	103.01472:520065 104.01807:0 105.02143:0		327276	228709	202065	192275	234051	102576	162902	96938	178629	200460	122711	231073	291345	91958	70179	401071	264620	254764
563	3.76	103.01473	Unknown	[M-H]-		0.018	FALSE	null	null	null	null	null	null	999	FALSE	FALSE	FALSE		FALSE	FALSE	null	null	null	null	null	null	null	5.81	919	103.01473:337406 104.01808:0 105.02144:0		213149	194976	200962	214228	219657	178856	185192	205550	261156	185688	139865	211792	280866	108480	61464	258915	49835	177684
564	17.634	103.01474	Unknown	[M-H]-		0.015	FALSE	null	null	null	null	null	null	999	FALSE	FALSE	FALSE		FALSE	FALSE	null	null	null	null	null	null	null	5.17	647	103.01474:262754 104.01809:0 105.02145:0		64224	323847	291674	468027	213340	427366	289437	297950	266405	509800	263246	368382	117275	284100	269131	148420	177388	308668
565	27.361	103.01475	Unknown	[M-H]-	ion correlated with 568	0.597	TRUE	null	null	null	null	null	null	999	FALSE	FALSE	FALSE		FALSE	FALSE	null	null	null	null	null	null	null	10.88	MSMS_neg.1	103.0147:551872 104.01805:18135 105.02141:20301	59.01374:27307 59.02478:6791 61.9281:1902 67.07722:1918	501164	1335441	1001062	1370688	679769	1208432	1307454	1066949	1156192	1285914	970513	1340578	479946	1111372	1099981	655099	589510	1247471
566	31.268	103.01476	Unknown	[M-H]-		0.004	FALSE	null	null	null	null	null	null	999	FALSE	FALSE	FALSE		FALSE	FALSE	null	null	null	null	null	null	null	4.39	3321	103.01476:309067 104.01811:0 105.02147:0		194522	263015	242282	276169	203141	248861	257168	242430	291124	281273	264106	266233	190806	243608	260474	211393	211428	263590
567	10.662	103.01496	Unknown	[M-H]-	similar chromatogram in higher mz_4342; similar chromatogram in higher mz_8159; similar chromatogram in higher mz_4441	0.832	TRUE	null	null	null	null	null	null	999	FALSE	FALSE	FALSE		FALSE	FALSE	null	null	null	null	null	null	null	64	MSMS_neg.1	103.0147:1542895 104.01805:39567 105.02141:22391	59.01317:5903 59.02491:13202 60.00852:5910 64.28796:1881 65.69976:1796 67.54022:2134 67.66517:2128 69.639:2113 74.02364:1812 74.1658:2208 86.31845:2953 99.0452:2164 100.32999:2299 102.94596:2075	543854	3844651	4187732	16588811	729720	19315500	3942335	3275665	1585039	25279020	2654334	6227846	609010	3981478	1671873	1444766	3023716	5417111
568	27.42	103.01508	Unknown	[M-H]-	ion correlated with 565	0.414	FALSE	null	null	null	null	null	null	999	FALSE	FALSE	FALSE		FALSE	FALSE	null	null	null	null	null	null	null	10.05	Std_C.2	103.01508:1730643 104.01843:0 105.02179:143140		351747	1335737	1001591	1370882	683519	1209634	1307454	1066949	1155868	1287214	970261	1341226	336268	1112543	1099124	417978	593706	1246013
569	21.056	103.01515	Unknown	[M-H]-		0.004	FALSE	null	null	null	null	null	null	999	FALSE	FALSE	FALSE		FALSE	FALSE	null	null	null	null	null	null	null	1.53	8615	103.01515:400342 104.0185:0 105.02186:70068		108970	344666	328300	439845	174160	432590	307679	327321	275828	510120	308630	367767	107427	330223	304571	153060	185234	306506
570	12.272	103.01518	Unknown	[M-H]-		0.037	FALSE	null	null	null	null	null	null	999	FALSE	FALSE	FALSE		FALSE	FALSE	null	null	null	null	null	null	null	25.88	1231	103.01518:5417111 104.01853:0 105.02189:0		141546	284132	83539	634438	162814	672502	136463	164516	125940	724091	159247	219827	151497	145567	117003	181330	194677	5417111
571	12.667	103.0277	Unknown	[M-H]-		0.007	FALSE	null	null	null	null	null	null	999	FALSE	FALSE	FALSE		FALSE	FALSE	null	null	null	null	null	null	null	3.79	Blank_1.2	103.0277:267904 104.03105:0 105.03441:0		0	296078	405731	96198	0	97834	346843	265258	249195	166724	532026	262550	0	278229	414548	0	9134	200359
572	11.442	103.02771	Unknown	[M-H]-		0.004	FALSE	null	null	null	null	null	null	999	FALSE	FALSE	FALSE		FALSE	FALSE	null	null	null	null	null	null	null	4.59	Blank_1.2	103.02771:341832 104.03106:0 105.03442:0		0	279128	415125	284291	3254	192070	616108	300151	490088	232149	516494	386096	0	688082	493114	0	0	342579
573	3.768	103.0278	Unknown	[M-H]-		0.026	FALSE	null	null	null	null	null	null	999	FALSE	FALSE	FALSE		FALSE	FALSE	null	null	null	null	null	null	null	4.03	4279	103.0278:487659 104.03115:0 105.03451:0		0	174369	319530	119870	0	276773	424942	323116	264279	82691	393588	132367	0	365065	431017	0	0	303726
574	5.342	103.04005	w/o MS2:2-Hydroxyisobutyric acid; LC-ESI-QTOF; MS2; CE	[M-H]-		0.106	FALSE	null	103.04007	C4H8O3	Alpha hydroxy acids and derivatives	BWLBGMIXKSTLSX-UHFFFAOYSA-N	CC(C)(O)C(O)=O	530	FALSE	TRUE	FALSE		FALSE	FALSE	null	null	100	null	null	null	null	37.24	QC_5.1	103.04005:9001854 104.0434:400066 105.04676:236209		90410	393724	339346	166051	182171	376685	423716	197636	311613	244069	406746	272017	160242	457483	280648	78999	52744	370884
575	15.105	103.04005	Unknown	[M-H]-		0.198	FALSE	null	null	null	null	null	null	999	FALSE	FALSE	FALSE		FALSE	FALSE	null	null	null	null	null	null	null	8.26	Std_A.2	103.04005:5402243 104.0434:142618 105.04676:0		178280	604154	551474	906409	38981	1476209	568962	585969	425674	794172	516307	631656	63583	642620	542542	30384	0	658835
576	7.952	103.04008	Alpha-Hydroxyisobutyricacid	[M-H]-		0.817	TRUE	7.845	103.03987	null	null	null	null	annotated by user-defined text library	TRUE	TRUE	FALSE		FALSE	FALSE	null	null	100	100	null	null	null	46.76	MSMS_neg.1	103.03979:1724650 104.04314:70758 105.0465:0	50.18292:1769 54.731:1800 57.03414:23744 59.0136:6978 59.02478:5154 59.43899:2065 60.00851:6196 75.57899:2285 103.04008:41922	1415568	2874902	1736976	2657220	777170	6935499	1868950	1577506	1153290	4110124	4055409	3985680	1470790	4172723	1256854	967141	1894317	5782604
577	21.835	103.04008	Unknown	[M-H]-		0.004	FALSE	null	null	null	null	null	null	999	FALSE	FALSE	FALSE		FALSE	FALSE	null	null	null	null	null	null	null	2.99	6407	103.04008:425630 104.04343:0 105.04679:0		54075	214210	227834	233490	41505	400037	193835	174410	193985	249282	218411	248711	52086	283046	238072	47739	54353	240632
578	9.011	103.04012	3-Hydroxybutyric Acid	[M-H]-	similar chromatogram in higher mz_6541; similar chromatogram in higher mz_8987; similar chromatogram in higher mz_13109; similar chromatogram in higher mz_18691	0.473	TRUE	9.1	103.0401	null	null	null	null	annotated by user-defined text library	TRUE	TRUE	FALSE		FALSE	FALSE	null	null	99.6	99.8	null	null	null	40.08	MSMS_neg.1	103.03976:1050516 104.04311:46506 105.04647:28309	54.52841:2217 54.61444:1894 55.53313:2190 59.01363:13947 59.02478:5000 60.00852:6153 61.98823:3109 73.02923:3662 73.84637:2243 103.04014:3848	276236	2071114	1541786	2037490	252484	12339890	357418	707020	434907	1264197	1762656	1315380	685365	762244	370504	1234464	1142961	2926560
579	15.827	103.04029	Unknown	[M-H]-		0.007	FALSE	null	null	null	null	null	null	999	FALSE	FALSE	FALSE		FALSE	FALSE	null	null	null	null	null	null	null	8.02	3959	103.04029:1155241 104.04364:0 105.047:0		178280	345656	393383	407957	0	715232	329457	315500	314146	493121	314787	396051	149881	423416	347643	0	0	376153
580	20.493	103.05126	Unknown	[M-H]-	ion correlated with 4075; ion correlated with 6475	0.004	FALSE	null	null	null	null	null	null	999	FALSE	FALSE	FALSE		FALSE	FALSE	null	null	null	null	null	null	null	6.85	Std_B.2	103.05126:521793 104.05461:34163 105.05797:55871		1671	0	0	0	0	4815	0	0	0	6344	0	0	0	8325	0	0	0	0
581	14.886	103.05138	Unknown	[M-H]-	similar chromatogram in higher mz_1103; similar chromatogram in higher mz_4448; similar chromatogram in higher mz_6536	0.007	FALSE	null	null	null	null	null	null	999	FALSE	FALSE	FALSE		FALSE	FALSE	null	null	null	null	null	null	null	18.37	4263	103.05138:1725061 104.05473:0 105.05809:0		0	6253	0	0	0	28983	0	0	0	0	0	0	0	0	0	0	175113	0
582	14.243	103.15916	Unknown	[M-H]-		0.007	FALSE	null	null	null	null	null	null	999	FALSE	FALSE	FALSE		FALSE	FALSE	null	null	null	null	null	null	null	20.21	10311	103.15916:330945 104.16251:0 105.16587:0		5372	0	0	0	0	330945	0	0	0	158540	0	0	0	0	0	0	0	0
583	13.735	103.24933	Unknown	[M-H]-		0.026	FALSE	null	null	null	null	null	null	999	FALSE	FALSE	FALSE		FALSE	FALSE	null	null	null	null	null	null	null	21.31	7431	103.24933:248976 104.25268:0 105.25604:0		0	0	0	45053	0	0	0	0	0	0	11940	0	0	0	0	0	0	0
584	13.735	103.41315	Unknown	[M-H]-	ion correlated with 154; ion correlated with 225	0.227	FALSE	null	null	null	null	null	null	999	FALSE	FALSE	FALSE		FALSE	FALSE	null	null	null	null	null	null	null	85.76	6791	103.41315:354967 104.4165:0 105.41986:0		3097	215766	51893	267302	0	22635	0	208221	26108	173932	0	225222	0	141418	0	4546	6493	17525
585	4.43	103.43729	Unknown	[M-H]-		0.004	FALSE	null	null	null	null	null	null	999	FALSE	FALSE	FALSE		FALSE	FALSE	null	null	null	null	null	null	null	43.39	9591	103.43729:398540 104.44064:0 105.444:0		0	0	64665	0	0	0	0	0	0	104018	0	0	4470	0	0	0	0	0
586	13.871	103.5554	Unknown	[M-H]-	ion correlated with 51	0.154	FALSE	null	null	null	null	null	null	999	FALSE	FALSE	FALSE		FALSE	FALSE	null	null	null	null	null	null	null	35.22	3559	103.5554:330488 104.55875:0 105.56211:0		0	190116	0	293314	0	57439	0	42719	0	141791	0	152279	18194	0	0	0	0	0
587	14.315	103.82037	Unknown	[M-H]-	ion correlated with 121	0.018	FALSE	null	null	null	null	null	null	999	FALSE	FALSE	FALSE		FALSE	FALSE	null	null	null	null	null	null	null	52.16	10311	103.82037:726289 104.82372:0 105.82708:0		0	0	0	64439	0	726289	0	0	0	549961	0	0	0	0	0	0	0	0
588	27.378	103.85515	Unknown	[M-H]-	ion correlated with 49	0.568	FALSE	null	null	null	null	null	null	999	FALSE	FALSE	FALSE		FALSE	FALSE	null	null	null	null	null	null	null	18.86	QC_11.2	103.85515:251835 104.8585:0 105.86186:0		0	146471	137161	156923	0	127742	182308	188562	142338	118039	125730	130263	2612	143410	114400	0	11689	147642
589	9.324	103.85708	Unknown	[M-H]-		0.004	FALSE	null	null	null	null	null	null	999	FALSE	FALSE	FALSE		FALSE	FALSE	null	null	null	null	null	null	null	5.87	9319	103.85708:264009 104.86043:0 105.86379:0		5569	0	0	95732	0	64301	0	18975	0	65466	0	75651	0	0	0	4921	0	0
590	11.877	103.97768	Unknown	[M-H]-		0.004	FALSE	null	null	null	null	null	null	999	FALSE	FALSE	FALSE		FALSE	FALSE	null	null	null	null	null	null	null	7.04	8247	103.97768:309054 104.98103:0 105.98439:0		0	0	0	86318	0	96801	93322	0	138644	85266	84066	93213	0	94466	87120	0	0	77688
591	3.809	103.99877	Unknown	[M-H]-		0.04	FALSE	null	null	null	null	null	null	999	FALSE	FALSE	FALSE		FALSE	FALSE	null	null	null	null	null	null	null	7	1799	103.99877:442072 105.00212:0 106.00548:0		23207	231289	253424	168381	37526	67349	277014	308797	266610	210574	244542	308354	0	239239	202099	19142	0	262820
592	14.655	103.99899	Unknown	[M-H]-		0.337	FALSE	null	null	null	null	null	null	999	FALSE	FALSE	FALSE		FALSE	FALSE	null	null	null	null	null	null	null	27.21	661	103.99899:4468551 105.00234:0 106.0057:0		34504	951349	747421	4050971	40035	3504780	761610	805612	503087	3089319	1137080	1425148	45858	1002568	528528	43754	136439	929642
593	17.86	103.99904	Unknown	[M-H]-		0.183	FALSE	null	null	null	null	null	null	999	FALSE	FALSE	FALSE		FALSE	FALSE	null	null	null	null	null	null	null	9.02	9319	103.99904:3415444 105.00239:0 106.00575:0		65635	386627	423920	407546	27722	342721	496561	426813	378286	2492004	512926	443231	15235	378630	502291	31939	58500	370332
594	6.149	103.99905	Unknown	[M-H]-		0.051	FALSE	null	null	null	null	null	null	999	FALSE	FALSE	FALSE		FALSE	FALSE	null	null	null	null	null	null	null	5.15	Std_D.2	103.99905:800107 105.0024:59568 106.00576:0		117285	279995	234385	241137	109795	147638	99747	156302	193454	272250	195092	249243	108878	197135	136617	99162	93520	189741
595	11.138	103.99915	Unknown	[M-H]-		0.029	FALSE	null	null	null	null	null	null	999	FALSE	FALSE	FALSE		FALSE	FALSE	null	null	null	null	null	null	null	9.14	5767	103.99915:1110334 105.0025:0 106.00586:0		157391	86900	0	80686	139250	0	0	0	0	0	0	79943	165208	91760	0	154111	141050	94571
596	20.854	103.99924	Unknown	[M-H]-		0.004	FALSE	null	null	null	null	null	null	999	FALSE	FALSE	FALSE		FALSE	FALSE	null	null	null	null	null	null	null	9.95	3463	103.99924:828194 105.00259:51558 106.00595:28279		46847	259274	225035	283500	40413	307813	240539	242343	240027	275135	249060	267626	50957	237957	251076	46855	39893	255733
597	2.446	104.02541	Unknown	[M-H]-		0.033	FALSE	null	null	null	null	null	null	999	FALSE	FALSE	FALSE		FALSE	FALSE	null	null	null	null	null	null	null	7.51	3815	104.02541:326244 105.02876:0 106.03212:41718860		0	8662	35090	22479	0	40366	245537	65904	51277	22805	83994	20531	4606	19543	23305	0	0	84534
598	27.354	104.0255	Unknown	[M-H]-	ion correlated with 3834; ion correlated with 2324; ion correlated with 1663; ion correlated with 5340; ion correlated with 5168	0.681	FALSE	null	null	null	null	null	null	999	FALSE	FALSE	FALSE		FALSE	FALSE	null	null	null	null	null	null	null	6.81	Std_F.2	104.0255:604220 105.02885:145188 106.03221:8394630		22456	214026	293338	300323	49426	365295	321125	309924	361613	353796	238891	259571	37850	326943	273725	37874	22333	390686
599	6.76	104.02554	Unknown	[M-H]-		0.007	FALSE	null	null	null	null	null	null	999	FALSE	FALSE	FALSE		FALSE	FALSE	null	null	null	null	null	null	null	5.08	8615	104.02554:460188 105.02889:0 106.03225:53056544		0	0	0	0	0	0	143027	0	62280	0	62698	70483	0	36166	0	0	0	42677
600	31.256	104.02557	Unknown	[M-H]-		0.011	FALSE	null	null	null	null	null	null	999	FALSE	FALSE	FALSE		FALSE	FALSE	null	null	null	null	null	null	null	4.9	Std_A.2	104.02557:363472 105.02892:210279 106.03228:39473556		0	36950	40787	31606	0	61652	87923	61894	79352	37065	61157	41712	0	52259	70661	0	0	75473
601	28.995	104.02571	Unknown	[M-H]-		0.033	FALSE	null	null	null	null	null	null	999	FALSE	FALSE	FALSE		FALSE	FALSE	null	null	null	null	null	null	null	8.85	9063	104.02571:324367 105.02906:108645 106.03242:9309264		0	7496	31586	32590	0	32196	10681	56244	37426	20084	13807	17505	0	40534	30554	0	0	44469
602	15.521	104.03525	Serine	[M-H]-	similar chromatogram in higher mz_4432; similar chromatogram in higher mz_6813; similar chromatogram in higher mz_7074; found in higher mz's MsMs_5315; found in higher mz's MsMs_4432; similar chromatogram in higher mz_9464; similar chromatogram in higher mz_13383; similar chromatogram in higher mz_19320; similar chromatogram in higher mz_10235; similar chromatogram in higher mz_15646; similar chr…	0.846	TRUE	15.471	104.0353	null	null	null	null	annotated by user-defined text library	TRUE	TRUE	FALSE		FALSE	FALSE	null	null	100	100	null	null	null	173.09	QC_MSMS_neg.2	104.03534:14741553 105.03869:703079 106.04205:157861	57.17739:1881 59.01375:3528 59.02493:2699 60.00918:14124 64.74087:2124 69.81709:3070 72.00899:347524 73.01231:7132 74.0247:386701 75.02189:2897 75.02805:7900 89.26685:1983 104.03541:249288	220039	9413287	4950888	49634888	923538	71608576	3518262	5883539	2559003	30939408	5983884	8580572	231060	4602112	2077636	686268	3549519	7293376
603	10.534	104.03529	w/o MS2:L-Serine; LC-ESI-ITFT; MS2; m/z	[M-H]-	similar chromatogram in higher mz_2279; similar chromatogram in higher mz_7698; similar chromatogram in higher mz_11276; similar chromatogram in higher mz_14156; similar chromatogram in higher mz_14814; similar chromatogram in higher mz_17493	0.011	FALSE	null	104.03532	C3H7NO3	Serine and derivatives	MTCFGRXMJLQNBG-REOHCLBHSA-N	N[C@@H](CO)C(O)=O	530	FALSE	TRUE	FALSE		FALSE	FALSE	null	null	100	null	null	null	null	35.69	Std_E.2	104.03529:1168043 105.03864:62485 106.042:267351		10364	0	0	73137	4967	75599	6092	0	0	59472	0	6129	4005	72271	8428	6387	40322	0
604	8.134	104.04351	Unknown	[M-H]-		0.059	FALSE	null	null	null	null	null	null	999	FALSE	FALSE	FALSE		FALSE	FALSE	null	null	null	null	null	null	null	10.51	661	104.04351:934441 105.04686:0 106.05022:735814		5024	68580	39069	46541	7928	261734	0	0	0	221814	84001	116914	5330	126160	0	25001	4577	198862
605	3.448	104.26801	Unknown	[M-H]-		0.04	FALSE	null	null	null	null	null	null	999	FALSE	FALSE	FALSE		FALSE	FALSE	null	null	null	null	null	null	null	13.78	10311	104.26801:250480 105.27136:0 106.27472:0		0	66732	54809	112281	0	250480	60881	48767	90893	74489	67858	0	0	0	92044	0	0	90198
606	4.299	104.47393	Unknown	[M-H]-	similar chromatogram in higher mz_608; similar chromatogram in higher mz_20740; similar chromatogram in higher mz_21367	0.004	FALSE	null	null	null	null	null	null	999	FALSE	FALSE	FALSE		FALSE	FALSE	null	null	null	null	null	null	null	114.61	Std_D.2	104.47393:479511 105.47728:0 106.48064:0		0	0	33229	0	0	0	0	0	0	0	0	0	0	0	0	0	0	0
607	4.28	104.58733	Unknown	[M-H]-	ion correlated with 18871; ion correlated with 21077; similar chromatogram in higher mz_3850; similar chromatogram in higher mz_21300; similar chromatogram in higher mz_836; similar chromatogram in higher mz_14528; similar chromatogram in higher mz_14614; similar chromatogram in higher mz_16444; similar chromatogram in higher mz_18115; similar chromatogram in higher mz_18136; similar chromatogram…	0.004	FALSE	null	null	null	null	null	null	999	FALSE	FALSE	FALSE		FALSE	FALSE	null	null	null	null	null	null	null	427.01	Std_D.2	104.58733:1884857 105.59068:0 106.59404:0		0	0	13230	0	0	37649	0	0	0	99680	0	0	0	0	0	31011	0	51922
608	4.299	104.72598	Unknown	[M-H]-		0.004	FALSE	null	null	null	null	null	null	999	FALSE	FALSE	FALSE		FALSE	FALSE	null	null	null	null	null	null	null	82.93	Std_D.2	104.72598:442271 105.72933:0 106.73269:0		0	27667	0	0	0	0	0	0	34504	0	0	0	7294	61410	33063	0	0	0
609	27.412	105.00014	Unknown	[M-H]-		0.011	FALSE	null	null	null	null	null	null	999	FALSE	FALSE	FALSE		FALSE	FALSE	null	null	null	null	null	null	null	7.69	Std_A.2	105.00014:366078 106.00349:0 107.00685:0		0	103455	59059	104056	0	103385	61590	90661	73305	93836	87673	75432	0	71507	104079	0	14929	80913
610	16.178	105.00143	Unknown	[M-H]-	similar chromatogram in higher mz_2487	0.092	FALSE	null	null	null	null	null	null	999	FALSE	FALSE	FALSE		FALSE	FALSE	null	null	null	null	null	null	null	14.77	9207	105.00143:2436633 106.00478:75016 107.00814:169181		0	17737	18445	54773	0	21791	9921	17868	15001	27034	10733	10499	0	7131	26839	0	0	6341
611	5.956	105.00146	Unknown	[M-H]-	similar chromatogram in higher mz_12215	0.015	FALSE	null	null	null	null	null	null	999	FALSE	FALSE	FALSE		FALSE	FALSE	null	null	null	null	null	null	null	12.15	Std_E.2	105.00146:624886 106.00481:0 107.00817:0		27401	117112	191458	132417	15769	52979	40572	72744	30389	66411	33166	43832	8940	61938	209136	11546	0	63152
612	13.527	105.00148	Unknown	[M-H]-	ion correlated with 9640; ion correlated with 2871	0.022	FALSE	null	null	null	null	null	null	999	FALSE	FALSE	FALSE		FALSE	FALSE	null	null	null	null	null	null	null	73.74	Std_E.2	105.00148:31059646 106.00483:1195346 107.00819:1646430		14509	0	0	57649	0	12430	12476	0	0	42646	0	0	29260	13531	14779	4900	8001	0
613	7.089	105.00173	Unknown	[M-H]-	similar chromatogram in higher mz_2488; found in higher mz's MsMs_2488	0.897	FALSE	null	null	null	null	null	null	999	FALSE	FALSE	FALSE		FALSE	FALSE	null	null	null	null	null	null	null	23.57	QC_11.2	105.00173:2121979 106.00508:150415 107.00844:162618		340818	847625	799643	816853	180735	1008074	672453	1000973	639643	719093	522927	741727	317359	755070	666216	262065	309569	505686
614	11.733	105.01926	Glyceric Acid	[M-H]-	similar chromatogram in higher mz_2539; similar chromatogram in higher mz_4713; similar chromatogram in higher mz_10571; similar chromatogram in higher mz_7299; similar chromatogram in higher mz_9784	0.245	FALSE	11.895	105.0193	null	null	null	null	annotated by user-defined text library	TRUE	TRUE	FALSE		FALSE	FALSE	null	null	100	100	null	null	null	65.3	Std_A.2	105.01926:65020500 106.02261:2533089 107.02597:513169		117967	93457	84182	168819	151340	692102	89094	81914	72312	440194	0	85282	115222	104252	0	148321	450987	0
615	12.219	105.01926	Unknown	[M-H]-		0.355	TRUE	null	null	null	null	null	null	999	FALSE	FALSE	FALSE		FALSE	FALSE	null	null	null	null	null	null	null	30.73	MSMS_neg.1	105.01914:516349 106.02249:0 107.02585:0	52.43446:2121 54.83561:1721 59.0136:2996 64.96552:2195 72.53864:2545 72.99254:5957 73.42028:2426 75.0089:2869 97.82805:2184 105.01852:6124	276825	93457	84182	372449	287745	1536196	89094	0	65424	955444	0	85282	266089	104252	0	297228	824803	0
616	14.743	105.01928	Unknown	[M-H]-		0.029	FALSE	null	null	null	null	null	null	999	FALSE	FALSE	FALSE		FALSE	FALSE	null	null	null	null	null	null	null	4.9	9319	105.01928:523613 106.02263:0 107.02599:0		0	210715	151432	247811	0	315037	130293	148522	120375	350861	73159	320277	0	194647	142309	0	0	130137
617	17.171	105.01933	w/o MS2:D-(+)-Glyceric acid; LC-ESI-QTOF; MS2; CE	[M-H]-		0.015	FALSE	null	105.01933	C3H6O4	Sugar acids and derivatives	RBNPOMFGQQGHHO-UWTATZPHSA-N	OC[C@@H](O)C(O)=O	530	FALSE	TRUE	FALSE		FALSE	FALSE	null	null	100	null	null	null	null	17.24	Std_E.2	105.01933:2525667 106.02268:0 107.02604:0		0	41302	32095	58871	0	98868	27871	39728	27143	79956	26143	45420	0	27427	32602	0	0	43250
618	11.129	105.03445	Unknown	[M-H]-	similar chromatogram in higher mz_14112; similar chromatogram in higher mz_17451; similar chromatogram in higher mz_17456	0.004	FALSE	null	null	null	null	null	null	999	FALSE	FALSE	FALSE		FALSE	FALSE	null	null	null	null	null	null	null	12.31	Std_B.2	105.03445:902727 106.0378:325665 107.04116:0		4014	11647	67034	33556	4151	53986	30145	25758	22983	26571	37581	103730	0	29496	26836	0	0	33920
619	4.081	105.03778	Unknown	[M-H]-		0.059	FALSE	null	null	null	null	null	null	999	FALSE	FALSE	FALSE		FALSE	FALSE	null	null	null	null	null	null	null	39.92	Blank_11.2	105.03778:3244803 106.04113:1151254 107.04449:503998		0	105838	0	0	0	0	0	57736	0	0	0	197957	0	18681	0	0	0	0
620	11.584	105.03982	Unknown	[M-H]-		0.07	FALSE	null	null	null	null	null	null	999	FALSE	FALSE	FALSE		FALSE	FALSE	null	null	null	null	null	null	null	5.3	9287	105.03982:303304 106.04317:1339466 107.04653:928126		384	80149	85308	93074	310	99804	187472	84959	88921	130766	151482	200607	3792	141057	103930	849	0	162340
621	29.781	105.04575	Unknown	[M-H]-		0.073	FALSE	null	null	null	null	null	null	999	FALSE	FALSE	FALSE		FALSE	FALSE	null	null	null	null	null	null	null	7.15	Std_A.2	105.04575:960634 106.0491:46147268 107.05246:4407175		3619	218524	306431	197477	5393	267968	244753	271596	332289	322302	206158	316647	3567	475588	431979	6169	4247	491066
622	1.138	105.04577	Unknown	[M-H]-	similar chromatogram in higher mz_2363; similar chromatogram in higher mz_1099; similar chromatogram in higher mz_5058	0.073	FALSE	null	null	null	null	null	null	999	FALSE	FALSE	FALSE		FALSE	FALSE	null	null	null	null	null	null	null	8.15	3463	105.04577:1003004 106.04912:61151444 107.05248:6950209		6687	219632	349890	155660	12701	334255	492521	234625	417512	208648	655077	214307	12618	347624	251167	15744	11164	469504
623	27.376	105.04586	Unknown	[M-H]-	ion correlated with 1975; ion correlated with 2973; ion correlated with 2409; ion correlated with 2464; ion correlated with 1524; ion correlated with 1580; ion correlated with 1311; ion correlated with 3745; ion correlated with 1185	0.725	FALSE	null	null	null	null	null	null	999	FALSE	FALSE	FALSE		FALSE	FALSE	null	null	null	null	null	null	null	15.7	Std_C.2	105.04586:1179963 106.04921:17365042 107.05257:1515391		9651	590942	716560	746406	140317	834216	748529	538028	933700	755103	627404	677963	11240	729925	696912	14992	103179	956113
624	6.998	105.04593	Unknown	[M-H]-	similar chromatogram in higher mz_20043	0.454	FALSE	null	null	null	null	null	null	999	FALSE	FALSE	FALSE		FALSE	FALSE	null	null	null	null	null	null	null	8.56	8615	105.04593:1339532 106.04928:107460720 107.05264:10296740		12156	239667	349265	254162	29372	383577	825233	390235	571294	373163	622283	325802	20050	451954	395011	20228	8691	734042
625	4.133	105.04595	Unknown	[M-H]-		0.07	FALSE	null	null	null	null	null	null	999	FALSE	FALSE	FALSE		FALSE	FALSE	null	null	null	null	null	null	null	7.59	Std_G.2	105.04595:1177694 106.0493:58324600 107.05266:6422092		0	249502	233674	116233	0	196529	225518	386634	461141	207308	503584	242319	0	246883	132391	4964	90668	527162
626	4.453	105.05565	Unknown	[M-H]-	similar chromatogram in higher mz_19952	0.311	TRUE	null	null	null	null	null	null	999	FALSE	FALSE	FALSE		FALSE	FALSE	null	null	null	null	null	null	null	103.77	MSMS_neg.1	105.05511:2075872 106.05846:158421 107.06182:0	51.36672:1728 53.72918:1896 68.71351:2064 69.20068:1898 73.85661:1897	198529	39330	0	67164	69937	0	444938	171742	0	494693	27075	298436	0	0	41774	731616	18155088	0
627	27.353	105.05566	Unknown	[M-H]-		0.007	FALSE	null	null	null	null	null	null	999	FALSE	FALSE	FALSE		FALSE	FALSE	null	null	null	null	null	null	null	11.47	6039	105.05566:872845 106.05901:0 107.06237:0		22804	171884	60135	117380	30622	55928	140469	128473	64498	201831	59444	182115	9395	68730	65787	37170	187609	38301
628	5.81	105.05769	Unknown	[M-H]-		0.059	FALSE	null	null	null	null	null	null	999	FALSE	FALSE	FALSE		FALSE	FALSE	null	null	null	null	null	null	null	486.28	5417	105.05769:10087791 106.06104:0 107.0644:0		10667	2710	0	0	12711	0	38555	55992	0	239212	0	28978	14943	0	0	1135914	549791	0
629	4.595	105.27644	Unknown	[M-H]-		0.004	FALSE	null	null	null	null	null	null	999	FALSE	FALSE	FALSE		FALSE	FALSE	null	null	null	null	null	null	null	71.08	9319	105.27644:429941 106.27979:0 107.28315:0		0	0	0	0	0	48367	0	47540	30267	0	0	0	0	0	0	12385	58067	0
630	13.675	105.57013	Unknown	[M-H]-	ion correlated with 298; ion correlated with 104; similar chromatogram in higher mz_10513; similar chromatogram in higher mz_4610	0.22	FALSE	null	null	null	null	null	null	999	FALSE	FALSE	FALSE		FALSE	FALSE	null	null	null	null	null	null	null	26.08	4391	105.57013:307235 106.57348:0 107.57684:142743		5025	198126	0	226661	0	0	9647	105069	28818	37529	0	214318	0	69925	0	14858	26021	0
631	14.606	105.62452	Unknown	[M-H]-	ion correlated with 19598	0.011	FALSE	null	null	null	null	null	null	999	FALSE	FALSE	FALSE		FALSE	FALSE	null	null	null	null	null	null	null	40.23	10311	105.62452:595575 106.62787:0 107.63123:0		0	22124	0	0	0	595575	0	0	0	234355	0	0	0	0	0	0	0	0
632	29.762	105.93587	Unknown	[M-H]-		0.029	FALSE	null	null	null	null	null	null	999	FALSE	FALSE	FALSE		FALSE	FALSE	null	null	null	null	null	null	null	11.61	Blank_4.1	105.93587:535786 106.93922:0 107.94258:244602		167430	87027	60293	88313	544961	58304	44346	40151	73169	95237	68189	85290	217234	70422	108996	408504	466039	43357
633	7.027	105.93591	Unknown	[M-H]-	similar chromatogram in higher mz_5735	0.179	FALSE	null	null	null	null	null	null	999	FALSE	FALSE	FALSE		FALSE	FALSE	null	null	null	null	null	null	null	25.76	Std_A.2	105.93591:2063746 106.93926:0 107.94262:995450		32919	211523	917558	199668	41093	217180	39363	41190	1055582	205569	233802	79793	7732	1093610	1224148	17846	14935	391422
634	10.474	105.93594	Unknown	[M-H]-		0.037	FALSE	null	null	null	null	null	null	999	FALSE	FALSE	FALSE		FALSE	FALSE	null	null	null	null	null	null	null	10.32	Std_A.2	105.93594:1303528 106.93929:0 107.94265:454006		85107	146166	109901	72179	294648	98943	71428	88636	163954	225071	220236	126830	120073	124988	269342	187895	319074	90172
635	13.183	105.93597	Unknown	[M-H]-		0.092	FALSE	null	null	null	null	null	null	999	FALSE	FALSE	FALSE		FALSE	FALSE	null	null	null	null	null	null	null	10.92	Blank_1.2	105.93597:1680844 106.93932:0 107.94268:874305		91324	75591	56372	0	318329	72483	114298	0	155342	142434	99418	89962	111574	145326	256118	209364	327897	182855
636	17.457	105.93599	Unknown	[M-H]-		0.092	FALSE	null	null	null	null	null	null	999	FALSE	FALSE	FALSE		FALSE	FALSE	null	null	null	null	null	null	null	17.86	Std_C.2	105.93599:990745 106.93934:0 107.9427:432505		163992	95603	113409	90410	605038	88761	60853	112136	60510	101995	79225	96700	121460	103553	88446	104835	597916	55255
637	5.34	105.936	Unknown	[M-H]-		0.179	FALSE	null	null	null	null	null	null	999	FALSE	FALSE	FALSE		FALSE	FALSE	null	null	null	null	null	null	null	24.71	Std_F.2	105.936:5696186 106.93935:79826 107.94271:2549208		8349	156323	1338637	69107	88424	54981	92708	135549	861190	0	402319	108315	8484	778056	1008553	13693	13804	156601
638	6.198	105.96056	Unknown	[M-H]-		0.055	FALSE	null	null	null	null	null	null	999	FALSE	FALSE	FALSE		FALSE	FALSE	null	null	null	null	null	null	null	15.43	3127	105.96056:2861616 106.96391:0 107.96727:0		5061	51793	36766	39812	6079	38140	72085	63526	61628	0	34122	108037	0	47230	53442	29199	375619	40291
639	22.866	105.96056	Unknown	[M-H]-		0.004	FALSE	null	null	null	null	null	null	999	FALSE	FALSE	FALSE		FALSE	FALSE	null	null	null	null	null	null	null	8.67	8217	105.96056:260541 106.96391:0 107.96727:0		0	0	3254	5393	0	0	0	0	2907	0	0	0	2826	0	2416	0	0	2591
640	4.423	105.96058	Unknown	[M-H]-	similar chromatogram in higher mz_8399	0.044	FALSE	null	null	null	null	null	null	999	FALSE	FALSE	FALSE		FALSE	FALSE	null	null	null	null	null	null	null	21.8	3127	105.96058:3220768 106.96393:0 107.96729:0		0	42453	29292	75271	0	61596	52656	64904	57123	0	25949	200532	0	55035	201593	15822	145223	50392
641	6.096	105.99671	Unknown	[M-H]-		0.011	FALSE	null	null	null	null	null	null	999	FALSE	FALSE	FALSE		FALSE	FALSE	null	null	null	null	null	null	null	10.34	9319	105.99671:1576358 107.00006:0 108.00342:0		4890	35457	32703	262809	0	623361	76706	255016	0	573724	163290	0	27576	52248	0	13592	121749	33554
642	31.402	106.04095	Unknown	[M-H]-		0.125	TRUE	null	null	null	null	null	null	999	FALSE	FALSE	FALSE		FALSE	FALSE	null	null	null	null	null	null	null	21.18	MSMS_neg.2	106.04095:19157512 107.0443:22322192 108.04766:1315031	53.26976:11391 55.7536:9104 57.83012:10094 61.86991:11172 62.21705:10317 66.54812:10076 69.64667:14662 82.2041:9923 83.65215:9076 84.33547:9912 97.5854:10282 103.80978:10148 106.04082:15199	176696	2991125	2701651	2140950	42663	2827664	3736900	3362939	4272958	2629814	2965606	2475630	39489	4300638	3051076	198349	66695	5360398
643	13.877	106.04107	Unknown	[M-H]-		0.106	FALSE	null	null	null	null	null	null	999	FALSE	FALSE	FALSE		FALSE	FALSE	null	null	null	null	null	null	null	3.86	1087	106.04107:2700886 107.04442:5274615 108.04778:239012		13497	742980	827076	210124	27906	440021	409922	197601	1216285	302264	1345508	2700886	15874	1186093	308134	19370	23270	1255231
644	29.524	106.04114	Unknown	[M-H]-		0.158	FALSE	null	null	null	null	null	null	999	FALSE	FALSE	FALSE		FALSE	FALSE	null	null	null	null	null	null	null	21.79	Std_A.2	106.04114:21079070 107.04449:12011608 108.04785:1021752		55013	2710602	3647349	2383845	58672	5976198	3189911	3063806	4005048	2412606	2929088	3693206	89592	5994574	3358855	77005	105477	4005059
645	8.715	106.04115	Unknown	[M-H]-		0.154	FALSE	null	null	null	null	null	null	999	FALSE	FALSE	FALSE		FALSE	FALSE	null	null	null	null	null	null	null	9.22	7015	106.04115:10673234 107.0445:16048804 108.04786:696286		50678	384650	1825879	316671	136227	485101	985430	451338	709479	353179	1325509	364505	21762	799740	724460	50413	33920	576606
646	27.372	106.04126	Unknown	[M-H]-		0.971	TRUE	null	null	null	null	null	null	999	FALSE	FALSE	FALSE		FALSE	FALSE	null	null	null	null	null	null	null	42.95	MSMS_neg.1	106.04092:1097563 107.04427:253394 108.04763:44914	58.47425:1744 58.74919:1743 65.99828:5389 72.37835:1986 79.03071:2163 85.60416:2195 92.07549:2376 102.92319:3657 103.91981:39661 106.04056:8038	1096613	9541303	11913687	10791058	1629262	12116356	11525811	9145770	14728931	11145022	9238789	9416109	1089229	12033513	12342425	1369084	979697	13512356
647	1.041	106.04127	Unknown	[M-H]-		0.278	TRUE	null	null	null	null	null	null	999	FALSE	FALSE	FALSE		FALSE	FALSE	null	null	null	null	null	null	null	15.87	MSMS_neg.2	106.04122:4851660 107.04457:5394984 108.04793:215595	52.57041:1109 56.24419:1152 58.82818:1164 59.99659:1930 60.90273:1153 64.01943:4173 65.01468:16458 68.79057:3162 78.42051:1088 89.56661:1027 92.07691:1130 103.6955:1137 105.93577:19506 105.96059:2693 106.04131:46274	41274	2067181	3589747	1669499	52006	2527326	4101064	2453503	14317606	1889222	13624670	2687996	77748	4111023	2826350	50707	64920	5905826
648	6.862	106.04134	Unknown	[M-H]-	similar chromatogram in higher mz_11284; similar chromatogram in higher mz_5823; similar chromatogram in higher mz_2730; similar chromatogram in higher mz_10143; similar chromatogram in higher mz_1995	0.462	TRUE	null	null	null	null	null	null	999	FALSE	FALSE	FALSE		FALSE	FALSE	null	null	null	null	null	null	null	14.76	MSMS_neg.2	106.04122:6278572 107.04457:9481946 108.04793:307680	50.98553:3030 51.59217:3067 51.69495:3302 54.47738:3374 60.8435:3260 63.02631:3685 65.01462:5670 65.74:3691 68.27324:3440 84.60714:3375 88.5686:2957 90.0023:3169 93.35145:3242 96.89516:3626 103.85491:3315 105.93626:27431 106.04137:18695	268493	1730870	2270392	1402490	67275	3212312	12210840	2735949	5128274	2523161	6011741	4727116	55876	5302814	2922582	76009	628663	4334292
649	11.182	106.04137	Unknown	[M-H]-		0.029	FALSE	null	null	null	null	null	null	999	FALSE	FALSE	FALSE		FALSE	FALSE	null	null	null	null	null	null	null	5.1	8023	106.04137:2141911 107.04472:3211682 108.04808:0		14187	183365	589432	994055	23540	226106	267964	321224	502088	176417	95613	404433	22550	156225	100562	27635	24091	454548
650	3.779	106.04235	Unknown	[M-H]-	similar chromatogram in higher mz_15499; similar chromatogram in higher mz_4064	0.326	TRUE	null	null	null	null	null	null	999	FALSE	FALSE	FALSE		FALSE	FALSE	null	null	null	null	null	null	null	23.56	MSMS_neg.2	106.04123:2464091 107.04458:2650999 108.04794:0	51.03546:1216 51.11855:1081 53.09503:1352 59.99659:1154 61.88721:1075 64.01919:4839 65.01466:12791 68.75243:3423 73.80436:1072 75.60697:1296 83.87024:1373 87.35049:1304 88.36224:1352 105.93629:2740 105.96059:1760 106.04131:49255	45474	1674603	8165230	2108137	79838	1874532	8319352	2161530	6816971	2748654	13455217	4050830	119053	6723259	1895329	116170	0	3955464
651	4.916	106.05854	Unknown	[M-H]-		0.007	FALSE	null	null	null	null	null	null	999	FALSE	FALSE	FALSE		FALSE	FALSE	null	null	null	null	null	null	null	66.57	1545	106.05854:282611 107.06189:0 108.06525:0		0	0	0	0	0	0	0	0	0	0	0	0	0	0	0	0	178188	0
652	4.392	106.06459	Unknown	[M-H]-		0.011	FALSE	null	null	null	null	null	null	999	FALSE	FALSE	FALSE		FALSE	FALSE	null	null	null	null	null	null	null	40.48	8217	106.06459:537170 107.06794:0 108.0713:0		0	78086	93234	0	0	258988	0	50785	52310	158312	0	0	43779	228040	0	3785	99035	15187
653	10.155	106.24345	Unknown	[M-H]-		0.004	FALSE	null	null	null	null	null	null	999	FALSE	FALSE	FALSE		FALSE	FALSE	null	null	null	null	null	null	null	34.73	9319	106.24345:312088 107.2468:0 108.25016:0		0	0	0	62787	0	0	0	0	0	0	0	0	0	0	0	4112	0	0
654	3.477	106.53551	Unknown	[M-H]-	similar chromatogram in higher mz_8913; similar chromatogram in higher mz_707; similar chromatogram in higher mz_9469; similar chromatogram in higher mz_10493; similar chromatogram in higher mz_16104; similar chromatogram in higher mz_16107; similar chromatogram in higher mz_16156; similar chromatogram in higher mz_20904; similar chromatogram in higher mz_21040; similar chromatogram in higher mz_…	0.117	FALSE	null	null	null	null	null	null	999	FALSE	FALSE	FALSE		FALSE	FALSE	null	null	null	null	null	null	null	28.31	5799	106.53551:511903 107.53886:0 108.54222:0		0	232246	305196	138432	0	180614	0	248661	0	48756	45810	109443	0	94608	74639	0	0	78886
655	14.451	106.92278	Unknown	[M-H]-	ion correlated with 715; ion correlated with 1453	0.315	FALSE	null	null	null	null	null	null	999	FALSE	FALSE	FALSE		FALSE	FALSE	null	null	null	null	null	null	null	14.05	9095	106.92278:432519 107.92613:0 108.92949:534990		26330	226781	238549	213795	37544	197571	300899	285858	263186	142335	225797	218042	17933	293804	296731	27054	28842	234361
656	4.457	106.92883	Unknown	[M-H]-	ion correlated with 6765; similar chromatogram in higher mz_19703; similar chromatogram in higher mz_12401; similar chromatogram in higher mz_15363; similar chromatogram in higher mz_18277	0.011	FALSE	null	null	null	null	null	null	999	FALSE	FALSE	FALSE		FALSE	FALSE	null	null	null	null	null	null	null	33.27	9319	106.92883:785142 107.93218:0 108.93554:0		0	33007	0	36984	0	0	20795	0	0	0	0	0	0	0	0	0	0	0
657	8.825	106.94376	Unknown	[M-H]-		0.011	FALSE	null	null	null	null	null	null	999	FALSE	FALSE	FALSE		FALSE	FALSE	null	null	null	null	null	null	null	7.9	QC_1.2	106.94376:307835 107.94711:0 108.95047:1811		0	0	0	0	4113	0	0	0	0	0	0	0	0	61115	0	0	0	0
658	17.493	106.94381	Unknown	[M-H]-		0.015	FALSE	null	null	null	null	null	null	999	FALSE	FALSE	FALSE		FALSE	FALSE	null	null	null	null	null	null	null	4.66	MSMS_neg.2	106.94381:268921 107.94716:0 108.95052:0		0	6853	30807	68701	0	20684	0	6555	10663	15683	3696	44479	0	5396	15195	0	0	8938
659	15.16	106.98078	Unknown	[M-H]-		0.022	FALSE	null	null	null	null	null	null	999	FALSE	FALSE	FALSE		FALSE	FALSE	null	null	null	null	null	null	null	14.17	9319	106.98078:427957 107.98413:0 108.98749:0		0	15207	23486	190110	0	153976	15660	66136	11141	220918	46181	0	0	0	0	0	0	37852
660	11.069	106.9808	Unknown	[M-H]-	similar chromatogram in higher mz_8087; similar chromatogram in higher mz_1354; similar chromatogram in higher mz_1418; similar chromatogram in higher mz_4614; similar chromatogram in higher mz_10474	0.004	FALSE	null	null	null	null	null	null	999	FALSE	FALSE	FALSE		FALSE	FALSE	null	null	null	null	null	null	null	36.07	Std_C.2	106.9808:1097958 107.98415:0 108.98751:0		6138	0	0	0	538	0	0	0	0	0	79471	0	3914	82074	0	7915	5576	0
661	7.985	106.98082	Unknown	[M-H]-	similar chromatogram in higher mz_4370	0.015	FALSE	null	null	null	null	null	null	999	FALSE	FALSE	FALSE		FALSE	FALSE	null	null	null	null	null	null	null	33.32	1945	106.98082:705970 107.98417:42370 108.98753:75065		5960	0	0	0	3775	0	0	0	0	0	0	0	9026	0	0	3809	157890	0
662	7.335	106.99055	Unknown	[M-H]-	similar chromatogram in higher mz_5977	0.004	FALSE	null	null	null	null	null	null	999	FALSE	FALSE	FALSE		FALSE	FALSE	null	null	null	null	null	null	null	9.55	Std_F.2	106.99055:449483 107.9939:0 108.99726:153144		0	0	0	0	2144	0	0	0	0	34308	0	0	0	0	0	0	3214	24551
663	13.294	106.99738	Unknown	[M-H]-	similar chromatogram in higher mz_9887; similar chromatogram in higher mz_11546; similar chromatogram in higher mz_11790	0.004	FALSE	null	null	null	null	null	null	999	FALSE	FALSE	FALSE		FALSE	FALSE	null	null	null	null	null	null	null	39.7	Std_E.2	106.99738:1419083 108.00073:0 109.00409:0		0	0	82508	0	0	0	0	0	99498	0	0	0	0	0	0	0	0	0
664	27.261	107.02518	Unknown	[M-H]-	ion correlated with 1372	0.524	TRUE	null	null	null	null	null	null	999	FALSE	FALSE	FALSE		FALSE	FALSE	null	null	null	null	null	null	null	20.17	QC_MSMS_neg.2	107.02519:1489838 108.02854:2723334 109.0319:3328213	51.58607:1237 53.39835:1075 60.8717:1108 62.10114:1143 64.00662:2060 64.01923:6069 65.01447:71198 65.99866:60023 66.00957:2046 66.95522:1064 80.00171:2046 80.01427:2669 84.59135:1232 90.00967:4108 99.92608:2572 103.92029:1745 106.04091:45410 107.02531:16434 107.03632:34391 107.04419:9046 107.05:4432	321391	1775324	1892047	2013003	350921	2160380	2213064	1536306	2531719	1685797	1654244	1899837	320266	2338403	1731796	354895	224603	2656220
665	15.557	107.0362	Unknown	[M-H]-		0.018	FALSE	null	null	null	null	null	null	999	FALSE	FALSE	FALSE		FALSE	FALSE	null	null	null	null	null	null	null	2.22	8295	107.0362:433015 108.03955:8401086 109.04291:492876		15506	209904	220795	52240	0	61334	170906	247876	199289	56917	195521	170619	0	208056	241362	0	0	206226
666	27.426	107.03638	Unknown	[M+Na-2H]-	adduct linked to 1221_[M+Cl]-	0.432	FALSE	null	null	null	null	null	null	999	FALSE	FALSE	FALSE		FALSE	FALSE	null	null	null	null	null	null	null	13.97	9559	107.03638:4503950 108.03973:849538 109.04309:8420363		12582	1963433	2313157	2120748	164431	2187865	2057399	1481889	3454059	1908526	1742471	2056865	15066	2185229	2575044	17472	89927	2698184
667	29.534	107.0364	Unknown	[M-H]-		0.066	FALSE	null	null	null	null	null	null	999	FALSE	FALSE	FALSE		FALSE	FALSE	null	null	null	null	null	null	null	9.31	325	107.0364:3428856 108.03975:503230 109.04311:8252115		20927	862918	1147607	829113	20763	1592974	902288	922762	1303924	743731	973441	1120175	24794	1636797	1023083	11544	33854	1213560
668	31.499	107.03649	Unknown	[M-H]-	similar chromatogram in higher mz_989; similar chromatogram in higher mz_1581; similar chromatogram in higher mz_5937	0.077	FALSE	null	null	null	null	null	null	999	FALSE	FALSE	FALSE		FALSE	FALSE	null	null	null	null	null	null	null	12.69	QC_5.2	107.03649:4865738 108.03984:885648 109.0432:9037652		4242	519334	810993	596048	5062	1246136	1205427	1018765	1378887	522363	1099950	568621	8023	1368120	932082	12269	14995	1430892
669	13.428	107.0365	Unknown	[M-H]-		0.059	FALSE	null	null	null	null	null	null	999	FALSE	FALSE	FALSE		FALSE	FALSE	null	null	null	null	null	null	null	2.75	5223	107.0365:966816 108.03985:0 109.04321:595777		5313	334589	244470	101479	5120	48260	473440	160647	448423	58843	394279	135291	0	57887	359484	6282	0	568308
670	3.507	107.03653	Unknown	[M-H]-		0.205	FALSE	null	null	null	null	null	null	999	FALSE	FALSE	FALSE		FALSE	FALSE	null	null	null	null	null	null	null	14.61	Std_G.2	107.03653:7160544 108.03988:1882120 109.04324:28077414		0	1281656	2947342	233693	60670	1007470	6642483	1097140	2151462	174438	1445131	1396546	0	2408855	1551608	26452	0	1359208
671	0.944	107.03653	Unknown	[M-H]-		0.154	FALSE	null	null	null	null	null	null	999	FALSE	FALSE	FALSE		FALSE	FALSE	null	null	null	null	null	null	null	10.59	9287	107.03653:5252086 108.03988:868123 109.04324:9314389		18823	574474	1697497	665201	15737	1535774	1607410	953696	4159974	693102	3469416	894852	19607	1419619	863238	14895	22602	1362133
672	6.851	107.03654	Unknown	[M-H]-	similar chromatogram in higher mz_17612; similar chromatogram in higher mz_12892; similar chromatogram in higher mz_6084; similar chromatogram in higher mz_19491	0.319	FALSE	null	null	null	null	null	null	999	FALSE	FALSE	FALSE		FALSE	FALSE	null	null	null	null	null	null	null	9.67	8615	107.03654:6460690 108.03989:1441645 109.04325:15674616		37167	538034	1019758	146418	15232	968460	4041413	691280	1729654	733671	3289719	1774479	16802	2042451	1296989	17871	10382	2200952
673	8.512	107.03655	Unknown	[M-H]-		0.198	FALSE	null	null	null	null	null	null	999	FALSE	FALSE	FALSE		FALSE	FALSE	null	null	null	null	null	null	null	10.05	8615	107.03655:4664656 108.0399:369938 109.04326:4526434		14209	205347	1747879	300422	6792	620907	2209789	466344	628274	189625	879620	171919	9370	379850	524061	14736	17931	505074
674	7.377	107.05011	Unknown	[M-H]-	similar chromatogram in higher mz_17038	0.007	FALSE	null	null	null	null	null	null	999	FALSE	FALSE	FALSE		FALSE	FALSE	null	null	null	null	null	null	null	21.99	Std_C.2	107.05011:5062730 108.05346:2342151 109.05682:492632		1244	25170	2777	4143	5022	2062	20882	6280	10579	8218	27479	30134	5772	4351	38350	6088	6198	41569
675	9.301	107.05035	Benzyl Alcohol	[M-H]-	similar chromatogram in higher mz_9437; similar chromatogram in higher mz_14334; similar chromatogram in higher mz_2512	0.022	FALSE	7.985	107.0502	null	null	null	null	annotated by user-defined text library	TRUE	TRUE	FALSE		FALSE	FALSE	null	null	93.4	86.9	null	null	null	79.35	Std_D.2	107.05035:39880012 108.0537:3168338 109.05706:208494		10150	61181	6355	0	5181	0	72850	0	0	0	0	0	8000	45495	88207	11090	41516	0
676	4.843	107.05037	Unknown	[M-H]-	similar chromatogram in higher mz_2508	0.015	FALSE	null	null	null	null	null	null	999	FALSE	FALSE	FALSE		FALSE	FALSE	null	null	null	null	null	null	null	302.13	Std_F.2	107.05037:28440448 108.05372:2238150 109.05708:205315		5673	143989	29182	0	14778	51651	35512	0	26829	0	1672	30423	0	47073	38350	35728	0	3236
677	14.578	107.06672	Unknown	[M-H]-	ion correlated with 1709; similar chromatogram in higher mz_2976; similar chromatogram in higher mz_2552	0.839	FALSE	null	null	null	null	null	null	999	FALSE	FALSE	FALSE		FALSE	FALSE	null	null	null	null	null	null	null	15.24	QC_5.2	107.06672:2231046 108.07007:0 109.07343:0		37952	1985853	1926185	1112230	219969	1054095	1640075	1999194	1424580	1035743	1521374	1548128	132942	1609912	1391362	196003	184913	1566035
678	4.822	107.19812	Unknown	[M-H]-	similar chromatogram in higher mz_9361; similar chromatogram in higher mz_18294; similar chromatogram in higher mz_2014; similar chromatogram in higher mz_11619; similar chromatogram in higher mz_8451; similar chromatogram in higher mz_9415; similar chromatogram in higher mz_1007; similar chromatogram in higher mz_1447	0.004	FALSE	null	null	null	null	null	null	999	FALSE	FALSE	FALSE		FALSE	FALSE	null	null	null	null	null	null	null	78.63	Std_C.2	107.19812:356884 108.20147:0 109.20483:0		0	0	36128	0	0	0	0	0	0	427869	0	0	0	82690	0	0	0	0
679	6.675	107.29292	Unknown	[M-H]-	similar chromatogram in higher mz_2401; similar chromatogram in higher mz_16967; similar chromatogram in higher mz_3873; similar chromatogram in higher mz_19295; similar chromatogram in higher mz_4378; similar chromatogram in higher mz_14173; similar chromatogram in higher mz_18381; similar chromatogram in higher mz_6209; similar chromatogram in higher mz_7550; similar chromatogram in higher mz_1…	0.004	FALSE	null	null	null	null	null	null	999	FALSE	FALSE	FALSE		FALSE	FALSE	null	null	null	null	null	null	null	72.34	Std_C.2	107.29292:285511 108.29627:0 109.29963:0		0	0	0	0	0	0	0	0	0	0	0	0	0	0	0	0	0	0
680	3.957	107.57032	Unknown	[M-H]-	similar chromatogram in higher mz_1351; similar chromatogram in higher mz_1353	0.004	FALSE	null	null	null	null	null	null	999	FALSE	FALSE	FALSE		FALSE	FALSE	null	null	null	null	null	null	null	111.17	Std_D.2	107.57032:428506 108.57367:0 109.57703:0		0	0	0	0	0	65035	0	0	0	0	0	0	0	0	0	0	0	0
681	14.558	107.89697	Unknown	[M-H]-		0.004	FALSE	null	null	null	null	null	null	999	FALSE	FALSE	FALSE		FALSE	FALSE	null	null	null	null	null	null	null	36.19	9319	107.89697:269209 108.90032:638062 109.90368:0		0	0	0	0	0	0	0	0	0	0	18880	0	0	0	0	0	0	0
682	2.265	107.9232	Unknown	[M-H]-		0.007	FALSE	null	null	null	null	null	null	999	FALSE	FALSE	FALSE		FALSE	FALSE	null	null	null	null	null	null	null	24.27	1945	107.9232:394884 108.92655:63798 109.92991:0		384014	9826	0	8927	0	0	0	0	0	8920	0	0	5459	0	0	0	0	0
683	17.481	107.9338	Unknown	[M-H]-		0.011	FALSE	null	null	null	null	null	null	999	FALSE	FALSE	FALSE		FALSE	FALSE	null	null	null	null	null	null	null	11.38	1201	107.9338:295703 108.93715:0 109.94051:0		0	47479	42973	32686	95055	43344	18341	39386	27584	21918	32974	41973	0	36824	36127	65884	295703	18047
684	7.84	107.93382	Unknown	[M-H]-		0.081	FALSE	null	null	null	null	null	null	999	FALSE	FALSE	FALSE		FALSE	FALSE	null	null	null	null	null	null	null	12.97	Std_A.1	107.93382:312694 108.93717:0 109.94053:0		15645	157147	231324	73599	61658	89102	122751	116314	423512	104794	249924	77372	10613	268092	319024	42655	42347	137934
685	13.131	107.9342	Unknown	[M-H]-		0.011	FALSE	null	null	null	null	null	null	999	FALSE	FALSE	FALSE		FALSE	FALSE	null	null	null	null	null	null	null	6.28	Blank_1.2	107.9342:762677 108.93755:0 109.94091:0		35231	0	0	0	133644	0	0	0	0	96654	78642	0	63635	0	51870	90536	142314	77729
686	9.778	107.9342	Unknown	[M-H]-		0.026	FALSE	null	null	null	null	null	null	999	FALSE	FALSE	FALSE		FALSE	FALSE	null	null	null	null	null	null	null	10.41	Std_B.2	107.9342:650463 108.93755:0 109.94091:0		37334	61713	152788	0	143434	70788	84667	109647	141505	63670	156595	91272	61606	91653	91829	84488	126817	58026
687	5.641	107.93426	Unknown	[M-H]-		0.055	FALSE	null	null	null	null	null	null	999	FALSE	FALSE	FALSE		FALSE	FALSE	null	null	null	null	null	null	null	27.57	Std_F.2	107.93426:2562393 108.93761:0 109.94097:0		8100	87975	511576	50621	18582	40614	41639	73636	395891	45152	281661	33581	6987	521266	518630	7325	18704	135781
688	27.509	107.98703	Unknown	[M-H]-	ion correlated with 11383; ion correlated with 7556; ion correlated with 5811; ion correlated with 1259; similar chromatogram in higher mz_9371	0.289	TRUE	null	null	null	null	null	null	999	FALSE	FALSE	FALSE		FALSE	FALSE	null	null	null	null	null	null	null	17.44	MSMS_neg.1	107.98674:384341 108.99009:58916 109.99345:0	53.16183:1706 53.3709:1719 54.61291:1999 59.94948:2116 67.02983:2096 67.81376:2018 79.95704:2118 100.70944:2027 107.03556:2300 108.02122:25727	429044	0	12889	0	266698	0	0	12553	0	0	0	14497	375101	0	18648	353293	370286	0
689	27.242	107.98705	Unknown	[M-H]-	similar chromatogram in higher mz_7110	0.264	TRUE	null	null	null	null	null	null	999	FALSE	FALSE	FALSE		FALSE	FALSE	null	null	null	null	null	null	null	16.82	MSMS_neg.1	107.98672:339876 108.99007:28623 109.99343:0	50.83112:1724 54.05301:1670 65.01421:4242 65.31707:2257 65.99828:5951 67.02983:8085 77.22703:2458 79.03004:5562 82.02946:2320 90.00925:3388 103.91974:4709 108.02132:24986	258123	0	12889	0	368359	0	0	12553	0	0	0	14497	272222	4051	18648	332157	370286	0
690	14.7	108.01244	w/o MS2:Hypotaurine; LC-ESI-QTOF; MS2; CE	[M-H]-	similar chromatogram in higher mz_8204; similar chromatogram in higher mz_3677; similar chromatogram in higher mz_10630; similar chromatogram in higher mz_11237	0.414	FALSE	null	108.01247	C2H7NO2S	Sulfinic acids	VVIUBCNYACGLLV-UHFFFAOYNA-N	NCCS(O)=O	530	FALSE	TRUE	FALSE		FALSE	FALSE	null	null	100	null	null	null	null	10.24	7607	108.01244:1680712 109.01579:0 110.01915:222611		0	109759	269894	840285	0	294810	367485	337343	100139	598410	92530	167531	0	340666	0	0	237950	389124
691	11.138	108.02022	Unknown	[M-H]-	found in higher mz's MsMs_2507; similar chromatogram in higher mz_2528; similar chromatogram in higher mz_14787; similar chromatogram in higher mz_13421	0.07	FALSE	null	null	null	null	null	null	999	FALSE	FALSE	FALSE		FALSE	FALSE	null	null	null	null	null	null	null	10.77	Std_E.2	108.02022:985736 109.02357:21488 110.02693:268299		38772	0	0	335474	67012	868010	100058	94194	0	677230	0	0	40610	0	0	42520	180714	0
692	30.6	108.02031	Unknown	[M-H]-		0.147	FALSE	null	null	null	null	null	null	999	FALSE	FALSE	FALSE		FALSE	FALSE	null	null	null	null	null	null	null	5.85	Std_E.2	108.02031:857888 109.02366:315664 110.02702:2219856		10984	81426	144843	57276	6194	111292	124125	138678	205783	78288	340917	54364	14232	260201	122116	11845	20183	156108
693	3.522	108.02037	Unknown	[M-H]-		0.088	FALSE	null	null	null	null	null	null	999	FALSE	FALSE	FALSE		FALSE	FALSE	null	null	null	null	null	null	null	10.03	9319	108.02037:1209008 109.02372:0 110.02708:21829280		0	86346	104728	758567	27875	126311	277156	114447	108624	86756	176218	165249	27879	84681	89346	23981	23387	177375
694	1.482	108.02041	Unknown	[M+Cl]-	adduct linked to 213_[M+Na-2H]-	0.117	FALSE	null	null	null	null	null	null	999	FALSE	FALSE	FALSE		FALSE	FALSE	null	null	null	null	null	null	null	6.68	7319	108.02041:925179 109.02376:398372 110.02712:2609429		26936	99861	208161	50109	29191	154645	631811	142962	600991	52183	292280	45491	25087	131905	48004	25508	28998	158832
695	27.282	108.02043	Unknown	[M-H]-	ion correlated with 265; ion correlated with 1836; ion correlated with 346	0.963	TRUE	null	null	null	null	null	null	999	FALSE	FALSE	FALSE		FALSE	FALSE	null	null	null	null	null	null	null	49.25	MSMS_neg.1	108.02023:251059 109.02358:26050 110.02694:235910	54.27077:1911 54.4007:1827 55.38937:2074 58.92341:1923 65.01421:5177 65.99828:3805 67.02983:7573 79.03004:2561 91.49335:2429 103.91974:6748	281456	2367954	2520461	2674459	302877	3094435	3045631	2123558	3571752	2518312	2265242	2622244	277750	3266312	2376708	342928	217914	3700504
696	7.067	108.02171	Unknown	[M-H]-	similar chromatogram in higher mz_18662; similar chromatogram in higher mz_12322; similar chromatogram in higher mz_15619; similar chromatogram in higher mz_11988; similar chromatogram in higher mz_15323; similar chromatogram in higher mz_10237; similar chromatogram in higher mz_19902; similar chromatogram in higher mz_19770; similar chromatogram in higher mz_19303; similar chromatogram in higher…	0.311	FALSE	null	null	null	null	null	null	999	FALSE	FALSE	FALSE		FALSE	FALSE	null	null	null	null	null	null	null	11.45	9319	108.02171:2432502 109.02506:823038 110.02842:518927		233942	44178	64348	32226	190543	103298	335376	91579	167601	0	119887	128510	231004	67251	37816	217661	229710	144059
697	9.1	108.02176	Unknown	[M-H]-	similar chromatogram in higher mz_727; similar chromatogram in higher mz_793; similar chromatogram in higher mz_2537; similar chromatogram in higher mz_2600; similar chromatogram in higher mz_4771; similar chromatogram in higher mz_7656; similar chromatogram in higher mz_9884	0.015	FALSE	null	null	null	null	null	null	999	FALSE	FALSE	FALSE		FALSE	FALSE	null	null	null	null	null	null	null	26.95	Std_B.2	108.02176:4378546 109.02511:10686664 110.02847:1018505		15640	0	62838	39719	20218	0	358646	0	97862	0	0	0	16979	52391	0	27008	28911	0
698	14.224	108.02191	Unknown	[M-H]-		0.004	FALSE	null	null	null	null	null	null	999	FALSE	FALSE	FALSE		FALSE	FALSE	null	null	null	null	null	null	null	3.79	Std_D.2	108.02191:274081 109.02526:4699535 110.02862:700718		7231	10792	15869	0	5829	0	13206	0	28861	0	14532	20899	14397	28516	0	18225	15331	0
699	10.339	108.03792	Unknown	[M-2H]2-	similar chromatogram in higher mz_15665	0.004	FALSE	null	null	null	null	null	null	999	FALSE	FALSE	FALSE		FALSE	FALSE	null	null	null	null	null	null	null	11.71	Std_A.2	108.03792:1402004 109.04127:497014 110.04463:0		0	52085	60297	208740	0	149040	86047	0	0	329838	0	20604	0	0	0	0	0	55016
700	15.532	108.04253	Unknown	[M-H]-	similar chromatogram in higher mz_7074; similar chromatogram in higher mz_15878; similar chromatogram in higher mz_5495; similar chromatogram in higher mz_18225; similar chromatogram in higher mz_5315; similar chromatogram in higher mz_8201; similar chromatogram in higher mz_16577	0.747	TRUE	null	null	null	null	null	null	999	FALSE	FALSE	FALSE		FALSE	FALSE	null	null	null	null	null	null	null	217.74	MSMS_neg.2	108.04249:6380058 109.04584:274606 110.0492:65476	54.50599:1164 59.91316:1191 61.54992:1148 65.14333:1077 67.0303:3414 72.58986:1205 74.01588:1166 74.31786:1039 75.01292:124060 77.02866:121177 78.58113:1533 90.92367:7207 99.35766:1120 99.92599:1787 107.05043:1310 107.93402:1827 108.02181:1149 108.04257:91544	360929	9385510	11224449	3710994	623354	2956907	8811487	13926942	11629202	2597235	10709021	9834267	204704	9916438	10928632	151176	736050	10638144
701	4.936	108.04475	Unknown	[M-H]-	similar chromatogram in higher mz_1929; similar chromatogram in higher mz_4100	0.018	FALSE	null	null	null	null	null	null	999	FALSE	FALSE	FALSE		FALSE	FALSE	null	null	null	null	null	null	null	67.76	Std_C.1	108.04475:4674539 109.0481:437975 110.05146:0		12485	142551	33061	86641	12741	93447	33681	0	36200	0	51377	35632	11690	0	19991	18043	0	33368
702	9.705	108.04542	Unknown	[M-H]-		0.004	FALSE	null	null	null	null	null	null	999	FALSE	FALSE	FALSE		FALSE	FALSE	null	null	null	null	null	null	null	13.25	Std_B.2	108.04542:1374044 109.04877:892428 110.05213:25722		7620	0	0	0	7774	0	5688	0	0	0	0	0	4810	0	0	12263	10482	0
703	6.602	108.04546	Unknown	[M-H]-	ion correlated with 3873; ion correlated with 5175; similar chromatogram in higher mz_12775; similar chromatogram in higher mz_14138; similar chromatogram in higher mz_1273	0.011	FALSE	null	null	null	null	null	null	999	FALSE	FALSE	FALSE		FALSE	FALSE	null	null	null	null	null	null	null	49.69	Std_C.2	108.04546:7308530 109.04881:3166914 110.05217:0		21916	49363	29895	28073	14710	36920	32657	39345	30277	44747	47508	21226	9027	38780	48175	11579	23499	42195
704	0.473	108.05681	Unknown	[M-H]-		0.007	FALSE	null	null	null	null	null	null	999	FALSE	FALSE	FALSE		FALSE	FALSE	null	null	null	null	null	null	null	4.48	2935	108.05681:310995 109.06016:240856 110.06352:74152		0	85224	130094	67843	0	138797	269337	138372	157419	70459	153945	98446	0	132697	144302	0	3278	199873
705	3.33	108.05681	Unknown	[M-H]-		0.007	FALSE	null	null	null	null	null	null	999	FALSE	FALSE	FALSE		FALSE	FALSE	null	null	null	null	null	null	null	4.5	2935	108.05681:332894 109.06016:143791 110.06352:33858		0	111561	230092	101861	0	137960	209369	121006	266344	112535	232244	131352	0	129635	71477	0	0	194799
706	6.984	108.05689	Unknown	[M-H]-	adduct linked to 1530_[M+Na-2H]-	0.205	FALSE	null	null	null	null	null	null	999	FALSE	FALSE	FALSE		FALSE	FALSE	null	null	null	null	null	null	null	4.57	3559	108.05689:434320 109.06024:205765 110.0636:234405		0	159506	71686	65404	0	179909	335560	58253	219188	149381	261533	91056	0	246969	180924	3992	0	273477
707	3.477	108.1282	Unknown	[M-H]-	similar chromatogram in higher mz_17304; similar chromatogram in higher mz_11034	0.183	FALSE	null	null	null	null	null	null	999	FALSE	FALSE	FALSE		FALSE	FALSE	null	null	null	null	null	null	null	27.28	8551	108.1282:540026 109.13155:0 110.13491:0		0	234356	362429	91169	0	144613	143134	188196	91721	148887	67416	58258	0	111188	0	0	0	52749
708	3.451	108.52791	Unknown	[M-H]-	similar chromatogram in higher mz_8418; similar chromatogram in higher mz_2606; similar chromatogram in higher mz_21348	0.095	FALSE	null	null	null	null	null	null	999	FALSE	FALSE	FALSE		FALSE	FALSE	null	null	null	null	null	null	null	28.05	5591	108.52791:341099 109.53126:0 110.53462:0		0	10500	0	32197	0	0	131356	0	141824	0	94792	0	0	0	0	0	0	0
709	13.31	108.56641	Unknown	[M-H]-	similar chromatogram in higher mz_7740; similar chromatogram in higher mz_8245; similar chromatogram in higher mz_8352; similar chromatogram in higher mz_8470; similar chromatogram in higher mz_16426	0.018	FALSE	null	null	null	null	null	null	999	FALSE	FALSE	FALSE		FALSE	FALSE	null	null	null	null	null	null	null	23.26	QC_4.2	108.56641:116766 109.56976:0 110.57312:0		1644	0	0	78727	0	0	0	0	0	0	12788	0	0	0	0	0	0	0
710	4.427	108.60607	Unknown	[M-H]-	ion correlated with 1165; ion correlated with 550; ion correlated with 360; similar chromatogram in higher mz_17083; similar chromatogram in higher mz_886	0.051	FALSE	null	null	null	null	null	null	999	FALSE	FALSE	FALSE		FALSE	FALSE	null	null	null	null	null	null	null	124.86	9319	108.60607:2858890 109.60942:0 110.61278:0		0	0	0	0	0	0	0	0	0	0	0	0	0	0	36150	0	0	0
711	4.409	108.72224	Unknown	[M-H]-		0.007	FALSE	null	null	null	null	null	null	999	FALSE	FALSE	FALSE		FALSE	FALSE	null	null	null	null	null	null	null	22.32	9319	108.72224:264301 109.72559:0 110.72895:0		0	0	0	108342	0	0	0	0	0	0	0	0	0	0	35769	0	0	0
712	4.219	108.86217	Unknown	[M-H]-		0.004	FALSE	null	null	null	null	null	null	999	FALSE	FALSE	FALSE		FALSE	FALSE	null	null	null	null	null	null	null	73.6	3127	108.86217:765230 109.86552:0 110.86888:0		0	0	0	0	0	0	0	0	34509	0	0	0	0	0	0	0	0	54024
713	3.937	108.86217	Unknown	[M-H]-		0.004	FALSE	null	null	null	null	null	null	999	FALSE	FALSE	FALSE		FALSE	FALSE	null	null	null	null	null	null	null	42.46	3127	108.86217:441434 109.86552:0 110.86888:0		0	0	0	0	0	0	0	0	34509	0	0	0	0	0	0	0	0	54024
714	14.978	108.90198	Unknown	[M-H]-		0.341	FALSE	null	null	null	null	null	null	999	FALSE	FALSE	FALSE		FALSE	FALSE	null	null	null	null	null	null	null	751.62	2599	108.90198:57368780 109.90533:0 110.90869:39503864		19758	4003835	9243402	2420507	84768	16158404	4592385	7872960	7909362	2362860	5725400	6064366	44138	11918338	16738235	121795	34842	8612094
715	14.441	108.91991	Unknown	[M-H]-	ion correlated with 15336; ion correlated with 1453; ion correlated with 8093	0.168	FALSE	null	null	null	null	null	null	999	FALSE	FALSE	FALSE		FALSE	FALSE	null	null	null	null	null	null	null	16.65	7207	108.91991:507570 109.92326:0 110.92662:243827		33175	288911	285951	257132	26379	197988	324301	341611	379578	155636	263758	329164	20896	301231	348979	50977	38480	230780
716	14.874	108.93737	Unknown	[M-H]-		0.07	FALSE	null	null	null	null	null	null	999	FALSE	FALSE	FALSE		FALSE	FALSE	null	null	null	null	null	null	null	24.76	1087	108.93737:449218 109.94072:0 110.94408:0		48144	375694	60233	107934	15283	0	254023	327267	213749	316394	279596	449218	34968	60136	68857	75923	0	263953
717	8.823	108.99065	Unknown	[M-H]-		0.011	FALSE	null	null	null	null	null	null	999	FALSE	FALSE	FALSE		FALSE	FALSE	null	null	null	null	null	null	null	12.24	9319	108.99065:749407 109.994:0 110.99736:533272		2294	0	0	81330	0	0	0	57728	0	72886	0	0	0	0	0	3685	0	0
718	5.94	108.99633	Unknown	[M-H]-		0.011	FALSE	null	null	null	null	null	null	999	FALSE	FALSE	FALSE		FALSE	FALSE	null	null	null	null	null	null	null	10.26	3815	108.99633:324888 109.99968:0 111.00304:680152		270145	275561	193328	214422	319268	204675	265104	151631	238072	150118	215195	266938	297492	141864	155305	323724	294640	236972
719	15.178	109.00415	Unknown	[M-H]-		0.059	FALSE	null	null	null	null	null	null	999	FALSE	FALSE	FALSE		FALSE	FALSE	null	null	null	null	null	null	null	8.78	135	109.00415:743891 110.0075:0 111.01086:0		490642	22027	0	0	541843	0	0	12303	0	0	12504	0	703184	11075	0	698467	544987	0
720	6.99	109.00416	Unknown	[M-H]-		0.147	FALSE	null	null	null	null	null	null	999	FALSE	FALSE	FALSE		FALSE	FALSE	null	null	null	null	null	null	null	7.86	MSMS_neg.1	109.00416:2300728 110.00751:82415 111.01087:84668		2002021	0	0	30840	1911960	45595	0	32446	0	0	0	0	1897703	0	0	1820360	1810279	30855
721	17.814	109.00416	Unknown	[M-H]-		0.04	FALSE	null	null	null	null	null	null	999	FALSE	FALSE	FALSE		FALSE	FALSE	null	null	null	null	null	null	null	5.94	135	109.00416:688301 110.00751:0 111.01087:0		585737	5990	0	5827	582712	0	5896	4334	3659	0	3606	5625	686224	5084	3854	507219	490181	6771
722	27.365	109.00418	Unknown	[M-H]-		0.956	TRUE	null	null	null	null	null	null	999	FALSE	FALSE	FALSE		FALSE	FALSE	null	null	null	null	null	null	null	16.66	MSMS_neg.1	109.00416:1630477 110.00751:92965 111.01087:55555	54.21924:1890 54.6064:1873 56.82421:1983 58.7556:1921 65.01421:5286 65.99828:2583 66.71035:1975 67.03:14515 68.01389:3208 79.03013:11734 80.47351:2201 82.02946:5456 85.50283:2247 108.02121:7698 109.04015:13276	1610603	246282	209082	196020	1541247	193298	294394	179913	306242	196371	207234	239053	1682535	235053	213910	1426071	1216151	328445
723	17.483	109.00419	Unknown	[M-H]-		0.081	FALSE	null	null	null	null	null	null	999	FALSE	FALSE	FALSE		FALSE	FALSE	null	null	null	null	null	null	null	7.91	871	109.00419:707543 110.00754:0 111.0109:0		156044	0	12811	0	430878	0	5054	5198	8809	0	5223	8705	462386	5147	3854	212685	514598	5897
724	5.244	109.00426	Unknown	[M-H]-		0.011	FALSE	null	null	null	null	null	null	999	FALSE	FALSE	FALSE		FALSE	FALSE	null	null	null	null	null	null	null	6.37	Std_C.1	109.00426:1861000 110.00761:0 111.01097:56616		1549311	25701	0	0	1270263	0	32478	0	0	0	0	24810	1424398	0	0	1374886	1038884	0
725	7.887	109.00427	Unknown	[M-H]-		0.015	FALSE	null	null	null	null	null	null	999	FALSE	FALSE	FALSE		FALSE	FALSE	null	null	null	null	null	null	null	9.31	QC_5.1	109.00427:2134250 110.00762:86703 111.01098:63672		1484636	0	0	0	1341787	46860	0	0	0	0	0	31927	1430124	0	48298	1269255	1810279	0
726	4.202	109.02886	Unknown	[M-H]-		0.004	FALSE	null	null	null	null	null	null	999	FALSE	FALSE	FALSE		FALSE	FALSE	null	null	null	null	null	null	null	24.72	Std_G.1	109.02886:286261 110.03221:149037 111.03557:22615		15045	24822	26630	60696	13666	189988	38400	113868	33368	0	35260	28887	42625	22355	55421	19709	204270	29513
727	8.161	109.02953	w/o MS2:Catechol; LC-ESI-QTOF; MS2; CE	[M-H]-		0.007	FALSE	null	109.0295	C6H6O2	Catechols	YCIMNLLNPGFGHC-UHFFFAOYSA-N	OC1=CC=CC=C1O	530	FALSE	TRUE	FALSE		FALSE	FALSE	null	null	100	null	null	null	null	59.23	Std_B.2	109.02953:9861575 110.03288:1018505 111.03624:13048219		5837	41724	152130	40534	8018	73419	48887	44472	43916	39593	48000	24560	6644	84995	0	18572	7376	40132
728	6.103	109.02955	Unknown	[M-H]-		0.011	FALSE	null	null	null	null	null	null	999	FALSE	FALSE	FALSE		FALSE	FALSE	null	null	null	null	null	null	null	47.49	Std_C.2	109.02955:8549702 110.0329:2008676 111.03626:1012192		18952	44705	33104	50477	14311	39751	30437	0	28894	83856	34645	61461	7377	36250	0	7596	16848	26932
729	14.338	109.02957	Unknown	[M-H]-	ion correlated with 4493; similar chromatogram in higher mz_11864	0.007	FALSE	null	null	null	null	null	null	999	FALSE	FALSE	FALSE		FALSE	FALSE	null	null	null	null	null	null	null	19	Std_D.2	109.02957:4503772 110.03292:592281 111.03628:192904		8818	25120	15260	41765	8141	61729	24530	20346	27887	27628	12949	30683	10402	29183	14808	8842	24380	19180
730	11.961	109.02958	Unknown	[M-H]-	similar chromatogram in higher mz_3506; similar chromatogram in higher mz_1428; similar chromatogram in higher mz_13518; similar chromatogram in higher mz_14268	0.007	FALSE	null	null	null	null	null	null	999	FALSE	FALSE	FALSE		FALSE	FALSE	null	null	null	null	null	null	null	58.58	Std_E.2	109.02958:4410100 110.03293:585465 111.03629:82338		12783	0	0	0	17422	31976	130533	106849	0	90131	0	82349	6783	0	125106	9091	6498	114523
731	3.681	109.04073	Unknown	[M-H]-	adduct linked to 1578_[M+Na-2H]-	0.209	FALSE	null	null	null	null	null	null	999	FALSE	FALSE	FALSE		FALSE	FALSE	null	null	null	null	null	null	null	12.92	Std_G.2	109.04073:8243822 110.04408:5945692 111.04744:1552081		26602	1082239	1617450	950596	55515	1188073	2309378	1538817	2373816	1109732	2008758	1507850	0	1786016	1374456	32639	148709	2391838
732	13.479	109.04076	Unknown	[M-H]-		0.081	FALSE	null	null	null	null	null	null	999	FALSE	FALSE	FALSE		FALSE	FALSE	null	null	null	null	null	null	null	4.3	3927	109.04076:708168 110.04411:717378 111.04747:107462		44694	298652	433249	208688	53707	337140	403480	382276	435427	315725	418990	585055	50117	405319	375286	48425	43554	513582
733	1.497	109.04087	Unknown	[M-H]-	adduct linked to 1582_[M+Na-2H]-	0.117	TRUE	null	null	null	null	null	null	999	FALSE	FALSE	FALSE		FALSE	FALSE	null	null	null	null	null	null	null	13.33	MSMS_neg.2	109.04085:1015795 110.0442:963826 111.04756:192464	51.83482:996 63.86572:1068 66.03494:4498 66.36314:1127 67.03033:7166 68.01423:1404 72.1671:1080 72.32463:1230 73.67195:1063 74.1889:946 82.02977:1318 82.38143:1193 83.54919:1072 93.43962:1064 97.17754:3036 102.55682:1166 103.43312:1030 108.0218:1430 109.02961:2830 109.04085:10962 109.07708:32845	53328	1388362	2458892	917301	80659	1992646	3254383	1649366	3832499	1147885	2460832	1259649	75849	1698604	1644504	74127	70336	2498670
734	29.947	109.04088	Unknown	[M-H]-	similar chromatogram in higher mz_757; similar chromatogram in higher mz_2467	0.223	TRUE	null	null	null	null	null	null	999	FALSE	FALSE	FALSE		FALSE	FALSE	null	null	null	null	null	null	null	14.3	MSMS_neg.2	109.04084:1509621 110.04419:1394938 111.04755:437753	59.91581:1017 66.03493:6798 67.03031:9013 68.01424:2390 70.11115:1352 82.02979:3401 86.5619:1253 90.92357:3283 91.99947:1124 99.926:3303 100.92619:1408 108.02183:1406 108.04526:2162 109.02964:4230 109.04092:12324 109.07711:30918	49990	1336360	2119600	1079856	82074	1906834	1875653	1713173	2953507	1679702	2408989	1618208	48945	2227966	2818252	55860	88070	2736764
735	7.821	109.04088	Unknown	[M-H]-		0.048	FALSE	null	null	null	null	null	null	999	FALSE	FALSE	FALSE		FALSE	FALSE	null	null	null	null	null	null	null	8.48	Std_D.2	109.04088:2720902 110.04423:1659416 111.04759:933306		64602	677342	672086	602210	79103	548836	897751	635111	954960	615811	1009233	726651	65338	1748025	616492	96666	79097	909566
736	27.326	109.0409	Unknown	[M-H]-		0.982	TRUE	null	null	null	null	null	null	999	FALSE	FALSE	FALSE		FALSE	FALSE	null	null	null	null	null	null	null	44.23	MSMS_neg.1	109.04031:1157771 110.04366:358952 111.04702:119144	66.47737:2070 67.02999:21595 68.01389:3243 70.33926:2180 79.03004:2534 82.02946:4095 108.02121:5052 109.03988:13015	1210591	5625700	6076635	6325098	1416689	7258992	6721520	5340086	7452236	6393937	5405262	6131974	1127708	6943651	5912445	1289060	974911	7770783
737	0.313	109.04091	Unknown	[M-H]-		0.201	FALSE	null	null	null	null	null	null	999	FALSE	FALSE	FALSE		FALSE	FALSE	null	null	null	null	null	null	null	6.84	107	109.04091:3209717 110.04426:1780735 111.04762:191040		57226	1016088	1510762	824167	68079	1349438	2320131	1845351	1607971	982160	3209717	1037783	65077	1291631	1226587	94178	83768	1823849
738	6.997	109.04097	Unknown	[M-H]-		0.623	FALSE	null	null	null	null	null	null	999	FALSE	FALSE	FALSE		FALSE	FALSE	null	null	null	null	null	null	null	9.53	8615	109.04097:5454630 110.04432:4063126 111.04768:1879137		119622	1077242	1438910	905860	109606	1373797	3071282	1580640	2289012	1537102	2416309	1544648	82437	1868903	1454887	77719	104381	2627336
739	5.27	109.0773	Unknown	[M-H]-		0.007	FALSE	null	null	null	null	null	null	999	FALSE	FALSE	FALSE		FALSE	FALSE	null	null	null	null	null	null	null	5.86	MSMS_neg.2	109.0773:1090002 110.08065:0 111.08401:0		0	0	0	0	0	52422	14458	0	0	0	31876	0	0	0	0	0	0	0
740	13.93	109.13046	Unknown	[M-H]-		0.004	FALSE	null	null	null	null	null	null	999	FALSE	FALSE	FALSE		FALSE	FALSE	null	null	null	null	null	null	null	25.78	10311	109.13046:372560 110.13381:0 111.13717:0		0	0	0	0	0	372560	0	0	0	0	0	0	0	0	0	0	0	0
741	27.756	109.2884	Unknown	[M-H]-	ion correlated with 1639; ion correlated with 1121	0.004	FALSE	null	null	null	null	null	null	999	FALSE	FALSE	FALSE		FALSE	FALSE	null	null	null	null	null	null	null	23.71	QC_MSMS_neg.2	109.2884:256153 110.29175:0 111.29511:0		0	0	0	0	0	0	0	0	0	0	0	0	0	0	0	0	0	8391
742	14.318	109.51164	Unknown	[M-H]-		0.004	FALSE	null	null	null	null	null	null	999	FALSE	FALSE	FALSE		FALSE	FALSE	null	null	null	null	null	null	null	53.41	Std_F.2	109.51164:296690 110.51499:0 111.51835:0		0	0	0	0	45504	0	0	0	0	0	0	0	1446	0	0	0	0	0
743	10.212	109.5624	Unknown	[M-H]-		0.004	FALSE	null	null	null	null	null	null	999	FALSE	FALSE	FALSE		FALSE	FALSE	null	null	null	null	null	null	null	23.68	9319	109.5624:285485 110.56575:0 111.56911:0		0	64640	0	0	5238	231038	0	0	0	0	0	0	5366	0	0	0	0	0
744	3.478	109.66592	Unknown	[M-H]-	similar chromatogram in higher mz_2519; similar chromatogram in higher mz_8237; similar chromatogram in higher mz_15463; similar chromatogram in higher mz_20254	0.037	FALSE	null	null	null	null	null	null	999	FALSE	FALSE	FALSE		FALSE	FALSE	null	null	null	null	null	null	null	21.4	5799	109.66592:404300 110.66927:0 111.67263:0		0	38551	139587	0	0	0	64276	0	84646	0	45193	0	0	0	0	0	0	56885
745	27.286	109.94199	Unknown	[M-H]-	found in higher mz's MsMs_1836	0.004	FALSE	null	null	null	null	null	null	999	FALSE	FALSE	FALSE		FALSE	FALSE	null	null	null	null	null	null	null	14.2	QC_MSMS_neg.2	109.94199:450653 110.94534:94206 111.9487:166448		11949	57569	79483	57554	24371	82347	85604	78848	70810	55422	84283	73171	58762	70126	80822	13246	4775	71333
746	3.451	109.9444	Unknown	[M-H]-	similar chromatogram in higher mz_7169	0.033	FALSE	null	null	null	null	null	null	999	FALSE	FALSE	FALSE		FALSE	FALSE	null	null	null	null	null	null	null	14.21	5623	109.9444:203917 110.94775:0 111.95111:0		3933	0	52225	0	0	0	0	0	162090	0	0	0	3424	0	0	0	553	0
747	15.216	110.00127	Unknown	[M-H]-		0.015	FALSE	null	null	null	null	null	null	999	FALSE	FALSE	FALSE		FALSE	FALSE	null	null	null	null	null	null	null	13.69	QC_6.1	110.00127:375959 111.00462:0 112.00798:135994		0	0	0	0	0	0	0	0	0	0	0	0	0	0	0	160271	0	0
748	5.175	110.02448	Unknown	[M-H]-		0.081	FALSE	null	null	null	null	null	null	999	FALSE	FALSE	FALSE		FALSE	FALSE	null	null	null	null	null	null	null	9.92	5993	110.02448:460483 111.02783:164154 112.03119:58565		71352	107138	105368	58817	72501	174741	132195	120221	91463	0	131288	164994	239844	121599	113491	111752	130869	184216
749	7.003	110.02458	Unknown	[M-H]-	similar chromatogram in higher mz_1195; similar chromatogram in higher mz_2726; similar chromatogram in higher mz_8160; similar chromatogram in higher mz_8243; similar chromatogram in higher mz_8372; similar chromatogram in higher mz_961	0.385	TRUE	null	null	null	null	null	null	999	FALSE	FALSE	FALSE		FALSE	FALSE	null	null	null	null	null	null	null	14.63	MSMS_neg.1	110.02458:935900 111.02793:160740 112.03129:17700	66.03439:5373 66.79725:1933 74.96394:2313 76.97018:3433 94.98072:3603 108.99673:3402	529668	233974	226149	230428	378351	287605	347179	219730	295107	314037	265774	268751	483813	337840	360341	505283	461126	291756
750	9.706	110.02471	Pyrrole-2-Carboxylic Acid	[M-H]-	similar chromatogram in higher mz_17237; similar chromatogram in higher mz_17831	0.033	FALSE	9.374	110.0248	null	null	null	null	annotated by user-defined text library	TRUE	TRUE	FALSE		FALSE	FALSE	null	null	100	100	null	null	null	27.09	Std_A.2	110.02471:4687574 111.02806:12790062 112.03142:707300		61311	72457	97477	548533	61808	500467	74428	120990	85610	557045	0	68467	75402	66743	99101	75504	95805	62219
751	14.198	110.02477	Unknown	[M-H]-		0.04	FALSE	null	null	null	null	null	null	999	FALSE	FALSE	FALSE		FALSE	FALSE	null	null	null	null	null	null	null	4.21	Std_B.2	110.02477:1026928 111.02812:880611 112.03148:71884		20474	189864	327843	149699	53586	351140	290710	275604	282107	249168	312272	359139	16537	384580	367207	22744	52337	322976
752	9.719	110.03591	Unknown	[M-H]-	similar chromatogram in higher mz_16097	0.022	FALSE	null	null	null	null	null	null	999	FALSE	FALSE	FALSE		FALSE	FALSE	null	null	null	null	null	null	null	29.13	Std_A.2	110.03591:2414291 111.03926:127855 112.04262:208209		45905	77016	69004	148477	63819	68134	168027	64970	67234	51645	110554	102348	41957	56370	0	59230	63919	60439
753	11.379	110.03596	Unknown	[M-H]-	ion correlated with 1467; similar chromatogram in higher mz_4773; similar chromatogram in higher mz_7234; similar chromatogram in higher mz_9390; similar chromatogram in higher mz_12974	0.022	FALSE	null	null	null	null	null	null	999	FALSE	FALSE	FALSE		FALSE	FALSE	null	null	null	null	null	null	null	15.76	Std_B.2	110.03596:9095114 111.03931:534465 112.04267:130150		47996	92307	131215	79870	46728	86631	89127	0	0	0	91543	0	73834	81104	0	67391	61095	87719
754	3.744	110.03597	Unknown	[M-H]-		0.158	FALSE	null	null	null	null	null	null	999	FALSE	FALSE	FALSE		FALSE	FALSE	null	null	null	null	null	null	null	66.45	9319	110.03597:48785768 111.03932:3226628 112.04268:0		0	209148	308530	34691264	0	655199	611408	311871	499456	226438	689726	221776	0	208457	241477	47879	0	516843
755	6.845	110.03597	Unknown	[M-H]-		0.147	FALSE	null	null	null	null	null	null	999	FALSE	FALSE	FALSE		FALSE	FALSE	null	null	null	null	null	null	null	14.26	9319	110.03597:7109969 111.03932:470178 112.04268:126514		48616	187623	292647	6177049	59465	277087	642969	290939	422507	261813	331510	361988	33014	355697	221887	58516	44022	385871
756	1.369	110.036	Unknown	[M-H]-		0.11	FALSE	null	null	null	null	null	null	999	FALSE	FALSE	FALSE		FALSE	FALSE	null	null	null	null	null	null	null	5.75	7319	110.036:1221659 111.03935:649240 112.04271:1350225		39606	306726	455834	199971	57506	399939	746936	341706	852369	217600	603832	255647	45087	373837	289137	62237	49193	494895
757	27.33	110.03601	Unknown	[M-H]-	ion correlated with 24; ion correlated with 1227; ion correlated with 2367; ion correlated with 1702	0.96	FALSE	null	null	null	null	null	null	999	FALSE	FALSE	FALSE		FALSE	FALSE	null	null	null	null	null	null	null	21.16	Std_F.2	110.03601:3247010 111.03936:340094 112.04272:1801196		263915	1553596	1702569	1916362	342854	2240794	2031865	1473306	2323665	1914323	1593253	1789842	257577	2059814	1726238	322511	227006	2439036
758	30.501	110.03626	Unknown	[M-H]-		0.081	FALSE	null	null	null	null	null	null	999	FALSE	FALSE	FALSE		FALSE	FALSE	null	null	null	null	null	null	null	5.37	QC_0.2	110.03626:1615206 111.03961:283915 112.04297:993645		46360	300210	456895	310094	43844	426994	461621	391418	603356	329791	764848	292429	55706	587824	387437	45927	50092	555570
759	9.747	110.06116	Unknown	[M-H]-	similar chromatogram in higher mz_2622; similar chromatogram in higher mz_9582; similar chromatogram in higher mz_8256; similar chromatogram in higher mz_1358; similar chromatogram in higher mz_6323; similar chromatogram in higher mz_10474; similar chromatogram in higher mz_11674; similar chromatogram in higher mz_13969	0.011	FALSE	null	null	null	null	null	null	999	FALSE	FALSE	FALSE		FALSE	FALSE	null	null	null	null	null	null	null	12.2	Std_E.2	110.06116:1199993 111.06451:199096 112.06787:0		4341	0	51601	0	8028	0	56263	0	0	0	0	0	3877	0	0	4051	9410	0
760	14.213	110.0724	Unknown	[M-H]-		0.029	FALSE	null	null	null	null	null	null	999	FALSE	FALSE	FALSE		FALSE	FALSE	null	null	null	null	null	null	null	10.46	9319	110.0724:982891 111.07575:0 112.07911:0		0	0	0	309877	0	359622	13357	0	0	126927	11357	0	7455	0	0	4597	46405	16906
761	6.97	110.07243	Unknown	[M-H]-	ion correlated with 5102; ion correlated with 12678; ion correlated with 2562; similar chromatogram in higher mz_2562; similar chromatogram in higher mz_2371; similar chromatogram in higher mz_1357; similar chromatogram in higher mz_2378; similar chromatogram in higher mz_5890; similar chromatogram in higher mz_11738; similar chromatogram in higher mz_11867; similar chromatogram in higher mz_1267…	0.004	FALSE	null	null	null	null	null	null	999	FALSE	FALSE	FALSE		FALSE	FALSE	null	null	null	null	null	null	null	424.45	Std_F.2	110.07243:21351262 111.07578:1150957 112.07914:0		5699	0	0	28810	17300	0	0	36966	0	45412	26632	18566	25505	0	46827	9051	15298	27784
762	9.877	110.07245	Unknown	[M-H]-	ion correlated with 6045; similar chromatogram in higher mz_990; similar chromatogram in higher mz_2561; similar chromatogram in higher mz_4820; similar chromatogram in higher mz_8444; similar chromatogram in higher mz_9280; similar chromatogram in higher mz_10376; similar chromatogram in higher mz_10671; similar chromatogram in higher mz_17392	0.004	FALSE	null	null	null	null	null	null	999	FALSE	FALSE	FALSE		FALSE	FALSE	null	null	null	null	null	null	null	14.96	Std_B.2	110.07245:2690336 111.0758:159534 112.07916:0		13092	0	0	62617	5087	0	102261	43781	0	56844	0	0	15005	0	0	12335	6766	0
763	9.225	110.1145	Unknown	[M-H]-		0.176	FALSE	null	null	null	null	null	null	999	FALSE	FALSE	FALSE		FALSE	FALSE	null	null	null	null	null	null	null	9.47	3783	110.1145:267029 111.11785:0 112.12121:0		3788	176706	147044	195660	0	193582	69709	54091	65465	189076	108119	174676	0	64247	141944	0	0	140995
764	13.029	110.11455	Unknown	[M-H]-	similar chromatogram in higher mz_14444	0.242	FALSE	null	null	null	null	null	null	999	FALSE	FALSE	FALSE		FALSE	FALSE	null	null	null	null	null	null	null	11.79	9319	110.11455:326196 111.1179:0 112.12126:0		0	210518	136059	147873	0	265245	86525	99440	108282	81962	133132	193462	0	191437	142986	0	0	153703
765	4.484	110.26705	Unknown	[M-H]-		0.044	FALSE	null	null	null	null	null	null	999	FALSE	FALSE	FALSE		FALSE	FALSE	null	null	null	null	null	null	null	48.71	3143	110.26705:703080 111.2704:0 112.27376:0		0	0	0	0	0	0	0	103758	0	0	0	22622	22893	0	0	0	0	0
766	17.022	110.50105	Unknown	[M-H]-		0.004	FALSE	null	null	null	null	null	null	999	FALSE	FALSE	FALSE		FALSE	FALSE	null	null	null	null	null	null	null	73.86	Std_B.2	110.50105:300713 111.5044:0 112.50776:0		0	0	0	0	0	0	0	0	5856	0	0	0	0	0	0	0	0	0
767	16.547	110.50107	Unknown	[M-H]-		0.007	FALSE	null	null	null	null	null	null	999	FALSE	FALSE	FALSE		FALSE	FALSE	null	null	null	null	null	null	null	53.93	Std_B.2	110.50107:328511 111.50442:0 112.50778:0		0	0	0	0	0	0	0	0	5856	0	0	0	0	0	0	163717	0	0
768	11.794	110.71065	Unknown	[M-H]-		0.011	FALSE	null	null	null	null	null	null	999	FALSE	FALSE	FALSE		FALSE	FALSE	null	null	null	null	null	null	null	25.47	49	110.71065:297892 111.714:0 112.71736:0		0	123467	99867	100030	0	0	146115	87195	111658	103138	116091	79109	0	87308	108027	0	0	240640
769	27.337	110.73615	Unknown	[M-H]-		0.022	FALSE	null	null	null	null	null	null	999	FALSE	FALSE	FALSE		FALSE	FALSE	null	null	null	null	null	null	null	15.53	QC_5.2	110.73615:115491 111.7395:0 112.74286:0		0	14763	84243	3518	0	77295	85815	63278	74408	0	61815	8164	0	76155	89987	0	0	55818
770	3.451	110.74123	Unknown	[M-H]-	similar chromatogram in higher mz_15246; similar chromatogram in higher mz_20854; similar chromatogram in higher mz_21270; similar chromatogram in higher mz_21271	0.055	FALSE	null	null	null	null	null	null	999	FALSE	FALSE	FALSE		FALSE	FALSE	null	null	null	null	null	null	null	22.12	9559	110.74123:364386 111.74458:0 112.74794:0		0	294642	58948	169391	0	99393	0	288719	0	172572	0	0	0	0	0	0	0	0
771	14.925	110.89893	Unknown	[M-H]-	ion correlated with 714	0.634	TRUE	null	null	null	null	null	null	999	FALSE	FALSE	FALSE		FALSE	FALSE	null	null	null	null	null	null	null	750.73	MSMS_neg.2	110.89891:18116972 111.90226:0 112.90562:3174552	57.96736:2234 58.27855:2424 67.0303:3917 69.13601:5713 80.42469:2210 94.20193:2476 100.39275:2172 110.02484:2440 110.89906:119779 110.9262:8895 111.0088:3561 111.01994:60625	59800	2916017	6104379	1611251	30397	10487643	2945723	5191974	5456956	1599706	3905562	3948277	46264	8186494	11289190	48291	34568	5692114
772	14.902	110.92647	Unknown	[M-H]-		0.319	FALSE	null	null	null	null	null	null	999	FALSE	FALSE	FALSE		FALSE	FALSE	null	null	null	null	null	null	null	19.13	QC_6.2	110.92647:861239 111.92982:0 112.93318:657262		40142	432956	529207	204698	16610	159598	538225	518986	588554	78605	498106	562852	0	469419	457458	0	25158	606955
773	27.294	110.93999	Unknown	[M-H]-		0.007	FALSE	null	null	null	null	null	null	999	FALSE	FALSE	FALSE		FALSE	FALSE	null	null	null	null	null	null	null	13.96	MSMS_neg.2	110.93999:382851 111.94334:45319 112.9467:0		31169	56166	37720	47128	13556	54667	60699	56304	70308	36767	50819	43689	17423	82842	53743	9923	3671	56212
774	7.066	110.94071	Unknown	[M-H]-		0.26	FALSE	null	null	null	null	null	null	999	FALSE	FALSE	FALSE		FALSE	FALSE	null	null	null	null	null	null	null	35.55	1305	110.94071:1138375 111.94406:0 112.94742:810815		39566	252830	310932	288124	62525	328869	78385	342838	235086	307145	54865	235134	110024	235599	278364	71315	209036	170254
775	4.84	110.9409	Unknown	[M-H]-		0.103	FALSE	null	null	null	null	null	null	999	FALSE	FALSE	FALSE		FALSE	FALSE	null	null	null	null	null	null	null	18.09	7431	110.9409:353423 111.94425:0 112.94761:308672		26015	66369	68514	53019	13412	83618	31407	55313	133770	240691	62360	28068	29036	53657	140734	42108	44150	96036
776	8.716	110.95792	Unknown	[M-H]-	similar chromatogram in higher mz_3229; similar chromatogram in higher mz_7704	0.029	FALSE	null	null	null	null	null	null	999	FALSE	FALSE	FALSE		FALSE	FALSE	null	null	null	null	null	null	null	78.32	Std_A.2	110.95792:1170185 111.96127:0 112.96463:82836		38239	0	0	52404	81678	438094	0	53463	0	232711	0	0	23057	0	0	121392	178708	0
777	6.733	110.95799	Unknown	[M-H]-	similar chromatogram in higher mz_4321; similar chromatogram in higher mz_4776; similar chromatogram in higher mz_12675	0.015	FALSE	null	null	null	null	null	null	999	FALSE	FALSE	FALSE		FALSE	FALSE	null	null	null	null	null	null	null	36.76	Std_B.2	110.95799:563182 111.96134:0 112.9647:124933		0	0	0	0	0	0	0	0	0	0	0	0	0	0	0	0	0	0
778	18.028	110.97018	Unknown	[M-H]-		0.015	FALSE	null	null	null	null	null	null	999	FALSE	FALSE	FALSE		FALSE	FALSE	null	null	null	null	null	null	null	11.06	Std_F.2	110.97018:363293 111.97353:0 112.97689:3104109		10081	96067	76736	104782	8365	111118	59712	112062	43063	116530	75085	47434	13874	57855	62598	1389	0	57832
779	8.778	110.97573	Unknown	[M-H]-	similar chromatogram in higher mz_3738; similar chromatogram in higher mz_7635; similar chromatogram in higher mz_16359; similar chromatogram in higher mz_2225; similar chromatogram in higher mz_8314; similar chromatogram in higher mz_8527; similar chromatogram in higher mz_15792	0.919	TRUE	null	null	null	null	null	null	999	FALSE	FALSE	FALSE		FALSE	FALSE	null	null	null	null	null	null	null	67.16	MSMS_neg.1	110.97557:5581051 111.97892:68049 112.98228:520095	59.54518:2205 63.12096:2352 65.24953:2151 78.54781:2000 79.95708:89116 80.96461:10273 95.95206:19438 102.38653:2332 103.82434:2595 110.97572:353880 111.37823:2429	1296989	917939	646337	1358491	1584102	2016844	383632	574041	594914	1892852	349856	1503071	1280664	455708	493588	1806585	10239667	626419
780	13.291	110.9758	Unknown	[M-H]-	similar chromatogram in higher mz_8322	0.004	FALSE	null	null	null	null	null	null	999	FALSE	FALSE	FALSE		FALSE	FALSE	null	null	null	null	null	null	null	11.45	Std_F.2	110.9758:299358 111.97915:0 112.98251:6517924		5028	0	0	0	6271	0	0	108005	0	0	0	0	6185	0	57511	8005	12896	79700
781	10.224	110.98122	Unknown	[M-H]-		0.004	FALSE	null	null	null	null	null	null	999	FALSE	FALSE	FALSE		FALSE	FALSE	null	null	null	null	null	null	null	15.11	Std_A.2	110.98122:527385 111.98457:0 112.98793:6918088		464	0	74697	0	652	0	0	0	0	0	0	0	459	0	0	670	812	0
782	12.318	110.98535	Unknown	[M-H]-	similar chromatogram in higher mz_2581; similar chromatogram in higher mz_2108; similar chromatogram in higher mz_2954; similar chromatogram in higher mz_3705; similar chromatogram in higher mz_12993; similar chromatogram in higher mz_13918	0.004	FALSE	null	null	null	null	null	null	999	FALSE	FALSE	FALSE		FALSE	FALSE	null	null	null	null	null	null	null	6.05	Std_A.2	110.98535:1195167 111.9887:0 112.99206:7274869		0	0	0	0	403	0	25302	0	0	0	0	0	0	0	0	0	0	0
783	14.309	110.98536	Unknown	[M-H]-	similar chromatogram in higher mz_17709; similar chromatogram in higher mz_16837; similar chromatogram in higher mz_13118; similar chromatogram in higher mz_16904; similar chromatogram in higher mz_17855	0.249	FALSE	null	null	null	null	null	null	999	FALSE	FALSE	FALSE		FALSE	FALSE	null	null	null	null	null	null	null	15.99	Std_A.2	110.98536:20657888 111.98871:244359 112.99207:9597581		0	253513	222705	470563	16708	627741	294054	351277	159099	528791	191534	291826	37212	217745	196417	0	224131	301226
784	27.539	111.00008	Unknown	[M-H]-		0.656	FALSE	null	null	null	null	null	null	999	FALSE	FALSE	FALSE		FALSE	FALSE	null	null	null	null	null	null	null	28.17	9799	111.00008:1598991 112.00343:112560 113.00679:147094		16116	1000793	678828	926880	47369	1571876	778218	961103	763303	1021915	842767	885786	44722	894266	1022235	73081	47801	918661
785	12.279	111.00866	Unknown	[M-H]-	similar chromatogram in higher mz_6939	0.132	TRUE	null	null	null	null	null	null	999	FALSE	FALSE	FALSE		FALSE	FALSE	null	null	null	null	null	null	null	14.31	MSMS_neg.1	111.00858:485826 112.01193:35089 113.01529:40811	57.66093:2160 60.37926:2026 67.02983:3395 67.73015:2275 68.18231:2417 74.16702:2045 75.72691:2090 77.10423:2243 83.01357:19305 84.15566:2349 92.07549:3025 94.76424:2397 111.0079:3356	152100	123789	0	502990	136544	94141	69445	118557	43749	457715	30258	104671	362119	52726	41298	270522	686486	114832
786	8.423	111.00872	2-Furoic Acid	[M-H]-	ion correlated with 10624; similar chromatogram in higher mz_6322	0.026	FALSE	8.108	111.0088	null	null	null	null	annotated by user-defined text library	TRUE	TRUE	FALSE		FALSE	FALSE	null	null	98.1	96.2	null	null	null	89.59	Std_E.2	111.00872:52250984 112.01207:3042537 113.01543:492058		45209	40700	91319	129126	36551	75648	44946	54760	44136	214503	0	38985	28737	66773	64669	32000	49925	64752
787	6.982	111.00874	Unknown	[M-H]-		0.234	FALSE	null	null	null	null	null	null	999	FALSE	FALSE	FALSE		FALSE	FALSE	null	null	null	null	null	null	null	11.56	Std_G.2	111.00874:6860916 112.01209:628640 113.01545:168923		33692	374904	430039	342020	38630	662417	583298	380164	543327	642020	433013	320479	41260	492822	532801	36986	22371	533785
788	18.302	111.00876	Unknown	[M-H]-	found in higher mz's MsMs_3622; found in higher mz's MsMs_4547	0.769	TRUE	null	null	null	null	null	null	999	FALSE	FALSE	FALSE		FALSE	FALSE	null	null	null	null	null	null	null	17.52	MSMS_neg.1	111.00858:242265 112.01193:0 113.01529:18660	56.04972:1711 66.39262:2312 69.56631:2565 76.05171:1801 90.4319:2422 91.18287:2059 93.98943:2454 109.44168:2241	24314	2288560	1638149	5004786	120709	5150038	1307990	862621	1561253	4724036	1506553	1543834	22249	2233942	1501272	103479	2016884	2811777
789	5.608	111.00878	Unknown	[M-H]-		0.198	FALSE	null	null	null	null	null	null	999	FALSE	FALSE	FALSE		FALSE	FALSE	null	null	null	null	null	null	null	16.05	Std_D.2	111.00878:2033710 112.01213:0 113.01549:44693		187182	507634	551112	261051	17202	315950	589636	369074	984345	135816	720724	314799	12977	488101	536955	24191	16752	907765
790	12.118	111.009	Unknown	[M-H]-		0.026	FALSE	null	null	null	null	null	null	999	FALSE	FALSE	FALSE		FALSE	FALSE	null	null	null	null	null	null	null	8.77	Std_G.2	111.009:3053902 112.01235:235218 113.01571:94607		167454	123789	0	594993	176422	221889	95654	118557	43749	457715	30258	104671	362119	0	41298	270522	686486	114832
791	17.102	111.00955	Unknown	[M-H]-	similar chromatogram in higher mz_2763; similar chromatogram in higher mz_822	0.048	FALSE	null	null	null	null	null	null	999	FALSE	FALSE	FALSE		FALSE	FALSE	null	null	null	null	null	null	null	21.81	Std_D.2	111.00955:6045042 112.0129:423074 113.01626:2199160		31662	92470	95424	147994	120208	173661	80727	95951	76099	156461	70588	118789	22249	99890	85722	22287	14671	85980
792	9.484	111.01948	Unknown	[M+Na-2H]-	adduct linked to 86_[M-H]-; found in higher mz's MsMs_7530; similar chromatogram in higher mz_2326; similar chromatogram in higher mz_4319; similar chromatogram in higher mz_9535; similar chromatogram in higher mz_10866; similar chromatogram in higher mz_12211; similar chromatogram in higher mz_12579; similar chromatogram in higher mz_16608; similar chromatogram in higher mz_17181; similar chroma…	0.733	TRUE	null	null	null	null	null	null	999	FALSE	FALSE	FALSE		FALSE	FALSE	null	null	null	null	null	null	null	113.66	MSMS_neg.1	111.01969:9301462 112.02304:391329 113.0264:111114	59.37167:1964 110.97574:3034 111.0201:6860	3818212	4634186	1316493	22123914	4302116	28538040	805059	851795	681261	24026416	1090212	1179432	12711106	1098578	923040	2578294	15260092	4103850
793	8.243	111.01979	Unknown	[M-H]-	similar chromatogram in higher mz_11565	0.333	TRUE	null	null	null	null	null	null	999	FALSE	FALSE	FALSE		FALSE	FALSE	null	null	null	null	null	null	null	49.26	MSMS_neg.1	111.01971:1438327 112.02306:39743 113.02642:155284	52.34167:2184 58.94271:1797 71.46378:1926 73.94759:1881 77.15562:2186 79.95703:5884 83.01418:2347 102.80246:2130 110.97564:15544 111.02011:3566 111.04453:2325	459332	553135	532685	10150389	662181	17482322	981348	318619	482066	16165283	351492	975058	362836	528798	774598	1233810	2789364	470089
794	11.549	111.02003	Unknown	[M-H]-	similar chromatogram in higher mz_2684; similar chromatogram in higher mz_5456; similar chromatogram in higher mz_5983; similar chromatogram in higher mz_8182; similar chromatogram in higher mz_9891; similar chromatogram in higher mz_9914	0.055	FALSE	null	null	null	null	null	null	999	FALSE	FALSE	FALSE		FALSE	FALSE	null	null	null	null	null	null	null	102.48	Std_A.2	111.02003:272326272 112.02338:13781034 113.02674:1430128		103344	94410	258576	111015	107357	540328	93501	94084	108972	317919	109430	138819	111840	294848	326559	109113	115336	135110
795	7.777	111.02003	Unknown	[M-H]-	similar chromatogram in higher mz_6543; found in higher mz's MsMs_6543; similar chromatogram in higher mz_10045; similar chromatogram in higher mz_14510; similar chromatogram in higher mz_16355; similar chromatogram in higher mz_16802; similar chromatogram in higher mz_16119; similar chromatogram in higher mz_14629; similar chromatogram in higher mz_16835; similar chromatogram in higher mz_15562	0.132	TRUE	null	null	null	null	null	null	999	FALSE	FALSE	FALSE		FALSE	FALSE	null	null	null	null	null	null	null	103.42	MSMS_neg.1	111.01971:758340 112.02306:19535 113.02642:87010	100.76889:2562 111.02001:11063	201399	494402	507651	30176744	1461332	30394840	313159	401614	438712	32291508	318256	430148	162253	494845	666015	175744	361361	362465
796	18.317	111.02003	Unknown	[M-H]-		0.011	FALSE	null	null	null	null	null	null	999	FALSE	FALSE	FALSE		FALSE	FALSE	null	null	null	null	null	null	null	1.35	QC_1.2	111.02003:2747692 112.02338:167394 113.02674:421002		27661	360241	545569	399810	48821	734487	410002	315321	336179	466641	347884	421374	23174	642666	738461	19840	68204	395540
797	27.279	111.02004	Unknown	[M-H]-		0.978	TRUE	null	null	null	null	null	null	999	FALSE	FALSE	FALSE		FALSE	FALSE	null	null	null	null	null	null	null	18.29	MSMS_neg.2	111.02007:4902412 112.02342:366368 113.02678:1101393	58.02979:1925 60.5596:1173 63.9624:2066 65.99862:24294 66.03496:3300 68.01424:2023 73.40164:1203 76.94055:1120 83.01371:1559 84.38287:1117 95.41579:1301 97.71214:1280 101.43244:1111 108.68072:1190 109.04313:1271 110.02486:1956 110.94007:4763 110.99993:85561 111.0088:2563 111.0199:99531 111.04542:3768 111.05596:2387	536581	2674576	2712262	2724194	666015	2944507	3053940	2239425	3181142	2836186	2352954	2822973	497452	3287248	2721150	640309	527524	3388100
798	14.686	111.02005	Unknown	[M-H]-		0.136	FALSE	null	null	null	null	null	null	999	FALSE	FALSE	FALSE		FALSE	FALSE	null	null	null	null	null	null	null	2.44	QC_1.2	111.02005:3119295 112.0234:296972 113.02676:368213		0	481872	629895	632478	0	887942	510393	466314	408884	502084	381919	545693	14454	647270	862207	30387	0	437705
799	18.616	111.02007	Unknown	[M-H]-		0.022	TRUE	null	null	null	null	null	null	999	FALSE	FALSE	FALSE		FALSE	FALSE	null	null	null	null	null	null	null	2	MSMS_neg.2	111.02005:3048516 112.0234:151203 113.02676:310410	51.37567:1109 56.30666:1130 58.02978:1554 66.03495:3635 66.1394:1134 67.01885:4876 67.30883:1121 68.75407:1858 68.75569:1781 70.3671:1093 76.42946:1372 79.95721:1592 83.01406:1707 88.83163:1174 91.09731:1126 110.02485:1712 110.99992:3808 111.00885:15251 111.0199:75123 111.05651:1260	41923	348465	496854	402376	48374	731709	318582	286250	338672	491614	339799	425591	37564	560699	698702	37452	58225	362677
800	7.113	111.0201	Unknown	[M+Na-2H]-	similar chromatogram in higher mz_7482; similar chromatogram in higher mz_11117; adduct linked to 1362_[M+Cl]-; similar chromatogram in higher mz_11928; similar chromatogram in higher mz_18005; similar chromatogram in higher mz_19163; similar chromatogram in higher mz_12506; similar chromatogram in higher mz_11758; similar chromatogram in higher mz_3732; similar chromatogram in higher mz_20189; s…	0.692	FALSE	null	null	null	null	null	null	999	FALSE	FALSE	FALSE		FALSE	FALSE	null	null	null	null	null	null	null	5.79	Blank_1.2	111.0201:2543345 112.02345:283234 113.02681:0		317716	637996	652207	689338	404107	838031	516167	608092	544098	708356	615732	661156	307426	891549	825255	362026	475657	624536
801	3.359	111.02011	Unknown	[M-H]-		0.066	FALSE	null	null	null	null	null	null	999	FALSE	FALSE	FALSE		FALSE	FALSE	null	null	null	null	null	null	null	3.85	Blank_1.2	111.02011:2497650 112.02346:0 113.02682:0		77198	396557	579235	373573	69768	433490	450158	416168	455797	327341	422608	451257	65987	700042	652000	86105	39971	456639
802	0.982	111.02024	Unknown	[M-H]-		0.037	FALSE	null	null	null	null	null	null	999	FALSE	FALSE	FALSE		FALSE	FALSE	null	null	null	null	null	null	null	2.38	5767	111.02024:1561490 112.02359:0 113.02695:265538		79353	395943	607908	354711	91775	555349	466089	385076	441602	354112	420882	486829	83233	706390	714096	72919	80120	471902
803	28.382	111.02029	Unknown	[M-H]-		0.066	FALSE	null	null	null	null	null	null	999	FALSE	FALSE	FALSE		FALSE	FALSE	null	null	null	null	null	null	null	12.9	661	111.02029:4505290 112.02364:712262 113.027:1760958		70946	501469	712427	538322	101663	817801	487391	489678	537850	542172	421825	520428	79490	698443	769960	80485	91738	514204
804	11	111.03112	Unknown	[M-H]-		0.007	FALSE	null	null	null	null	null	null	999	FALSE	FALSE	FALSE		FALSE	FALSE	null	null	null	null	null	null	null	43.44	871	111.03112:2137865 112.03447:0 113.03783:139431		6663	0	0	0	3421	0	0	0	0	0	0	0	0	85261	0	7519	7802	0
805	6.989	111.04506	Sorbate	[M-H]-		0.026	FALSE	4.965	111.04494	null	null	null	null	annotated by user-defined text library	TRUE	TRUE	FALSE		FALSE	FALSE	null	null	86.6	73.3	null	null	null	8.07	Std_C.2	111.04506:1814242 112.04841:289779 113.05177:230761		52847	41314	47857	93649	57810	29699	89535	76265	29593	0	96307	57868	214030	60485	40895	175294	41489	118909
806	4.352	111.04509	2,4-Hexadienoic Acid	[M-H]-		0.022	FALSE	4.804	111.04507	null	null	null	null	annotated by user-defined text library	TRUE	TRUE	FALSE		FALSE	FALSE	null	null	100	100	null	null	null	129.95	Std_C.2	111.04509:39159092 112.04844:3195941 113.0518:36016348		26664	61319	31600	40120	101031	60043	41747	73689	53133	33113	26399	98644	90039	87111	42824	36355	76319	37685
807	13.888	111.04535	Unknown	[M-H]-	similar chromatogram in higher mz_3633; similar chromatogram in higher mz_1881	0.004	FALSE	null	null	null	null	null	null	999	FALSE	FALSE	FALSE		FALSE	FALSE	null	null	null	null	null	null	null	9.28	Std_G.2	111.04535:1365314 112.0487:193237 113.05206:47391		21753	17972	15131	0	39497	48941	24183	17546	43298	39053	17020	21449	13519	25796	18930	16349	10792	32672
808	30.931	111.05629	Unknown	[M-H]-		0.015	FALSE	null	null	null	null	null	null	999	FALSE	FALSE	FALSE		FALSE	FALSE	null	null	null	null	null	null	null	2.37	Std_A.2	111.05629:993974 112.05964:408808 113.063:69320		17505	415892	555611	430867	13167	672579	592282	497948	715981	480290	532270	506260	23564	734969	698386	17860	24963	822175
809	28.654	111.05639	Unknown	[M-H]-		0.007	FALSE	null	null	null	null	null	null	999	FALSE	FALSE	FALSE		FALSE	FALSE	null	null	null	null	null	null	null	3.49	325	111.05639:1050026 112.05974:272531 113.0631:143352		19644	304269	427119	288494	34567	360457	298662	372540	446770	372321	244815	379359	27327	431542	365619	30717	31488	390340
810	7.12	111.05646	Unknown	[M-H]-		0.04	FALSE	null	null	null	null	null	null	999	FALSE	FALSE	FALSE		FALSE	FALSE	null	null	null	null	null	null	null	4.86	Std_F.2	111.05646:5409656 112.05981:321026 113.06317:241201		13980	254809	469155	306125	16196	268362	690530	376466	477816	314264	513528	498095	10695	535679	307634	37543	17308	855168
811	3.684	111.05653	Unknown	[M-H]-	adduct linked to 1670_[M+Na-2H]-	0.051	FALSE	null	null	null	null	null	null	999	FALSE	FALSE	FALSE		FALSE	FALSE	null	null	null	null	null	null	null	2.96	Std_G.2	111.05653:1098657 112.05988:1738637 113.06324:188695		0	375535	779529	308134	0	430833	896659	450703	808165	433614	792062	563762	0	554038	569951	0	0	908800
812	1.242	111.05687	Unknown	[M-H]-		0.007	FALSE	null	null	null	null	null	null	999	FALSE	FALSE	FALSE		FALSE	FALSE	null	null	null	null	null	null	null	2.22	3959	111.05687:924767 112.06022:648812 113.06358:73259		8488	380434	628694	312785	25500	586358	729236	439498	1036609	361628	712447	416282	11628	559801	568782	27171	22115	811331
813	12.024	111.08168	Unknown	[M-H]-	ion correlated with 828; ion correlated with 28; similar chromatogram in higher mz_3646; similar chromatogram in higher mz_6123	0.004	FALSE	null	null	null	null	null	null	999	FALSE	FALSE	FALSE		FALSE	FALSE	null	null	null	null	null	null	null	160.46	Std_D.2	111.08168:1929678 112.08503:147698 113.08839:108278		4125	0	0	0	4434	30743	0	0	0	0	0	88145	5686	0	0	6007	5337	0
814	14.242	111.42519	Unknown	[M-H]-	similar chromatogram in higher mz_15171	0.011	FALSE	null	null	null	null	null	null	999	FALSE	FALSE	FALSE		FALSE	FALSE	null	null	null	null	null	null	null	29.71	10311	111.42519:547726 112.42854:0 113.4319:0		0	0	0	0	0	547726	0	0	0	254472	24821	0	0	0	0	0	0	0
815	9.53	111.88843	Unknown	[M-H]-		0.018	FALSE	null	null	null	null	null	null	999	FALSE	FALSE	FALSE		FALSE	FALSE	null	null	null	null	null	null	null	35.46	10311	111.88843:401338 112.89178:0 113.89514:0		0	65200	0	157200	0	401338	0	0	0	61052	0	0	0	0	0	0	0	0
816	17.259	111.9284	Unknown	[M-H]-		0.004	FALSE	null	null	null	null	null	null	999	FALSE	FALSE	FALSE		FALSE	FALSE	null	null	null	null	null	null	null	11.97	Std_B.2	111.9284:256897 112.93175:508780 113.93511:0		0	0	0	10996	0	39358	0	0	9903	18917	0	0	0	0	0	0	0	0
817	27.406	111.92928	Unknown	[M-H]-		0.319	FALSE	null	null	null	null	null	null	999	FALSE	FALSE	FALSE		FALSE	FALSE	null	null	null	null	null	null	null	130.54	8391	111.92928:3437541 112.93263:322111 113.93599:310539		72467	293587	71676	261928	13434	101189	100895	141572	166976	185484	68718	149538	16110	115797	63982	52136	35316	140863
818	4.307	111.95229	Unknown	[M-H]-	similar chromatogram in higher mz_908; similar chromatogram in higher mz_910	0.007	FALSE	null	null	null	null	null	null	999	FALSE	FALSE	FALSE		FALSE	FALSE	null	null	null	null	null	null	null	22.73	Std_C.2	111.95229:436281 112.95564:0 113.959:0		0	3524	0	0	0	54188	0	0	0	118836	0	0	0	0	0	0	0	0
819	27.234	112.00393	Unknown	[M-H]-	ion correlated with 2591; adduct linked to 1693_[M+Na-2H]-	0.872	FALSE	null	null	null	null	null	null	999	FALSE	FALSE	FALSE		FALSE	FALSE	null	null	null	null	null	null	null	17.08	Std_D.2	112.00393:1085202 113.00728:510149 114.01064:772661		118912	533131	479508	446573	173896	363212	540212	336324	530997	366130	412256	530090	118553	590714	400046	134033	121040	644022
820	29.118	112.0042	Unknown	[M-H]-		0.022	FALSE	null	null	null	null	null	null	999	FALSE	FALSE	FALSE		FALSE	FALSE	null	null	null	null	null	null	null	12.13	2935	112.0042:668642 113.00755:209310 114.01091:928052		3703	46953	70563	39677	4911	68121	63092	64470	96870	38789	50701	64478	4489	83311	49826	8359	4618	68633
821	11.004	112.01513	Unknown	[M-H]-	similar chromatogram in higher mz_2667	0.044	FALSE	null	null	null	null	null	null	999	FALSE	FALSE	FALSE		FALSE	FALSE	null	null	null	null	null	null	null	13.24	423	112.01513:504472 113.01848:78347 114.02184:103212		5358	0	0	0	5133	0	0	99218	0	0	0	0	5026	0	0	16614	159724	0
822	13.806	112.01628	Unknown	[M-H]-	similar chromatogram in higher mz_3918	0.026	FALSE	null	null	null	null	null	null	999	FALSE	FALSE	FALSE		FALSE	FALSE	null	null	null	null	null	null	null	27.06	Std_B.1	112.01628:1830745 113.01963:3519224 114.02299:273686		16300	25428	14990	64890	9408	54692	25246	68783	22776	90496	26341	168821	5337	31244	20122	11538	5858	62885
823	13.034	112.02284	Unknown	[M-H]-		0.048	FALSE	null	null	null	null	null	null	999	FALSE	FALSE	FALSE		FALSE	FALSE	null	null	null	null	null	null	null	7.08	4135	112.02284:924855 113.02619:0 114.02955:0		0	762969	570332	891194	5544	558551	631254	709482	658701	742408	738524	703572	4839	708494	329128	0	0	692541
824	31.668	112.0404	Unknown	[M-H]-		0.004	FALSE	null	null	null	null	null	null	999	FALSE	FALSE	FALSE		FALSE	FALSE	null	null	null	null	null	null	null	1.6	Std_B.2	112.0404:319433 113.04375:1083665 114.04711:162940		42154	192342	262198	209812	44697	322980	221581	206432	269033	260142	191986	241921	37890	283950	233696	43105	43335	229359
825	14.956	112.04048	Unknown	[M-H]-		0.183	FALSE	null	null	null	null	null	null	999	FALSE	FALSE	FALSE		FALSE	FALSE	null	null	null	null	null	null	null	16.62	7031	112.04048:8174882 113.04383:873902 114.04719:189593		19881	333583	352025	308204	0	384016	243170	184805	207922	447681	285897	315119	18320	371256	315410	22250	28320	324529
826	1.786	112.04048	Unknown	[M-H]-	adduct linked to 1701_[M+Cl]-	0.015	FALSE	null	null	null	null	null	null	999	FALSE	FALSE	FALSE		FALSE	FALSE	null	null	null	null	null	null	null	2.56	7319	112.04048:377623 113.04383:1982585 114.04719:227015		48057	179751	252940	155144	55401	180988	187909	167208	227145	158311	210732	204151	48301	242794	206832	47879	46209	216390
827	7.134	112.04049	Unknown	[M-H]-		0.029	FALSE	null	null	null	null	null	null	999	FALSE	FALSE	FALSE		FALSE	FALSE	null	null	null	null	null	null	null	6.48	Std_B.2	112.04049:732767 113.04384:575540 114.0472:0		79671	168481	155627	318861	86443	248093	119708	104615	157195	145853	97780	274220	102817	304116	252224	102165	155888	178751
828	12.006	112.0405	Unknown	[M-H]-	ion correlated with 28; similar chromatogram in higher mz_9856; similar chromatogram in higher mz_19488	0.018	FALSE	null	null	null	null	null	null	999	FALSE	FALSE	FALSE		FALSE	FALSE	null	null	null	null	null	null	null	31.35	Std_D.2	112.0405:10270554 113.04385:785332 114.04721:309422		45830	0	95410	79702	53237	91786	0	77344	0	112837	0	100898	39525	0	97247	47078	61310	0
829	27.335	112.04053	Unknown	[M-H]-	ion correlated with 1975; ion correlated with 217; adduct linked to 1702_[M+Na-2H]-	0.681	FALSE	null	null	null	null	null	null	999	FALSE	FALSE	FALSE		FALSE	FALSE	null	null	null	null	null	null	null	6.8	Std_F.2	112.04053:1026977 113.04388:4786504 114.04724:445061		74926	626746	648440	709768	115771	902466	617881	444955	670625	810852	489877	706071	69722	777992	539007	110366	79400	699879
830	3.867	112.04063	Unknown	[M-H]-	similar chromatogram in higher mz_2331; similar chromatogram in higher mz_5058	0.048	FALSE	null	null	null	null	null	null	999	FALSE	FALSE	FALSE		FALSE	FALSE	null	null	null	null	null	null	null	3.06	Std_D.2	112.04063:400343 113.04398:1642653 114.04734:267933		48894	168574	244413	91286	33484	102484	169130	140043	193082	73603	195115	169046	0	120378	201224	23699	0	242331
831	21.835	112.04067	Unknown	[M-H]-		0.004	FALSE	null	null	null	null	null	null	999	FALSE	FALSE	FALSE		FALSE	FALSE	null	null	null	null	null	null	null	1.61	6407	112.04067:310490 113.04402:191075 114.04738:101911		30339	151278	178702	191103	38790	273117	141220	139530	129329	227643	136090	194686	39121	224135	173536	40391	37534	135478
832	9.203	112.05167	Unknown	[M-H]-	similar chromatogram in higher mz_5690	0.868	TRUE	null	null	null	null	null	null	999	FALSE	FALSE	FALSE		FALSE	FALSE	null	null	null	null	null	null	null	180.99	MSMS_neg.1	112.05145:8138614 113.0548:522044 114.05816:56457	65.66039:2257 68.99545:19448 85.89184:2337 111.0201:4982 112.05129:220190	2700948	4503624	3250868	9008610	2321336	14046835	2680050	2923054	1248302	11260287	2486192	4211366	5849184	3044003	932085	6972322	13121340	5280082
833	14.123	112.0517	Unknown	[M-H]-		0.022	FALSE	null	null	null	null	null	null	999	FALSE	FALSE	FALSE		FALSE	FALSE	null	null	null	null	null	null	null	5.89	3463	112.0517:400737 113.05505:0 114.05841:0		5245	57265	89117	132039	0	106558	44818	260589	10526	151497	15174	73095	0	32796	20042	7505	36930	22339
834	2.44	112.05186	Unknown	[M-H]-	adduct linked to 1699_[M+Na-2H]-	0.022	FALSE	null	null	null	null	null	null	999	FALSE	FALSE	FALSE		FALSE	FALSE	null	null	null	null	null	null	null	4.11	Std_G.2	112.05186:430420 113.05521:145130 114.05857:331059		3759	25387	65657	15897	6712	26898	30772	23103	20549	18670	22562	18011	3520	36920	20684	3298	5680	78360
835	3.454	112.18865	Unknown	[M-H]-		0.011	FALSE	null	null	null	null	null	null	999	FALSE	FALSE	FALSE		FALSE	FALSE	null	null	null	null	null	null	null	22.83	8615	112.18865:269145 113.192:0 114.19536:0		0	0	0	0	0	0	0	0	0	22072	0	0	0	0	0	0	0	0
836	4.298	112.20373	Unknown	[M-H]-	ion correlated with 16444; similar chromatogram in higher mz_18115; similar chromatogram in higher mz_7486; similar chromatogram in higher mz_16429; similar chromatogram in higher mz_20959; similar chromatogram in higher mz_21300	0.011	FALSE	null	null	null	null	null	null	999	FALSE	FALSE	FALSE		FALSE	FALSE	null	null	null	null	null	null	null	105.74	Std_C.2	112.20373:811091 113.20708:0 114.21044:0		0	0	0	21605	0	0	0	0	28163	0	0	0	0	0	0	0	0	0
837	10.74	112.30218	Unknown	[M-H]-		0.15	FALSE	null	null	null	null	null	null	999	FALSE	FALSE	FALSE		FALSE	FALSE	null	null	null	null	null	null	null	19.73	453	112.30218:404094 113.30553:0 114.30889:0		0	91564	106930	147805	0	97612	333290	283835	118855	63735	144008	81480	0	85610	161137	0	0	150815
838	12.262	112.30245	Unknown	[M-H]-		0.139	FALSE	null	null	null	null	null	null	999	FALSE	FALSE	FALSE		FALSE	FALSE	null	null	null	null	null	null	null	27.18	4791	112.30245:440653 113.3058:0 114.30916:0		0	249132	196358	101294	0	98029	99647	266998	246689	94043	166789	134475	0	125490	243518	0	0	177824
839	14.97	112.89594	Unknown	[M-H]-		0.531	FALSE	null	null	null	null	null	null	999	FALSE	FALSE	FALSE		FALSE	FALSE	null	null	null	null	null	null	null	131.75	2599	112.89594:6235208 113.89929:0 114.90265:6225563		175755	307420	896809	179822	0	1578484	428745	818044	901869	181737	571696	606752	15042	1303245	1766343	15147	14646	688910
840	14.913	112.92329	Unknown	[M-H]-	similar chromatogram in higher mz_9848; similar chromatogram in higher mz_9973	0.114	FALSE	null	null	null	null	null	null	999	FALSE	FALSE	FALSE		FALSE	FALSE	null	null	null	null	null	null	null	44.21	1623	112.92329:615681 113.92664:0 114.93:0		13127	304902	369133	221394	18174	109050	386159	451406	410233	246382	358466	395000	20860	359984	393716	0	41230	390260
841	27.322	112.93725	Unknown	[M-H]-		0.015	FALSE	null	null	null	null	null	null	999	FALSE	FALSE	FALSE		FALSE	FALSE	null	null	null	null	null	null	null	24.84	8391	112.93725:312439 113.9406:0 114.94396:221355		24489	7627	3447	21520	63475	0	0	13530	11755	0	2472	14471	10297	0	377	12425	50796	0
842	21.687	112.9373	Unknown	[M-H]-	similar chromatogram in higher mz_929; similar chromatogram in higher mz_4855; similar chromatogram in higher mz_17283; similar chromatogram in higher mz_1950; similar chromatogram in higher mz_8915	0.78	TRUE	null	null	null	null	null	null	999	FALSE	FALSE	FALSE		FALSE	FALSE	null	null	null	null	null	null	null	38.46	MSMS_neg.1	112.93725:900997 113.9406:9725 114.94396:164615	65.73514:2341 68.9954:11289 86.84877:2125 108.1363:2169 111.70002:2400 112.93741:6561	1691138	121594	187889	580941	2393384	493510	154054	254044	72821	490040	83144	217729	1809284	147540	95943	1105403	1260244	133011
843	17.436	112.93735	Unknown	[M-H]-	similar chromatogram in higher mz_5815; similar chromatogram in higher mz_15197	0.007	FALSE	null	null	null	null	null	null	999	FALSE	FALSE	FALSE		FALSE	FALSE	null	null	null	null	null	null	null	44.85	Std_B.2	112.93735:645218 113.9407:0 114.94406:329002		0	0	5858	10967	3647	133242	6042	0	0	41432	0	0	0	7201	0	0	0	0
844	6.791	112.93783	Unknown	[M-H]-		0.216	FALSE	null	null	null	null	null	null	999	FALSE	FALSE	FALSE		FALSE	FALSE	null	null	null	null	null	null	null	25.83	1305	112.93783:743915 113.94118:0 114.94454:3072035		48321	140157	181882	120770	32259	153922	32340	135131	87270	131944	59130	31136	59036	192897	119145	48283	120057	93403
845	4.767	112.94686	Unknown	[M-H]-		0.007	FALSE	null	null	null	null	null	null	999	FALSE	FALSE	FALSE		FALSE	FALSE	null	null	null	null	null	null	null	58.5	Std_F.2	112.94686:943696 113.95021:0 114.95357:0		0	29475	0	0	21369	40689	0	0	0	0	0	0	0	0	0	0	0	0
846	8.751	112.9714	Unknown	[M-H]-	ion correlated with 779	0.095	FALSE	null	null	null	null	null	null	999	FALSE	FALSE	FALSE		FALSE	FALSE	null	null	null	null	null	null	null	12.45	1305	112.9714:2140050 113.97475:37773 114.97811:0		53364	0	0	0	65652	0	0	0	0	51116	0	50433	57085	0	0	75317	481161	0
847	5.42	112.98536	Unknown	[M-H]-	similar chromatogram in higher mz_6391; similar chromatogram in higher mz_6297; similar chromatogram in higher mz_3045; similar chromatogram in higher mz_3158	0.685	TRUE	null	null	null	null	null	null	999	FALSE	FALSE	FALSE		FALSE	FALSE	null	null	null	null	null	null	null	137.58	MSMS_neg.1	112.98536:52795804 113.98871:1336100 114.99207:341563	53.26085:2425 68.99583:1267916 69.99918:6055 91.30354:2433 98.0054:2574 112.98502:56929	7593257	4206230	5513529	9740108	12881486	13591238	5439689	10788739	4735176	12281732	3666660	4037853	37184840	10029157	7648874	10300574	36570488	3790235
848	14.482	112.98558	Unknown	[M-H]-	similar chromatogram in higher mz_6111	0.469	TRUE	null	null	null	null	null	null	999	FALSE	FALSE	FALSE		FALSE	FALSE	null	null	null	null	null	null	null	137.37	MSMS_neg.2	112.98557:68485176 113.98892:1559322 114.99228:255553	52.18342:8285 58.25788:7873 68.97817:12285 68.99583:6017797 69.01432:17551 69.90313:9468 69.99908:68415 72.16594:7325 76.16431:8728 80.71756:8832 105.67566:16854 105.67927:42532 112.92332:10980 112.98537:388373 112.99961:15176	689583	20881834	48078192	24668276	644622	55845340	36246192	30872066	39550376	27263596	31194086	25440808	706923	48520976	11530346	669234	725009	37448304
849	4.662	112.98563	Unknown	[M-H]-		0.934	TRUE	null	null	null	null	null	null	999	FALSE	FALSE	FALSE		FALSE	FALSE	null	null	null	null	null	null	null	171.2	MSMS_neg.1	112.98545:7859346 113.9888:0 114.99216:0	68.99541:90630 82.61176:2220 106.60935:2418	3983268	9564762	7460087	9265542	4589622	9950746	8681972	11919398	5992630	9154396	4913855	7186165	9745752	14373962	8322794	4467516	6783725	5152083
850	14.836	112.98573	Unknown	[M-H]-		0.465	TRUE	null	null	null	null	null	null	999	FALSE	FALSE	FALSE		FALSE	FALSE	null	null	null	null	null	null	null	88.83	QC_MSMS_neg.2	112.98566:17987354 113.98901:207061 114.99237:0	61.38934:2301 68.97742:4744 68.9959:1459202 69.29308:3479 69.99915:12588 85.0295:3582 85.41486:2428 86.43226:2496 86.44598:2254 94.11926:2339 100.97677:2519 101.66058:2353 105.60677:5335 105.60986:5788 105.61552:5368 108.75067:2632 112.92343:6962 112.98549:94448 112.99915:10228	673498	22452686	48078192	24668276	728332	46194420	29798492	32384746	24267842	27263596	22802666	21711448	508690	53539040	60054132	644891	856353	29258482
851	21.668	112.98576	Unknown	[M-H]-		0.267	FALSE	null	null	null	null	null	null	999	FALSE	FALSE	FALSE		FALSE	FALSE	null	null	null	null	null	null	null	5.7	7207	112.98576:19591534 113.98911:409445 114.99247:197114		62227	1643920	5146614	1656601	66962	6019556	3742672	2672691	4580436	2213793	3480934	2191213	58131	4938703	5893742	62687	63675	3072891
852	6.309	112.98576	Unknown	[M-H]-		0.81	TRUE	null	null	null	null	null	null	999	FALSE	FALSE	FALSE		FALSE	FALSE	null	null	null	null	null	null	null	40.92	MSMS_neg.1	112.98538:8992408 113.98873:168544 114.99209:32208	52.34454:1907 57.80071:2236 65.99878:2289 66.75066:2034 68.99583:778082 69.23891:2017 69.99918:5596 73.94819:2449 112.98497:29709	4855384	4742960	5078449	2998336	9147064	5199132	3457457	3216866	3584585	12511410	3235532	6537753	12499335	4610962	5288960	5973409	12118024	3153451
853	26.825	112.98579	Unknown	[M-H]-		0.136	FALSE	null	null	null	null	null	null	999	FALSE	FALSE	FALSE		FALSE	FALSE	null	null	null	null	null	null	null	17.87	6407	112.98579:20408058 113.98914:414070 114.9925:222135		116391	1567178	3580973	1248763	101511	4224582	3490335	2118612	5970450	1523447	2174953	1584145	107739	3679838	5538132	101562	97026	2382549
854	14.128	112.9858	Unknown	[M-H]-		0.07	FALSE	null	null	null	null	null	null	999	FALSE	FALSE	FALSE		FALSE	FALSE	null	null	null	null	null	null	null	58.05	QC_1.2	112.9858:106158648 113.98915:2196410 114.99251:435406		581331	20881834	48078192	24668276	315928	55845340	36246192	23743624	28301146	27263596	31194086	25440808	435219	48542280	60076544	321565	225670	37448304
855	6.927	112.98581	Unknown	[M-H]-		0.245	TRUE	null	null	null	null	null	null	999	FALSE	FALSE	FALSE		FALSE	FALSE	null	null	null	null	null	null	null	15.26	QC_MSMS_neg.2	112.98567:3028155 113.98902:0 114.99238:3682122	52.66385:1096 57.38625:964 60.15629:1132 60.2795:1078 65.43733:1035 67.77184:1979 67.7737:5101 68.9959:252295 69.99915:1864 70.97086:1345 74.96431:3298 76.96142:1631 84.63934:1180 85.20004:1122 97.174:2855 97.73742:1211 98.10455:1136 100.08637:1215 106.41263:1273 112.93766:2480 112.98543:15953 113.03561:3141	526774	2673296	3918112	3044536	5156064	5199132	3470978	3216866	3584585	3126770	3235532	2746225	5279920	4807822	5288960	524995	428680	3259070
856	4.024	112.98582	Unknown	[M-H]-		0.652	TRUE	null	null	null	null	null	null	999	FALSE	FALSE	FALSE		FALSE	FALSE	null	null	null	null	null	null	null	19.98	MSMS_neg.2	112.98582:25077118 113.98917:546506 114.99253:0	54.26009:3483 55.2127:3143 57.54733:2998 65.52923:3106 68.47887:10954 68.97626:4913 68.99583:2105924 69.01459:6772 69.99904:16837 71.80825:3180 87.03313:3573 105.65866:5225 105.66175:8339 105.66638:5917 108.83073:3252 110.35502:3159 112.98593:128515	485690	5575593	8795910	5358411	7371050	8691391	7323092	6691491	7383126	5873278	6441138	5190065	623171	10137619	12256693	578367	6918404	7144174
857	2.816	112.98585	Unknown	[M-H]-		0.011	TRUE	null	null	null	null	null	null	999	FALSE	FALSE	FALSE		FALSE	FALSE	null	null	null	null	null	null	null	12.4	MSMS_neg.2	112.98585:14007210 113.9892:229428 114.99256:0	68.26254:5222 68.2644:3767 68.97762:3612 68.99583:1179550 69.9991:12258 76.57445:1847 86.82061:1724 105.46014:1802 105.58042:3956 105.5835:6170 108.2639:1919 112.98593:74405 112.99903:2290 113.0355:3408	433700	2272600	4181198	2286582	303196	4729834	3230181	3042388	3534953	2196199	3192302	2305036	368069	5195098	5827138	332535	269928	3395646
858	19.359	112.98586	Unknown	[M-H]-		0.216	TRUE	null	null	null	null	null	null	999	FALSE	FALSE	FALSE		FALSE	FALSE	null	null	null	null	null	null	null	5.52	MSMS_neg.2	112.98557:18661600 113.98892:467798 114.99228:136520	65.07656:2419 68.97763:5277 68.99585:1616869 69.01486:4567 69.22659:3761 69.99908:16169 97.12079:2127 105.65455:5943 105.65867:7508 112.00375:3119 112.04086:3473 112.98541:107687 112.99905:3923 113.03608:5658	98570	2338277	4045370	2548393	96751	6113666	3496412	3467350	2825304	2564536	3220281	2194000	78546	5150402	6981840	98883	137099	4148387
859	27.465	112.98586	Unknown	[M-H]-		0.773	TRUE	null	null	null	null	null	null	999	FALSE	FALSE	FALSE		FALSE	FALSE	null	null	null	null	null	null	null	18.05	MSMS_neg.1	112.98537:697471 113.98872:0 114.99208:0	51.64756:1979 56.21446:1783 65.64525:2501 68.99541:74091 81.91823:2090 97.58805:2938 112.98524:2697	609423	3997679	8637555	3813312	346668	10784336	6511272	6080396	5970450	4035150	5554270	4014344	345489	8763016	12586305	488966	378043	6020827
860	16.86	112.98588	Unknown	[M-H]-		0.363	TRUE	null	null	null	null	null	null	999	FALSE	FALSE	FALSE		FALSE	FALSE	null	null	null	null	null	null	null	7.51	MSMS_neg.2	112.98577:23871008 113.98912:651474 114.99248:64958	52.82838:2425 58.59587:2495 68.97736:5961 68.99583:1802868 69.0135:2892 69.03471:4085 69.37514:4637 69.99904:16041 71.07552:2639 75.60105:2360 79.52097:2645 85.02979:3413 91.61569:2998 105.67:7644 105.6767:2471 112.04029:4249 112.98537:110881 112.99905:4070 113.03551:5641	0	2813713	8483049	2945846	0	8254034	5714798	4796036	4368736	3585740	6520526	3971789	0	6249931	8826913	0	101271	5036510
861	28.638	112.98589	Unknown	[M-H]-		0.103	FALSE	null	null	null	null	null	null	999	FALSE	FALSE	FALSE		FALSE	FALSE	null	null	null	null	null	null	null	8.55	QC_0.2	112.98589:62785200 113.98924:1300773 114.9926:239717		373610	2700581	5529685	2552644	339519	6676846	4423728	4324805	4580230	2691650	5686868	3653832	351254	5625938	8831454	341263	361529	4244948
862	12.105	112.98589	Unknown	[M-H]-		0.051	FALSE	null	null	null	null	null	null	999	FALSE	FALSE	FALSE		FALSE	FALSE	null	null	null	null	null	null	null	6.84	Std_G.2	112.98589:8931812 113.98924:213687 114.9926:46659		145592	646126	1103353	1766583	129230	2203550	566682	579593	800164	1900812	688175	730316	223938	1363735	1413648	169007	438529	829183
863	7.028	113.02419	Unknown	[M+Na-2H]-	adduct linked to 1424_[M+Cl]-	0.245	FALSE	null	null	null	null	null	null	999	FALSE	FALSE	FALSE		FALSE	FALSE	null	null	null	null	null	null	null	6.59	3673	113.02419:564969 114.02754:798811 115.0309:1113374		339211	291494	340603	406522	311233	336856	110548	144870	144956	159639	248624	350840	227010	249075	151316	218402	62739	197947
864	14.326	113.02432	Unknown	[M-H]-		0.216	FALSE	null	null	null	null	null	null	999	FALSE	FALSE	FALSE		FALSE	FALSE	null	null	null	null	null	null	null	15.55	Std_B.2	113.02432:7436440 114.02767:513591 115.03103:606379		46964	257031	289317	797293	25565	665957	341981	271665	274470	753980	412363	744526	78134	384791	314277	291610	526494	320316
865	11.435	113.02439	Unknown	[M-H]-		0.07	FALSE	null	null	null	null	null	null	999	FALSE	FALSE	FALSE		FALSE	FALSE	null	null	null	null	null	null	null	19.72	Std_B.1	113.02439:4490316 114.02774:1203836 115.0311:148919		80947	93645	0	0	93625	85816	0	89172	0	0	0	99980	55584	121818	0	55303	143974	84587
866	17.197	113.02462	Unknown	[M-H]-	similar chromatogram in higher mz_6091	0.011	FALSE	null	null	null	null	null	null	999	FALSE	FALSE	FALSE		FALSE	FALSE	null	null	null	null	null	null	null	12.68	Std_G.2	113.02462:2850234 114.02797:302892 115.03133:708024		0	194812	197944	287038	25222	283833	156594	180313	144869	272385	136356	224603	0	183991	183189	0	19817	157996
867	19.947	113.02464	Unknown	[M-H]-		0.004	FALSE	null	null	null	null	null	null	999	FALSE	FALSE	FALSE		FALSE	FALSE	null	null	null	null	null	null	null	2.46	Std_G.2	113.02464:502369 114.02799:197527 115.03135:725838		40207	182019	149869	187445	46411	202373	121779	124020	124250	225778	146141	177520	37220	174767	173857	37585	31978	131318
868	11.526	113.03529	Unknown	[M-H]-	similar chromatogram in higher mz_892; similar chromatogram in higher mz_4760; similar chromatogram in higher mz_4876; similar chromatogram in higher mz_11647	0.011	FALSE	null	null	null	null	null	null	999	FALSE	FALSE	FALSE		FALSE	FALSE	null	null	null	null	null	null	null	423.7	Std_C.1	113.03529:32085052 114.03864:1668536 115.042:330756		59842	75976	91402	94259	53829	128428	114036	87134	96793	91214	93990	85078	47107	0	92351	64768	59853	133868
869	29.838	113.03563	Unknown	[M-H]-		0.011	FALSE	null	null	null	null	null	null	999	FALSE	FALSE	FALSE		FALSE	FALSE	null	null	null	null	null	null	null	3.82	Std_E.2	113.03563:1439370 114.03898:374172 115.04234:2552544		50400	324374	492085	313662	54462	448924	408143	351080	480612	377218	341849	318994	47408	568891	330162	61845	57601	434967
870	15.044	113.03568	Unknown	[M-H]-	ion correlated with 3287; similar chromatogram in higher mz_11606; similar chromatogram in higher mz_19336; similar chromatogram in higher mz_11556	0.194	FALSE	null	null	null	null	null	null	999	FALSE	FALSE	FALSE		FALSE	FALSE	null	null	null	null	null	null	null	18.23	9319	113.03568:5482744 114.03903:221724 115.04239:1750613		0	616439	407060	3410983	0	5067392	311203	454244	238678	2283398	356167	502696	108055	385947	201537	42969	0	301216
871	1.737	113.03571	Unknown	[M-H]-	adduct linked to 1773_[M+Na-2H]-	0.015	FALSE	null	null	null	null	null	null	999	FALSE	FALSE	FALSE		FALSE	FALSE	null	null	null	null	null	null	null	5.82	7319	113.03571:686172 114.03906:296432 115.04242:755054		51198	255640	353171	193361	48686	270693	278652	260367	319825	169742	347224	266506	44820	307778	207103	63371	50787	344796
872	7.227	113.03573	Uracil	[M-H]-		0.11	FALSE	8.193	113.0347	null	null	null	null	annotated by user-defined text library	TRUE	TRUE	FALSE		FALSE	FALSE	null	null	96.9	99.5	null	null	null	9.56	Std_E.2	113.03573:7239452 114.03908:268138 115.04244:2518640		137193	279016	249681	708419	130176	1381467	299454	264186	298263	1096511	290686	281687	62404	282213	187911	74809	333793	228614
873	27.272	113.03574	Unknown	[M-H]-	ion correlated with 1372; ion correlated with 265; ion correlated with 346	0.982	TRUE	null	null	null	null	null	null	999	FALSE	FALSE	FALSE		FALSE	FALSE	null	null	null	null	null	null	null	26.23	MSMS_neg.1	113.03547:669640 114.03882:56997 115.04218:343493	68.21169:1930 68.99535:27469 86.02412:5754 96.00921:4806 111.28465:2713 113.03537:2700	751471	2068044	2091172	2278908	907094	2329832	2288984	1737567	2313145	2196100	1853419	2188253	731244	2460480	1889459	901378	704268	2619450
874	9.456	113.03574	Unknown	[M-H]-		0.015	FALSE	null	null	null	null	null	null	999	FALSE	FALSE	FALSE		FALSE	FALSE	null	null	null	null	null	null	null	2.81	Std_F.2	113.03574:1356122 114.03909:0 115.04245:1492464		53987	89466	75451	114005	59174	146690	96419	63842	89842	77367	108975	197432	54036	90394	202546	69383	80870	66910
875	3.752	113.03576	Unknown	[M-H]-		0.051	FALSE	null	null	null	null	null	null	999	FALSE	FALSE	FALSE		FALSE	FALSE	null	null	null	null	null	null	null	16.27	Std_F.2	113.03576:19220284 114.03911:839748 115.04247:1486182		27796	189310	295838	181953	27586	142302	270285	236438	291153	136813	312446	328635	100155	291443	185733	29321	175908	288072
876	7.116	113.06081	Unknown	[M-H]-	similar chromatogram in higher mz_4043; similar chromatogram in higher mz_12115; found in higher mz's MsMs_2771; adduct linked to 1776_[M+Na-2H]-; similar chromatogram in higher mz_19704; similar chromatogram in higher mz_2057; similar chromatogram in higher mz_15701; similar chromatogram in higher mz_11695	0.557	FALSE	null	null	null	null	null	null	999	FALSE	FALSE	FALSE		FALSE	FALSE	null	null	null	null	null	null	null	14.09	Std_D.2	113.06081:9304621 114.06416:148166 115.06752:853779		410453	222518	130388	190381	328672	78940	133413	247051	134063	151344	143592	206885	347281	208577	90366	288494	294386	159577
877	4.906	113.06082	2-Methyl-2-Pentenoic Acid	[M-H]-	similar chromatogram in higher mz_3777; similar chromatogram in higher mz_1613; similar chromatogram in higher mz_15439; similar chromatogram in higher mz_8708	0.106	FALSE	4.804	113.0608	null	null	null	null	annotated by user-defined text library	TRUE	TRUE	FALSE		FALSE	FALSE	null	null	100	100	null	null	null	42.5	Std_C.2	113.06082:64972364 114.06417:6489618 115.06753:7007326		96984	129144	94815	70876	85038	77412	64792	98589	153118	114274	135199	94736	45798	118512	69185	109308	70036	73097
878	27.527	113.06083	Unknown	[M-H]-		0.059	FALSE	null	null	null	null	null	null	999	FALSE	FALSE	FALSE		FALSE	FALSE	null	null	null	null	null	null	null	10.72	Std_D.2	113.06083:310482 114.06418:233678 115.06754:749073		111268	231154	237173	163490	75235	209867	204461	138998	198841	175282	189052	201750	155845	212056	191677	149837	113016	186672
879	14.977	113.06088	Unknown	[M-H]-		0.007	FALSE	null	null	null	null	null	null	999	FALSE	FALSE	FALSE		FALSE	FALSE	null	null	null	null	null	null	null	8.06	Std_D.2	113.06088:250671 114.06423:42591 115.06759:248896		21427	84113	32311	63207	34237	106802	24700	45822	59767	50005	26820	124160	30282	86969	33896	15924	0	132784
880	7.1	113.07172	Unknown	[M-H]-		0.007	FALSE	null	null	null	null	null	null	999	FALSE	FALSE	FALSE		FALSE	FALSE	null	null	null	null	null	null	null	9.83	74	113.07172:350116 114.07507:0 115.07843:339427		5004	0	58803	0	0	166878	0	35626	36980	0	0	28825	89597	0	0	0	0	0
881	4.758	113.07173	Unknown	[M-H]-		0.004	FALSE	null	null	null	null	null	null	999	FALSE	FALSE	FALSE		FALSE	FALSE	null	null	null	null	null	null	null	10.43	74	113.07173:274924 114.07508:0 115.07844:9582516		0	19608	43772	0	0	0	0	0	0	136153	0	0	66431	0	0	0	0	0
882	11.698	113.07221	Unknown	[M-H]-	ion correlated with 6104	0.004	FALSE	null	null	null	null	null	null	999	FALSE	FALSE	FALSE		FALSE	FALSE	null	null	null	null	null	null	null	28.77	Std_D.2	113.07221:2839329 114.07556:80409 115.07892:655117		0	8449	0	0	585	51130	0	0	101344	65742	0	0	0	0	71428	4997	5904	0
883	4.15	113.09694	Unknown	[M-H]-	similar chromatogram in higher mz_14977	0.018	FALSE	null	null	null	null	null	null	999	FALSE	FALSE	FALSE		FALSE	FALSE	null	null	null	null	null	null	null	19.93	3689	113.09694:1328928 114.10029:0 115.10365:0		30694	40823	30693	0	0	37861	0	0	34267	0	0	26398	0	0	0	0	0	0
884	6.809	113.27398	Unknown	[M-H]-		0.007	FALSE	null	null	null	null	null	null	999	FALSE	FALSE	FALSE		FALSE	FALSE	null	null	null	null	null	null	null	41.11	Std_A.2	113.27398:269554 114.27733:0 115.28069:0		481	0	0	0	0	0	0	0	0	0	42601	0	0	0	0	0	0	0
885	8.772	113.46633	Unknown	[M-H]-		0.015	FALSE	null	null	null	null	null	null	999	FALSE	FALSE	FALSE		FALSE	FALSE	null	null	null	null	null	null	null	22.16	8055	113.46633:334500 114.46968:0 115.47304:0		0	47320	0	67765	0	44825	0	0	0	331693	0	0	0	121115	0	3975	0	0
886	4.412	113.52214	Unknown	[M-H]-	ion correlated with 1165; ion correlated with 710; ion correlated with 550	0.026	FALSE	null	null	null	null	null	null	999	FALSE	FALSE	FALSE		FALSE	FALSE	null	null	null	null	null	null	null	67.51	9319	113.52214:1494119 114.52549:0 115.52885:0		0	0	0	0	0	0	42270	0	0	276650	0	0	0	0	16392	0	0	0
887	9.573	113.79824	Unknown	[M-H]-		0.048	FALSE	null	null	null	null	null	null	999	FALSE	FALSE	FALSE		FALSE	FALSE	null	null	null	null	null	null	null	58.75	661	113.79824:635437 114.80159:0 115.80495:0		0	124979	0	606967	1707	695260	0	48324	0	423027	0	0	0	0	0	0	0	0
888	27.395	113.92504	Unknown	[M-H]-	ion correlated with 8177	0.004	FALSE	null	null	null	null	null	null	999	FALSE	FALSE	FALSE		FALSE	FALSE	null	null	null	null	null	null	null	18.45	8391	113.92504:293370 114.92839:65716 115.93175:266978		8748	0	12971	0	2309	11527	0	6325	0	0	5687	0	3569	7477	13223	0	0	0
889	15.119	113.95189	Unknown	[M-H]-	ion correlated with 124; ion correlated with 1864	0.56	FALSE	null	null	null	null	null	null	999	FALSE	FALSE	FALSE		FALSE	FALSE	null	null	null	null	null	null	null	67.2	2599	113.95189:6834476 114.95524:0 115.9586:2334692		0	632212	1331987	473820	0	2143126	626166	1070501	1132449	440278	820995	913508	43326	1847351	2016663	0	0	1299812
890	5.089	113.98901	Unknown	[M-H]-		0.055	FALSE	null	null	null	null	null	null	999	FALSE	FALSE	FALSE		FALSE	FALSE	null	null	null	null	null	null	null	10.79	59	113.98901:424193 114.99236:73310 115.99572:0		82031	48986	192965	256360	142289	94699	50869	120788	42215	183151	33399	37785	218261	48148	58452	74874	380781	34923
891	14.585	113.98907	Unknown	[M-H]-		0.125	FALSE	null	null	null	null	null	null	999	FALSE	FALSE	FALSE		FALSE	FALSE	null	null	null	null	null	null	null	14	QC_0.2	113.98907:1697440 114.99242:313671 115.99578:0		17232	456600	933356	572395	0	1187712	647121	653656	588394	556516	505107	525921	0	1099504	1080114	0	2192	616902
892	11.202	114.01955	Unknown	[M-H]-	similar chromatogram in higher mz_1610; similar chromatogram in higher mz_2677; similar chromatogram in higher mz_13418; similar chromatogram in higher mz_1507; similar chromatogram in higher mz_8703	0.158	FALSE	null	null	null	null	null	null	999	FALSE	FALSE	FALSE		FALSE	FALSE	null	null	null	null	null	null	null	14.1	Std_C.1	114.01955:1478256 115.0229:0 116.02626:0		121555	89032	0	86377	153281	98423	117917	148211	117252	201181	136231	171679	104688	82639	78929	158794	229049	85814
893	14.898	114.01956	Unknown	[M-H]-	similar chromatogram in higher mz_3677; similar chromatogram in higher mz_4827; similar chromatogram in higher mz_3974; similar chromatogram in higher mz_3667; similar chromatogram in higher mz_6149; similar chromatogram in higher mz_5691	0.337	FALSE	null	null	null	null	null	null	999	FALSE	FALSE	FALSE		FALSE	FALSE	null	null	null	null	null	null	null	13.76	10311	114.01956:4938110 115.02291:0 116.02627:339852		57374	753146	590240	2979323	36770	4938110	395383	551250	284283	2820308	450798	628302	0	444110	274194	30017	82547	569788
894	1.197	114.01957	Unknown	[M-H]-		0.007	FALSE	null	null	null	null	null	null	999	FALSE	FALSE	FALSE		FALSE	FALSE	null	null	null	null	null	null	null	3.73	8807	114.01957:565442 115.02292:241644 116.02628:274037		62676	210547	221746	192296	70934	207301	241030	261477	249995	194902	269385	231365	57290	233180	190300	68939	65904	243626
895	27.245	114.01965	Unknown	[M-H]-	ion correlated with 2548; ion correlated with 2007; ion correlated with 1891	0.971	TRUE	null	null	null	null	null	null	999	FALSE	FALSE	FALSE		FALSE	FALSE	null	null	null	null	null	null	null	15.01	MSMS_neg.1	114.01952:307779 115.02287:144939 116.02623:73564	54.95211:1765 60.47684:2188 62.76197:1964 66.94715:1959 68.99542:21731 70.43896:2220 72.00894:3036 73.04048:8411 75.56467:2230 85.90468:2310 86.02412:3125 96.0092:5859 105.47938:2301	317641	1301293	1193739	1364538	359494	1176116	1297039	980219	1319750	1238555	1058235	1283290	309560	1508410	1065164	357118	299556	1318205
896	8.098	114.01968	Unknown	[M-H]-		0.084	FALSE	null	null	null	null	null	null	999	FALSE	FALSE	FALSE		FALSE	FALSE	null	null	null	null	null	null	null	8.92	3559	114.01968:1549792 115.02303:0 116.02639:0		127127	436740	189978	232123	114589	154771	304047	197246	117738	617474	160259	566070	109073	128552	197422	133318	196826	257703
897	4.162	114.0197	Unknown	[M-H]-		0.073	FALSE	null	null	null	null	null	null	999	FALSE	FALSE	FALSE		FALSE	FALSE	null	null	null	null	null	null	null	7.05	8391	114.0197:1252564 115.02305:0 116.02641:0		27465	126599	151119	71636	26103	106413	102493	191301	227295	83593	194145	155639	41372	98276	70319	60900	58245	246579
898	7.14	114.01971	Unknown	[M-H]-	adduct linked to 2428_[M+Cl]-; similar chromatogram in higher mz_5892	0.37	FALSE	null	null	null	null	null	null	999	FALSE	FALSE	FALSE		FALSE	FALSE	null	null	null	null	null	null	null	11.61	3127	114.01971:1468342 115.02306:0 116.02642:0		296090	467448	361684	375557	284351	403031	240151	162551	294412	464107	191306	546894	230686	125459	73237	413614	1126794	416358
899	28.647	114.01976	Unknown	[M-H]-		0.011	FALSE	null	null	null	null	null	null	999	FALSE	FALSE	FALSE		FALSE	FALSE	null	null	null	null	null	null	null	9.48	2279	114.01976:942831 115.02311:388338 116.02647:455800		64936	329835	425743	320751	63204	285616	295428	349427	388375	324944	267723	387459	45434	397232	321297	56537	61814	353354
900	31.491	114.02006	Unknown	[M-H]-		0.004	FALSE	null	null	null	null	null	null	999	FALSE	FALSE	FALSE		FALSE	FALSE	null	null	null	null	null	null	null	2.78	981	114.02006:459770 115.02341:165126 116.02677:200990		54525	259341	303817	251669	58223	288084	246088	264956	315371	290981	298869	303615	51769	337066	230745	62324	60930	285609
901	6.083	114.039	Unknown	[M-H]-		0.004	FALSE	null	null	null	null	null	null	999	FALSE	FALSE	FALSE		FALSE	FALSE	null	null	null	null	null	null	null	3	Std_F.2	114.039:857108 115.04235:1333969 116.04571:139793		0	0	0	0	0	0	32136	0	0	0	0	0	0	0	0	0	0	0
902	12.203	114.05595	3,4-Dehydroproline	[M-H]-	similar chromatogram in higher mz_1191; similar chromatogram in higher mz_12716; similar chromatogram in higher mz_17690; similar chromatogram in higher mz_11697; similar chromatogram in higher mz_2622; similar chromatogram in higher mz_4930; similar chromatogram in higher mz_10561; similar chromatogram in higher mz_19792; similar chromatogram in higher mz_2186; similar chromatogram in higher mz_…	0.864	TRUE	12.205	114.055	null	null	null	null	annotated by user-defined text library	TRUE	TRUE	FALSE		FALSE	FALSE	null	null	97.7	100	null	null	null	120.84	MSMS_neg.1	114.05592:3682916 115.05927:251458 116.06263:206691	53.88867:1882 62.39433:2042 68.99584:3110 75.51173:2004 93.42075:2366 97.93092:10042 109.02803:2477 114.05556:63772	1157517	4747036	1664996	60750636	1740895	116084120	2226484	1879884	680822	66099668	2818512	5809304	1882328	2718676	1170567	1896044	13596080	3172760
903	22.288	114.05605	Unknown	[M-H]-		0.004	FALSE	null	null	null	null	null	null	999	FALSE	FALSE	FALSE		FALSE	FALSE	null	null	null	null	null	null	null	3.26	10087	114.05605:630089 115.0594:311982 116.06276:232748		16492	99259	111149	630089	25409	706798	84381	57267	74601	424832	83699	155957	10667	183862	120669	20255	28356	77053
904	8	114.05609	Unknown	[M-H]-		0.011	FALSE	null	null	null	null	null	null	999	FALSE	FALSE	FALSE		FALSE	FALSE	null	null	null	null	null	null	null	5.26	10583	114.05609:307134 115.05944:0 116.0628:167265		40229	53770	62854	39624	38088	53229	58223	41270	47237	307134	110304	72953	36895	50456	85562	39786	60096	77236
905	3.786	114.05621	Unknown	[M-H]-		0.007	FALSE	null	null	null	null	null	null	999	FALSE	FALSE	FALSE		FALSE	FALSE	null	null	null	null	null	null	null	3.08	5767	114.05621:369105 115.05956:0 116.06292:0		0	207193	313851	54827	23510	90627	300865	59415	235539	145288	170133	93264	0	294379	205985	22572	0	225541
906	5.276	114.06868	Unknown	[M-H]-	similar chromatogram in higher mz_18525; similar chromatogram in higher mz_8724; similar chromatogram in higher mz_19045	0.033	FALSE	null	null	null	null	null	null	999	FALSE	FALSE	FALSE		FALSE	FALSE	null	null	null	null	null	null	null	22.26	3385	114.06868:715709 115.07203:19101400 116.07539:1893783		22126	80760	0	0	0	0	0	0	28955	0	33741	91993	29491	0	50324	14179	0	64381
907	6.624	114.09223	Unknown	[M-H]-		0.147	FALSE	null	null	null	null	null	null	999	FALSE	FALSE	FALSE		FALSE	FALSE	null	null	null	null	null	null	null	34.85	Std_F.1	114.09223:4356897 115.09558:315998 116.09894:0		5465	0	0	0	9972	0	0	0	0	0	0	0	13143	0	0	5618	59986	0
908	4.253	114.16241	Unknown	[M-H]-		0.004	FALSE	null	null	null	null	null	null	999	FALSE	FALSE	FALSE		FALSE	FALSE	null	null	null	null	null	null	null	53.62	Std_C.2	114.16241:306714 115.16576:0 116.16912:0		0	0	3025	0	0	0	0	0	0	0	0	0	19376	0	0	0	0	0
909	4.822	114.21449	Unknown	[M-H]-		0.004	FALSE	null	null	null	null	null	null	999	FALSE	FALSE	FALSE		FALSE	FALSE	null	null	null	null	null	null	null	119.93	Std_C.2	114.21449:567886 115.21784:0 116.2212:0		0	0	0	0	0	0	0	0	12036	0	0	0	0	0	0	0	0	0
910	4.253	114.29325	Unknown	[M-H]-		0.004	FALSE	null	null	null	null	null	null	999	FALSE	FALSE	FALSE		FALSE	FALSE	null	null	null	null	null	null	null	65.18	Std_C.2	114.29325:249819 115.2966:0 116.29996:0		0	0	66091	0	0	0	0	0	43259	0	0	0	22436	48014	0	0	0	0
911	4.381	114.44341	Unknown	[M-H]-		0.007	FALSE	null	null	null	null	null	null	999	FALSE	FALSE	FALSE		FALSE	FALSE	null	null	null	null	null	null	null	54.2	9319	114.44341:389800 115.44676:0 116.45012:0		0	0	0	0	0	0	0	0	0	42849	0	0	0	25595	0	0	73560	0
912	6.656	114.83226	Unknown	[M-H]-	ion correlated with 3873; ion correlated with 5175; ion correlated with 10968; ion correlated with 16967; ion correlated with 19295; ion correlated with 20330; ion correlated with 2927; ion correlated with 5843; ion correlated with 9320; ion correlated with 11613; ion correlated with 12252; ion correlated with 13942; ion correlated with 15075; ion correlated with 16787; ion correlated with 19216;…	0.004	FALSE	null	null	null	null	null	null	999	FALSE	FALSE	FALSE		FALSE	FALSE	null	null	null	null	null	null	null	15.56	Std_C.2	114.83226:262156 115.83561:0 116.83897:0		0	0	0	0	0	0	0	0	0	0	0	0	0	0	0	0	0	0
913	0.196	114.90147	Unknown	[M-H]-		0.007	TRUE	null	null	null	null	null	null	999	FALSE	FALSE	FALSE		FALSE	FALSE	null	null	null	null	null	null	null	7.44	QC_MSMS_neg.2	114.90178:2246708 115.90513:0 116.90849:821289	63.41537:1170 68.9959:1652 69.53853:1230 71.05002:3460 73.04076:7792 77.63943:1226 89.25325:1237 90.63858:1401 97.9311:7288 114.01926:2169 114.90187:142742 114.93684:184547 115.03984:3766 115.07614:10937	7109	1831253	2463330	1683783	12473	2393599	2598174	2111234	2338642	1415993	1945772	2210222	3360	2858715	3012285	5322	5248	2426688
914	15.272	114.90167	Unknown	[M-H]-		0.612	TRUE	null	null	null	null	null	null	999	FALSE	FALSE	FALSE		FALSE	FALSE	null	null	null	null	null	null	null	26.36	MSMS_neg.2	114.9017:23516410 115.90505:0 116.90841:9796422	59.01391:6737 61.80487:3366 63.80453:2945 68.76082:5099 68.76244:6180 68.99583:26122 69.99909:18370 71.0139:11007 71.05025:25779 73.04065:6469 80.55309:3194 87.13449:2939 91.73016:2966 97.93143:11780 98.02478:5389 99.08302:3280 114.05606:27417 114.86208:4432 114.90178:1470913 114.93375:92595 115.04032:15948 115.07661:10671	0	6220216	11424726	7308728	179815	11420020	8143590	7615848	7078086	7170898	6976643	7474056	0	11084716	13606424	0	46377	7288686
915	28.379	114.90169	Unknown	[M-H]-		0.125	FALSE	null	null	null	null	null	null	999	FALSE	FALSE	FALSE		FALSE	FALSE	null	null	null	null	null	null	null	6.25	8135	114.90169:5860422 115.90504:0 116.9084:2523123		5330	1647895	1674756	1502043	4851	2248078	2020923	1518528	1482688	1765861	1309793	1518356	5659	1842653	2120792	3623	4567	1492091
916	14.146	114.90172	Unknown	[M-H]-		0.473	TRUE	null	null	null	null	null	null	999	FALSE	FALSE	FALSE		FALSE	FALSE	null	null	null	null	null	null	null	15.92	MSMS_neg.2	114.9017:10973197 115.90505:0 116.90841:3995928	57.03082:1782 59.01391:2767 64.65419:1371 68.99586:50812 69.48322:2786 69.99912:30707 71.0139:2771 71.05032:11433 72.04574:1579 73.04095:2392 76.99305:2034 91.54961:1644 91.73016:1934 97.93143:9822 98.02478:1627 105.47146:1587 113.98856:3788 114.01972:1618 114.05616:10024 114.90178:681243 114.93382:33464 114.98943:2192 115.03967:8393 115.07661:2238	5392	2816503	4282196	2677772	48654	5026168	3546144	2575292	3278244	3444314	3205463	3150821	17471	4785553	6302231	26805	20707	3393061
917	31.46	114.90181	Unknown	[M-H]-		0.011	FALSE	null	null	null	null	null	null	999	FALSE	FALSE	FALSE		FALSE	FALSE	null	null	null	null	null	null	null	3.33	5479	114.90181:3698342 115.90516:0 116.90852:1544702		7267	1581403	2258884	1678667	9777	2679696	2322427	2094030	1924032	1803069	1582622	1864570	9483	2126614	2505366	4229	18315	1997341
918	31.028	114.90182	Unknown	[M-H]-		0.011	FALSE	null	null	null	null	null	null	999	FALSE	FALSE	FALSE		FALSE	FALSE	null	null	null	null	null	null	null	2.46	5479	114.90182:3790713 115.90517:0 116.90853:1521359		7042	1586844	2308074	1822822	16955	2581070	2413622	2000626	1904660	1898481	1645118	2069605	5230	2166607	2518924	6791	22254	2078338
919	15.857	114.90189	Unknown	[M-H]-	adduct linked to 1859_[M+Na-2H]-	0.249	TRUE	null	null	null	null	null	null	999	FALSE	FALSE	FALSE		FALSE	FALSE	null	null	null	null	null	null	null	13.48	MSMS_neg.2	114.90174:16387124 115.90509:0 116.90845:6965550	59.01391:5420 61.5131:2140 62.38984:2288 67.83558:2170 68.99588:18306 69.0388:4336 69.99908:9863 71.01398:32793 71.05024:20166 71.17337:2269 73.04065:8315 73.56951:2381 74.86677:2401 74.99379:2744 79.00631:2256 86.0218:2299 86.05245:2325 90.94:2150 95.36894:2342 97.93149:16267 98.02479:2714 110.90681:2639 113.93549:2222 114.01973:2371 114.05614:27489 114.86266:2924 114.90178:996039 114.93382:1227…	0	3891244	6698654	4610070	179815	8888683	6361520	4075952	4609264	5047895	5064422	5077892	0	5538032	7464654	0	0	4648948
920	21.214	114.90191	Unknown	[M-H]-		0.121	FALSE	null	null	null	null	null	null	999	FALSE	FALSE	FALSE		FALSE	FALSE	null	null	null	null	null	null	null	3.9	81	114.90191:6296678 115.90526:0 116.90862:2778430		4180	1053409	1480210	2032565	18885	2210983	1490284	1179508	1229487	1346669	1349770	1324482	5131	1550971	1548800	12321	18176	1385446
921	28.715	114.90193	Unknown	[M-H]-		0.165	TRUE	null	null	null	null	null	null	999	FALSE	FALSE	FALSE		FALSE	FALSE	null	null	null	null	null	null	null	4.89	MSMS_neg.2	114.90169:6316848 115.90504:0 116.9084:2669340	59.0137:4558 68.9959:17690 69.08861:2035 69.99911:11223 71.0503:19632 72.00922:2036 73.04066:12342 88.9827:1291 91.76017:1345 97.02918:2129 97.93148:25768 98.0248:1964 99.92599:1618 113.98915:2297 114.01974:2774 114.05611:26812 114.87026:1595 114.90179:368145 114.93355:211193 115.03975:13566 115.05145:1825 115.0766:10533	5330	1401207	1984860	1701211	4869	2712722	2237568	2172000	1700217	1662110	1524820	2270776	6771	2038415	2400147	10355	5105	2051589
922	3.892	114.90193	Unknown	[M-H]-		0.07	FALSE	null	null	null	null	null	null	999	FALSE	FALSE	FALSE		FALSE	FALSE	null	null	null	null	null	null	null	3.66	81	114.90193:2461936 115.90528:0 116.90864:98889472		0	1382669	1745448	1220159	0	1804763	1584034	1365990	1608618	592706	1364371	1704088	0	2170217	1961402	0	0	1525164
923	27.958	114.90194	Unknown	[M-H]-		0.256	FALSE	null	null	null	null	null	null	999	FALSE	FALSE	FALSE		FALSE	FALSE	null	null	null	null	null	null	null	3.88	QC_1.2	114.90194:3084678 115.90529:0 116.90865:1161685		0	1078751	1430234	1304540	4851	1560450	1622056	1188143	1086077	1244071	984374	1625031	4705	1760285	1493025	5538	4567	1220980
924	17.384	114.90196	Unknown	[M-H]-		0.242	FALSE	null	null	null	null	null	null	999	FALSE	FALSE	FALSE		FALSE	FALSE	null	null	null	null	null	null	null	7.28	QC_1.2	114.90196:15359575 115.90531:0 116.90867:7083130		0	2618726	4176742	3147600	32496	4797562	3846773	3208853	3519061	3487997	2385798	3294383	0	4675252	5378319	0	48374	2950964
925	5.167	114.90201	Unknown	[M-H]-		0.018	FALSE	null	null	null	null	null	null	999	FALSE	FALSE	FALSE		FALSE	FALSE	null	null	null	null	null	null	null	2.56	81	114.90201:2377779 115.90536:0 116.90872:93228648		0	1381455	1838093	1350932	0	1698555	1525499	1553015	1628540	1040008	1428060	1636195	0	2074225	1931972	0	0	1473783
926	19.31	114.90213	Unknown	[M-H]-	adduct linked to 1860_[M+Na-2H]-	0.209	TRUE	null	null	null	null	null	null	999	FALSE	FALSE	FALSE		FALSE	FALSE	null	null	null	null	null	null	null	4.69	MSMS_neg.2	114.90169:6559526 115.90504:0 116.9084:2802841	59.01384:7528 68.99586:18561 69.9991:10478 70.02991:2078 71.01397:10136 71.05025:21888 73.0407:9926 74.99381:6781 91.72057:1485 97.02962:3145 97.93142:18347 98.02479:4744 114.01973:3095 114.05611:22514 114.90179:472330 114.93388:179492 115.03979:14283 115.05145:2100 115.07667:10378	18369	1991404	2314689	3402708	62745	3407394	2948150	2013006	2073469	2365534	2085773	1955294	18366	3373998	3336744	38886	51993	2460706
927	12.308	114.93412	Unknown	[M-H]-		0.04	FALSE	null	null	null	null	null	null	999	FALSE	FALSE	FALSE		FALSE	FALSE	null	null	null	null	null	null	null	2.9	MSMS_neg.2	114.93412:1623657 115.93747:0 116.94083:30482080		241542	0	82295	117572	962654	122156	94205	98184	0	93540	87784	148897	305925	102414	0	569046	1015581	0
928	27.544	114.93414	Unknown	[M-H]-		0.421	TRUE	null	null	null	null	null	null	999	FALSE	FALSE	FALSE		FALSE	FALSE	null	null	null	null	null	null	null	23.26	MSMS_neg.1	114.9361:1143925 115.93945:0 116.94281:3354141	60.19413:1991 64.83856:2232 71.0496:2537 73.04048:4043 97.93092:2783 106.3738:2297 114.93543:56538 114.95149:2307 115.0755:4305	640004	495137	358438	337993	4260888	322650	394916	509129	526336	803842	328152	687114	821197	283840	571630	2082535	4153904	434941
929	21.568	114.93414	Unknown	[M-H]-		0.198	FALSE	null	null	null	null	null	null	999	FALSE	FALSE	FALSE		FALSE	FALSE	null	null	null	null	null	null	null	4.39	Std_C.2	114.93414:1573009 115.93749:20434 116.94085:31036524		192946	683911	773360	505379	309064	617628	744410	764744	644481	526642	666630	600883	199229	720846	923955	160800	197554	689502
930	15.722	114.93423	Unknown	[M-H]-		0.015	TRUE	null	null	null	null	null	null	999	FALSE	FALSE	FALSE		FALSE	FALSE	null	null	null	null	null	null	null	5.47	QC_MSMS_neg.2	114.93423:1509254 115.93758:0 116.94094:28521074	59.01375:4363 68.99563:5060 69.99915:2038 71.01406:6133 71.05032:13579 72.04552:3726 73.04073:15855 74.0247:4798 97.93109:16215 98.02487:3685 114.05623:5903 114.90187:456342 114.93391:163882 114.94219:1676 115.03989:10675 115.05096:1847 115.07609:8722	343348	31354	71339	49339	855835	26299	96273	85434	102065	47371	98029	29294	485649	57861	108509	788921	713445	49739
931	29.54	114.93613	Unknown	[M-H]-		0.3	TRUE	null	null	null	null	null	null	999	FALSE	FALSE	FALSE		FALSE	FALSE	null	null	null	null	null	null	null	210.89	MSMS_neg.1	114.93585:4366742 115.9392:141655 116.94256:5338628	55.58813:1935 71.5217:1995 73.04048:5179 94.18419:2470 97.93092:5705 101.57871:2820 114.93628:242683 115.07667:5181	4697272	449806	313634	415420	23490822	331237	352413	375772	358031	433834	375874	433069	6233298	312176	432406	14747568	23485856	307382
932	6.799	114.93617	Unknown	[M-H]-	similar chromatogram in higher mz_3027	0.454	FALSE	null	null	null	null	null	null	999	FALSE	FALSE	FALSE		FALSE	FALSE	null	null	null	null	null	null	null	27.33	Std_F.2	114.93617:12905237 115.93952:284352 116.94288:21366220		1126489	1085733	2658668	902388	3574654	802392	684175	995283	2339514	1174576	1514059	777110	1493766	2650435	2390023	2765234	3437920	676955
933	17.95	114.93617	Unknown	[M-H]-		0.059	FALSE	null	null	null	null	null	null	999	FALSE	FALSE	FALSE		FALSE	FALSE	null	null	null	null	null	null	null	5.57	3451	114.93617:911954 115.93952:0 116.94288:0		170446	163815	206775	75533	852262	51006	294545	216373	302936	65895	318899	173242	155318	206256	297026	522233	759934	230062
934	7.58	114.93621	Unknown	[M-H]-		0.132	FALSE	null	null	null	null	null	null	999	FALSE	FALSE	FALSE		FALSE	FALSE	null	null	null	null	null	null	null	9.19	4983	114.93621:4580898 115.93956:0 116.94292:5089050		403828	556950	536329	522823	3574654	377586	199600	523237	849422	532360	585900	570394	767233	568792	645081	821305	1081496	306106
935	3.112	114.93631	Unknown	[M-H]-		0.026	FALSE	null	null	null	null	null	null	999	FALSE	FALSE	FALSE		FALSE	FALSE	null	null	null	null	null	null	null	11.83	QC_6.1	114.93631:3683072 115.93966:0 116.94302:1595830		583466	922929	778466	1448633	1868481	764692	697680	783854	682714	1071761	734376	932515	678932	817321	658640	1266906	1741810	793876
936	3.854	114.9364	Unknown	[M-H]-		0.725	FALSE	null	null	null	null	null	null	999	FALSE	FALSE	FALSE		FALSE	FALSE	null	null	null	null	null	null	null	10.62	QC_1.2	114.9364:6427328 115.93975:0 116.94311:35395084		586626	2078603	2038152	624464	2107581	621339	1921334	1126225	1605935	795045	1773329	1860086	1090760	2110076	1642386	1741843	2882432	2037787
937	13.99	114.95438	Unknown	[M-H]-		0.74	FALSE	null	null	null	null	null	null	999	FALSE	FALSE	FALSE		FALSE	FALSE	null	null	null	null	null	null	null	20.21	QC_MSMS_neg.2	114.95438:4172277 115.95773:0 116.96109:1562751		2330930	2725737	1021530	3692414	15083	646319	572588	2167182	1135198	2450622	707409	2332318	1923956	1778387	13292	2060715	16580	610845
938	4.724	114.9892	Unknown	[M-H]-		0.007	FALSE	null	null	null	null	null	null	999	FALSE	FALSE	FALSE		FALSE	FALSE	null	null	null	null	null	null	null	15.41	Std_C.1	114.9892:338212 115.99255:0 116.99591:0		12581	0	0	0	15714	0	38662	0	0	0	0	49624	26584	0	37607	13911	0	0
939	6.737	115.00134	Unknown	[M-H]-		0.586	TRUE	null	null	null	null	null	null	999	FALSE	FALSE	FALSE		FALSE	FALSE	null	null	null	null	null	null	null	42.21	MSMS_neg.2	115.00134:16405061 116.00469:305350 117.00805:319124	56.99577:20491 60.99325:10926 61.98845:2771 66.76538:1629 68.62879:5626 68.99583:2806 69.99908:2326 71.01139:52170 71.05024:7167 71.98285:3539 73.04065:4837 73.21531:1606 75.00888:2940 76.02142:1395 83.34712:1606 84.75865:1707 86.53248:1571 92.11798:1421 97.79967:1758 100.76626:1575 102.13947:1854 103.85892:1709 106.85583:1445 109.32063:1662 114.05596:10882 114.90176:138011 114.93642:151765 115.0…	52969	6666956	10678319	6108076	36176	10837690	7829588	10362599	12885895	6248714	7358204	5544816	50404	11728065	10908130	32551	16133	10386998
940	5.985	115.00134	Unknown	[M-H]-	adduct linked to 1874_[M+Na-2H]-	0.601	TRUE	null	null	null	null	null	null	999	FALSE	FALSE	FALSE		FALSE	FALSE	null	null	null	null	null	null	null	57.14	MSMS_neg.2	115.00132:12163056 116.00467:203487 117.00803:0	50.57032:2050 53.27288:1805 56.99578:26927 59.0139:2840 59.56332:1730 60.99323:15344 68.99583:4958 69.35432:2552 69.99908:2918 71.01167:39918 71.05024:7782 71.98285:4515 73.04095:4627 74.96209:9685 75.00857:2852 75.05172:1709 94.28956:2072 99.92598:2082 100.61869:1681 104.92859:1642 106.32149:2006 114.05611:20270 114.90176:153216 114.93647:119441 115.03973:7332 115.05962:2577 115.0766:28880	37323	8069136	9904383	7322624	18361	12509690	13332956	7788778	9341804	4368480	12568627	7397998	37355	9413709	13021783	6504	22792	9499797
941	14.92	115.00359	Unknown	[M-H]-		0.374	FALSE	null	null	null	null	null	null	999	FALSE	FALSE	FALSE		FALSE	FALSE	null	null	null	null	null	null	null	9.88	10311	115.00359:6404549 116.00694:0 117.0103:1378084		64088	646848	579756	3871143	0	6404549	338910	566640	276120	4259628	460734	515133	28720	446676	257492	38001	152992	610357
942	16.202	115.00362	Fumarate	[M-H]-	similar chromatogram in higher mz_5916; similar chromatogram in higher mz_1654; found in higher mz's MsMs_1654; similar chromatogram in higher mz_15725; similar chromatogram in higher mz_4642; similar chromatogram in higher mz_5705	0.685	TRUE	16.296	115.00351	null	null	null	null	annotated by user-defined text library	TRUE	TRUE	FALSE		FALSE	FALSE	null	null	99.9	100	null	null	null	32.34	MSMS_neg.2	115.00368:2324731 116.00703:139345 117.01039:317467	50.8995:1352 52.24102:1409 59.01391:5130 61.94404:1474 63.45676:1596 68.99583:11888 69.99908:3426 71.01395:22612 71.05029:22891 72.04545:2169 73.04068:8252 74.02464:1939 76.60115:1369 81.76548:1490 91.06061:1960 91.06349:2092 91.08369:2865 91.08616:6813 91.08946:3840 91.09358:2711 91.11956:1792 97.02962:4277 97.93142:11847 97.94016:1759 98.02478:4489 106.91452:1489 114.05618:16458 114.86266:2024 …	64088	2248969	2364949	9322020	0	17172028	2038813	3667982	1178947	11291708	2393343	2247456	0	1721042	1947252	0	33125	2476348
943	12.963	115.00366	Maleic Acid	[M-H]-	similar chromatogram in higher mz_15760; similar chromatogram in higher mz_1597	0.234	TRUE	12.465	115.00349	null	null	null	null	annotated by user-defined text library	TRUE	TRUE	FALSE		FALSE	FALSE	null	null	99.2	98.5	null	null	null	8.65	MSMS_neg.1	115.00337:258199 116.00672:0 117.01008:100014	71.01384:12459 83.52294:2200 94.25965:2112 97.93089:11058 108.62429:2306 108.7737:2198 114.93384:37123 115.07667:3556 115.46638:2269	274641	105948	356216	97475	79238	240561	260231	90889	201309	40002	187274	280941	88158	95531	368652	75473	249637	212531
944	12.074	115.00369	Unknown	[M-H]-	similar chromatogram in higher mz_956; similar chromatogram in higher mz_3687; similar chromatogram in higher mz_19199	0.52	TRUE	null	null	null	null	null	null	999	FALSE	FALSE	FALSE		FALSE	FALSE	null	null	null	null	null	null	null	98.34	MSMS_neg.1	115.00337:836968 116.00672:17758 117.01008:62993	54.45782:1995 64.14545:2270 70.50237:2353 70.87666:2010 71.01395:39446 97.93089:15269 102.61685:2707 114.93385:43945 115.00294:5778	705935	137360	237037	623334	470173	803041	123556	432089	214550	1384403	187274	565327	467326	151045	159571	514952	689964	110349
945	27.405	115.0399	Unknown	[M-H]-		0.282	TRUE	null	null	null	null	null	null	999	FALSE	FALSE	FALSE		FALSE	FALSE	null	null	null	null	null	null	null	3.42	MSMS_neg.2	115.04023:2533023 116.04358:400945 117.04694:269176	58.02978:3519 59.01396:13484 59.37261:1212 65.01463:2603 68.99593:6289 69.84082:1775 71.01391:4359 71.05029:37847 72.00922:2481 72.04546:1997 73.0407:43372 74.02465:5592 74.13228:1174 75.29124:1201 76.40096:1142 80.36761:1260 81.18208:1195 86.02483:1710 87.05626:1258 89.01463:12826 90.99268:1320 96.009:2744 97.02963:5465 97.04097:1518 97.93141:27072 98.0248:1617 99.92599:1821 107.41851:1361 114.0…	258876	1040602	1225813	1036673	270388	1371928	1162820	1156567	1159857	1083743	1113010	1154606	207044	1201290	1468276	279926	263558	1213160
946	20.61	115.03993	Unknown	[M-H]-		0.099	FALSE	null	null	null	null	null	null	999	FALSE	FALSE	FALSE		FALSE	FALSE	null	null	null	null	null	null	null	3.43	8135	115.03993:1642898 116.04328:435012 117.04664:61946		106746	661942	856949	680555	114758	938511	667365	851049	893364	832228	771300	800721	93466	766129	812430	104577	119112	757082
947	8.229	115.03994	Unknown	[M-H]-		0.407	TRUE	null	null	null	null	null	null	999	FALSE	FALSE	FALSE		FALSE	FALSE	null	null	null	null	null	null	null	16.7	MSMS_neg.1	115.03994:848081 116.04329:167775 117.04665:62803	71.01382:4702 71.05016:4126 72.2029:2280 97.93111:34857 99.92517:2992 114.93394:103910 115.03921:9108	798783	1159020	968826	1436573	780506	1397817	1115934	1307110	851170	1438149	1236152	1447432	939755	2209539	905072	697395	887928	1215492
948	4.852	115.03996	Unknown	[M-H]-		0.095	FALSE	null	null	null	null	null	null	999	FALSE	FALSE	FALSE		FALSE	FALSE	null	null	null	null	null	null	null	27.66	Std_C.2	115.03996:76727648 116.04331:4488844 117.04667:608706		240134	610469	672080	816225	741844	772429	528785	631676	576901	720265	561127	718990	212581	793342	743463	224678	166121	693922
949	7.111	115.03996	Unknown	[M-H]-	found in higher mz's MsMs_2109; found in higher mz's MsMs_2121; adduct linked to 2495_[M+Cl]-	0.381	FALSE	null	null	null	null	null	null	999	FALSE	FALSE	FALSE		FALSE	FALSE	null	null	null	null	null	null	null	28.23	Std_C.2	115.03996:19769320 116.04331:1272875 117.04667:6156820		1261037	1408860	774078	1833071	741844	3904163	896312	787051	597450	1988550	691370	1666010	925164	1254873	658709	1068541	2807909	712425
950	17.74	115.03996	Unknown	[M-H]-		0.04	FALSE	null	null	null	null	null	null	999	FALSE	FALSE	FALSE		FALSE	FALSE	null	null	null	null	null	null	null	3.89	Std_G.2	115.03996:3164209 116.04331:334931 117.04667:103270		97584	746898	932250	818002	66896	1034306	787222	860225	752739	898748	739262	853863	28095	811532	885371	43044	136774	825346
951	14.192	115.04007	Unknown	[M-H]-		0.418	FALSE	null	null	null	null	null	null	999	FALSE	FALSE	FALSE		FALSE	FALSE	null	null	null	null	null	null	null	9.45	QC_4.2	115.04007:2870265 116.04342:573624 117.04678:234297		122202	1523857	1486302	1507510	160473	1839880	1291465	1248639	1352185	1422092	1470285	1456019	150485	1546478	1676467	154178	155203	1368721
952	15.243	115.04015	Unknown	[M-H]-		0.07	FALSE	null	null	null	null	null	null	999	FALSE	FALSE	FALSE		FALSE	FALSE	null	null	null	null	null	null	null	5.14	QC_2.2	115.04015:2808486 116.0435:727891 117.04686:215094		177326	1771000	1794391	1823741	174362	2020568	1530299	1902678	1749770	2027971	1705918	1811427	59624	1893318	1933910	112898	93780	1859662
953	15.161	115.04022	Unknown	[M-H]-		0.579	FALSE	null	null	null	null	null	null	999	FALSE	FALSE	FALSE		FALSE	FALSE	null	null	null	null	null	null	null	5.49	QC_0.2	115.04022:3433992 116.04357:1202883 117.04693:390172		177326	1771000	2010165	1899414	174362	2020568	1567883	1902678	1749770	2027971	1720179	1930750	59624	1893318	1987530	112898	93780	1914916
954	7.813	115.04024	Unknown	[M-H]-	similar chromatogram in higher mz_4377; similar chromatogram in higher mz_3421	0.821	FALSE	null	null	null	null	null	null	999	FALSE	FALSE	FALSE		FALSE	FALSE	null	null	null	null	null	null	null	25.22	Std_D.2	115.04024:15304425 116.04359:927112 117.04695:458043		1809202	2040978	2076543	2530048	1254571	2117274	2693402	2226116	2119793	2648868	3093184	2731755	1119284	2209539	1805659	1525680	1354827	2201360
955	26.272	115.04025	Unknown	[M-H]-		0.051	FALSE	null	null	null	null	null	null	999	FALSE	FALSE	FALSE		FALSE	FALSE	null	null	null	null	null	null	null	3.75	Std_C.2	115.04025:5076852 116.0436:583777 117.04696:704808		164837	807428	947321	838074	170777	997393	817827	819455	855835	849960	894797	928463	144622	973714	1190042	194560	182340	941833
956	12.011	115.04346	Unknown	[M-H]-		0.033	FALSE	null	null	null	null	null	null	999	FALSE	FALSE	FALSE		FALSE	FALSE	null	null	null	null	null	null	null	3.46	Std_D.2	115.04346:2114451 116.04681:163172 117.05017:590987		123043	126643	101768	113333	148296	270134	102907	0	100991	399489	108271	241774	101129	102067	206730	133284	122294	81035
957	3.746	115.05099	Unknown	[M-H]-		0.004	FALSE	null	null	null	null	null	null	999	FALSE	FALSE	FALSE		FALSE	FALSE	null	null	null	null	null	null	null	3.16	QC_8.2	115.05099:334665 116.05434:0 117.0577:0		31792	308305	311244	249894	23596	228003	269925	286654	299020	176117	312635	178356	0	220118	135060	57770	0	319004
958	7.621	115.05136	5,6-Dihydrouracil	[M-H]-		0.004	FALSE	7.193	115.05116	null	null	null	null	annotated by user-defined text library	TRUE	TRUE	FALSE		FALSE	FALSE	null	null	98.8	97.7	null	null	null	24.04	3143	115.05136:3731214 116.05471:389823 117.05807:212869		54710	269551	208308	329096	60756	142311	237452	156073	121775	248190	277792	218275	51710	299915	106160	86846	68583	199898
959	27.306	115.05145	Unknown	[M-H]-		0.714	FALSE	null	null	null	null	null	null	999	FALSE	FALSE	FALSE		FALSE	FALSE	null	null	null	null	null	null	null	9.41	6039	115.05145:1499550 116.0548:47289 117.05816:273119		359974	1303713	1174249	1323594	466345	1451841	1329998	1013014	1299092	1408009	1034498	1312948	371184	1417406	987766	564679	312195	1355600
960	4.342	115.07603	Unknown	[M-H]-		0.652	FALSE	null	null	null	null	null	null	999	FALSE	FALSE	FALSE		FALSE	FALSE	null	null	null	null	null	null	null	42.91	4681	115.07603:13824607 116.07938:1254799 117.08274:0		278647	545204	6360362	5767006	7359258	5036679	2510116	743590	1550573	528859	1747636	2253338	232424	1546673	2475086	288174	245896	3014051
961	6.943	115.07628	Unknown	[M-H]-	similar chromatogram in higher mz_15075; similar chromatogram in higher mz_4996	0.952	TRUE	null	null	null	null	null	null	999	FALSE	FALSE	FALSE		FALSE	FALSE	null	null	null	null	null	null	null	31.03	MSMS_neg.1	115.07623:4234916 116.07958:414609 117.08294:0	53.45494:1667 55.14425:2116 58.48825:1922 63.76078:2200 68.82926:2242 71.01382:4251 73.04047:8646 73.69012:2191 97.9307:13681 106.88342:2452 114.93513:94241 115.07549:4238	3045799	1649678	1994323	1865632	589832	2036769	2212759	2041974	1976767	2147326	2688148	2494521	1227918	2212714	1960463	3266195	845940	1891586
962	15.11	115.07636	Unknown	[M-H]-		0.07	FALSE	null	null	null	null	null	null	999	FALSE	FALSE	FALSE		FALSE	FALSE	null	null	null	null	null	null	null	6.37	QC_9.2	115.07636:682097 116.07971:203546 117.08307:0		0	528599	364831	421175	35310	318825	487117	408868	511190	411419	594613	517063	93400	485574	287841	0	122023	489069
963	27.469	115.07653	Unknown	[M-H]-	ion correlated with 48	0.429	FALSE	null	null	null	null	null	null	999	FALSE	FALSE	FALSE		FALSE	FALSE	null	null	null	null	null	null	null	8.57	Std_C.2	115.07653:1728845 116.07988:192976 117.08324:0		281374	999325	1229068	1053381	217969	1251177	1105534	961361	1057986	1000814	986822	1047457	224999	1159028	1054031	248936	206413	1049499
964	13.183	115.07654	Unknown	[M-H]-		0.092	FALSE	null	null	null	null	null	null	999	FALSE	FALSE	FALSE		FALSE	FALSE	null	null	null	null	null	null	null	5.19	Std_E.2	115.07654:5171870 116.07989:2273513 117.08325:63085		127824	310324	247452	222277	116301	383892	283388	141400	292756	148151	280727	96506	118363	220512	370855	136753	118958	276367
965	4.694	115.07658	Unknown	[M-H]-	similar chromatogram in higher mz_17253; similar chromatogram in higher mz_6582; similar chromatogram in higher mz_18198	0.978	TRUE	null	null	null	null	null	null	999	FALSE	FALSE	FALSE		FALSE	FALSE	null	null	null	null	null	null	null	226.1	MSMS_neg.1	115.0763:7562376 116.07965:915744 117.08301:0	69.24329:2146 71.01382:2394 73.04047:3267 84.43092:2047 92.06795:4261 97.93092:7270 114.9353:52330 115.07673:19236	13901456	13323797	23814372	15764098	4825512	9331498	20866316	15142766	18343168	22062922	33101906	9882267	8077836	15738762	8514453	22279048	15911059	15263403
966	11.352	115.07658	Unknown	[M-H]-		0.051	FALSE	null	null	null	null	null	null	999	FALSE	FALSE	FALSE		FALSE	FALSE	null	null	null	null	null	null	null	39.01	Std_G.2	115.07658:62691160 116.07993:3635247 117.08329:258067		165923	316134	172984	181312	125960	251706	182160	132290	208166	174317	157727	150018	139868	91305	218154	138685	122516	136991
967	12.652	115.07683	Unknown	[M-H]-		0.026	FALSE	null	null	null	null	null	null	999	FALSE	FALSE	FALSE		FALSE	FALSE	null	null	null	null	null	null	null	4.79	4455	115.07683:307701 116.08018:444284 117.08354:0		143094	304014	161394	124731	126101	171284	108878	117747	129380	87883	112438	89219	131963	96879	105834	131074	116083	194783
968	6.694	115.11724	Unknown	[M-H]-		0.004	FALSE	null	null	null	null	null	null	999	FALSE	FALSE	FALSE		FALSE	FALSE	null	null	null	null	null	null	null	56.58	Std_C.2	115.11724:323575 116.12059:0 117.12395:0		0	0	0	0	0	0	0	0	0	0	0	0	0	0	0	1921	0	0
969	4.922	115.11725	Unknown	[M-H]-		0.007	FALSE	null	null	null	null	null	null	999	FALSE	FALSE	FALSE		FALSE	FALSE	null	null	null	null	null	null	null	59.1	Std_D.2	115.11725:292898 116.1206:0 117.12396:0		10907	0	0	0	0	0	0	0	2766	0	0	0	0	0	0	0	0	0
970	9.51	115.27641	Unknown	[M-H]-		0.007	FALSE	null	null	null	null	null	null	999	FALSE	FALSE	FALSE		FALSE	FALSE	null	null	null	null	null	null	null	47.44	8055	115.27641:559562 116.27976:0 117.28312:0		0	0	0	187294	0	94853	0	0	0	533777	10015	0	0	0	0	0	0	0
971	3.986	115.65003	Unknown	[M-H]-		0.004	FALSE	null	null	null	null	null	null	999	FALSE	FALSE	FALSE		FALSE	FALSE	null	null	null	null	null	null	null	56.97	8391	115.65003:258774 116.65338:0 117.65674:0		0	0	0	0	0	0	40733	0	16323	0	29285	0	28957	0	44814	0	0	0
972	1.716	115.92034	Unknown	[M-H]-	found in higher mz's MsMs_4110; adduct linked to 1908_[M+Na-2H]-	0.011	TRUE	null	null	null	null	null	null	999	FALSE	FALSE	FALSE		FALSE	FALSE	null	null	null	null	null	null	null	21.16	MSMS_neg.1	115.92034:255777 116.92369:13508106 117.92705:1675667	60.99265:7526 71.01382:2373 72.96947:2694 73.02922:3271 74.33693:2343 81.36131:2421 94.73186:2419 97.93091:8720 99.92523:226696 107.21432:2532 114.93375:26457 115.92078:5418	239648	60762	32876	52140	2974	15863	24317	44160	13003	57219	109232	60831	3220	25951	29884	0	0	30746
973	6.957	115.92054	Unknown	[M-H]-		0.081	FALSE	null	null	null	null	null	null	999	FALSE	FALSE	FALSE		FALSE	FALSE	null	null	null	null	null	null	null	6.3	9207	115.92054:264262 116.92389:4909955 117.92725:605273		0	196827	182735	212931	0	181071	174692	165346	247875	98867	164372	194602	0	126916	86771	3979	0	139599
974	27.469	115.92062	Unknown	[M-H]-	found in higher mz's MsMs_2992	0.179	FALSE	null	null	null	null	null	null	999	FALSE	FALSE	FALSE		FALSE	FALSE	null	null	null	null	null	null	null	11.75	QC_MSMS_neg.2	115.92062:546738 116.92397:58447820 117.92733:6754669		0	322969	242831	291378	0	220754	296008	283387	345712	285564	321332	246496	0	252020	265076	0	0	343242
975	22.294	115.92068	Unknown	[M-H]-	similar chromatogram in higher mz_4241; similar chromatogram in higher mz_6330; similar chromatogram in higher mz_7537; similar chromatogram in higher mz_7654; found in higher mz's MsMs_7654	0.073	FALSE	null	null	null	null	null	null	999	FALSE	FALSE	FALSE		FALSE	FALSE	null	null	null	null	null	null	null	6.99	QC_MSMS_neg.2	115.92068:513170 116.92403:56573340 117.92739:6573312		3106	74050	75873	254429	976	335932	67277	68374	58326	208829	64645	75527	3601	76455	58857	0	2873	49703
976	13.512	115.92078	Unknown	[M-H]-		0.051	FALSE	null	null	null	null	null	null	999	FALSE	FALSE	FALSE		FALSE	FALSE	null	null	null	null	null	null	null	6.75	Std_A.2	115.92078:440642 116.92413:4191436 117.92749:392408		0	23125	0	0	0	20385	12043	50884	0	65482	27640	0	0	17576	104746	0	0	10626
977	10.701	115.92085	Unknown	[M-H]-	similar chromatogram in higher mz_9161; similar chromatogram in higher mz_9957; similar chromatogram in higher mz_5146; similar chromatogram in higher mz_2988; found in higher mz's MsMs_2988	0.018	TRUE	null	null	null	null	null	null	999	FALSE	FALSE	FALSE		FALSE	FALSE	null	null	null	null	null	null	null	9.61	MSMS_neg.1	115.92034:270242 116.92369:9256676 117.92705:1090043	60.99265:9555 67.41667:2418 69.90987:2234 71.01382:4186 72.07447:2122 75.0582:2071 87.29959:2051 90.70576:2637 97.93091:5956 99.92521:152455 102.54491:2513 106.90543:2287 114.93378:14808 115.92078:4128	5265	0	0	0	0	0	0	0	0	0	0	0	5136	0	0	0	7597	0
978	29.683	115.93955	Unknown	[M-H]-	ion correlated with 6344; ion correlated with 5248; ion correlated with 5370; ion correlated with 5369; ion correlated with 5952	0.015	FALSE	null	null	null	null	null	null	999	FALSE	FALSE	FALSE		FALSE	FALSE	null	null	null	null	null	null	null	28.62	967	115.93955:522114 116.9429:7947174 117.94626:370664		109983	0	7459	6844	546202	0	1205	0	0	8352	7179	7614	142044	0	7875	321760	529551	0
979	29.603	115.93962	Unknown	[M-H]-		0.011	FALSE	null	null	null	null	null	null	999	FALSE	FALSE	FALSE		FALSE	FALSE	null	null	null	null	null	null	null	24.21	359	115.93962:306635 116.94297:4667296 117.94633:157949		109983	0	7459	6844	546202	0	1205	0	0	8352	7179	7614	138671	0	8135	321760	529551	0
980	15.124	115.94883	Unknown	[M-H]-		0.421	FALSE	null	null	null	null	null	null	999	FALSE	FALSE	FALSE		FALSE	FALSE	null	null	null	null	null	null	null	22.41	2599	115.94883:2231333 116.95218:37707 117.95554:209941		0	132311	442477	126408	0	683738	192573	313680	365517	107117	273704	270512	32070	604890	611073	0	32197	400945
981	12.428	116.00829	Unknown	[M-H]-		0.004	FALSE	null	null	null	null	null	null	999	FALSE	FALSE	FALSE		FALSE	FALSE	null	null	null	null	null	null	null	96.59	Std_D.1	116.00829:1316561 117.01164:234066 118.015:32740		10093	0	0	0	5933	0	0	0	0	49499	0	0	9267	0	0	27964	6712	0
982	4.787	116.01744	Unknown	[M-H]-	ion correlated with 11349; ion correlated with 6874; ion correlated with 2327; ion correlated with 11514; ion correlated with 5381; ion correlated with 9350; ion correlated with 515; similar chromatogram in higher mz_2327; similar chromatogram in higher mz_3657; similar chromatogram in higher mz_10654; similar chromatogram in higher mz_11366	0.004	FALSE	null	null	null	null	null	null	999	FALSE	FALSE	FALSE		FALSE	FALSE	null	null	null	null	null	null	null	15.58	Std_E.2	116.01744:957854 117.02079:357920 118.02415:70933		0	0	0	0	0	0	0	0	0	0	0	25258	0	0	0	0	0	0
983	12.217	116.01755	Unknown	[M-H]-		0.004	FALSE	null	null	null	null	null	null	999	FALSE	FALSE	FALSE		FALSE	FALSE	null	null	null	null	null	null	null	10.16	Std_E.2	116.01755:620845 117.0209:410955 118.02426:19765		0	0	0	0	3756	0	0	0	0	49831	0	0	0	0	0	0	5924	89334
984	7.596	116.0177	Unknown	[M-H]-	similar chromatogram in higher mz_7427; similar chromatogram in higher mz_17408; similar chromatogram in higher mz_2903; similar chromatogram in higher mz_3004; similar chromatogram in higher mz_18910; similar chromatogram in higher mz_16571; similar chromatogram in higher mz_4063; similar chromatogram in higher mz_11568; similar chromatogram in higher mz_14590; similar chromatogram in higher mz_…	0.018	FALSE	null	null	null	null	null	null	999	FALSE	FALSE	FALSE		FALSE	FALSE	null	null	null	null	null	null	null	22.72	Std_D.2	116.0177:1989512 117.02105:495745 118.02441:43020		0	0	36703	1562299	0	857694	0	0	3507	374497	0	0	7215	0	0	0	5163	32965
985	27.358	116.02541	Unknown	[M+Na-2H]-	ion correlated with 3194; ion correlated with 4559; ion correlated with 2276; ion correlated with 3879; ion correlated with 4669; ion correlated with 2909; ion correlated with 4330; ion correlated with 4458; ion correlated with 1932; ion correlated with 1669; ion correlated with 3023; adduct linked to 217_[M-H]-	0.623	FALSE	null	null	null	null	null	null	999	FALSE	FALSE	FALSE		FALSE	FALSE	null	null	null	null	null	null	null	8.62	Std_F.2	116.02541:999740 117.02876:1483770 118.03212:515233		44376	359916	482089	418777	17291	573773	502831	346562	580680	434210	362497	414655	35233	521343	433103	54213	26804	639573
986	6.901	116.02542	Unknown	[M-H]-		0.055	FALSE	null	null	null	null	null	null	999	FALSE	FALSE	FALSE		FALSE	FALSE	null	null	null	null	null	null	null	3.38	3559	116.02542:351512 117.02877:747188 118.03213:978781		4636	23605	50533	41982	16234	43562	206356	43847	174954	48097	88846	45007	4984	121893	122803	5943	13972	126829
987	3.476	116.02547	Unknown	[M-H]-		0.018	FALSE	null	null	null	null	null	null	999	FALSE	FALSE	FALSE		FALSE	FALSE	null	null	null	null	null	null	null	4.3	107	116.02547:387385 117.02882:734170 118.03218:395786		0	59746	72223	32848	6326	94029	89523	70824	189065	70766	387385	83762	3756	120226	84191	0	0	63039
988	1.626	116.0256	Unknown	[M-H]-		0.026	FALSE	null	null	null	null	null	null	999	FALSE	FALSE	FALSE		FALSE	FALSE	null	null	null	null	null	null	null	4.74	3463	116.0256:559910 117.02895:1193854 118.03231:853629		4714	76884	170942	64193	5232	108892	162282	108776	257252	81794	157311	84217	3384	135498	94616	6507	6702	145745
989	29.957	116.02571	Unknown	[M+Na-2H]-	adduct linked to 216_[M-H]-	0.051	FALSE	null	null	null	null	null	null	999	FALSE	FALSE	FALSE		FALSE	FALSE	null	null	null	null	null	null	null	4.63	QC_5.2	116.02571:443839 117.02906:608961 118.03242:991235		0	60565	108351	68863	5849	119442	101280	80955	125256	94565	84699	102843	5046	119958	140823	4857	3885	163277
990	9.796	116.03497	Acetylglycine	[M-H]-	similar chromatogram in higher mz_7577; similar chromatogram in higher mz_8207; similar chromatogram in higher mz_11926; similar chromatogram in higher mz_6803; similar chromatogram in higher mz_4036; similar chromatogram in higher mz_2295	0.502	TRUE	9.804	116.0351	null	null	null	null	annotated by user-defined text library	TRUE	TRUE	FALSE		FALSE	FALSE	null	null	99.9	100	null	null	null	28.1	MSMS_neg.1	116.03495:441399 117.0383:0 118.04166:12904	60.9931:9985 61.83021:2501 72.04546:2684 72.96947:4083 73.02921:6585 74.02424:11346 84.72823:3174 92.07464:4367 94.92893:3176 97.9309:6655 99.92516:482972 100.27663:3231 103.89761:2500 114.93393:20487 115.07665:3044	227319	70832	156732	395270	195186	1466924	102905	133988	86727	731739	435053	471674	308367	324032	85837	447186	1180715	405181
991	14.371	116.03498	Unknown	[M-H]-		0.326	FALSE	null	null	null	null	null	null	999	FALSE	FALSE	FALSE		FALSE	FALSE	null	null	null	null	null	null	null	12.13	Std_G.1	116.03498:4105113 117.03833:201405 118.04169:13234		156734	600222	1000964	799273	196166	502343	475649	455071	495916	816959	411350	1127508	178890	870493	554048	203239	195247	463828
992	21.286	116.03508	Unknown	[M-H]-		0.018	FALSE	null	null	null	null	null	null	999	FALSE	FALSE	FALSE		FALSE	FALSE	null	null	null	null	null	null	null	2.55	2967	116.03508:389573 117.03843:0 118.04179:58110		35852	239257	254552	308659	41154	272566	197410	201290	173784	278183	198677	264461	34810	210006	159784	38381	48183	215316
993	16.398	116.0351	Unknown	[M-H]-		0.022	FALSE	null	null	null	null	null	null	999	FALSE	FALSE	FALSE		FALSE	FALSE	null	null	null	null	null	null	null	3.56	QC_8.2	116.0351:608554 117.03845:0 118.04181:107253		0	285602	342831	272683	0	263430	266913	268290	206336	286634	209137	329354	0	249427	216605	0	0	230370
994	27.279	116.03545	w/o MS2:N-Acetylglycine; LC-ESI-QTOF; MS2; CE	[M-H]-		0.106	FALSE	null	116.03532	C4H7NO3	N-acyl-alpha amino acids	OKJIRPAQVSHGFK-UHFFFAOYSA-N	CC(O)=NCC(O)=O	530	FALSE	TRUE	FALSE		FALSE	FALSE	null	null	99.9	null	null	null	null	5.07	QC_0.2	116.03545:527404 117.0388:194626 118.04216:738684		115577	366858	319251	385809	124789	341329	358953	328205	351084	398106	302169	363320	55458	425236	301101	132931	111455	361298
995	15.432	116.04618	w/o MS2:Glycocyamine; LC-ESI-QTOF; MS2; CE	[M-H]-	adduct linked to 1926_[M+Na-2H]-; similar chromatogram in higher mz_1213; similar chromatogram in higher mz_2615; similar chromatogram in higher mz_4695; similar chromatogram in higher mz_8478; similar chromatogram in higher mz_9710; similar chromatogram in higher mz_11929	0.007	FALSE	null	116.04655	C3H7N3O2	Alpha amino acids and derivatives	BPMFZUMJYQTVII-UHFFFAOYSA-N	NC(=N)NCC(O)=O	530	FALSE	TRUE	FALSE		FALSE	FALSE	null	null	99.3	null	null	null	null	113.43	Std_H.1	116.04618:3349806 117.04953:187018 118.05289:78163		0	76513	97769	200955	0	136986	79551	96678	81593	120591	93295	136152	130328	106705	110760	0	0	119407
996	10.639	116.05054	Unknown	[M-H]-		0.018	FALSE	null	null	null	null	null	null	999	FALSE	FALSE	FALSE		FALSE	FALSE	null	null	null	null	null	null	null	8.69	9319	116.05054:325312 117.05389:0 118.05725:0		8473	0	0	0	6487	0	0	0	0	0	0	0	10419	0	0	3685	86318	0
997	5.54	116.05061	Unknown	[M-H]-		0.004	FALSE	null	null	null	null	null	null	999	FALSE	FALSE	FALSE		FALSE	FALSE	null	null	null	null	null	null	null	45.69	Std_D.2	116.05061:2036013 117.05396:507027 118.05732:14989		0	0	0	0	0	0	0	0	0	0	38634	30618	21809	0	0	0	12732	0
998	7.904	116.05062	Unknown	[M-H]-	ion correlated with 1160; ion correlated with 4280; ion correlated with 4707; similar chromatogram in higher mz_1240; similar chromatogram in higher mz_13387; similar chromatogram in higher mz_19146; similar chromatogram in higher mz_4377	0.015	FALSE	null	null	null	null	null	null	999	FALSE	FALSE	FALSE		FALSE	FALSE	null	null	null	null	null	null	null	249.25	Std_D.2	116.05062:48908068 117.05397:8448435 118.05733:18433		533	0	0	0	385	0	51913	35240	37584	0	0	0	6040	0	0	827	42070	35632
999	14.848	116.07162	w/o MS2:L-Norvaline; LC-ESI-QTOF; MS2; CE	[M-H]-	similar chromatogram in higher mz_2978; similar chromatogram in higher mz_2915	0.264	FALSE	null	116.0717	C5H11NO2	L-alpha-amino acids	SNDPXSYFESPGGJ-BYPYZUCNSA-N	CCC[C@H](N)C(O)=O	530	FALSE	TRUE	FALSE		FALSE	FALSE	null	null	100	null	null	null	null	26.99	Std_B.2	116.07162:10953621 117.07497:692356 118.07833:0		0	102542	77473	673938	14015	3005632	435757	23549	22608	566936	39267	384201	0	209433	30714	188237	1732441	129540
[truncated: 20,535 more rows]
[truncated: 263 more columns]
