# Supplementary material for: Multi-omics biomarkers of endothelial dysregulation preceding chronic lung allograft dysfunction: A prospective cohort study
Source: PLoS Med. 2026 Jun 23;23(6):e1004725. doi: 10.1371/journal.pmed.1004725 (PMC13289948; doi:10.1371/journal.pmed.1004725)
Supplement: S5 Table — (CSV) [file pmed.1004725.s013.csv]

																															Class	Sample	Sample	Sample	Sample	Sample	Sample	Sample	Sample	Sample	Sample	Sample	Sample	Sample	Sample	Sample	Sample	Sample	Sample
																															File type	Sample	Sample	Sample	Sample	Sample	Sample	Sample	Sample	Sample	Sample	Sample	Sample	Sample	Sample	Sample	Sample	Sample	Sample
																															Injection order	1	2	3	4	5	6	7	8	9	10	11	12	13	14	15	16	17	18
																															Batch ID	1	1	1	1	1	1	1	1	1	1	1	1	1	1	1	1	1	1
Alignment ID	Average Rt(min)	Average Mz	Metabolite name	Adduct type	Post curation result	Fill %	MS/MS assigned	Reference RT	Reference m/z	Formula	Ontology	INCHIKEY	SMILES	Annotation tag (VS1.0)	RT matched	m/z matched	MS/MS matched	Comment	Manually modified for quantification	Manually modified for annotation	Isotope tracking parent ID	Isotope tracking weight number	Total score	RT similarity	Dot product	Reverse dot product	Fragment presence %	S/N average	Spectrum reference file name	MS1 isotopic spectrum	MS/MS spectrum	10	10055	10071	10087	1025	10311	1039	10455	1055	10583	107	10711	10807	1087	1121	113	1135	1169
0	20.79	199.96986	Unknown	[M+H]+	ion correlated with 1122; similar chromatogram in higher mz_182; similar chromatogram in higher mz_183; similar chromatogram in higher mz_8693	0.04	FALSE	null	null	null	null	null	null	999	FALSE	FALSE	FALSE		FALSE	FALSE	null	null	null	null	null	null	null	5061.51	QC_10.2	199.96986:438365 200.97321:0 201.97657:0		0	0	0	0	0	0	0	0	0	0	10344	0	123958	53427	0	0	0	0
1	14.961	200.07167	Unknown	[M+H]+		0.025	FALSE	null	null	null	null	null	null	999	FALSE	FALSE	FALSE		FALSE	FALSE	null	null	null	null	null	null	null	6.88	QC_4.2	200.07167:273573 201.07502:0 202.07838:0		0	0	27815	0	14837	0	0	0	0	0	0	0	0	0	0	0	0	11756
2	0.728	200.09959	Unknown	[M+H]+	ion correlated with 1359; similar chromatogram in higher mz_225; similar chromatogram in higher mz_2895; similar chromatogram in higher mz_134; similar chromatogram in higher mz_6871; similar chromatogram in higher mz_7316	0.414	FALSE	null	null	null	null	null	null	999	FALSE	FALSE	FALSE		FALSE	FALSE	null	null	null	null	null	null	null	9.53	1305	200.09959:1375670 201.10294:54551 202.1063:0		231655	0	114663	0	11229	208807	182408	0	129756	0	300852	0	0	460139	83524	0	165342	110290
3	1.066	200.10413	Unknown	[M+H]+	ion correlated with 1928; ion correlated with 893	0.068	FALSE	null	null	null	null	null	null	999	FALSE	FALSE	FALSE		FALSE	FALSE	null	null	null	null	null	null	null	62.25	Blank_13.2	200.10413:10058220 201.10748:0 202.11084:1369507		563225	0	89272	19518	6273	148400	149564	20668	99692	0	231027	33462	0	333799	18484	20005	134556	26949
4	24.761	200.13557	Unknown	[M+H]+	similar chromatogram in higher mz_12; similar chromatogram in higher mz_1333; similar chromatogram in higher mz_1337; similar chromatogram in higher mz_1342; similar chromatogram in higher mz_2753; similar chromatogram in higher mz_5699; similar chromatogram in higher mz_8320	0.05	FALSE	null	null	null	null	null	null	999	FALSE	FALSE	FALSE		FALSE	FALSE	null	null	null	null	null	null	null	5.76	6039	200.13557:596888 201.13892:0 202.14228:0		271	410418	2876	0	454	0	2191	1633	0	0	0	0	0	0	5661	0	0	13918
5	14.512	200.16418	Unknown	[M+H]+		0.072	FALSE	null	null	null	null	null	null	999	FALSE	FALSE	FALSE		FALSE	FALSE	null	null	null	null	null	null	null	1.81	2363	200.16418:390376 201.16753:0 202.17089:0		13102	239328	219506	162354	20198	155693	217069	204195	231342	161898	197639	225142	167391	130540	0	236284	248084	0
6	1.229	200.16438	Unknown	[M+H]+		0.349	FALSE	null	null	null	null	null	null	999	FALSE	FALSE	FALSE		FALSE	FALSE	null	null	null	null	null	null	null	17.74	6407	200.16438:9611350 201.16773:1926248 202.17109:0		8626	2092993	394718	495392	16443	102685	4065526	174155	1061715	136164	656156	1965291	365605	3792206	948420	139162	121309	10854
7	9.514	200.16444	Unknown	[M+H]+	similar chromatogram in higher mz_4781	0.45	FALSE	null	null	null	null	null	null	999	FALSE	FALSE	FALSE		FALSE	FALSE	null	null	null	null	null	null	null	10.52	5639	200.16444:7749736 201.16779:1037631 202.17115:0		22720	489427	1509251	410807	12756	433956	601473	1926978	479718	1044579	386570	1962751	1188222	764330	17671	1349154	270742	13347
8	8.858	200.16463	Unknown	[M+H]+	similar chromatogram in higher mz_1740; similar chromatogram in higher mz_1656; similar chromatogram in higher mz_1936	0.363	FALSE	null	null	null	null	null	null	999	FALSE	FALSE	FALSE		FALSE	FALSE	null	null	null	null	null	null	null	7.96	6151	200.16463:5691933 201.16798:688818 202.17134:138090		13842	331544	987872	380708	16538	415240	694994	1318858	462790	639154	344625	1494889	744026	639077	8284	813310	229039	10980
9	6.655	200.17239	Unknown	[M+H]+	ion correlated with 1490; ion correlated with 2131; similar chromatogram in higher mz_2886	0.371	FALSE	null	null	null	null	null	null	999	FALSE	FALSE	FALSE		FALSE	FALSE	null	null	null	null	null	null	null	5.6	3863	200.17239:4160885 201.17574:230501 202.1791:0		65457	892604	425088	317058	60953	374867	567828	535472	588870	234635	434433	350859	332904	398777	52105	981138	581229	51894
10	13.592	200.20081	Unknown	[M+H]+		0.288	FALSE	null	null	null	null	null	null	999	FALSE	FALSE	FALSE		FALSE	FALSE	null	null	null	null	null	null	null	3.83	6407	200.20081:1723256 201.20416:0 202.20752:0		47390	306954	239975	369240	78642	344163	367167	342315	359096	287194	321396	398248	356478	321341	64758	382358	185669	71603
11	4.441	200.20085	Unknown	[M+H]+	similar chromatogram in higher mz_6723	0.856	FALSE	null	null	null	null	null	null	999	FALSE	FALSE	FALSE		FALSE	FALSE	null	null	null	null	null	null	null	19.11	5223	200.20085:7004489 201.2042:829507 202.20756:0		553783	3553504	2964692	2262800	157706	2943595	2951228	2547268	3318112	2625276	1500036	2939237	3473564	2616267	178905	2597065	2303933	149162
12	24.761	200.29839	Unknown	[M+H]+	ion correlated with 1333; similar chromatogram in higher mz_981	0.147	FALSE	null	null	null	null	null	null	999	FALSE	FALSE	FALSE		FALSE	FALSE	null	null	null	null	null	null	null	3748.43	10583	200.29839:1526180 201.30174:0 202.3051:0		0	870948	0	1233238	0	289924	36760	0	0	1526180	0	0	373637	0	0	0	0	0
13	14.938	200.33266	Unknown	[M+H]+	ion correlated with 1332; similar chromatogram in higher mz_1332	0.079	FALSE	null	null	null	null	null	null	999	FALSE	FALSE	FALSE		FALSE	FALSE	null	null	null	null	null	null	null	4886.58	QC_2.2	200.33266:767599 201.33601:0 202.33937:0		0	0	0	0	0	0	0	0	0	0	0	0	0	0	0	0	0	0
14	24.978	200.41943	Unknown	[M+H]+	ion correlated with 1331; similar chromatogram in higher mz_61; similar chromatogram in higher mz_1053; similar chromatogram in higher mz_5662; similar chromatogram in higher mz_8425	0.065	FALSE	null	null	null	null	null	null	999	FALSE	FALSE	FALSE		FALSE	FALSE	null	null	null	null	null	null	null	4572.84	10583	200.41943:747426 201.42278:0 202.42614:0		0	152882	0	550047	0	462761	0	0	0	747426	0	0	598036	0	0	0	0	0
15	20.963	200.43118	Unknown	[M+H]+	similar chromatogram in higher mz_8059; similar chromatogram in higher mz_506	0.086	FALSE	null	null	null	null	null	null	999	FALSE	FALSE	FALSE		FALSE	FALSE	null	null	null	null	null	null	null	3359.59	5479	200.43118:456187 201.43453:0 202.43789:0		0	344090	0	0	0	156873	0	0	0	0	0	0	0	0	0	0	0	0
16	14.929	200.46619	Unknown	[M+H]+	ion correlated with 727; ion correlated with 1330; similar chromatogram in higher mz_1330; similar chromatogram in higher mz_7689	0.043	FALSE	null	null	null	null	null	null	999	FALSE	FALSE	FALSE		FALSE	FALSE	null	null	null	null	null	null	null	6540.03	QC_7.2	200.46619:545008 201.46954:0 202.4729:0		7360	0	0	0	18975	0	0	0	0	0	0	0	0	0	0	0	0	0
17	0.926	200.67354	Unknown	[M+H]+	similar chromatogram in higher mz_1494	0.004	FALSE	null	null	null	null	null	null	999	FALSE	FALSE	FALSE		FALSE	FALSE	null	null	null	null	null	null	null	113848.19	4279	200.67354:5692409 201.67689:0 202.68025:0		0	0	0	0	0	0	0	0	0	0	0	0	0	31984	0	0	0	0
18	0.94	200.69687	Unknown	[M+H]+	similar chromatogram in higher mz_3771	0.011	FALSE	null	null	null	null	null	null	999	FALSE	FALSE	FALSE		FALSE	FALSE	null	null	null	null	null	null	null	82780.79	6103	200.69687:7623492 201.70022:0 202.70358:0		0	0	0	0	0	0	0	0	0	0	0	0	2120167	0	0	0	0	0
19	23.039	200.71278	Unknown	[M+H]+	similar chromatogram in higher mz_793; similar chromatogram in higher mz_794; similar chromatogram in higher mz_795; similar chromatogram in higher mz_796; similar chromatogram in higher mz_1327; similar chromatogram in higher mz_7223; similar chromatogram in higher mz_7264; similar chromatogram in higher mz_8696	0.083	FALSE	null	null	null	null	null	null	999	FALSE	FALSE	FALSE		FALSE	FALSE	null	null	null	null	null	null	null	4225.03	4535	200.71278:451487 201.71613:0 202.71949:0		0	0	0	0	6253	0	0	449994	0	0	0	0	0	0	0	0	0	0
20	0.936	200.71889	Unknown	[M+H]+	similar chromatogram in higher mz_1498; similar chromatogram in higher mz_260	0.007	FALSE	null	null	null	null	null	null	999	FALSE	FALSE	FALSE		FALSE	FALSE	null	null	null	null	null	null	null	22271.14	6503	200.71889:5043594 201.72224:0 202.7256:0		0	0	0	0	0	0	0	0	66818	0	0	0	0	0	0	0	0	0
21	12.681	200.75021	Unknown	[M+H]+		0.022	FALSE	null	null	null	null	null	null	999	FALSE	FALSE	FALSE		FALSE	FALSE	null	null	null	null	null	null	null	3070.93	QC_2.2	200.75021:271279 201.75356:0 202.75692:0		0	0	0	0	0	0	0	0	0	0	0	0	0	0	0	0	0	0
22	0.947	200.76538	Unknown	[M+H]+	similar chromatogram in higher mz_397; similar chromatogram in higher mz_1456	0.004	FALSE	null	null	null	null	null	null	999	FALSE	FALSE	FALSE		FALSE	FALSE	null	null	null	null	null	null	null	151.05	4791	200.76538:6242978 201.76873:0 202.77209:0		0	0	0	0	0	0	0	0	274604	0	0	0	0	0	0	0	0	0
23	0.964	200.78172	Unknown	[M+H]+	similar chromatogram in higher mz_260; similar chromatogram in higher mz_1458	0.004	FALSE	null	null	null	null	null	null	999	FALSE	FALSE	FALSE		FALSE	FALSE	null	null	null	null	null	null	null	120485.91	3783	200.78172:6024296 201.78507:0 202.78843:0		0	0	0	0	0	0	1495386	0	0	0	0	0	0	0	0	0	0	0
24	22.738	200.7843	Unknown	[M+H]+		0.05	FALSE	null	null	null	null	null	null	999	FALSE	FALSE	FALSE		FALSE	FALSE	null	null	null	null	null	null	null	3728.26	10807	200.7843:545880 201.78765:0 202.79101:0		0	0	0	40621	0	504167	0	477432	0	0	0	12456	545880	0	0	0	0	0
25	0.908	200.81282	Unknown	[M+H]+		0.004	FALSE	null	null	null	null	null	null	999	FALSE	FALSE	FALSE		FALSE	FALSE	null	null	null	null	null	null	null	230.04	949	200.81282:5307832 201.81617:0 202.81953:0		0	0	0	0	3263	0	0	0	0	1686402	0	0	0	0	0	0	0	0
26	1.042	200.85899	Unknown	[M+H]+	similar chromatogram in higher mz_4733	0.482	FALSE	null	null	null	null	null	null	999	FALSE	FALSE	FALSE		FALSE	FALSE	null	null	null	null	null	null	null	58272.82	4823	200.85899:37370820 201.86234:0 202.8657:3054611		26540506	34731956	35127872	25152508	25565562	22682378	31833686	32814012	35071564	18940382	32470162	40999608	21214156	29046366	17856912	32757186	35685824	23560720
27	0.894	200.85905	Unknown	[M+H]+	similar chromatogram in higher mz_1008; similar chromatogram in higher mz_1039; similar chromatogram in higher mz_1083; similar chromatogram in higher mz_1883; similar chromatogram in higher mz_1920; similar chromatogram in higher mz_1949; similar chromatogram in higher mz_1976; similar chromatogram in higher mz_2040; similar chromatogram in higher mz_2752; similar chromatogram in higher mz_2795;…	0.471	FALSE	null	null	null	null	null	null	999	FALSE	FALSE	FALSE		FALSE	FALSE	null	null	null	null	null	null	null	79980.58	10711	200.85905:40438952 201.8624:0 202.86576:4218978		26709880	34584104	35534728	25195606	25664078	22524792	31812454	32729940	34716404	18949426	32723650	40438952	21180348	29122744	17863126	32588716	35448504	23849222
28	4.058	201.08881	Unknown	[M+H]+	similar chromatogram in higher mz_1261	0.14	FALSE	null	null	null	null	null	null	999	FALSE	FALSE	FALSE		FALSE	FALSE	null	null	null	null	null	null	null	9.4	1039	201.08881:4413715 202.09216:449981 203.09552:0		46875	138878	31077	93004	46240	0	4413715	0	100609	0	0	25981	0	147152	42661	0	404829	47972
29	12.719	201.10979	Unknown	[M+H]+		0.309	FALSE	null	null	null	null	null	null	999	FALSE	FALSE	FALSE		FALSE	FALSE	null	null	null	null	null	null	null	3.69	1383	201.10979:714724 202.11314:0 203.1165:0		24378	459227	501632	539199	19950	431947	569782	503230	541970	442738	641017	596073	290754	699774	60847	593704	483103	32889
30	2.28	201.16402	Unknown	[M+H]+		0.201	FALSE	null	null	null	null	null	null	999	FALSE	FALSE	FALSE		FALSE	FALSE	null	null	null	null	null	null	null	7.88	4535	201.16402:817124 202.16737:0 203.17073:0		166730	190079	151060	139746	273006	192285	48102	97274	80607	0	98371	103059	252753	60885	144260	0	40284	69516
31	12.411	201.73177	Unknown	[M+H]+		0.004	FALSE	null	null	null	null	null	null	999	FALSE	FALSE	FALSE		FALSE	FALSE	null	null	null	null	null	null	null	2483.63	QC_2.2	201.73177:124182 202.73512:0 203.73848:0		0	0	0	0	0	0	0	0	0	0	0	0	0	0	0	0	0	0
32	13.368	201.94815	Unknown	[M+H]+	similar chromatogram in higher mz_39	0.457	FALSE	null	null	null	null	null	null	999	FALSE	FALSE	FALSE		FALSE	FALSE	null	null	null	null	null	null	null	22973.72	2363	201.94815:3040642 202.9515:0 203.95486:0		0	24180	1459283	0	0	675048	1150931	308268	1334932	0	1144788	943697	1958367	727050	0	937623	0	0
33	1.267	202.04353	Unknown	[M+H]+		0.004	FALSE	null	null	null	null	null	null	999	FALSE	FALSE	FALSE		FALSE	FALSE	null	null	null	null	null	null	null	455.48	5479	202.04353:16942846 203.04688:1504063 204.05024:0		0	0	0	0	0	0	0	0	0	0	0	0	0	0	2499	0	0	0
34	13.375	202.1118	Unknown	[M+H]+	similar chromatogram in higher mz_2215; similar chromatogram in higher mz_1994	0.669	FALSE	null	null	null	null	null	null	999	FALSE	FALSE	FALSE		FALSE	FALSE	null	null	null	null	null	null	null	31.3	137	202.1118:8434044 203.11515:0 204.11851:0		10947	306669	3959366	32970	27227	2311224	4034877	2248276	2591222	197631	2772113	6508519	4178950	5296778	13338	3052136	30669	13094
35	0.939	202.17989	w/o MS2:NAE 9:0	[M+H]+		0.151	FALSE	3.5	202.18021	C11H23NO2	NAE	QWJKOSGGYVUJBP-UHFFFAOYSA-N	O=C(NCCO)CCCCCCCC	530	FALSE	TRUE	FALSE		FALSE	FALSE	null	null	99.4	41.1	null	null	null	81.78	Blank_13.2	202.17989:12661964 203.18324:1059714 204.1866:0		18172	2398026	17560	59166	3265686	33996	18252	26097	28553	24554	13254	7395844	2804208	154048	25766	52538	16099	20288
36	30.621	202.22749	Unknown	[M+H]+	similar chromatogram in higher mz_602	0.572	FALSE	null	null	null	null	null	null	999	FALSE	FALSE	FALSE		FALSE	FALSE	null	null	null	null	null	null	null	20.57	453	202.22749:1824076 203.23084:1321110 204.2342:0		6462	907533	495274	712707	5635	951439	1015976	1084074	1129194	823316	1121289	800926	1188810	907846	4286	734287	952883	4684
37	23.052	202.24612	Unknown	[M+H]+	similar chromatogram in higher mz_49; similar chromatogram in higher mz_797; similar chromatogram in higher mz_8125	0.173	FALSE	null	null	null	null	null	null	999	FALSE	FALSE	FALSE		FALSE	FALSE	null	null	null	null	null	null	null	10.39	5655	202.24612:1394842 203.24947:0 204.25283:0		0	207786	586114	0	0	128962	0	0	0	0	339730	0	50752	0	1417	0	0	0
38	22.722	202.29919	Unknown	[M+H]+	similar chromatogram in higher mz_40; similar chromatogram in higher mz_1328	0.05	FALSE	null	null	null	null	null	null	999	FALSE	FALSE	FALSE		FALSE	FALSE	null	null	null	null	null	null	null	3006.75	10311	202.29919:855596 203.30254:0 204.3059:0		0	0	0	346345	0	855596	0	0	0	0	0	0	718517	0	0	0	0	0
39	13.374	202.40759	Unknown	[M+H]+	similar chromatogram in higher mz_5747; similar chromatogram in higher mz_43; similar chromatogram in higher mz_1005; similar chromatogram in higher mz_3320	0.687	FALSE	null	null	null	null	null	null	999	FALSE	FALSE	FALSE		FALSE	FALSE	null	null	null	null	null	null	null	44739.48	Blank_1.2	202.40759:5922427 203.41094:0 204.4143:0		33118	698521	3105376	115519	0	1616609	2504180	1728595	2137664	129284	2163809	4597800	2827839	3813371	0	1971664	0	0
40	23.038	202.44734	Unknown	[M+H]+	similar chromatogram in higher mz_793; similar chromatogram in higher mz_796	0.032	FALSE	null	null	null	null	null	null	999	FALSE	FALSE	FALSE		FALSE	FALSE	null	null	null	null	null	null	null	5265.66	QC_7.2	202.44734:367441 203.45069:0 204.45405:0		0	0	0	0	0	0	0	0	0	0	0	0	0	0	0	0	0	0
41	23.058	202.49911	Unknown	[M+H]+	similar chromatogram in higher mz_49; similar chromatogram in higher mz_7198; similar chromatogram in higher mz_7214; similar chromatogram in higher mz_7265; similar chromatogram in higher mz_7372; similar chromatogram in higher mz_7742; similar chromatogram in higher mz_8690; similar chromatogram in higher mz_8607	0.637	FALSE	null	null	null	null	null	null	999	FALSE	FALSE	FALSE		FALSE	FALSE	null	null	null	null	null	null	null	13543.99	Blank_1.2	202.49911:2620432 203.50246:0 204.50582:0		0	883652	1864869	406734	0	812992	211011	79780	263320	0	1230925	32474	554811	0	0	236538	224891	0
42	23.028	202.5724	Unknown	[M+H]+		0.014	FALSE	null	null	null	null	null	null	999	FALSE	FALSE	FALSE		FALSE	FALSE	null	null	null	null	null	null	null	3288.95	QC_3.2	202.5724:223414 203.57575:0 204.57911:0		0	0	0	0	0	0	0	0	0	0	0	0	0	0	0	0	0	0
43	13.375	202.57249	Unknown	[M+H]+	similar chromatogram in higher mz_4606; similar chromatogram in higher mz_2320	0.701	FALSE	null	null	null	null	null	null	999	FALSE	FALSE	FALSE		FALSE	FALSE	null	null	null	null	null	null	null	115705.58	137	202.57249:19847406 203.57584:0 204.5792:0		0	1073137	8064752	1153333	0	4873290	7627514	4748502	5805052	395680	5956586	14969351	7736297	11243938	0	5725526	0	0
44	23.028	202.6479	Unknown	[M+H]+		0.004	FALSE	null	null	null	null	null	null	999	FALSE	FALSE	FALSE		FALSE	FALSE	null	null	null	null	null	null	null	3370.71	QC_2.2	202.6479:168535 203.65125:0 204.65461:0		0	0	0	0	0	0	0	0	0	0	0	0	0	0	0	0	0	0
45	20.216	202.73555	Unknown	[M+H]+	similar chromatogram in higher mz_871; similar chromatogram in higher mz_46; similar chromatogram in higher mz_48; similar chromatogram in higher mz_510	0.04	FALSE	null	null	null	null	null	null	999	FALSE	FALSE	FALSE		FALSE	FALSE	null	null	null	null	null	null	null	4663.91	QC_2.2	202.73555:334867 203.7389:0 204.74226:0		0	0	0	0	0	0	0	30706	0	0	0	0	150720	0	0	0	0	0
46	20.213	202.85507	Unknown	[M+H]+		0.025	FALSE	null	null	null	null	null	null	999	FALSE	FALSE	FALSE		FALSE	FALSE	null	null	null	null	null	null	null	2714.45	QC_7.2	202.85507:288348 203.85842:0 204.86178:0		0	0	171933	0	0	130441	0	0	0	0	0	0	0	0	0	0	13171	0
47	0.868	202.85617	Unknown	[M+H]+	similar chromatogram in higher mz_1039; similar chromatogram in higher mz_1254; similar chromatogram in higher mz_1277; similar chromatogram in higher mz_1566; similar chromatogram in higher mz_1621; similar chromatogram in higher mz_1932; similar chromatogram in higher mz_2983; similar chromatogram in higher mz_3282; similar chromatogram in higher mz_3840; similar chromatogram in higher mz_4265;…	0.482	FALSE	null	null	null	null	null	null	999	FALSE	FALSE	FALSE		FALSE	FALSE	null	null	null	null	null	null	null	54496.78	2935	202.85617:4486498 203.85952:0 204.86288:0		1417918	3342744	3529341	2448846	2528936	1935568	3177589	2663701	4120790	1098632	3283613	4463942	2448077	3054912	1165550	3012249	3364680	3126176
48	20.207	202.97395	Unknown	[M+H]+		0.011	FALSE	null	null	null	null	null	null	999	FALSE	FALSE	FALSE		FALSE	FALSE	null	null	null	null	null	null	null	1994.88	QC_2.2	202.97395:298716 203.9773:0 204.98066:0		4652	0	0	0	0	0	0	0	0	0	0	0	0	0	6998	0	0	0
49	23.122	202.99158	Unknown	[M+H]+		0.435	FALSE	null	null	null	null	null	null	999	FALSE	FALSE	FALSE		FALSE	FALSE	null	null	null	null	null	null	null	4247.82	6183	202.99158:550844 203.99493:0 204.99829:0		0	353069	459340	58306	0	138574	102157	0	100318	0	385858	0	102828	26326	0	86597	0	5069
50	0.951	203.05241	Unknown	[M+H]+	similar chromatogram in higher mz_1308	0.45	FALSE	null	null	null	null	null	null	999	FALSE	FALSE	FALSE		FALSE	FALSE	null	null	null	null	null	null	null	220.42	183	203.05241:44093736 204.05576:2806355 205.05912:0		146440	6909868	9062310	24356538	12244709	25313016	10025739	5568054	4004841	17469184	22285988	1647760	22106806	23988816	272322	13574855	4640898	21127112
51	1.09	203.05263	Unknown	[M+H]+	similar chromatogram in higher mz_3983; similar chromatogram in higher mz_5041	0.565	FALSE	null	null	null	null	null	null	999	FALSE	FALSE	FALSE		FALSE	FALSE	null	null	null	null	null	null	null	2737.31	3959	203.05263:166190336 204.05598:9477343 205.05934:4040920		16708687	6909868	5623356	24369528	14127543	25300324	10025739	5568054	3423240	17506968	22274506	1841955	22106806	23914216	9956495	9734793	4474130	17915642
52	28.303	203.07053	Unknown	[M+H]+		0.032	FALSE	null	null	null	null	null	null	999	FALSE	FALSE	FALSE		FALSE	FALSE	null	null	null	null	null	null	null	3.81	QC_4.1	203.07053:5226346 204.07388:492548 205.07724:298557		4294788	0	0	0	5259403	0	0	0	0	0	0	0	0	0	4312678	0	0	4814867
53	30.509	203.07056	Unknown	[M+H]+		0.079	FALSE	null	null	null	null	null	null	999	FALSE	FALSE	FALSE		FALSE	FALSE	null	null	null	null	null	null	null	11.05	5129	203.07056:5278780 204.07391:487999 205.07727:353823		4565658	20903	38990	24308	4449880	31954	47162	36607	29888	27905	31580	32340	37480	30775	4775555	43680	35482	4560869
54	23.168	203.0706	Unknown	[M+H]+		0.144	FALSE	null	null	null	null	null	null	999	FALSE	FALSE	FALSE		FALSE	FALSE	null	null	null	null	null	null	null	4.61	4009	203.0706:5118563 204.07395:443665 205.07731:413096		3178500	0	0	0	2835740	0	0	0	0	0	0	0	0	0	3265568	0	0	4169508
55	8.571	203.07253	Unknown	[M+H]+	similar chromatogram in higher mz_949; similar chromatogram in higher mz_1827; similar chromatogram in higher mz_2953; similar chromatogram in higher mz_586; similar chromatogram in higher mz_3232; similar chromatogram in higher mz_6497; similar chromatogram in higher mz_3425; similar chromatogram in higher mz_69; similar chromatogram in higher mz_3591; similar chromatogram in higher mz_3679; sim…	0.252	FALSE	null	null	null	null	null	null	999	FALSE	FALSE	FALSE		FALSE	FALSE	null	null	null	null	null	null	null	8.5	5479	203.07253:4243718 204.07588:20335836 205.07924:2715837		770716	0	17387	0	834475	46701	0	0	0	0	0	38070	184976	0	775652	0	10336	646920
56	24.706	203.10605	Unknown	[M+H]+		0.18	FALSE	null	null	null	null	null	null	999	FALSE	FALSE	FALSE		FALSE	FALSE	null	null	null	null	null	null	null	10.42	4263	203.10605:870117 204.1094:0 205.11276:0		177366	549201	52242	0	146705	0	73562	32000	57192	0	0	38969	0	43850	169435	0	29246	162878
57	3.819	203.10672	Unknown	[M+H]+	similar chromatogram in higher mz_2129	0.96	FALSE	null	null	null	null	null	null	999	FALSE	FALSE	FALSE		FALSE	FALSE	null	null	null	null	null	null	null	64.36	4583	203.10672:19652110 204.11007:2262993 205.11343:187960		3859807	5086324	3238897	1700190	1904599	2488167	3239298	3534527	4813426	2090294	1912213	1545239	3542262	2010612	3887700	3752215	3688777	2609625
58	22.5	203.10744	Unknown	[M+H]+		0.025	FALSE	null	null	null	null	null	null	999	FALSE	FALSE	FALSE		FALSE	FALSE	null	null	null	null	null	null	null	5.05	QC_8.2	203.10744:257906 204.11079:0 205.11415:175313		152920	44562	0	0	129591	80635	0	48507	0	0	37760	28153	0	0	160420	26212	38366	160118
59	20.712	203.17918	Unknown	[M+H]+	similar chromatogram in higher mz_64	0.068	FALSE	null	null	null	null	null	null	999	FALSE	FALSE	FALSE		FALSE	FALSE	null	null	null	null	null	null	null	9.16	135	203.17918:1084556 204.18253:0 205.18589:497073		15698	0	0	99110	14912	275237	0	0	0	0	0	0	414080	0	15024	0	0	15591
60	24.611	203.17961	Unknown	[M+H]+	similar chromatogram in higher mz_2767; similar chromatogram in higher mz_1159	0.144	FALSE	null	null	null	null	null	null	999	FALSE	FALSE	FALSE		FALSE	FALSE	null	null	null	null	null	null	null	21.56	3959	203.17961:4873521 204.18296:0 205.18632:1466918		12494	342161	0	184398	24192	703259	49162	0	16694	159090	0	0	115634	94516	16062	0	0	8809
61	25.018	203.17969	Unknown	[M+H]+	similar chromatogram in higher mz_296; similar chromatogram in higher mz_1746	0.209	FALSE	null	null	null	null	null	null	999	FALSE	FALSE	FALSE		FALSE	FALSE	null	null	null	null	null	null	null	19.69	3959	203.17969:5147886 204.18304:1108837 205.1864:1337658		26948	530743	32605	1095830	29988	847507	74098	0	16694	1198438	0	0	550353	94516	16394	32863	44514	13072
62	30.734	203.2229	Unknown	[M+H]+	similar chromatogram in higher mz_4157	0.946	FALSE	null	null	null	null	null	null	999	FALSE	FALSE	FALSE		FALSE	FALSE	null	null	null	null	null	null	null	12.99	QC_5.2	203.2229:1191290 204.22625:107670 205.22961:0		292391	868236	481777	574990	521334	834691	895391	836376	930996	996670	1044616	601421	1095305	867124	353276	816342	1023285	485167
63	1.781	203.22311	Unknown	[M+H]+		0.227	FALSE	null	null	null	null	null	null	999	FALSE	FALSE	FALSE		FALSE	FALSE	null	null	null	null	null	null	null	18.01	1025	203.22311:4515868 204.22646:0 205.22982:0		414833	183936	153158	0	4515868	315206	255411	166375	374216	0	666607	249227	892782	691483	457285	308597	585641	733580
64	19.904	203.26958	Unknown	[M+H]+	ion correlated with 945; ion correlated with 948; ion correlated with 947; ion correlated with 1148; ion correlated with 1264; similar chromatogram in higher mz_8471	0.04	FALSE	null	null	null	null	null	null	999	FALSE	FALSE	FALSE		FALSE	FALSE	null	null	null	null	null	null	null	1614.3	QC_3.2	203.26958:817887 204.27293:0 205.27629:0		0	0	0	0	0	0	0	0	0	0	0	0	0	0	0	0	0	0
65	23.841	203.34447	Unknown	[M+H]+	similar chromatogram in higher mz_6065; similar chromatogram in higher mz_6295; similar chromatogram in higher mz_1372; similar chromatogram in higher mz_3435; similar chromatogram in higher mz_3445; similar chromatogram in higher mz_8435; similar chromatogram in higher mz_8476	0.446	FALSE	null	null	null	null	null	null	999	FALSE	FALSE	FALSE		FALSE	FALSE	null	null	null	null	null	null	null	3311.98	9063	203.34447:321542 204.34782:0 205.35118:0		0	76049	210514	0	0	57522	217344	0	193714	0	271475	0	0	0	0	0	113695	0
66	0.927	203.76584	Unknown	[M+H]+	similar chromatogram in higher mz_329; similar chromatogram in higher mz_128; similar chromatogram in higher mz_351	0.025	FALSE	null	null	null	null	null	null	999	FALSE	FALSE	FALSE		FALSE	FALSE	null	null	null	null	null	null	null	98185.25	4583	203.76584:9419475 204.76919:0 205.77255:0		0	0	0	0	0	0	1062441	0	0	0	0	0	0	1273216	280410	0	442448	0
67	24.184	204.0006	Unknown	[M+H]+	similar chromatogram in higher mz_8414; similar chromatogram in higher mz_4310	0.04	FALSE	null	null	null	null	null	null	999	FALSE	FALSE	FALSE		FALSE	FALSE	null	null	null	null	null	null	null	4121.25	3463	204.0006:583197 205.00395:0 206.00731:0		0	61716	0	187411	0	531497	0	0	0	134578	0	0	0	0	0	0	0	0
68	11.16	204.07449	Unknown	[M+H]+	similar chromatogram in higher mz_5891; similar chromatogram in higher mz_258; similar chromatogram in higher mz_2149; similar chromatogram in higher mz_2420; similar chromatogram in higher mz_3175; similar chromatogram in higher mz_3616; similar chromatogram in higher mz_4857; similar chromatogram in higher mz_4988; similar chromatogram in higher mz_5453	0.047	FALSE	null	null	null	null	null	null	999	FALSE	FALSE	FALSE		FALSE	FALSE	null	null	null	null	null	null	null	6.56	5479	204.07449:517794 205.07784:872315 206.0812:0		45306	0	275072	0	54705	0	0	0	0	0	0	50641	0	0	70223	0	0	52430
69	8.507	204.08073	Unknown	[M+H]+	ion correlated with 1827; ion correlated with 1576; ion correlated with 2639; similar chromatogram in higher mz_3110; similar chromatogram in higher mz_4330; similar chromatogram in higher mz_4333	0.475	FALSE	null	null	null	null	null	null	999	FALSE	FALSE	FALSE		FALSE	FALSE	null	null	null	null	null	null	null	553.26	5479	204.08073:21992796 205.08408:2282241 206.08744:1807667		18398	0	22202	251320	25546	762208	176883	185122	47521	285480	57904	297924	594876	179041	32679	157117	159985	6839
70	13.071	204.08643	Unknown	[M+H]+	ion correlated with 3681; ion correlated with 3308; ion correlated with 3326; ion correlated with 5227; ion correlated with 3283; similar chromatogram in higher mz_3308; similar chromatogram in higher mz_3283; similar chromatogram in higher mz_3326; similar chromatogram in higher mz_5227	0.004	FALSE	null	null	null	null	null	null	999	FALSE	FALSE	FALSE		FALSE	FALSE	null	null	null	null	null	null	null	24.22	5479	204.08643:12473423 205.08978:677660 206.09314:839920		20291	0	25812	0	14827	38517	0	31762	26669	58675	20379	0	72908	0	3619	0	27949	3232
71	6.487	204.08678	Unknown	[M+H]+	similar chromatogram in higher mz_4301; similar chromatogram in higher mz_2481; similar chromatogram in higher mz_2510	0.007	FALSE	null	null	null	null	null	null	999	FALSE	FALSE	FALSE		FALSE	FALSE	null	null	null	null	null	null	null	24.51	5479	204.08678:19766382 205.09013:1586950 206.09349:1729112		14630	0	0	43568	6710	0	0	0	29636	0	22431	0	32034	36391	10506	0	27522	5050
72	9.011	204.08757	Unknown	[M+H]+	ion correlated with 2797; similar chromatogram in higher mz_2755	0.018	FALSE	null	null	null	null	null	null	999	FALSE	FALSE	FALSE		FALSE	FALSE	null	null	null	null	null	null	null	23.08	5479	204.08757:27417100 205.09092:2647388 206.09428:3192477		8440	0	23546	2537	34807	33618	22691	2745	0	0	31850	22462	57536	0	4962	0	0	6556
73	0.897	204.123	Unknown	[M+H]+		0.809	FALSE	null	null	null	null	null	null	999	FALSE	FALSE	FALSE		FALSE	FALSE	null	null	null	null	null	null	null	349.03	183	204.123:206512336 205.12635:18061416 206.12971:0		25075656	35990824	20619464	16107800	25246518	19827102	20438002	14299115	13634176	3559855	56681308	6737070	15922687	29071516	4528633	21564354	19479364	10005943
74	24.664	205.02235	Unknown	[M+H]+	similar chromatogram in higher mz_328; similar chromatogram in higher mz_8402; similar chromatogram in higher mz_8395	0.068	FALSE	null	null	null	null	null	null	999	FALSE	FALSE	FALSE		FALSE	FALSE	null	null	null	null	null	null	null	7.41	3271	205.02235:658570 206.0257:0 207.02906:0		0	116682	0	0	0	0	0	0	0	646827	0	0	613113	0	0	0	32059	0
75	12.647	205.04903	Unknown	[M+H]+	similar chromatogram in higher mz_1233; similar chromatogram in higher mz_2077; similar chromatogram in higher mz_4866	0.011	FALSE	null	null	null	null	null	null	999	FALSE	FALSE	FALSE		FALSE	FALSE	null	null	null	null	null	null	null	9.11	QC_1.2	205.04903:427933 206.05238:0 207.05574:0		0	0	26082	0	0	0	0	0	0	0	0	0	0	0	3550	0	0	0
76	1.328	205.06795	Unknown	[M+H]+		0.018	FALSE	null	null	null	null	null	null	999	FALSE	FALSE	FALSE		FALSE	FALSE	null	null	null	null	null	null	null	105.35	1945	205.06795:18495476 206.0713:1284187 207.07466:0		41725	24491	99519	62660	32572	224822	106733	149252	291547	47116	170049	231253	256324	53752	83428	58478	205573	338027
77	1.028	205.06812	Unknown	[M+H]+		0.014	FALSE	null	null	null	null	null	null	999	FALSE	FALSE	FALSE		FALSE	FALSE	null	null	null	null	null	null	null	60.14	3959	205.06812:11520546 206.07147:0 207.07483:0		63648	157825	206653	94147	131839	1191555	376358	1139236	312554	2246033	171117	466079	125052	803331	191286	120027	179692	120917
78	31.861	205.07442	Unknown	[M+H]+		0.691	FALSE	null	null	null	null	null	null	999	FALSE	FALSE	FALSE		FALSE	FALSE	null	null	null	null	null	null	null	58.41	7607	205.07442:11903293 206.07777:1048845 207.08113:0		123485	11077359	11244475	10577614	35368	11114850	10751022	10950262	10628018	11326112	10568091	10156781	10941759	11124028	71590	11244872	11323862	49282
79	13.45	205.07455	Unknown	[M+H]+		0.313	FALSE	null	null	null	null	null	null	999	FALSE	FALSE	FALSE		FALSE	FALSE	null	null	null	null	null	null	null	4.34	1979	205.07455:1576042 206.0779:0 207.08126:0		403092	1015898	1101820	969965	298877	1048563	1270519	996621	1108011	1192171	1096575	1210263	1140021	1136825	305605	1144541	1308933	305458
80	0.808	205.07465	Unknown	[M+H]+	similar chromatogram in higher mz_950; similar chromatogram in higher mz_4124; similar chromatogram in higher mz_4518; similar chromatogram in higher mz_4573; similar chromatogram in higher mz_4797; similar chromatogram in higher mz_4819; similar chromatogram in higher mz_4920; similar chromatogram in higher mz_5004; similar chromatogram in higher mz_5016; similar chromatogram in higher mz_5018; …	0.773	FALSE	null	null	null	null	null	null	999	FALSE	FALSE	FALSE		FALSE	FALSE	null	null	null	null	null	null	null	53.38	5479	205.07465:48104004 206.078:7894321 207.08136:1653404		1310382	15288861	13319604	25535706	1772159	19328072	7696629	12706133	9056162	31814614	3115629	11059724	20707442	3134706	1266890	10349177	7204595	1579101
81	1.637	205.07478	Unknown	[M+H]+		0.795	FALSE	null	null	null	null	null	null	999	FALSE	FALSE	FALSE		FALSE	FALSE	null	null	null	null	null	null	null	12.43	Blank_6.1	205.07478:4901637 206.07813:379163 207.08149:28246		1442082	2161375	2294836	2151340	1483970	2337023	1959896	2149560	2299026	1454126	2210187	2253321	2753884	2229307	1875800	2698819	1954415	1351061
82	5.258	205.08556	Unknown	[M+H]+	similar chromatogram in higher mz_926; similar chromatogram in higher mz_153; similar chromatogram in higher mz_747; similar chromatogram in higher mz_5058	0.64	FALSE	null	null	null	null	null	null	999	FALSE	FALSE	FALSE		FALSE	FALSE	null	null	null	null	null	null	null	24.3	3591	205.08556:16845658 206.08891:2673145 207.09227:0		342949	3788565	2158212	2333170	325803	2714314	3531294	8884211	10264575	3521836	2276467	1420744	2423615	1891310	384108	5711818	2704088	336782
83	22.06	205.12177	Unknown	[M+H]+		0.723	FALSE	null	null	null	null	null	null	999	FALSE	FALSE	FALSE		FALSE	FALSE	null	null	null	null	null	null	null	11.16	1403	205.12177:2772918 206.12512:0 207.12848:0		22015	1899801	1344559	1547066	13798	1926619	1950306	1621610	1897124	2106434	2195378	2151729	2005231	2031818	15918	1800482	1975448	19503
84	1.527	205.13263	Unknown	[M+H]+		0.234	FALSE	null	null	null	null	null	null	999	FALSE	FALSE	FALSE		FALSE	FALSE	null	null	null	null	null	null	null	7.91	4983	205.13263:2549708 206.13598:0 207.13934:0		35254	847482	796353	1236730	9451	1550303	744827	1173928	842809	1398923	725728	487117	1189796	935803	184618	1420443	827611	0
85	0.956	205.1481	Unknown	[M+H]+		0.007	FALSE	null	null	null	null	null	null	999	FALSE	FALSE	FALSE		FALSE	FALSE	null	null	null	null	null	null	null	24	4583	205.1481:4718356 206.15145:0 207.15481:0		1759	0	7546	0	5459	0	81230	0	0	0	17790	47529	265990	0	8983	13929	0	4561
86	18.868	205.21094	Unknown	[M+H]+	ion correlated with 87; ion correlated with 88; ion correlated with 143; ion correlated with 1163; ion correlated with 144; ion correlated with 8028; similar chromatogram in higher mz_6375	0.043	FALSE	null	null	null	null	null	null	999	FALSE	FALSE	FALSE		FALSE	FALSE	null	null	null	null	null	null	null	24.88	QC_10.2	205.21094:984265 206.21429:0 207.21765:0		0	0	0	0	0	0	0	0	0	0	0	0	0	0	0	12527	0	0
87	18.846	205.31763	Unknown	[M+H]+	ion correlated with 88; ion correlated with 143; ion correlated with 1163; ion correlated with 86; ion correlated with 144; ion correlated with 8028; similar chromatogram in higher mz_6375	0.047	FALSE	null	null	null	null	null	null	999	FALSE	FALSE	FALSE		FALSE	FALSE	null	null	null	null	null	null	null	7476.45	QC_10.2	205.31763:1104544 206.32098:0 207.32434:0		0	0	0	0	0	0	0	0	0	0	0	0	0	29764	4595	0	0	0
88	18.849	205.423	Unknown	[M+H]+	ion correlated with 87; ion correlated with 143; ion correlated with 1163; ion correlated with 86; ion correlated with 144	0.05	FALSE	null	null	null	null	null	null	999	FALSE	FALSE	FALSE		FALSE	FALSE	null	null	null	null	null	null	null	1831.3	QC_10.2	205.423:733733 206.42635:0 207.42971:0		0	0	0	0	0	0	0	0	0	0	0	0	0	0	0	0	0	0
89	20.212	205.42928	Unknown	[M+H]+	similar chromatogram in higher mz_1220	0.047	FALSE	null	null	null	null	null	null	999	FALSE	FALSE	FALSE		FALSE	FALSE	null	null	null	null	null	null	null	1175.96	QC_11.2	205.42928:447925 206.43263:0 207.43599:0		0	0	0	0	5043	0	0	0	39868	0	0	0	138365	0	0	0	0	0
90	14.624	205.51584	Unknown	[M+H]+	similar chromatogram in higher mz_425; similar chromatogram in higher mz_403; similar chromatogram in higher mz_100; similar chromatogram in higher mz_1218	0.047	FALSE	null	null	null	null	null	null	999	FALSE	FALSE	FALSE		FALSE	FALSE	null	null	null	null	null	null	null	5.71	QC_11.2	205.51584:590096 206.51919:0 207.52255:0		0	0	0	0	0	0	0	0	0	0	0	0	0	0	0	0	0	7176
91	20.753	205.52356	Unknown	[M+H]+		0.04	FALSE	null	null	null	null	null	null	999	FALSE	FALSE	FALSE		FALSE	FALSE	null	null	null	null	null	null	null	3.57	QC_3.2	205.52356:349221 206.52691:0 207.53027:0		0	0	0	0	0	0	0	0	0	0	0	0	0	0	0	0	0	0
92	18.904	205.52708	Unknown	[M+H]+		0.054	FALSE	null	null	null	null	null	null	999	FALSE	FALSE	FALSE		FALSE	FALSE	null	null	null	null	null	null	null	574.68	QC_10.2	205.52708:487618 206.53043:0 207.53379:0		0	0	0	0	0	0	32717	0	0	0	0	0	0	0	0	0	0	0
93	22.638	205.57251	Unknown	[M+H]+		0.083	FALSE	null	null	null	null	null	null	999	FALSE	FALSE	FALSE		FALSE	FALSE	null	null	null	null	null	null	null	2710.51	3959	205.57251:1152208 206.57586:0 207.57922:0		0	0	0	0	0	0	0	633511	0	0	0	0	434488	0	0	55936	0	0
94	14.824	205.64928	Unknown	[M+H]+	ion correlated with 100; ion correlated with 1218; ion correlated with 1208; ion correlated with 101; ion correlated with 741; ion correlated with 7160; ion correlated with 1217; ion correlated with 7107; ion correlated with 727	0.054	FALSE	null	null	null	null	null	null	999	FALSE	FALSE	FALSE		FALSE	FALSE	null	null	null	null	null	null	null	217.97	QC_4.2	205.64928:1134321 206.65263:0 207.65599:0		0	0	0	0	0	0	0	0	0	0	0	0	0	0	9287	0	0	0
95	22.366	205.66393	Unknown	[M+H]+		0.068	FALSE	null	null	null	null	null	null	999	FALSE	FALSE	FALSE		FALSE	FALSE	null	null	null	null	null	null	null	1188.92	10455	205.66393:562092 206.66728:0 207.67064:0		0	0	0	116398	0	0	0	562092	0	0	0	181002	0	0	0	0	0	0
96	22.124	205.70042	Unknown	[M+H]+		0.043	FALSE	null	null	null	null	null	null	999	FALSE	FALSE	FALSE		FALSE	FALSE	null	null	null	null	null	null	null	3.4	8793	205.70042:262345 206.70377:0 207.70713:0		0	0	0	0	0	0	0	0	0	0	0	151674	0	0	0	0	34303	0
97	21.082	205.71223	Unknown	[M+H]+		0.032	FALSE	null	null	null	null	null	null	999	FALSE	FALSE	FALSE		FALSE	FALSE	null	null	null	null	null	null	null	743.34	4535	205.71223:260965 206.71558:0 207.71894:0		0	77674	0	0	0	0	0	0	0	0	0	0	0	0	0	0	0	0
98	21.902	205.75977	Unknown	[M+H]+		0.068	FALSE	null	null	null	null	null	null	999	FALSE	FALSE	FALSE		FALSE	FALSE	null	null	null	null	null	null	null	730.08	10455	205.75977:491181 206.76312:0 207.76648:0		0	146196	158226	0	8338	0	0	491181	0	0	0	0	0	0	0	147485	0	4332
99	14.68	205.78777	Unknown	[M+H]+	similar chromatogram in higher mz_1208; similar chromatogram in higher mz_1632; similar chromatogram in higher mz_100; similar chromatogram in higher mz_101; similar chromatogram in higher mz_2341; similar chromatogram in higher mz_5275	0.05	FALSE	null	null	null	null	null	null	999	FALSE	FALSE	FALSE		FALSE	FALSE	null	null	null	null	null	null	null	3363.54	QC_4.2	205.78777:1270442 206.79112:0 207.79448:0		0	11862	0	0	0	0	0	0	0	0	0	0	0	0	0	0	0	0
100	14.785	205.84395	Unknown	[M+H]+	ion correlated with 1218; ion correlated with 1208; ion correlated with 101; ion correlated with 94; ion correlated with 741; ion correlated with 7160; ion correlated with 1217; similar chromatogram in higher mz_1218; similar chromatogram in higher mz_3354	0.047	FALSE	null	null	null	null	null	null	999	FALSE	FALSE	FALSE		FALSE	FALSE	null	null	null	null	null	null	null	4539.51	QC_10.2	205.84395:697026 206.8473:0 207.85066:0		0	0	0	0	0	0	0	0	29170	0	0	0	0	0	0	0	0	0
101	14.808	205.9826	Unknown	[M+H]+	ion correlated with 100; ion correlated with 644; ion correlated with 1218; ion correlated with 1208; ion correlated with 94; ion correlated with 741; ion correlated with 7160; ion correlated with 1217; ion correlated with 7107; ion correlated with 8725	0.043	FALSE	null	null	null	null	null	null	999	FALSE	FALSE	FALSE		FALSE	FALSE	null	null	null	null	null	null	null	13.56	QC_3.2	205.9826:692525 206.98595:0 207.98931:0		0	0	0	0	0	0	0	0	0	0	0	0	0	0	0	0	0	0
102	21.908	206.03035	Unknown	[M+H]+	similar chromatogram in higher mz_7884; similar chromatogram in higher mz_7887; similar chromatogram in higher mz_4016; similar chromatogram in higher mz_5443; similar chromatogram in higher mz_6590; similar chromatogram in higher mz_8050; similar chromatogram in higher mz_108	0.05	FALSE	null	null	null	null	null	null	999	FALSE	FALSE	FALSE		FALSE	FALSE	null	null	null	null	null	null	null	11.7	QC_10.2	206.03035:598794 207.0337:0 208.03706:0		0	0	0	0	0	554948	0	0	0	0	0	0	0	0	0	0	0	0
103	16.59	206.13695	Unknown	[M+H]+		0.018	FALSE	null	null	null	null	null	null	999	FALSE	FALSE	FALSE		FALSE	FALSE	null	null	null	null	null	null	null	2.8	3959	206.13695:249798 207.1403:0 208.14366:0		61834	48811	83522	99272	65005	0	41422	45149	47863	80150	79473	26992	30313	65528	67023	72001	34466	49433
104	1.403	206.13817	Unknown	[M+H]+		0.104	FALSE	null	null	null	null	null	null	999	FALSE	FALSE	FALSE		FALSE	FALSE	null	null	null	null	null	null	null	23.72	2315	206.13817:10001619 207.14152:0 208.14488:0		37063	111992	80993	0	55954	398313	201494	0	44017	0	74422	83273	69645	79813	47842	229218	78404	46476
105	22.765	206.14073	Unknown	[M+H]+	similar chromatogram in higher mz_107; similar chromatogram in higher mz_109; similar chromatogram in higher mz_6578	0.065	FALSE	null	null	null	null	null	null	999	FALSE	FALSE	FALSE		FALSE	FALSE	null	null	null	null	null	null	null	12.79	QC_12.2	206.14073:1335284 207.14408:0 208.14744:0		102693	50504	101127	47068	97464	34456	83653	488970	23845	59341	71656	31384	31042	57039	91053	32336	45146	85517
106	11.284	206.15164	Unknown	[M+H]+		0.129	FALSE	null	null	null	null	null	null	999	FALSE	FALSE	FALSE		FALSE	FALSE	null	null	null	null	null	null	null	4.7	137	206.15164:501833 207.15499:688669 208.15835:56924		8211	25562	49809	47022	12027	0	36043	194807	30350	82557	42255	105194	90509	54215	7859	0	0	26121
107	22.267	206.24921	Unknown	[M+H]+	ion correlated with 109; ion correlated with 8051; ion correlated with 7887; ion correlated with 478; ion correlated with 1987; similar chromatogram in higher mz_110	0.05	FALSE	null	null	null	null	null	null	999	FALSE	FALSE	FALSE		FALSE	FALSE	null	null	null	null	null	null	null	9548.91	QC_6.2	206.24921:979557 207.25256:0 208.25592:0		0	0	0	0	0	0	3811	462459	25918	0	0	0	0	0	0	0	0	0
108	22.284	206.28363	Unknown	[M+H]+		0.043	FALSE	null	null	null	null	null	null	999	FALSE	FALSE	FALSE		FALSE	FALSE	null	null	null	null	null	null	null	2291.23	QC_7.2	206.28363:355535 207.28698:0 208.29034:0		0	0	0	0	0	0	0	83707	0	0	0	0	0	0	0	0	0	0
109	22.266	206.35753	Unknown	[M+H]+	ion correlated with 107	0.047	FALSE	null	null	null	null	null	null	999	FALSE	FALSE	FALSE		FALSE	FALSE	null	null	null	null	null	null	null	6964.84	QC_10.2	206.35753:916085 207.36088:0 208.36424:0		0	0	0	49230	0	0	0	390844	0	0	0	0	0	0	0	0	0	0
110	22.257	206.46503	Unknown	[M+H]+		0.014	FALSE	null	null	null	null	null	null	999	FALSE	FALSE	FALSE		FALSE	FALSE	null	null	null	null	null	null	null	8011.33	QC_3.2	206.46503:428653 207.46838:0 208.47174:0		0	0	0	0	0	0	0	94969	0	0	0	0	0	15786	0	0	0	0
111	8.198	206.46852	Unknown	[M+H]+	similar chromatogram in higher mz_1563; similar chromatogram in higher mz_1683; similar chromatogram in higher mz_3716; similar chromatogram in higher mz_3865	0.032	FALSE	null	null	null	null	null	null	999	FALSE	FALSE	FALSE		FALSE	FALSE	null	null	null	null	null	null	null	3493.82	233	206.46852:394968 207.47187:0 208.47523:0		0	0	0	0	0	0	0	0	0	0	0	273537	118155	0	0	0	0	0
112	11.953	206.70261	Unknown	[M+H]+		0.004	FALSE	null	null	null	null	null	null	999	FALSE	FALSE	FALSE		FALSE	FALSE	null	null	null	null	null	null	null	4.98	QC_2.2	206.70261:133255 207.70596:0 208.70932:0		0	0	2041	0	0	0	0	0	0	0	0	0	0	0	0	46648	0	0
113	0.957	206.89369	Unknown	[M+H]+	ion correlated with 1066; similar chromatogram in higher mz_1279; similar chromatogram in higher mz_1986; similar chromatogram in higher mz_1378; similar chromatogram in higher mz_1592	0.964	FALSE	null	null	null	null	null	null	999	FALSE	FALSE	FALSE		FALSE	FALSE	null	null	null	null	null	null	null	305067.06	2967	206.89369:122717208 207.89704:0 208.9004:81042000		86218320	106065360	118737632	82097376	98895816	73378744	93579408	94763832	112034408	60308664	106483968	112884736	76083464	98443768	69675904	104175152	102562824	86504792
114	22.649	206.97041	Unknown	[M+H]+		0.385	FALSE	null	null	null	null	null	null	999	FALSE	FALSE	FALSE		FALSE	FALSE	null	null	null	null	null	null	null	9654.94	8793	206.97041:1506276 207.97376:0 208.97712:0		9394	776917	396306	527276	4839	678455	118868	0	129500	0	611650	0	0	121448	6058	327345	0	6249
115	12.512	207.02966	Unknown	[M+H]+	similar chromatogram in higher mz_4725	0.072	FALSE	null	null	null	null	null	null	999	FALSE	FALSE	FALSE		FALSE	FALSE	null	null	null	null	null	null	null	3.42	QC_11.2	207.02966:459989 208.03301:69007 209.03637:0		0	86458	27300	61624	0	119848	44376	0	0	0	40780	98216	173899	42901	0	0	0	0
116	5.677	207.03044	Unknown	[M+H]+	similar chromatogram in higher mz_1350; similar chromatogram in higher mz_3229	0.478	FALSE	null	null	null	null	null	null	999	FALSE	FALSE	FALSE		FALSE	FALSE	null	null	null	null	null	null	null	11.67	2439	207.03044:1639702 208.03379:0 209.03715:0		12723	724690	612111	532863	0	864262	873923	0	0	0	810602	1067343	1116819	591357	9994	0	0	5983
117	7.286	207.0305	Unknown	[M+H]+	similar chromatogram in higher mz_4608; similar chromatogram in higher mz_1563; similar chromatogram in higher mz_1209; adduct linked to 400_[M+NH4]+; similar chromatogram in higher mz_1187	0.439	FALSE	null	null	null	null	null	null	999	FALSE	FALSE	FALSE		FALSE	FALSE	null	null	null	null	null	null	null	6.87	QC_13.2	207.0305:1149494 208.03385:0 209.03721:209357		15676	234704	248515	421266	5548	454634	789610	0	0	0	299116	582133	618839	414946	10342	4218	0	0
118	8.608	207.0312	Unknown	[M+H]+	adduct linked to 404_[M+NH4]+; similar chromatogram in higher mz_1062	0.068	FALSE	null	null	null	null	null	null	999	FALSE	FALSE	FALSE		FALSE	FALSE	null	null	null	null	null	null	null	5.71	217	207.0312:1500390 208.03455:271282 209.03791:0		6810	57860	22455	42481	0	72212	38733	0	22432	0	33248	42340	106487	54560	7244	34866	0	5053
119	10.589	207.03166	Unknown	[M+H]+		0.068	FALSE	null	null	null	null	null	null	999	FALSE	FALSE	FALSE		FALSE	FALSE	null	null	null	null	null	null	null	3.96	QC_4.2	207.03166:432133 208.03501:0 209.03837:0		2755	195798	39133	60212	0	122884	0	0	25132	0	147575	50820	123136	0	4727	0	0	0
120	24.659	207.09468	Unknown	[M+H]+	ion correlated with 1196; similar chromatogram in higher mz_126; similar chromatogram in higher mz_1196; similar chromatogram in higher mz_5437; similar chromatogram in higher mz_5482; similar chromatogram in higher mz_5937; similar chromatogram in higher mz_6116; similar chromatogram in higher mz_6188; similar chromatogram in higher mz_8883	0.147	FALSE	null	null	null	null	null	null	999	FALSE	FALSE	FALSE		FALSE	FALSE	null	null	null	null	null	null	null	6.31	10055	207.09468:1148317 208.09803:0 209.10139:0		3831	1148317	20116	0	8727	0	15736	0	0	321574	19039	3708	0	23048	8682	2805	32304	9032
121	22.646	207.10666	Unknown	[M+H]+	similar chromatogram in higher mz_6896; similar chromatogram in higher mz_6889; similar chromatogram in higher mz_7686	0.363	FALSE	null	null	null	null	null	null	999	FALSE	FALSE	FALSE		FALSE	FALSE	null	null	null	null	null	null	null	7.94	9063	207.10666:1878878 208.11001:0 209.11337:0		5137	932154	1105552	696674	5352	1068694	456020	319990	580670	0	788950	0	166472	149784	6929	568525	313510	11866
122	0.865	207.1091	Unknown	[M+H]+		0.104	FALSE	null	null	null	null	null	null	999	FALSE	FALSE	FALSE		FALSE	FALSE	null	null	null	null	null	null	null	19.02	2967	207.1091:4448441 208.11245:0 209.11581:531720		19155	848889	1755565	1455949	57928	1853156	528960	138940	345909	3357330	753517	2034757	1872103	215745	49824	583796	230064	45301
123	8.003	207.11691	Unknown	[M+H]+	ion correlated with 2580; similar chromatogram in higher mz_2056; similar chromatogram in higher mz_2981	0.115	FALSE	null	null	null	null	null	null	999	FALSE	FALSE	FALSE		FALSE	FALSE	null	null	null	null	null	null	null	32.02	1323	207.11691:10038732 208.12026:1919414 209.12362:0		3316	29100	7059	0	6021	0	0	3465	0	0	0	8093348	7504772	0	900	0	0	4255
124	1.287	207.14903	Unknown	[M+H]+		0.791	FALSE	null	null	null	null	null	null	999	FALSE	FALSE	FALSE		FALSE	FALSE	null	null	null	null	null	null	null	56.05	6183	207.14903:107661408 208.15238:16923284 209.15574:0		13273390	2659678	6014284	658583	8425118	3940727	2922108	2050268	1577662	905329	3954500	5703262	10725386	4177037	116296	1989863	3140229	3707836
125	1.354	207.15904	Unknown	[M+H]+	adduct linked to 417_[M+NH4]+	0.54	FALSE	null	null	null	null	null	null	999	FALSE	FALSE	FALSE		FALSE	FALSE	null	null	null	null	null	null	null	138.12	1025	207.15904:35994088 208.16239:7332221 209.16575:0		13457610	485562	111008	24682	35994088	31850	423607	435252	4069104	12979	4388178	4379661	407453	2048115	8722482	892004	966519	5427429
126	24.579	207.21066	Unknown	[M+H]+	similar chromatogram in higher mz_619	0.108	FALSE	null	null	null	null	null	null	999	FALSE	FALSE	FALSE		FALSE	FALSE	null	null	null	null	null	null	null	5283.33	3959	207.21066:1463310 208.21401:0 209.21737:0		4802	578751	27778	163607	7061	63538	0	0	0	394960	0	0	0	0	5700	0	31174	4361
127	1.079	207.28693	Unknown	[M+H]+	similar chromatogram in higher mz_970; similar chromatogram in higher mz_1000; similar chromatogram in higher mz_1242; similar chromatogram in higher mz_1458	0.004	FALSE	null	null	null	null	null	null	999	FALSE	FALSE	FALSE		FALSE	FALSE	null	null	null	null	null	null	null	145529.08	233	207.28693:7276454 208.29028:0 209.29364:0		0	0	0	2295	0	0	0	0	0	0	0	0	0	0	0	0	0	0
128	0.947	207.6256	Unknown	[M+H]+		0.004	FALSE	null	null	null	null	null	null	999	FALSE	FALSE	FALSE		FALSE	FALSE	null	null	null	null	null	null	null	67.54	4583	207.6256:6372210 208.62895:0 209.63231:0		0	0	0	0	0	0	719307	0	0	0	0	0	0	661578	0	0	0	0
129	23.122	207.68178	Unknown	[M+H]+	ion correlated with 1183; similar chromatogram in higher mz_4586; similar chromatogram in higher mz_5334	0.579	FALSE	null	null	null	null	null	null	999	FALSE	FALSE	FALSE		FALSE	FALSE	null	null	null	null	null	null	null	5854.25	8793	207.68178:554348 208.68513:0 209.68849:0		0	446899	235913	0	0	416902	319565	70930	309567	0	433032	0	395675	178022	0	159160	271404	0
130	23.107	207.86092	Unknown	[M+H]+	similar chromatogram in higher mz_1180; similar chromatogram in higher mz_1810	0.669	FALSE	null	null	null	null	null	null	999	FALSE	FALSE	FALSE		FALSE	FALSE	null	null	null	null	null	null	null	11620.93	8567	207.86092:937231 208.86427:0 209.86763:0		0	835223	367509	558282	0	838474	581529	364565	646653	0	798782	182306	692161	488254	0	447917	642184	0
131	21.963	207.9295	Unknown	[M+H]+	similar chromatogram in higher mz_5825	0.05	FALSE	null	null	null	null	null	null	999	FALSE	FALSE	FALSE		FALSE	FALSE	null	null	null	null	null	null	null	15151.22	2315	207.9295:1460620 208.93285:0 209.93621:0		0	22501	0	0	0	0	0	0	0	0	0	0	0	0	1216	0	0	0
132	1.488	208.07889	Unknown	[M+H]+		0.032	FALSE	null	null	null	null	null	null	999	FALSE	FALSE	FALSE		FALSE	FALSE	null	null	null	null	null	null	null	36.62	233	208.07889:5454392 209.08224:582921 210.0856:193875		2717	0	0	0	6446	0	0	0	0	0	0	0	0	0	5375	0	0	0
133	1.277	208.09396	Unknown	[M+H]+	similar chromatogram in higher mz_3323; similar chromatogram in higher mz_4657; adduct linked to 437_[M+NH4]+; similar chromatogram in higher mz_3304; similar chromatogram in higher mz_3998; similar chromatogram in higher mz_4743; similar chromatogram in higher mz_5170	0.198	FALSE	null	null	null	null	null	null	999	FALSE	FALSE	FALSE		FALSE	FALSE	null	null	null	null	null	null	null	653.68	3673	208.09396:6885263 209.09731:1350567 210.10067:0		1604700	0	10215	0	2067077	0	1062277	0	380171	0	651241	0	0	179784	6055	0	951282	889236
134	0.743	208.11797	Unknown	[M+H]+	ion correlated with 3154	0.629	FALSE	null	null	null	null	null	null	999	FALSE	FALSE	FALSE		FALSE	FALSE	null	null	null	null	null	null	null	8.45	4263	208.11797:2956712 209.12132:286642 210.12468:66299		349783	23788	581049	132592	10762	532993	589070	91360	511106	118153	793867	26240	53036	1135152	134387	145661	477609	175742
135	11.248	208.16946	Unknown	[M+H]+	ion correlated with 502	0.529	FALSE	null	null	null	null	null	null	999	FALSE	FALSE	FALSE		FALSE	FALSE	null	null	null	null	null	null	null	10.48	6407	208.16946:4568150 209.17281:4754018 210.17617:3279021		7513	356400	1309682	462133	14373	483874	755898	2139906	450708	962081	602542	1718109	987501	1067002	6926	892316	125798	6898
136	10.061	208.16959	Unknown	[M+H]+	ion correlated with 503; similar chromatogram in higher mz_3267; similar chromatogram in higher mz_901; similar chromatogram in higher mz_3450; similar chromatogram in higher mz_1213; similar chromatogram in higher mz_1201; similar chromatogram in higher mz_503; similar chromatogram in higher mz_350; similar chromatogram in higher mz_874; similar chromatogram in higher mz_955; similar chromatogra…	0.669	FALSE	null	null	null	null	null	null	999	FALSE	FALSE	FALSE		FALSE	FALSE	null	null	null	null	null	null	null	16.23	5223	208.16959:8894135 209.17294:10537207 210.1763:3449626		305456	33182	2087460	78904	419656	41802	1647036	3856620	642797	1376557	921956	4122656	1268273	1789883	13333	1322328	101573	8752
137	21.259	208.18654	Unknown	[M+H]+		0.252	FALSE	null	null	null	null	null	null	999	FALSE	FALSE	FALSE		FALSE	FALSE	null	null	null	null	null	null	null	3.47	QC_3.2	208.18654:1224881 209.18989:0 210.19325:0		0	134428	359576	669243	0	117135	372466	380671	461694	207734	339532	471559	559702	303931	0	307575	222367	0
138	3.618	208.20592	Unknown	[M+H]+	similar chromatogram in higher mz_940; similar chromatogram in higher mz_1144; similar chromatogram in higher mz_161; similar chromatogram in higher mz_175; similar chromatogram in higher mz_1493; similar chromatogram in higher mz_1815	0.658	FALSE	null	null	null	null	null	null	999	FALSE	FALSE	FALSE		FALSE	FALSE	null	null	null	null	null	null	null	4745.61	3287	208.20592:4168747 209.20927:633806 210.21263:0		2124	1231525	2277141	935466	14979	1588847	1558440	2206328	1583174	583496	1731003	1690320	1540785	1331857	0	2807616	2183819	7912
139	21.588	208.43604	Unknown	[M+H]+	ion correlated with 654; ion correlated with 6627; similar chromatogram in higher mz_7386; similar chromatogram in higher mz_7584; similar chromatogram in higher mz_1775; similar chromatogram in higher mz_7387	0.058	FALSE	null	null	null	null	null	null	999	FALSE	FALSE	FALSE		FALSE	FALSE	null	null	null	null	null	null	null	11503.87	QC_3.2	208.43604:1272732 209.43939:0 210.44275:0		0	0	0	203382	0	52697	7180	0	0	0	0	0	69643	0	0	0	0	0
140	25.018	208.62589	Unknown	[M+H]+		0.072	FALSE	null	null	null	null	null	null	999	FALSE	FALSE	FALSE		FALSE	FALSE	null	null	null	null	null	null	null	3168.97	8615	208.62589:227247 209.62924:0 210.6326:0		0	80057	0	185264	0	132911	0	0	0	0	0	0	68688	0	0	0	0	0
141	20.677	208.68465	Unknown	[M+H]+	similar chromatogram in higher mz_7408; similar chromatogram in higher mz_147; similar chromatogram in higher mz_450	0.054	FALSE	null	null	null	null	null	null	999	FALSE	FALSE	FALSE		FALSE	FALSE	null	null	null	null	null	null	null	4610.62	3959	208.68465:656682 209.688:0 210.69136:0		0	0	0	0	0	0	0	0	0	0	0	0	149594	0	0	121162	0	12147
142	20.181	208.70953	Unknown	[M+H]+		0.043	FALSE	null	null	null	null	null	null	999	FALSE	FALSE	FALSE		FALSE	FALSE	null	null	null	null	null	null	null	9524.24	10807	208.70953:1041328 209.71288:0 210.71624:0		4474	0	0	641530	0	838127	0	0	0	392818	0	0	1041328	0	0	0	0	0
143	18.865	208.75684	Unknown	[M+H]+	ion correlated with 87; ion correlated with 1163; ion correlated with 86	0.05	FALSE	null	null	null	null	null	null	999	FALSE	FALSE	FALSE		FALSE	FALSE	null	null	null	null	null	null	null	14550.21	QC_10.2	208.75684:1235244 209.76019:0 210.76355:0		0	0	0	0	0	0	0	0	0	0	0	48760	0	0	0	0	21837	0
144	18.874	208.86728	Unknown	[M+H]+	ion correlated with 87; ion correlated with 1163; ion correlated with 86; similar chromatogram in higher mz_8104	0.043	FALSE	null	null	null	null	null	null	999	FALSE	FALSE	FALSE		FALSE	FALSE	null	null	null	null	null	null	null	11742.27	QC_12.2	208.86728:1628741 209.87063:0 210.87399:0		0	21866	0	0	0	0	10722	8706	53591	0	0	0	0	0	0	0	20280	0
145	20.475	208.88564	Unknown	[M+H]+	ion correlated with 8597; ion correlated with 3818; ion correlated with 148; similar chromatogram in higher mz_148	0.036	FALSE	null	null	null	null	null	null	999	FALSE	FALSE	FALSE		FALSE	FALSE	null	null	null	null	null	null	null	7156.35	QC_3.2	208.88564:968859 209.88899:0 210.89235:0		54784	0	0	0	62735	0	0	63336	0	0	0	0	0	0	53208	0	0	55068
146	0.956	208.89091	Unknown	[M+H]+	ion correlated with 1161	0.964	FALSE	null	null	null	null	null	null	999	FALSE	FALSE	FALSE		FALSE	FALSE	null	null	null	null	null	null	null	583270.12	10071	208.89091:78958096 209.89426:1763060 210.89762:13118063		56135280	73867328	78958096	53122548	64173660	48421368	61445088	62061016	71930040	39081180	68342944	75019864	52460736	67279856	41376064	66137200	68652528	54552436
147	20.317	208.93097	Unknown	[M+H]+		0.043	FALSE	null	null	null	null	null	null	999	FALSE	FALSE	FALSE		FALSE	FALSE	null	null	null	null	null	null	null	4539.59	QC_2.2	208.93097:594589 209.93432:0 210.93768:0		0	0	0	0	0	0	0	0	0	0	0	0	121091	0	0	0	0	0
148	20.472	208.9715	Unknown	[M+H]+	ion correlated with 1170; ion correlated with 1185; ion correlated with 1176; ion correlated with 8595; ion correlated with 8552; ion correlated with 8596; ion correlated with 8597; ion correlated with 3818; ion correlated with 145; ion correlated with 149	0.047	FALSE	null	null	null	null	null	null	999	FALSE	FALSE	FALSE		FALSE	FALSE	null	null	null	null	null	null	null	12290.72	QC_7.2	208.9715:1027903 209.97485:0 210.97821:0		0	0	0	0	0	0	0	0	0	0	0	0	0	0	0	0	0	0
149	20.492	209.05704	Unknown	[M+H]+	ion correlated with 3818; ion correlated with 148	0.018	FALSE	null	null	null	null	null	null	999	FALSE	FALSE	FALSE		FALSE	FALSE	null	null	null	null	null	null	null	4.64	QC_2.2	209.05704:931782 210.06039:0 211.06375:0		4944	0	23082	56342	0	0	0	0	0	0	0	0	0	0	8718	0	0	0
150	2.273	209.08046	Unknown	[M+H]+		0.414	FALSE	null	null	null	null	null	null	999	FALSE	FALSE	FALSE		FALSE	FALSE	null	null	null	null	null	null	null	8.84	7431	209.08046:33536620 210.08381:4037138 211.08717:417212		1770644	1068870	93768	0	273485	98349	512608	0	67952	0	451459	84815	66271	104684	1405632	0	444259	284316
151	13.007	209.08063	Unknown	[M+H]+	ion correlated with 3060; ion correlated with 7121; similar chromatogram in higher mz_3335; similar chromatogram in higher mz_1319; similar chromatogram in higher mz_3597; similar chromatogram in higher mz_3521; similar chromatogram in higher mz_7161; similar chromatogram in higher mz_3096	0.701	FALSE	null	null	null	null	null	null	999	FALSE	FALSE	FALSE		FALSE	FALSE	null	null	null	null	null	null	null	9.05	3287	209.08063:46002244 210.08398:6188288 211.08734:0		418270	881152	694589	1037381	300814	1459129	770221	900286	861484	953397	725844	993117	1135211	738089	436403	825409	674054	400933
152	30.111	209.08075	Unknown	[M+H]+		0.014	FALSE	null	null	null	null	null	null	999	FALSE	FALSE	FALSE		FALSE	FALSE	null	null	null	null	null	null	null	4.67	8583	209.08075:875347 210.0841:111362 211.08746:0		488304	818116	737253	858223	435838	662254	717130	696246	798440	743357	778878	680697	808291	740786	436423	668490	787823	441627
153	5.503	209.08107	Unknown	[M+H]+		0.835	FALSE	null	null	null	null	null	null	999	FALSE	FALSE	FALSE		FALSE	FALSE	null	null	null	null	null	null	null	29.24	4583	209.08107:17502658 210.08442:2369436 211.08778:185810		438720	4849450	2097080	2755164	1015378	2993894	3491325	9563172	11141544	4250836	2417778	2071079	2817230	2228105	437013	6223446	3170942	714455
154	4.574	209.09584	Unknown	[M+H]+		0.076	FALSE	null	null	null	null	null	null	999	FALSE	FALSE	FALSE		FALSE	FALSE	null	null	null	null	null	null	null	23.3	1323	209.09584:5419155 210.09919:835885 211.10255:1570441		6095	11518	34209	10202	3209	51824	41667	51278	29961	115769	39013	3361366	4331567	41821	1974	0	30230	5736
155	3.774	209.09616	Unknown	[M+H]+		0.086	FALSE	null	null	null	null	null	null	999	FALSE	FALSE	FALSE		FALSE	FALSE	null	null	null	null	null	null	null	19.76	233	209.09616:6608789 210.09951:912091 211.10287:386841		6749	53920	34518	12031	610	30324	42764	0	81197	0	82698	2945976	5092972	49408	12571	75060	53536	612
156	7.489	209.10188	Unknown	[M+H]+	ion correlated with 400; ion correlated with 4373; ion correlated with 4308; ion correlated with 2337; ion correlated with 1353; ion correlated with 426; similar chromatogram in higher mz_379	0.378	FALSE	null	null	null	null	null	null	999	FALSE	FALSE	FALSE		FALSE	FALSE	null	null	null	null	null	null	null	6.7	QC_9.2	209.10188:2138600 210.10523:0 211.10859:0		10626	447615	554334	432386	952	768387	1387776	5723	10375	0	718805	1168849	1184747	870751	7228	0	42539	8127
157	5.795	209.10208	Unknown	[M+H]+	ion correlated with 3325; ion correlated with 404	0.291	FALSE	null	null	null	null	null	null	999	FALSE	FALSE	FALSE		FALSE	FALSE	null	null	null	null	null	null	null	13.97	2439	209.10208:3821781 210.10543:553945 211.10879:18531		5382	2205405	1623120	1594402	4901	2416941	2576776	50700	28164	37686	2187388	2668435	2443206	1710236	6236	25204	3256	8247
158	1.344	209.1144	Unknown	[M+H]+		0.115	FALSE	null	null	null	null	null	null	999	FALSE	FALSE	FALSE		FALSE	FALSE	null	null	null	null	null	null	null	11.41	3673	209.1144:4327316 210.11775:635496 211.12111:4899745		501581	131696	121140	25305	1783143	34455	0	21180	324152	0	272669	404448	788216	3968	45856	16788	404487	38803
159	10.854	209.15366	Unknown	[M+H]+	similar chromatogram in higher mz_900; similar chromatogram in higher mz_3528; adduct linked to 460_[M+NH4]+; similar chromatogram in higher mz_3448; similar chromatogram in higher mz_502; similar chromatogram in higher mz_954; similar chromatogram in higher mz_1193; similar chromatogram in higher mz_1200; similar chromatogram in higher mz_1215; similar chromatogram in higher mz_1462; similar chr…	0.82	FALSE	null	null	null	null	null	null	999	FALSE	FALSE	FALSE		FALSE	FALSE	null	null	null	null	null	null	null	32.02	6407	209.15366:18920024 210.15701:2402113 211.16037:4598574		862880	1264249	4893574	1657245	1144853	1981292	3149143	8360723	1472952	3609888	2109092	7080222	4130577	4833746	93956	3080254	633366	82371
160	9.982	209.15372	Unknown	[M+H]+	adduct linked to 461_[M+NH4]+; similar chromatogram in higher mz_955; similar chromatogram in higher mz_851; similar chromatogram in higher mz_4449	0.874	FALSE	null	null	null	null	null	null	999	FALSE	FALSE	FALSE		FALSE	FALSE	null	null	null	null	null	null	null	48.37	5223	209.15372:33966212 210.15707:5124369 211.16043:5417321		677708	1272262	7265083	2276862	1195684	2416994	5900609	13631749	2531875	4455508	3438401	14749753	4808808	6859592	94811	4961010	168831	79424
161	3.338	209.19023	Unknown	[M+H]+	ion correlated with 904; adduct linked to 469_[M+NH4]+; similar chromatogram in higher mz_1144; similar chromatogram in higher mz_1589	0.914	FALSE	null	null	null	null	null	null	999	FALSE	FALSE	FALSE		FALSE	FALSE	null	null	null	null	null	null	null	172.21	6407	209.19023:56149800 210.19358:7927272 211.19694:720316		511240	16463513	29780382	13151203	97574	21753916	20208092	30772072	20566456	11101732	22563080	22470558	20350568	17310196	137880	41864048	33657664	419311
162	18.016	209.49799	Unknown	[M+H]+	similar chromatogram in higher mz_2472; similar chromatogram in higher mz_5447; similar chromatogram in higher mz_5486; similar chromatogram in higher mz_5548; similar chromatogram in higher mz_5591; similar chromatogram in higher mz_5654; similar chromatogram in higher mz_6137; similar chromatogram in higher mz_6230; similar chromatogram in higher mz_6765; similar chromatogram in higher mz_8885;…	0.058	FALSE	null	null	null	null	null	null	999	FALSE	FALSE	FALSE		FALSE	FALSE	null	null	null	null	null	null	null	6085.63	10071	209.49799:949329 210.50134:0 211.5047:0		0	0	949329	0	0	0	0	0	0	0	713216	0	0	0	0	28979	0	0
163	23.274	209.5105	Unknown	[M+H]+	similar chromatogram in higher mz_7475; similar chromatogram in higher mz_7576; similar chromatogram in higher mz_5447; similar chromatogram in higher mz_8885; similar chromatogram in higher mz_8896; similar chromatogram in higher mz_2292; similar chromatogram in higher mz_2251; similar chromatogram in higher mz_1018; similar chromatogram in higher mz_4123; similar chromatogram in higher mz_8533;…	0.173	FALSE	null	null	null	null	null	null	999	FALSE	FALSE	FALSE		FALSE	FALSE	null	null	null	null	null	null	null	4468.21	4011	209.5105:752401 210.51385:0 211.51721:0		0	0	498984	0	0	31130	0	0	0	0	273858	0	0	0	0	0	0	0
164	10.922	209.5802	Unknown	[M+H]+	ion correlated with 734; ion correlated with 761; ion correlated with 2216; similar chromatogram in higher mz_627; similar chromatogram in higher mz_643; similar chromatogram in higher mz_734; similar chromatogram in higher mz_761; similar chromatogram in higher mz_5348	0.032	FALSE	null	null	null	null	null	null	999	FALSE	FALSE	FALSE		FALSE	FALSE	null	null	null	null	null	null	null	1343.36	QC_7.2	209.5802:420745 210.58355:0 211.58691:0		0	0	0	0	0	0	0	0	0	0	0	22912	0	0	0	0	0	0
165	19.54	209.59041	Unknown	[M+H]+	similar chromatogram in higher mz_5398; similar chromatogram in higher mz_5447; similar chromatogram in higher mz_6148; similar chromatogram in higher mz_8898; similar chromatogram in higher mz_168	0.029	FALSE	null	null	null	null	null	null	999	FALSE	FALSE	FALSE		FALSE	FALSE	null	null	null	null	null	null	null	16893.08	Blank_11.2	209.59041:1837844 210.59376:0 211.59712:0		0	0	0	447392	0	217179	0	0	0	0	0	0	225317	0	0	0	0	0
166	19.589	209.60863	Unknown	[M+H]+		0.112	FALSE	null	null	null	null	null	null	999	FALSE	FALSE	FALSE		FALSE	FALSE	null	null	null	null	null	null	null	3863.03	9079	209.60863:1086187 210.61198:0 211.61534:0		0	290384	0	0	0	0	275175	0	159547	200939	0	0	0	0	0	0	0	0
167	17.843	209.62199	Unknown	[M+H]+		0.047	FALSE	null	null	null	null	null	null	999	FALSE	FALSE	FALSE		FALSE	FALSE	null	null	null	null	null	null	null	5846.3	137	209.62199:1194555 210.62534:0 211.6287:0		0	0	0	0	0	0	0	0	0	0	0	0	0	0	0	0	0	0
168	19.794	209.78036	Unknown	[M+H]+	similar chromatogram in higher mz_8898	0.018	FALSE	null	null	null	null	null	null	999	FALSE	FALSE	FALSE		FALSE	FALSE	null	null	null	null	null	null	null	15652.35	885	209.78036:1269063 210.78371:0 211.78707:0		0	0	0	0	0	0	27650	0	0	0	0	0	0	0	0	0	0	0
169	10.911	209.9671	Unknown	[M+H]+	ion correlated with 178; ion correlated with 5397; ion correlated with 2248; ion correlated with 2232; ion correlated with 2242; ion correlated with 179; similar chromatogram in higher mz_5073; similar chromatogram in higher mz_5358	0.036	FALSE	null	null	null	null	null	null	999	FALSE	FALSE	FALSE		FALSE	FALSE	null	null	null	null	null	null	null	2059.19	QC_11.2	209.9671:592187 210.97045:0 211.97381:0		0	0	0	0	0	0	0	0	0	0	0	0	0	0	0	0	0	0
170	1.033	210.05014	Unknown	[M+H]+	similar chromatogram in higher mz_3009; similar chromatogram in higher mz_3557; similar chromatogram in higher mz_4029	0.032	FALSE	null	null	null	null	null	null	999	FALSE	FALSE	FALSE		FALSE	FALSE	null	null	null	null	null	null	null	26.3	10807	210.05014:8441271 211.05349:0 212.05685:0		0	0	0	0	0	2399252	0	0	0	0	0	0	8441271	0	0	0	0	0
171	31.241	210.16985	Unknown	[M+H]+		0.201	FALSE	null	null	null	null	null	null	999	FALSE	FALSE	FALSE		FALSE	FALSE	null	null	null	null	null	null	null	2.01	7207	210.16985:4166805 211.1732:412441 212.17656:100276		5562	1345425	2643420	1647343	7527	1909682	2781881	2351132	2497320	2383834	1463245	1640052	1455314	1969670	5272	2206175	1754302	8087
172	11.302	210.17004	Unknown	[M+H]+	similar chromatogram in higher mz_3280	0.313	FALSE	null	null	null	null	null	null	999	FALSE	FALSE	FALSE		FALSE	FALSE	null	null	null	null	null	null	null	1.97	3543	210.17004:3793146 211.17339:309109 212.17675:171350		6322	1579100	2807068	1561301	6919	1605565	2819645	2101594	2162014	1786266	1418554	1939997	1599552	1781292	14221	2121666	1683466	7672
173	12.158	210.17012	Unknown	[M+H]+		0.345	FALSE	null	null	null	null	null	null	999	FALSE	FALSE	FALSE		FALSE	FALSE	null	null	null	null	null	null	null	2.82	113	210.17012:4067766 211.17347:315148 212.17683:253899		0	1430881	2805832	1643551	0	1683940	3293297	2620356	2016297	1665658	1428265	2179462	1405129	1773862	0	4067766	1620993	11578
174	0.886	210.17014	Unknown	[M+H]+		0.647	FALSE	null	null	null	null	null	null	999	FALSE	FALSE	FALSE		FALSE	FALSE	null	null	null	null	null	null	null	8.43	Blank_10.2	210.17014:4365146 211.17349:894680 212.17685:583242		3491	1767456	3006500	1825334	3822	2301344	3774968	2694361	2365467	2397426	2594232	2398932	1937982	2165286	2952	1985357	2863105	4401
175	3.558	210.19325	Unknown	[M+H]+	similar chromatogram in higher mz_995	0.115	FALSE	null	null	null	null	null	null	999	FALSE	FALSE	FALSE		FALSE	FALSE	null	null	null	null	null	null	null	16.28	3287	210.19325:7965364 211.1966:548096 212.19996:0		16705	2347824	4712640	1958617	18584	3360223	2759507	4269750	2961908	621489	3353814	3291440	2863984	2594344	8825	5995202	4795687	5060
176	10.765	210.35216	Unknown	[M+H]+	ion correlated with 2541; ion correlated with 745; similar chromatogram in higher mz_5386; similar chromatogram in higher mz_2506; similar chromatogram in higher mz_3693; similar chromatogram in higher mz_761	0.047	FALSE	null	null	null	null	null	null	999	FALSE	FALSE	FALSE		FALSE	FALSE	null	null	null	null	null	null	null	8219.23	QC_11.2	210.35216:861367 211.35551:0 212.35887:0		0	0	0	0	0	0	0	0	0	0	0	0	0	0	0	0	0	0
177	0.915	210.41577	Unknown	[M+H]+	similar chromatogram in higher mz_1763; similar chromatogram in higher mz_234; similar chromatogram in higher mz_1250; similar chromatogram in higher mz_1368; similar chromatogram in higher mz_294; similar chromatogram in higher mz_1013; similar chromatogram in higher mz_1068	0.011	FALSE	null	null	null	null	null	null	999	FALSE	FALSE	FALSE		FALSE	FALSE	null	null	null	null	null	null	null	59001.57	4583	210.41577:5482412 211.41912:0 212.42248:0		0	0	0	0	0	0	1802250	911220	0	2141468	0	0	3361078	813992	0	0	0	0
178	10.864	210.54504	Unknown	[M+H]+	ion correlated with 169; ion correlated with 2248; ion correlated with 2232; ion correlated with 2242	0.014	FALSE	null	null	null	null	null	null	999	FALSE	FALSE	FALSE		FALSE	FALSE	null	null	null	null	null	null	null	6832.34	QC_12.2	210.54504:670983 211.54839:0 212.55175:0		0	0	0	0	0	0	0	0	0	0	0	0	0	0	0	0	0	0
179	10.934	210.54543	Unknown	[M+H]+	ion correlated with 169; ion correlated with 2232; ion correlated with 2242	0.036	FALSE	null	null	null	null	null	null	999	FALSE	FALSE	FALSE		FALSE	FALSE	null	null	null	null	null	null	null	5980.43	QC_6.2	210.54543:630774 211.54878:0 212.55214:0		0	0	0	0	0	0	0	0	0	0	0	0	0	0	0	0	0	0
180	10.893	210.73837	Unknown	[M+H]+		0.018	FALSE	null	null	null	null	null	null	999	FALSE	FALSE	FALSE		FALSE	FALSE	null	null	null	null	null	null	null	4711.64	QC_10.2	210.73837:277183 211.74172:0 212.74508:0		0	0	0	0	0	0	0	0	0	0	0	0	0	0	0	0	0	0
181	0.942	210.88812	Unknown	[M+H]+	similar chromatogram in higher mz_4398; similar chromatogram in higher mz_4292; similar chromatogram in higher mz_4115; similar chromatogram in higher mz_4282; similar chromatogram in higher mz_3804; similar chromatogram in higher mz_4724; similar chromatogram in higher mz_3792; similar chromatogram in higher mz_3973; similar chromatogram in higher mz_4721; similar chromatogram in higher mz_4710	0.809	FALSE	null	null	null	null	null	null	999	FALSE	FALSE	FALSE		FALSE	FALSE	null	null	null	null	null	null	null	137560.8	10071	210.88812:13235534 211.89147:0 212.89483:0		7874090	11005299	13235534	8390822	10961633	7134582	9563702	9299225	11388316	5377308	10487702	12223144	8674154	8388383	8305991	9741828	11616849	10199030
182	20.318	210.92982	Unknown	[M+H]+	similar chromatogram in higher mz_183	0.05	FALSE	null	null	null	null	null	null	999	FALSE	FALSE	FALSE		FALSE	FALSE	null	null	null	null	null	null	null	3391.04	QC_3.2	210.92982:372474 211.93317:0 212.93653:0		0	128748	0	0	0	0	0	0	0	0	0	0	0	0	580	0	0	0
183	20.878	211.01111	Unknown	[M+H]+		0.043	FALSE	null	null	null	null	null	null	999	FALSE	FALSE	FALSE		FALSE	FALSE	null	null	null	null	null	null	null	4094.94	QC_4.2	211.01111:470652 212.01446:0 213.01782:0		0	0	0	0	0	83872	0	0	0	0	0	0	254473	0	0	0	0	0
184	2.891	211.07719	Unknown	[M+H]+	similar chromatogram in higher mz_237	0.187	FALSE	null	null	null	null	null	null	999	FALSE	FALSE	FALSE		FALSE	FALSE	null	null	null	null	null	null	null	23.11	10583	211.07719:7916389 212.08054:0 213.0839:0		13432	60750	336494	0	4472	0	37236	349964	1059836	7916389	30465	82061	69798	0	8705	662238	657047	7122
185	0.976	211.09682	Unknown	[M+H]+		0.237	FALSE	null	null	null	null	null	null	999	FALSE	FALSE	FALSE		FALSE	FALSE	null	null	null	null	null	null	null	26.73	Blank_1.2	211.09682:8453797 212.10017:1122093 213.10353:208292		31938	273850	145239	264072	41451	223708	346436	325067	260544	625899	165453	243420	536554	224249	48687	524872	230082	39572
186	0.907	211.10294	Unknown	[M+H]+	similar chromatogram in higher mz_1945; similar chromatogram in higher mz_260; similar chromatogram in higher mz_610	0.011	FALSE	null	null	null	null	null	null	999	FALSE	FALSE	FALSE		FALSE	FALSE	null	null	null	null	null	null	null	45.53	QC_6.2	211.10294:6007949 212.10629:0 213.10965:0		5473	0	0	0	11186	2465061	1993161	0	2553	973676	0	0	3726061	0	5776	21824	0	6233
187	4.385	211.11127	Unknown	[M+H]+	similar chromatogram in higher mz_1168; similar chromatogram in higher mz_972	0.799	FALSE	null	null	null	null	null	null	999	FALSE	FALSE	FALSE		FALSE	FALSE	null	null	null	null	null	null	null	32.1	3691	211.11127:17584882 212.11462:2805627 213.11798:361242		3025580	996712	796341	379668	3657304	555390	39493	811237	1273671	204725	526029	6646402	15299489	51420	3945968	1087106	439650	2232807
188	1.432	211.13042	Unknown	[M+H]+	similar chromatogram in higher mz_4848; similar chromatogram in higher mz_5710	0.108	FALSE	null	null	null	null	null	null	999	FALSE	FALSE	FALSE		FALSE	FALSE	null	null	null	null	null	null	null	31.11	3673	211.13042:9577837 212.13377:659439 213.13713:1232978		1566637	144866	106629	39402	3310248	41795	126952	22556	166354	22434	140975	188178	113158	81077	126191	22240	205118	2965072
189	1.117	211.14417	Unknown	[M+H]+		0.025	FALSE	null	null	null	null	null	null	999	FALSE	FALSE	FALSE		FALSE	FALSE	null	null	null	null	null	null	null	29.84	49	211.14417:5040640 212.14752:0 213.15088:0		10717	0	15810	18700	31867	0	0	0	1191995	0	83876	47661	260952	197176	17400	19763	0	28898
190	2.005	211.16907	Unknown	[M+H]+	adduct linked to 521_[M+NH4]+	0.367	FALSE	null	null	null	null	null	null	999	FALSE	FALSE	FALSE		FALSE	FALSE	null	null	null	null	null	null	null	10.03	6407	211.16907:4201904 212.17242:1811978 213.17578:0		227185	1477553	398845	0	335517	118094	605467	704270	400717	0	139878	376502	318932	2102503	215528	112372	387717	192365
191	11.016	211.16914	Unknown	[M+H]+	adduct linked to 522_[M+NH4]+; similar chromatogram in higher mz_3268	0.694	FALSE	null	null	null	null	null	null	999	FALSE	FALSE	FALSE		FALSE	FALSE	null	null	null	null	null	null	null	13.63	6407	211.16914:6110433 212.17249:798200 213.17585:0		89035	128734	1598656	627512	643854	686902	960108	2977881	282966	1209540	729313	2276028	1380295	1532573	83736	894335	114908	75328
192	9.985	211.16919	Unknown	[M+H]+	adduct linked to 525_[M+NH4]+; similar chromatogram in higher mz_951	0.737	FALSE	null	null	null	null	null	null	999	FALSE	FALSE	FALSE		FALSE	FALSE	null	null	null	null	null	null	null	14.6	5223	211.16919:7607713 212.17254:1147186 213.1759:0		467214	154166	1604044	493696	882829	177592	1199130	3133037	569810	955934	755504	3179039	1079848	1276744	75726	950143	69346	62521
193	22.725	211.21136	Unknown	[M+H]+		0.014	FALSE	null	null	null	null	null	null	999	FALSE	FALSE	FALSE		FALSE	FALSE	null	null	null	null	null	null	null	2.58	QC_8.2	211.21136:154910 212.21471:0 213.21807:0		5714	0	0	0	3128	0	3192	0	0	15515	3970	5752	0	9420	8756	0	4773	7280
194	0.947	211.22942	Unknown	[M+H]+	similar chromatogram in higher mz_237; similar chromatogram in higher mz_260; similar chromatogram in higher mz_610; similar chromatogram in higher mz_1942	0.004	FALSE	null	null	null	null	null	null	999	FALSE	FALSE	FALSE		FALSE	FALSE	null	null	null	null	null	null	null	37.54	QC_4.2	211.22942:4313049 212.23277:0 213.23613:0		0	0	0	0	0	0	0	0	0	0	0	0	0	0	0	0	0	0
195	17.588	211.24228	Unknown	[M+H]+	similar chromatogram in higher mz_6329; similar chromatogram in higher mz_2316; similar chromatogram in higher mz_5388; similar chromatogram in higher mz_8848; similar chromatogram in higher mz_8849	0.198	FALSE	null	null	null	null	null	null	999	FALSE	FALSE	FALSE		FALSE	FALSE	null	null	null	null	null	null	null	10.81	8759	211.24228:585885 212.24563:900940 213.24899:0		0	0	154031	0	0	398376	501920	0	366722	0	279647	0	238871	0	0	0	227043	0
196	0.947	211.27625	Unknown	[M+H]+	similar chromatogram in higher mz_237; similar chromatogram in higher mz_610; similar chromatogram in higher mz_1960	0.004	FALSE	null	null	null	null	null	null	999	FALSE	FALSE	FALSE		FALSE	FALSE	null	null	null	null	null	null	null	165.41	QC_8.2	211.27625:5987664 212.2796:0 213.28296:0		0	0	0	0	0	0	0	0	0	0	0	0	0	0	0	0	0	0
197	0.891	211.29897	Unknown	[M+H]+	ion correlated with 1533; similar chromatogram in higher mz_1533; similar chromatogram in higher mz_1481	0.004	FALSE	null	null	null	null	null	null	999	FALSE	FALSE	FALSE		FALSE	FALSE	null	null	null	null	null	null	null	113315.91	10087	211.29897:5665796 212.30232:0 213.30568:0		0	0	0	5665796	0	0	0	0	0	0	0	0	0	0	0	0	0	0
198	0.946	211.35661	Unknown	[M+H]+	similar chromatogram in higher mz_1958	0.004	FALSE	null	null	null	null	null	null	999	FALSE	FALSE	FALSE		FALSE	FALSE	null	null	null	null	null	null	null	82811	QC_12.2	211.35661:4140550 212.35996:0 213.36332:0		0	0	0	0	0	0	0	0	0	0	0	0	0	0	0	0	0	0
199	30.476	211.73909	Unknown	[M+H]+	similar chromatogram in higher mz_3071; similar chromatogram in higher mz_6679; similar chromatogram in higher mz_4022	0.277	FALSE	null	null	null	null	null	null	999	FALSE	FALSE	FALSE		FALSE	FALSE	null	null	null	null	null	null	null	2938.75	Blank_7.2	211.73909:232413 212.74244:0 213.7458:0		0	38433	173498	0	0	0	129076	0	55078	0	132165	165315	57554	0	0	31497	37731	0
200	0.964	211.84888	Unknown	[M+H]+	similar chromatogram in higher mz_2935; similar chromatogram in higher mz_4189; similar chromatogram in higher mz_4774	0.004	FALSE	null	null	null	null	null	null	999	FALSE	FALSE	FALSE		FALSE	FALSE	null	null	null	null	null	null	null	148853.91	4903	211.84888:7442695 212.85223:0 213.85559:0		0	0	0	0	0	0	0	0	0	0	0	0	0	0	914140	0	0	0
201	0.922	211.93484	Unknown	[M+H]+	ion correlated with 1946; similar chromatogram in higher mz_237; similar chromatogram in higher mz_260	0.011	FALSE	null	null	null	null	null	null	999	FALSE	FALSE	FALSE		FALSE	FALSE	null	null	null	null	null	null	null	95343.8	QC_2.2	211.93484:6197253 212.93819:0 213.94155:0		0	0	0	0	0	0	0	0	0	3489968	0	0	0	0	0	0	0	0
202	1.367	212.02083	Unknown	[M+H]+	similar chromatogram in higher mz_1944; similar chromatogram in higher mz_1499	0.014	FALSE	null	null	null	null	null	null	999	FALSE	FALSE	FALSE		FALSE	FALSE	null	null	null	null	null	null	null	50825.39	3543	212.02083:6533491 213.02418:0 214.02754:0		0	0	0	0	0	0	0	0	0	0	0	0	0	0	0	0	0	0
203	17.578	212.03731	Unknown	[M+H]+	similar chromatogram in higher mz_8279; similar chromatogram in higher mz_1105; similar chromatogram in higher mz_1117; similar chromatogram in higher mz_5226; similar chromatogram in higher mz_5239; similar chromatogram in higher mz_5284; similar chromatogram in higher mz_5430; similar chromatogram in higher mz_6360; similar chromatogram in higher mz_8798; similar chromatogram in higher mz_8808	0.403	FALSE	null	null	null	null	null	null	999	FALSE	FALSE	FALSE		FALSE	FALSE	null	null	null	null	null	null	null	4613.85	8759	212.03731:760447 213.04066:0 214.04402:0		1147	0	163710	340085	0	648883	684891	0	666574	0	432523	0	346025	0	0	0	368387	0
204	2.596	212.0815	Unknown	[M+H]+	similar chromatogram in higher mz_1536	0.018	FALSE	null	null	null	null	null	null	999	FALSE	FALSE	FALSE		FALSE	FALSE	null	null	null	null	null	null	null	2283.2	QC_4.2	212.0815:4383032 213.08485:0 214.08821:0		0	0	31456	0	0	0	0	0	97449	0	0	0	0	0	0	0	57944	0
205	1.003	212.09489	Unknown	[M+H]+		0.011	FALSE	null	null	null	null	null	null	999	FALSE	FALSE	FALSE		FALSE	FALSE	null	null	null	null	null	null	null	61.11	QC_5.2	212.09489:6088566 213.09824:0 214.1016:0		47443	17464	11596	0	8849	2793953	0	32812	36514	22484	0	18298	0	0	5774	0	0	12523
206	1.92	212.11812	Unknown	[M+H]+	similar chromatogram in higher mz_1487; similar chromatogram in higher mz_480; similar chromatogram in higher mz_1444	0.072	FALSE	null	null	null	null	null	null	999	FALSE	FALSE	FALSE		FALSE	FALSE	null	null	null	null	null	null	null	70.19	9223	212.11812:24295516 213.12147:6701650 214.12483:0		1507	10279827	30395	0	148838	0	0	1416692	32619	0	0	1080183	0	0	34186	0	0	16918
207	1.154	212.1264	Unknown	[M+H]+	similar chromatogram in higher mz_260; similar chromatogram in higher mz_1485; similar chromatogram in higher mz_1534	0.011	FALSE	null	null	null	null	null	null	999	FALSE	FALSE	FALSE		FALSE	FALSE	null	null	null	null	null	null	null	44.93	QC_8.2	212.1264:5444074 213.12975:0 214.13311:0		7554	20431	17924	0	10186	17178	0	22978	23768	0	41451	51076	0	0	18439	0	0	16944
208	1.235	212.14929	Unknown	[M+H]+	ion correlated with 587; similar chromatogram in higher mz_893	0.187	FALSE	null	null	null	null	null	null	999	FALSE	FALSE	FALSE		FALSE	FALSE	null	null	null	null	null	null	null	44.07	Blank_1.2	212.14929:18834232 213.15264:1631080 214.156:0		31632	226593	298815	468887	43283	0	225241	698072	244357	603030	495413	203982	761190	540730	41162	490421	479273	42305
209	1.252	212.16422	Unknown	[M+H]+	ion correlated with 559	0.183	FALSE	null	null	null	null	null	null	999	FALSE	FALSE	FALSE		FALSE	FALSE	null	null	null	null	null	null	null	13.97	453	212.16422:15808755 213.16757:0 214.17093:789780		24982	133087	145958	0	42889	0	390382	280037	286785	0	246932	927201	133758	330247	32749	88123	347155	39741
210	1.819	212.20197	Unknown	[M+H]+	similar chromatogram in higher mz_1478	0.05	FALSE	null	null	null	null	null	null	999	FALSE	FALSE	FALSE		FALSE	FALSE	null	null	null	null	null	null	null	19.77	3271	212.20197:5194432 213.20532:0 214.20868:0		11031	0	0	0	15079	0	0	0	0	0	0	1855	0	0	0	0	0	1534
211	0.927	212.21091	Unknown	[M+H]+	ion correlated with 1529; similar chromatogram in higher mz_1441	0.004	FALSE	null	null	null	null	null	null	999	FALSE	FALSE	FALSE		FALSE	FALSE	null	null	null	null	null	null	null	36.33	QC_12.2	212.21091:4306677 213.21426:0 214.21762:0		2796	0	0	0	0	0	0	0	0	0	0	0	0	0	0	0	0	0
212	0.925	212.216	Unknown	[M+H]+	similar chromatogram in higher mz_260	0.004	FALSE	null	null	null	null	null	null	999	FALSE	FALSE	FALSE		FALSE	FALSE	null	null	null	null	null	null	null	50.4	QC_1.2	212.216:5000225 213.21935:0 214.22271:0		0	0	0	0	0	0	0	0	0	0	0	0	0	0	0	0	0	0
213	17.459	212.2384	Unknown	[M+H]+		0.446	FALSE	null	null	null	null	null	null	999	FALSE	FALSE	FALSE		FALSE	FALSE	null	null	null	null	null	null	null	9.81	8135	212.2384:1364523 213.24175:358553 214.24511:0		3639	308967	795224	1193250	0	1293157	1341431	30120	1398142	0	1038289	131323	892345	294668	0	344451	841079	0
214	17.589	212.23845	Unknown	[M+H]+		0.327	FALSE	null	null	null	null	null	null	999	FALSE	FALSE	FALSE		FALSE	FALSE	null	null	null	null	null	null	null	10.65	1055	212.23845:1382279 213.2418:0 214.24516:0		0	70123	127951	1213612	0	563789	1422529	30120	1382279	0	1038289	131323	902418	275094	0	170219	841079	0
215	24.381	212.31914	Unknown	[M+H]+	ion correlated with 253; similar chromatogram in higher mz_4174	0.126	FALSE	null	null	null	null	null	null	999	FALSE	FALSE	FALSE		FALSE	FALSE	null	null	null	null	null	null	null	15234.71	3959	212.31914:5031551 213.32249:0 214.32585:0		0	43909	0	555711	0	1388404	0	0	0	250864	0	0	1061374	0	0	0	0	0
216	17.446	212.39798	Unknown	[M+H]+	ion correlated with 1097; similar chromatogram in higher mz_1097	0.101	FALSE	null	null	null	null	null	null	999	FALSE	FALSE	FALSE		FALSE	FALSE	null	null	null	null	null	null	null	7000.82	8759	212.39798:899023 213.40133:0 214.40469:0		0	0	30542	266861	0	469957	289950	0	650398	0	75033	0	72895	0	0	0	0	0
217	19.01	212.43086	Unknown	[M+H]+	similar chromatogram in higher mz_3766	0.004	FALSE	null	null	null	null	null	null	999	FALSE	FALSE	FALSE		FALSE	FALSE	null	null	null	null	null	null	null	2178.72	QC_2.2	212.43086:108936 213.43421:0 214.43757:0		0	0	0	0	0	0	0	0	0	0	0	0	0	0	0	0	0	0
218	16.995	212.43674	Unknown	[M+2H]2+	ion correlated with 221; ion correlated with 7738; similar chromatogram in higher mz_7700; similar chromatogram in higher mz_664; similar chromatogram in higher mz_725; similar chromatogram in higher mz_7274; similar chromatogram in higher mz_7504; similar chromatogram in higher mz_7563; similar chromatogram in higher mz_7660; similar chromatogram in higher mz_8489; similar chromatogram in higher…	0.047	FALSE	null	null	null	null	null	null	999	FALSE	FALSE	FALSE		FALSE	FALSE	null	null	null	null	null	null	null	27307.95	QC_2.2	212.43674:1833960 213.44009:371248 214.44345:0		0	0	5444	0	0	14483	13823	0	27298	0	13382	0	4604	0	0	0	19086	0
219	23.174	212.45856	Unknown	[M+H]+	ion correlated with 1096; similar chromatogram in higher mz_6700; similar chromatogram in higher mz_1096; similar chromatogram in higher mz_3138	0.619	FALSE	null	null	null	null	null	null	999	FALSE	FALSE	FALSE		FALSE	FALSE	null	null	null	null	null	null	null	5912.76	8551	212.45856:468392 213.46191:0 214.46527:0		0	311143	215790	203911	0	319735	255312	298290	291138	0	330273	329248	297087	352225	0	336805	419531	0
220	18.99	212.65054	Unknown	[M+H]+	similar chromatogram in higher mz_1095	0.004	FALSE	null	null	null	null	null	null	999	FALSE	FALSE	FALSE		FALSE	FALSE	null	null	null	null	null	null	null	3533.25	QC_2.2	212.65054:176662 213.65389:0 214.65725:0		0	0	0	0	0	0	44600	0	0	0	0	0	0	0	0	0	0	0
221	16.993	212.68924	Unknown	[M+H]+	ion correlated with 7563; ion correlated with 218; ion correlated with 7700; ion correlated with 7738	0.047	FALSE	null	null	null	null	null	null	999	FALSE	FALSE	FALSE		FALSE	FALSE	null	null	null	null	null	null	null	12271.31	QC_3.2	212.68924:1354364 213.69259:0 214.69595:0		0	0	0	0	0	0	0	0	0	0	0	0	0	0	0	0	0	0
222	30.296	212.74535	Unknown	[M+H]+		0.004	FALSE	null	null	null	null	null	null	999	FALSE	FALSE	FALSE		FALSE	FALSE	null	null	null	null	null	null	null	2.91	QC_2.2	212.74535:126067 213.7487:0 214.75206:0		0	0	0	0	0	0	0	0	0	0	0	0	0	0	0	0	26312	0
223	24.597	212.82327	Unknown	[M+H]+	ion correlated with 261; similar chromatogram in higher mz_7780; similar chromatogram in higher mz_6156; similar chromatogram in higher mz_1782	0.112	FALSE	null	null	null	null	null	null	999	FALSE	FALSE	FALSE		FALSE	FALSE	null	null	null	null	null	null	null	9273.85	3959	212.82327:4273001 213.82662:0 214.82998:0		0	131875	0	691162	0	1490334	0	0	0	554478	0	0	1422312	33093	0	0	0	0
224	0.824	213.00478	Unknown	[M+H]+	similar chromatogram in higher mz_884; similar chromatogram in higher mz_4279; similar chromatogram in higher mz_4112; similar chromatogram in higher mz_4573	0.406	FALSE	null	null	null	null	null	null	999	FALSE	FALSE	FALSE		FALSE	FALSE	null	null	null	null	null	null	null	466.21	5479	213.00478:6174340 214.00813:965097 215.01149:0		141478	1869350	2121587	2788562	198275	1595235	650025	1553292	1020291	2886820	224331	1655557	1642472	233474	146121	1331895	573761	121086
225	0.753	213.11191	Unknown	[M+H]+	similar chromatogram in higher mz_3204; similar chromatogram in higher mz_5135	0.565	FALSE	null	null	null	null	null	null	999	FALSE	FALSE	FALSE		FALSE	FALSE	null	null	null	null	null	null	null	25.7	4263	213.11191:10391096 214.11526:1396426 215.11862:202628		1492544	69610	1268902	209757	129199	1885371	1741051	157241	1566720	190197	2448886	212705	127861	4140110	586419	225368	1386192	661261
226	30.457	213.14577	Unknown	[M+H]+		0.716	FALSE	null	null	null	null	null	null	999	FALSE	FALSE	FALSE		FALSE	FALSE	null	null	null	null	null	null	null	7.55	6023	213.14577:2027913 214.14912:233643 215.15248:0		106972	1841666	1973558	1850709	101870	1816715	1789323	1838714	1844092	1674504	1795453	1856537	1743476	1588788	109422	1750466	1774659	97115
227	21.227	213.14595	Unknown	[M+H]+		0.5	FALSE	null	null	null	null	null	null	999	FALSE	FALSE	FALSE		FALSE	FALSE	null	null	null	null	null	null	null	3.05	3863	213.14595:616226 214.1493:0 215.15266:0		55869	406466	458653	91246	55652	70420	470178	376116	105314	463121	491104	456764	75679	361449	51726	489680	510890	61986
228	16.98	213.43582	Unknown	[M+H]+	similar chromatogram in higher mz_7515	0.014	FALSE	null	null	null	null	null	null	999	FALSE	FALSE	FALSE		FALSE	FALSE	null	null	null	null	null	null	null	6012.18	QC_2.2	213.43582:359291 214.43917:0 215.44253:0		0	0	0	0	0	0	0	0	0	0	0	0	0	0	0	0	0	0
229	1.396	214.089	Unknown	[M+H]+		0.144	FALSE	null	null	null	null	null	null	999	FALSE	FALSE	FALSE		FALSE	FALSE	null	null	null	null	null	null	null	17.26	9319	214.089:5696510 215.09235:0 216.09571:0		45330	160055	335667	0	202680	0	96262	0	134121	0	92071	218485	263719	0	39861	0	88271	43370
230	1.743	214.08981	Unknown	[M+H]+		0.05	FALSE	null	null	null	null	null	null	999	FALSE	FALSE	FALSE		FALSE	FALSE	null	null	null	null	null	null	null	6.94	Blank_6.2	214.08981:2171565 215.09316:741380 216.09652:462038		69510	160055	419196	0	76321	0	96262	0	134121	0	59570	218485	208769	0	29407	0	88271	32326
231	13.378	214.17986	Unknown	[M+H]+		0.543	FALSE	null	null	null	null	null	null	999	FALSE	FALSE	FALSE		FALSE	FALSE	null	null	null	null	null	null	null	5.36	5639	214.17986:1229370 215.18321:0 216.18657:144317		19726	456577	548514	798625	30602	351536	622748	502593	704924	405559	628317	681990	732173	590729	13448	189501	590758	11947
232	1.304	214.17989	Unknown	[M+H]+		0.471	FALSE	null	null	null	null	null	null	999	FALSE	FALSE	FALSE		FALSE	FALSE	null	null	null	null	null	null	null	35.22	6407	214.17989:25100080 215.18324:2775748 216.1866:2365035		226724	778768	621892	40941	436106	220832	5549904	392732	1044881	251515	798379	623695	561349	9253110	6177	206280	545609	20889
233	5.545	214.21625	Unknown	[M+H]+	similar chromatogram in higher mz_2623	0.255	FALSE	null	null	null	null	null	null	999	FALSE	FALSE	FALSE		FALSE	FALSE	null	null	null	null	null	null	null	5.97	10087	214.21625:1447688 215.2196:0 216.22296:0		55925	217940	115302	1447688	46949	101126	195604	80780	228867	0	85953	324355	1152285	51846	61092	205385	45855	67390
234	0.907	214.41183	Unknown	[M+H]+	similar chromatogram in higher mz_1013; similar chromatogram in higher mz_294	0.054	FALSE	null	null	null	null	null	null	999	FALSE	FALSE	FALSE		FALSE	FALSE	null	null	null	null	null	null	null	101905.77	4583	214.41183:10042285 215.41518:3660890 216.41854:0		0	0	0	0	0	0	2246039	836373	0	1390820	0	0	3401796	1276054	0	0	683275	0
235	18.26	214.89632	Unknown	[M+H]+	similar chromatogram in higher mz_6520	0.025	FALSE	null	null	null	null	null	null	999	FALSE	FALSE	FALSE		FALSE	FALSE	null	null	null	null	null	null	null	3745.98	QC_1.2	214.89632:417775 215.89967:0 216.90303:0		0	0	0	0	0	89023	0	0	0	0	0	0	0	0	0	0	0	0
236	30.834	214.93021	Unknown	[M+H]+	similar chromatogram in higher mz_4604; similar chromatogram in higher mz_4411	0.921	FALSE	null	null	null	null	null	null	999	FALSE	FALSE	FALSE		FALSE	FALSE	null	null	null	null	null	null	null	2437.85	QC_10.2	214.93021:237471 215.93356:0 216.93692:1110698		135128	145947	173137	200779	115822	146517	145418	137184	162178	218053	216926	184924	164076	195277	148719	202034	207071	135824
237	0.938	215.02496	Unknown	[M+H]+	similar chromatogram in higher mz_1046; similar chromatogram in higher mz_1238; similar chromatogram in higher mz_1891; similar chromatogram in higher mz_1924; similar chromatogram in higher mz_2798; similar chromatogram in higher mz_2820; similar chromatogram in higher mz_2935; similar chromatogram in higher mz_3561; similar chromatogram in higher mz_3650; similar chromatogram in higher mz_4189;…	0.068	FALSE	null	null	null	null	null	null	999	FALSE	FALSE	FALSE		FALSE	FALSE	null	null	null	null	null	null	null	81315.91	6039	215.02496:10018143 216.02831:0 217.03167:0		0	21532	0	3851035	0	6011927	1142347	0	0	8612993	0	0	3156180	0	0	0	0	0
238	18.355	215.12508	Unknown	[M+H]+		0.378	FALSE	null	null	null	null	null	null	999	FALSE	FALSE	FALSE		FALSE	FALSE	null	null	null	null	null	null	null	5.69	4279	215.12508:4970740 216.12843:491314 217.13179:0		61192	1832976	3572065	1564746	67971	2479985	3737391	2650308	3044828	2389195	1914015	2131972	1388540	2324594	56151	2506524	2199458	64571
239	20.591	215.12514	Unknown	[M+H]+		0.299	FALSE	null	null	null	null	null	null	999	FALSE	FALSE	FALSE		FALSE	FALSE	null	null	null	null	null	null	null	5.26	2967	215.12514:5015156 216.12849:568767 217.13185:0		60602	1727366	2755985	1114368	44646	1334620	3299316	2818846	2991570	934676	2205619	2067281	385644	2372674	107477	2840930	2203145	89878
240	9.245	215.12546	Unknown	[M+H]+		0.047	FALSE	null	null	null	null	null	null	999	FALSE	FALSE	FALSE		FALSE	FALSE	null	null	null	null	null	null	null	4.4	3543	215.12546:4393892 216.12881:480995 217.13217:0		54600	1469228	2124626	1520464	42150	2096019	3205976	2049868	1971099	2479263	1533693	1670522	1606485	1738584	34439	2094292	1767686	41190
241	0.8	215.12547	Unknown	[M+H]+		0.712	FALSE	null	null	null	null	null	null	999	FALSE	FALSE	FALSE		FALSE	FALSE	null	null	null	null	null	null	null	20.96	Blank_10.2	215.12547:11624414 216.12882:914861 217.13218:0		134967	4241406	9768200	1678319	1007262	2237700	10340647	5536870	6755420	1707460	6301150	6587928	2452357	5034715	72609	7915942	6855925	69649
242	23.183	215.1255	Unknown	[M+H]+		0.068	FALSE	null	null	null	null	null	null	999	FALSE	FALSE	FALSE		FALSE	FALSE	null	null	null	null	null	null	null	4.48	3591	215.1255:4248300 216.12885:685682 217.13221:0		108460	1940562	2401316	1792093	108594	2046402	3668962	2712444	3884635	2143586	2011180	2167143	1994522	2237254	114934	2608944	2073797	114753
243	13.186	215.12552	Unknown	[M+H]+		0.338	FALSE	null	null	null	null	null	null	999	FALSE	FALSE	FALSE		FALSE	FALSE	null	null	null	null	null	null	null	4.98	113	215.12552:4947768 216.12887:604461 217.13223:0		46623	1791594	2779206	2103925	25204	2537836	3639219	2069685	2456292	2127422	1458347	1569064	1471098	1955817	48019	4947768	1849361	22976
244	30.75	215.12556	Unknown	[M+H]+		0.104	FALSE	null	null	null	null	null	null	999	FALSE	FALSE	FALSE		FALSE	FALSE	null	null	null	null	null	null	null	7.53	8023	215.12556:6637272 216.12891:753286 217.13227:0		151221	3894439	7412305	4602898	143162	5419739	8869592	6618985	4135574	5023493	6206176	5404746	4345498	5567824	125546	6558162	5476254	113029
245	30.469	215.12564	Unknown	[M+H]+		0.716	FALSE	null	null	null	null	null	null	999	FALSE	FALSE	FALSE		FALSE	FALSE	null	null	null	null	null	null	null	11.57	3143	215.12564:9459868 216.12899:1129458 217.13235:0		148314	4810027	7270257	5095688	165260	6477248	8730938	7936752	6814138	5879987	6097208	5326628	5460566	6175456	152293	7511737	6090156	164050
246	15.155	215.12689	Unknown	[M+H]+		0.129	FALSE	null	null	null	null	null	null	999	FALSE	FALSE	FALSE		FALSE	FALSE	null	null	null	null	null	null	null	5.7	2279	215.12689:6443270 216.13024:861623 217.1336:0		30539	1501715	2329708	1822646	50354	2212498	3402016	2436974	2400093	2229077	1677159	2110518	1857112	1836309	57634	2485812	2122372	32257
247	1.326	215.12791	Unknown	[M+H]+		0.687	FALSE	null	null	null	null	null	null	999	FALSE	FALSE	FALSE		FALSE	FALSE	null	null	null	null	null	null	null	22.55	33	215.12791:13908561 216.13126:1157674 217.13462:0		2013142	3161486	6638435	2906172	2048417	4411734	8621954	4138636	5728321	1374748	5354532	5451808	4562788	4614022	64414	3318154	6062295	70114
248	24.799	215.17934	Unknown	[M+H]+		0.065	FALSE	null	null	null	null	null	null	999	FALSE	FALSE	FALSE		FALSE	FALSE	null	null	null	null	null	null	null	13.34	3959	215.17934:4360229 216.18269:0 217.18605:2164962		4512	210181	102259	787642	12518	705176	131662	35350	62852	209819	23098	78711	438921	30901	5265	104668	76321	5964
249	23.613	215.17935	Unknown	[M+H]+	ion correlated with 1052	0.086	FALSE	null	null	null	null	null	null	999	FALSE	FALSE	FALSE		FALSE	FALSE	null	null	null	null	null	null	null	10.79	3959	215.17935:4648674 216.1827:973453 217.18606:1368139		5587	53112	97876	35244	6363	29430	63736	30644	53786	37476	59604	88155	32033	86919	5110	55931	26248	3687
250	23.053	215.30115	Unknown	[M+H]+	similar chromatogram in higher mz_251	0.032	FALSE	null	null	null	null	null	null	999	FALSE	FALSE	FALSE		FALSE	FALSE	null	null	null	null	null	null	null	2518.2	4535	215.30115:275877 216.3045:0 217.30786:0		4926	0	0	208306	0	0	0	250179	0	0	0	0	0	0	0	0	0	0
251	23.201	215.37784	Unknown	[M+H]+	ion correlated with 254; similar chromatogram in higher mz_255	0.058	FALSE	null	null	null	null	null	null	999	FALSE	FALSE	FALSE		FALSE	FALSE	null	null	null	null	null	null	null	4022.36	QC_2.2	215.37784:273800 216.38119:0 217.38455:0		0	0	0	0	0	0	0	262856	0	0	0	0	0	0	0	0	0	0
252	1.071	215.40605	Unknown	[M+H]+	similar chromatogram in higher mz_1891	0.007	FALSE	null	null	null	null	null	null	999	FALSE	FALSE	FALSE		FALSE	FALSE	null	null	null	null	null	null	null	1618.08	9319	215.40605:4918565 216.4094:0 217.41276:0		0	0	0	0	0	0	0	0	0	0	0	0	124196	0	0	0	0	0
253	24.406	215.40855	Unknown	[M+H]+	ion correlated with 215; similar chromatogram in higher mz_5873; similar chromatogram in higher mz_7444; similar chromatogram in higher mz_353	0.126	FALSE	null	null	null	null	null	null	999	FALSE	FALSE	FALSE		FALSE	FALSE	null	null	null	null	null	null	null	12217.58	3959	215.40855:3530725 216.4119:0 217.41526:0		0	182499	0	587211	0	1245040	0	0	0	334933	0	0	936165	0	0	0	0	0
254	23.194	215.45412	Unknown	[M+H]+	ion correlated with 255; ion correlated with 251; similar chromatogram in higher mz_255; similar chromatogram in higher mz_1715; similar chromatogram in higher mz_2165; similar chromatogram in higher mz_3148; similar chromatogram in higher mz_6561; similar chromatogram in higher mz_8783; similar chromatogram in higher mz_8786; similar chromatogram in higher mz_8844; similar chromatogram in higher…	0.065	FALSE	null	null	null	null	null	null	999	FALSE	FALSE	FALSE		FALSE	FALSE	null	null	null	null	null	null	null	4583.74	597	215.45412:295588 216.45747:0 217.46083:0		0	0	0	0	0	0	0	216774	0	0	0	0	0	0	1904	0	0	0
255	23.196	215.53052	Unknown	[M+H]+	ion correlated with 254	0.079	FALSE	null	null	null	null	null	null	999	FALSE	FALSE	FALSE		FALSE	FALSE	null	null	null	null	null	null	null	4199.66	1623	215.53052:281520 216.53387:0 217.53723:0		0	0	34408	0	0	0	0	126410	54803	0	0	0	0	0	4260	0	0	0
256	24.427	215.53156	Unknown	[M+H]+	ion correlated with 253	0.054	FALSE	null	null	null	null	null	null	999	FALSE	FALSE	FALSE		FALSE	FALSE	null	null	null	null	null	null	null	11068.92	3959	215.53156:1549779 216.53491:0 217.53827:0		0	0	0	696265	0	999412	0	0	0	89520	0	0	895032	0	0	0	0	0
257	23.385	215.60883	Unknown	[M+H]+	similar chromatogram in higher mz_7883; similar chromatogram in higher mz_259	0.025	FALSE	null	null	null	null	null	null	999	FALSE	FALSE	FALSE		FALSE	FALSE	null	null	null	null	null	null	null	4149.33	2071	215.60883:612634 216.61218:0 217.61554:0		0	0	0	0	0	51682	0	52634	0	0	0	0	0	0	0	0	0	0
258	11.169	215.68304	Unknown	[M+H]+	similar chromatogram in higher mz_2349	0.14	FALSE	null	null	null	null	null	null	999	FALSE	FALSE	FALSE		FALSE	FALSE	null	null	null	null	null	null	null	5206.57	5479	215.68304:531921 216.68639:0 217.68975:0		0	0	349609	0	0	0	0	0	0	0	0	44954	133512	0	0	0	0	0
259	23.872	215.72298	Unknown	[M+H]+	similar chromatogram in higher mz_7973	0.007	FALSE	null	null	null	null	null	null	999	FALSE	FALSE	FALSE		FALSE	FALSE	null	null	null	null	null	null	null	11364.09	2071	215.72298:1033491 216.72633:0 217.72969:0		0	0	0	0	0	0	0	0	0	0	0	0	0	0	0	0	0	0
260	0.936	215.89941	Unknown	[M+H]+	similar chromatogram in higher mz_1263; similar chromatogram in higher mz_3546; similar chromatogram in higher mz_4158; similar chromatogram in higher mz_4774; similar chromatogram in higher mz_1511; similar chromatogram in higher mz_1541; similar chromatogram in higher mz_1552; similar chromatogram in higher mz_1502; similar chromatogram in higher mz_1512; similar chromatogram in higher mz_1537;…	0.216	FALSE	null	null	null	null	null	null	999	FALSE	FALSE	FALSE		FALSE	FALSE	null	null	null	null	null	null	null	128780.95	6039	215.89941:30030806 216.90276:0 217.90612:0		0	9369	1406512	11445371	0	8933254	4058920	3835992	328281	16599290	0	113324	5443366	0	0	0	805221	0
261	24.637	215.91322	Unknown	[M+H]+	ion correlated with 223; ion correlated with 263; similar chromatogram in higher mz_5482	0.158	FALSE	null	null	null	null	null	null	999	FALSE	FALSE	FALSE		FALSE	FALSE	null	null	null	null	null	null	null	9434.56	3959	215.91322:4291220 216.91657:0 217.91993:0		0	86113	0	1452185	0	2077602	0	0	0	1035880	0	0	1896554	0	0	0	0	0
262	17.539	215.91689	Unknown	[M+H]+		0.23	FALSE	null	null	null	null	null	null	999	FALSE	FALSE	FALSE		FALSE	FALSE	null	null	null	null	null	null	null	4574.58	3211	215.91689:1067130 216.92024:0 217.9236:0		0	0	20083	354914	0	489760	423816	0	316891	0	131294	8564	303061	73580	0	337991	385170	0
263	24.633	216.035	Unknown	[M+H]+	ion correlated with 261	0.108	FALSE	null	null	null	null	null	null	999	FALSE	FALSE	FALSE		FALSE	FALSE	null	null	null	null	null	null	null	6608	7031	216.035:1566315 217.03835:0 218.04171:0		5652	133987	0	828499	0	1403702	0	0	0	779532	0	31975	1140642	0	0	0	0	0
264	1.499	216.12898	Unknown	[M+H]+		0.076	FALSE	null	null	null	null	null	null	999	FALSE	FALSE	FALSE		FALSE	FALSE	null	null	null	null	null	null	null	3.64	1039	216.12898:741185 217.13233:0 218.13569:883656		12458	203946	567675	205224	18857	230118	741185	184510	276777	0	184133	366409	152883	211206	5868	387720	164891	7546
265	19.622	216.15935	Unknown	[M+H]+	similar chromatogram in higher mz_270	0.054	FALSE	null	null	null	null	null	null	999	FALSE	FALSE	FALSE		FALSE	FALSE	null	null	null	null	null	null	null	3.45	QC_3.2	216.15935:517601 217.1627:0 218.16606:0		32946	81098	92110	86437	44169	0	58931	118715	93275	63506	63127	149366	72548	95908	30810	164393	84175	34821
266	1.184	216.15938	Unknown	[M+H]+		0.09	FALSE	null	null	null	null	null	null	999	FALSE	FALSE	FALSE		FALSE	FALSE	null	null	null	null	null	null	null	12.56	453	216.15938:7543504 217.16273:0 218.16609:0		22378	537436	1123183	836011	25002	1181408	590192	18076	102732	67042	221586	396083	0	297737	32106	794527	535998	25749
267	9.509	216.15945	Unknown	[M+H]+	ion correlated with 3195; ion correlated with 2883; similar chromatogram in higher mz_4781	0.356	FALSE	null	null	null	null	null	null	999	FALSE	FALSE	FALSE		FALSE	FALSE	null	null	null	null	null	null	null	6.02	6151	216.15945:3110148 217.1628:293600 218.16616:587696		22225	254849	642463	306535	34114	252173	302504	845456	198475	445201	152954	812326	519815	409714	25137	515964	53581	38629
268	1.286	216.19543	Unknown	[M+H]+		0.273	FALSE	null	null	null	null	null	null	999	FALSE	FALSE	FALSE		FALSE	FALSE	null	null	null	null	null	null	null	10.38	2599	216.19543:7538858 217.19878:1286364 218.20214:0		9912	190459	223158	0	28624	0	681698	0	440776	0	123222	336829	113620	1266995	30938	0	91764	22957
269	9.478	216.19551	w/o MS2:NAE 10:0	[M+H]+		0.147	FALSE	3.83	216.1958	C12H25NO2	NAE	LMVSBYPDMNAXPF-UHFFFAOYSA-N	O=C(NCCO)CCCCCCCCC	530	FALSE	TRUE	FALSE		FALSE	FALSE	null	null	99.5	4.3	null	null	null	4.83	4263	216.19551:2593404 217.19886:0 218.20222:0		34150	116277	83532	47410	14561	36398	220905	77049	78516	135744	41155	51458	97081	2392205	41474	75905	146245	15949
270	18.932	216.27542	Unknown	[M+H]+	similar chromatogram in higher mz_1038	0.036	FALSE	null	null	null	null	null	null	999	FALSE	FALSE	FALSE		FALSE	FALSE	null	null	null	null	null	null	null	5756.77	QC_7.2	216.27542:410511 217.27877:0 218.28213:0		0	0	0	0	0	0	0	0	0	0	0	0	0	0	0	0	0	5781
271	23.394	216.86182	Unknown	[M+H]+		0.385	FALSE	null	null	null	null	null	null	999	FALSE	FALSE	FALSE		FALSE	FALSE	null	null	null	null	null	null	null	4181.5	6503	216.86182:325678 217.86517:0 218.86853:0		0	231883	85197	0	0	46809	146781	0	114036	0	287310	0	205488	51668	0	0	36522	0
272	17.139	216.89586	Unknown	[M+H]+		0.014	FALSE	null	null	null	null	null	null	999	FALSE	FALSE	FALSE		FALSE	FALSE	null	null	null	null	null	null	null	4581.56	QC_6.2	216.89586:305004 217.89921:0 218.90257:0		0	0	0	0	0	0	0	0	0	0	0	0	0	0	0	0	0	0
273	30.675	216.92216	Unknown	[M+H]+		0.748	FALSE	null	null	null	null	null	null	999	FALSE	FALSE	FALSE		FALSE	FALSE	null	null	null	null	null	null	null	21.23	1545	216.92216:2982511 217.92551:63995 218.92887:971441		2410137	1710936	1948360	127394	2508212	1790220	131115	104837	1443901	1533394	1580702	1771261	1581627	1533943	2601865	1406208	1822217	2675828
274	13.587	216.92218	Unknown	[M+H]+		0.266	FALSE	null	null	null	null	null	null	999	FALSE	FALSE	FALSE		FALSE	FALSE	null	null	null	null	null	null	null	4.47	6521	216.92218:741113 217.92553:0 218.92889:260434		666461	507404	584430	516483	537838	391744	388456	442538	399152	226120	421840	597086	151510	349932	779229	467062	436501	731030
275	1.064	216.92226	Unknown	[M+H]+	similar chromatogram in higher mz_310; similar chromatogram in higher mz_6812	0.899	FALSE	null	null	null	null	null	null	999	FALSE	FALSE	FALSE		FALSE	FALSE	null	null	null	null	null	null	null	1345.58	1321	216.92226:232618528 217.92561:3459225 218.92897:85602024		191095168	93957152	136364784	79763792	225592048	62242396	98240072	79457328	124138224	60970328	127462192	115725072	87540856	125662192	156178976	76159152	126355528	174920512
276	19.846	216.92226	Unknown	[M+H]+		0.209	FALSE	null	null	null	null	null	null	999	FALSE	FALSE	FALSE		FALSE	FALSE	null	null	null	null	null	null	null	4.43	1039	216.92226:965444 217.92561:0 218.92897:0		1216010	290966	482525	0	1233115	0	965444	460411	403357	512448	419195	462000	0	420779	1247590	399291	442704	1342045
277	9.525	216.92232	Unknown	[M+H]+		0.036	FALSE	null	null	null	null	null	null	999	FALSE	FALSE	FALSE		FALSE	FALSE	null	null	null	null	null	null	null	4.09	6777	216.92232:645718 217.92567:0 218.92903:0		724866	389474	388900	403657	713685	329390	288701	292427	270395	144344	339748	360908	263444	340925	782240	285262	340108	823796
278	0.849	216.92236	Unknown	[M+H]+		0.694	FALSE	null	null	null	null	null	null	999	FALSE	FALSE	FALSE		FALSE	FALSE	null	null	null	null	null	null	null	1041.82	8793	216.92236:179339040 217.92571:4199342 218.92907:62036968		144026	109875136	98927752	82710544	163618	62371968	98049624	101346352	115963680	62431064	114435720	118007640	67586608	112942320	142739040	108254096	100226664	99064
279	30.58	217.00546	Unknown	[M+H]+	similar chromatogram in higher mz_1409; similar chromatogram in higher mz_4850	0.723	FALSE	null	null	null	null	null	null	999	FALSE	FALSE	FALSE		FALSE	FALSE	null	null	null	null	null	null	null	1723.9	4651	217.00546:626811 218.00881:0 219.01217:39306		81930	386636	581855	511798	5798	389774	401047	363871	461676	449757	417462	539654	488163	437174	4960	429037	419737	4592
280	17.151	217.02393	Unknown	[M+H]+	ion correlated with 1147; ion correlated with 1017; ion correlated with 291; ion correlated with 906; similar chromatogram in higher mz_1017; similar chromatogram in higher mz_1019	0.032	FALSE	null	null	null	null	null	null	999	FALSE	FALSE	FALSE		FALSE	FALSE	null	null	null	null	null	null	null	1939.68	QC_6.2	217.02393:345363 218.02728:0 219.03064:0		2476	0	0	0	1916	0	0	0	0	0	0	0	0	0	1883	0	0	3390
281	1.778	217.06778	Unknown	[M+H]+		0.09	FALSE	null	null	null	null	null	null	999	FALSE	FALSE	FALSE		FALSE	FALSE	null	null	null	null	null	null	null	62.38	3673	217.06778:10144306 218.07113:0 219.07449:6987194		9988787	52897	0	0	3125573	0	370538	0	0	0	0	0	0	0	101008	0	0	78214
282	0.948	217.0679	Unknown	[M+H]+		0.273	FALSE	null	null	null	null	null	null	999	FALSE	FALSE	FALSE		FALSE	FALSE	null	null	null	null	null	null	null	58.37	5479	217.0679:13394854 218.07125:0 219.07461:0		5605612	0	1804764	681628	199456	1832489	0	0	1316999	0	0	0	607615	409000	201363	235210	0	976281
283	10.762	217.09499	Unknown	[M+H]+		0.36	FALSE	null	null	null	null	null	null	999	FALSE	FALSE	FALSE		FALSE	FALSE	null	null	null	null	null	null	null	4.54	2983	217.09499:724528 218.09834:0 219.1017:0		13913	270933	87052	335497	111869	84436	219512	143297	138121	81617	63201	65731	97353	190288	40076	252290	266708	68727
284	1.004	217.10442	Unknown	[M+H]+	similar chromatogram in higher mz_1089; similar chromatogram in higher mz_1768; similar chromatogram in higher mz_2058; similar chromatogram in higher mz_2441; similar chromatogram in higher mz_3083; similar chromatogram in higher mz_4487; similar chromatogram in higher mz_1911; similar chromatogram in higher mz_1235; similar chromatogram in higher mz_2157; similar chromatogram in higher mz_911	0.982	FALSE	null	null	null	null	null	null	999	FALSE	FALSE	FALSE		FALSE	FALSE	null	null	null	null	null	null	null	180.22	10807	217.10442:169566944 218.10777:15565626 219.11113:0		30719244	5927370	9022071	2202800	46488468	1494643	43865788	88316016	15429398	94093552	11114309	66988580	169566944	47519936	742930	2254534	16326278	53895344
285	23.79	217.10693	Unknown	[M+H]+	ion correlated with 2204	0.025	FALSE	null	null	null	null	null	null	999	FALSE	FALSE	FALSE		FALSE	FALSE	null	null	null	null	null	null	null	7.58	9319	217.10693:4857777 218.11028:670360 219.11364:0		1307430	4489200	5179736	3913228	1270964	3982002	4784970	4163304	4625380	4389608	4814231	4371218	4196697	4585793	1258230	3729462	4857354	1259768
286	13.749	217.10724	Unknown	[M+H]+		0.327	FALSE	null	null	null	null	null	null	999	FALSE	FALSE	FALSE		FALSE	FALSE	null	null	null	null	null	null	null	3.64	10071	217.10724:2528881 218.11059:285283 219.11395:0		840053	2300976	2528881	2241523	926437	1996357	2189895	2102373	2278756	2021833	2446764	2058963	1999426	2090594	974207	2197551	2238038	911517
287	30.336	217.10728	Unknown	[M+H]+		0.115	FALSE	null	null	null	null	null	null	999	FALSE	FALSE	FALSE		FALSE	FALSE	null	null	null	null	null	null	null	6.01	3271	217.10728:5688490 218.11063:533391 219.11399:0		1339462	5286674	5512632	4942792	1469404	5448942	5519325	5176568	5605996	5113750	4674425	4797330	5406500	5116103	1421126	4838674	4636958	1423256
288	19.568	217.10728	Unknown	[M+H]+		0.335	FALSE	null	null	null	null	null	null	999	FALSE	FALSE	FALSE		FALSE	FALSE	null	null	null	null	null	null	null	5.3	6103	217.10728:3961745 218.11063:408886 219.11399:0		954853	2541298	3285578	1743554	919272	2200958	2798814	3143966	2996075	2427851	2937876	2951655	2391810	3074265	934586	3702050	3886137	913660
289	23.325	217.10774	Unknown	[M+H]+		0.011	FALSE	null	null	null	null	null	null	999	FALSE	FALSE	FALSE		FALSE	FALSE	null	null	null	null	null	null	null	7	3463	217.10774:4342222 218.11109:505122 219.11445:0		1185948	4273078	4637180	4007766	1270645	3801381	4744184	4219487	4618075	4247652	4730966	4296992	4311880	4481813	1194687	4376501	4771959	1258219
290	1.448	217.12033	Unknown	[M+H]+		0.191	FALSE	null	null	null	null	null	null	999	FALSE	FALSE	FALSE		FALSE	FALSE	null	null	null	null	null	null	null	7.17	5655	217.12033:4352223 218.12368:991100 219.12704:0		34565	283482	1815653	0	82773	347660	970114	419939	1922313	0	625762	619491	703024	197428	52236	1307642	1583454	58150
291	17.122	217.15291	Unknown	[M+H]+	ion correlated with 1017; similar chromatogram in higher mz_1017	0.043	FALSE	null	null	null	null	null	null	999	FALSE	FALSE	FALSE		FALSE	FALSE	null	null	null	null	null	null	null	6.14	QC_3.2	217.15291:570458 218.15626:266289 219.15962:0		5381	0	0	90776	7800	0	0	5244	0	0	0	24330	0	0	9209	0	0	6565
292	1.758	217.15483	Unknown	[M+H]+	similar chromatogram in higher mz_1928	0.094	FALSE	null	null	null	null	null	null	999	FALSE	FALSE	FALSE		FALSE	FALSE	null	null	null	null	null	null	null	35.66	Blank_1.2	217.15483:6583757 218.15818:611064 219.16154:0		49338	5228	42194	0	50505	33280	4819	72475	232340	0	201115	4065	34355	0	47728	0	49510	127223
293	17.072	217.28452	Unknown	[M+H]+	ion correlated with 1016; similar chromatogram in higher mz_1146	0.032	FALSE	null	null	null	null	null	null	999	FALSE	FALSE	FALSE		FALSE	FALSE	null	null	null	null	null	null	null	8238.78	QC_2.2	217.28452:626987 218.28787:0 219.29123:0		0	0	0	0	0	0	0	0	0	0	0	0	0	0	0	0	0	0
294	0.91	217.44852	Unknown	[M+H]+	ion correlated with 1013	0.058	FALSE	null	null	null	null	null	null	999	FALSE	FALSE	FALSE		FALSE	FALSE	null	null	null	null	null	null	null	115820.52	9591	217.44852:10557120 218.45187:0 219.45523:0		0	0	0	0	0	0	1342034	0	0	0	0	0	1912235	1272747	0	7411	603106	0
295	1.514	217.92552	Unknown	[M+H]+		0.029	FALSE	null	null	null	null	null	null	999	FALSE	FALSE	FALSE		FALSE	FALSE	null	null	null	null	null	null	null	429.36	423	217.92552:5108515 218.92887:34893456 219.93223:0		4306484	2331688	2787472	1779226	4244274	1007510	1554018	1992782	1335290	0	2025571	2382592	459375	1312293	1407258	1095993	2318484	5411272
296	24.906	218.0164	Unknown	[M+H]+	similar chromatogram in higher mz_7495	0.101	FALSE	null	null	null	null	null	null	999	FALSE	FALSE	FALSE		FALSE	FALSE	null	null	null	null	null	null	null	4035.05	QC_1.2	218.0164:880735 219.01975:0 220.02311:0		0	361137	0	123678	0	0	0	0	0	0	0	0	0	0	6504	0	0	0
297	30.811	218.04262	Unknown	[M+H]+		0.086	FALSE	null	null	null	null	null	null	999	FALSE	FALSE	FALSE		FALSE	FALSE	null	null	null	null	null	null	null	1311.8	293	218.04262:165735 219.04597:0 220.04933:0		25912	94145	133134	133084	26392	148440	107221	82956	110631	119100	128173	79782	125562	116149	0	77481	75420	27311
298	0.98	218.12782	Unknown	[M+H]+	ion correlated with 845; ion correlated with 820	0.011	FALSE	null	null	null	null	null	null	999	FALSE	FALSE	FALSE		FALSE	FALSE	null	null	null	null	null	null	null	193.02	Blank_1.2	218.12782:23146084 219.13117:0 220.13453:512626		1792	20899	45258	0	2445	0	0	0	56101	0	1059850	0	0	0	2584	0	773800	2174
299	1.248	218.13882	w/o MS2:NAGly 8:0;O	[M+H]+		0.565	FALSE	1.75	218.1387	C10H19NO4	NAGly	JJDLEDDIIQOUSW-UHFFFAOYSA-N	O=C(O)CNC(=O)CC(O)CCCCC	530	TRUE	TRUE	FALSE		FALSE	FALSE	null	null	99.9	96.8	null	null	null	34.14	Blank_6.1	218.13882:8790978 219.14217:1118248 220.14553:192054		32890	1221839	2468842	5121252	1401415	8644475	1713852	1011094	2454326	635594	2629924	63058	398030	2184758	38196	2723127	2526174	32748
300	13.48	218.15347	Unknown	[M+H]+		0.176	FALSE	null	null	null	null	null	null	999	FALSE	FALSE	FALSE		FALSE	FALSE	null	null	null	null	null	null	null	3.27	QC_10.2	218.15347:1477673 219.15682:174401 220.16018:0		0	395282	475992	352920	22880	356810	1409074	904651	823989	571630	504339	466775	517230	881995	11490	1252452	981439	0
301	1.66	218.15378	Unknown	[M+H]+		0.086	FALSE	null	null	null	null	null	null	999	FALSE	FALSE	FALSE		FALSE	FALSE	null	null	null	null	null	null	null	13.61	2363	218.15378:4253744 219.15713:525491 220.16049:0		70454	445138	625036	198608	42816	176762	1687687	476836	904288	0	511161	3774468	2771461	855520	0	1252987	1009334	28878
302	16.921	218.15388	Unknown	[M+H]+		0.094	FALSE	null	null	null	null	null	null	999	FALSE	FALSE	FALSE		FALSE	FALSE	null	null	null	null	null	null	null	2.74	1039	218.15388:1419578 219.15723:0 220.16059:136509		2693	247812	542213	511080	0	382684	1419578	959209	795478	749219	531326	434426	486382	889967	0	1010501	782211	0
303	21.799	218.21146	Unknown	[M+H]+		0.122	FALSE	null	null	null	null	null	null	999	FALSE	FALSE	FALSE		FALSE	FALSE	null	null	null	null	null	null	null	4.61	10311	218.21146:708904 219.21481:0 220.21817:0		10806	248281	288890	503200	0	708904	376804	397191	306423	282948	265894	360999	453086	324680	0	309412	251071	6964
304	24.383	218.31087	Unknown	[M+H]+		0.054	FALSE	null	null	null	null	null	null	999	FALSE	FALSE	FALSE		FALSE	FALSE	null	null	null	null	null	null	null	14619.45	7031	218.31087:2533228 219.31422:0 220.31758:0		0	0	0	935068	0	1815050	0	0	0	544499	0	0	1697035	0	0	0	0	0
305	17.194	218.41791	Unknown	[M+H]+	ion correlated with 998; similar chromatogram in higher mz_307; similar chromatogram in higher mz_473	0.025	FALSE	null	null	null	null	null	null	999	FALSE	FALSE	FALSE		FALSE	FALSE	null	null	null	null	null	null	null	6109.02	QC_7.2	218.41791:348704 219.42126:0 220.42462:0		0	0	0	0	0	0	0	0	0	0	0	0	0	0	0	0	0	0
306	24.441	218.56972	Unknown	[M+H]+		0.043	FALSE	null	null	null	null	null	null	999	FALSE	FALSE	FALSE		FALSE	FALSE	null	null	null	null	null	null	null	35073.79	3959	218.56972:5096769 219.57307:0 220.57643:0		5187	0	0	246147	0	523981	0	0	0	0	0	0	0	0	0	0	0	0
307	17.219	218.77663	Unknown	[M+H]+		0.032	FALSE	null	null	null	null	null	null	999	FALSE	FALSE	FALSE		FALSE	FALSE	null	null	null	null	null	null	null	3050.79	QC_3.2	218.77663:448047 219.77998:0 220.78334:0		0	0	0	69473	0	0	0	0	0	0	0	0	0	0	0	0	102167	0
308	24.469	218.82268	Unknown	[M+H]+		0.187	FALSE	null	null	null	null	null	null	999	FALSE	FALSE	FALSE		FALSE	FALSE	null	null	null	null	null	null	null	13300.1	7031	218.82268:6314388 219.82603:0 220.82939:0		0	438122	0	2887036	0	3392590	0	0	0	1437108	0	0	2816554	0	0	0	0	0
309	0.864	218.91937	Unknown	[M+H]+		0.773	FALSE	null	null	null	null	null	null	999	FALSE	FALSE	FALSE		FALSE	FALSE	null	null	null	null	null	null	null	533.22	8793	218.91937:59043868 219.92272:2151052 220.92608:0		25982	36060680	44295400	25266940	39930	18489804	34263764	31413156	36259804	21078118	39388792	38532804	22602798	32762920	42450520	34687176	33472018	63723
310	1.081	218.91942	Unknown	[M+H]+		0.838	FALSE	null	null	null	null	null	null	999	FALSE	FALSE	FALSE		FALSE	FALSE	null	null	null	null	null	null	null	768.48	3673	218.91942:74502560 219.92277:2376713 220.92613:0		66047456	29155898	32628060	17909340	73300736	18330156	30545796	21468284	39730604	21346146	43467348	35870872	27960938	39069956	49097540	24225764	36805588	58519716
311	17.175	218.95865	Unknown	[M+H]+	similar chromatogram in higher mz_997; similar chromatogram in higher mz_998	0.007	FALSE	null	null	null	null	null	null	999	FALSE	FALSE	FALSE		FALSE	FALSE	null	null	null	null	null	null	null	3.58	7287	218.95865:264463 219.962:0 220.96536:0		0	0	0	35781	0	0	0	0	15795	65474	0	0	119684	0	0	124843	4366	0
312	24.949	219.03079	Unknown	[M+H]+		0.058	FALSE	null	null	null	null	null	null	999	FALSE	FALSE	FALSE		FALSE	FALSE	null	null	null	null	null	null	null	6.86	597	219.03079:266667 220.03414:0 221.0375:0		0	215009	0	0	0	0	0	0	0	0	0	0	0	0	6000	0	0	2441
313	1.312	219.04698	Unknown	[M+H]+	ion correlated with 744; adduct linked to 744_[M+NH4]+	0.568	FALSE	null	null	null	null	null	null	999	FALSE	FALSE	FALSE		FALSE	FALSE	null	null	null	null	null	null	null	198.37	6407	219.04698:47786656 220.05033:6922753 221.05369:3274445		169366	260311	382493	141269	179040	678643	100739	2140168	11113334	157157	1426192	197053	386734	286524	205123	4171808	23518714	165529
314	24.563	219.07323	Unknown	[M+H]+	similar chromatogram in higher mz_327	0.079	FALSE	null	null	null	null	null	null	999	FALSE	FALSE	FALSE		FALSE	FALSE	null	null	null	null	null	null	null	25.97	3959	219.07323:5111128 220.07658:0 221.07994:0		0	61177	0	938957	2477	1612896	0	0	0	551786	0	2404	928563	0	2738	0	0	0
315	1.42	219.08247	Unknown	[M+H]+	similar chromatogram in higher mz_4287; similar chromatogram in higher mz_544	0.061	FALSE	null	null	null	null	null	null	999	FALSE	FALSE	FALSE		FALSE	FALSE	null	null	null	null	null	null	null	137.25	3673	219.08247:16065476 220.08582:1175991 221.08918:0		3046018	0	582150	633107	7815355	2594599	45300	116769	0	0	0	444754	66134	0	4613	34006	0	1534287
316	30.452	219.14503	Unknown	[M+H]+		0.158	FALSE	null	null	null	null	null	null	999	FALSE	FALSE	FALSE		FALSE	FALSE	null	null	null	null	null	null	null	4.11	2967	219.14503:582372 220.14838:0 221.15174:0		3216	130945	581086	119414	203757	100335	197401	31600	274542	2594	244745	255717	28906	72242	17229	45186	57765	62725
317	1.274	219.14928	Unknown	[M+H]+		0.187	FALSE	null	null	null	null	null	null	999	FALSE	FALSE	FALSE		FALSE	FALSE	null	null	null	null	null	null	null	35.79	6183	219.14928:25604870 220.15263:3299105 221.15599:0		9650	936862	0	0	156598	37194	328234	0	0	1194	5628768	63813	2977048	1210134	9708	226188	35740	47051
318	22.061	219.17357	Unknown	[M+H]+	ion correlated with 4214	0.723	FALSE	null	null	null	null	null	null	999	FALSE	FALSE	FALSE		FALSE	FALSE	null	null	null	null	null	null	null	32.2	3691	219.17357:5147700 220.17692:697481 221.18028:0		163859	4258814	3540770	3531320	155190	3597818	4153015	3880335	3869078	3672135	4238138	4832332	4225822	4272972	135706	4094564	4090172	132726
319	6.53	219.17393	Unknown	[M+H]+	similar chromatogram in higher mz_3205	0.349	FALSE	null	null	null	null	null	null	999	FALSE	FALSE	FALSE		FALSE	FALSE	null	null	null	null	null	null	null	28.27	1135	219.17393:32693708 220.17728:5126178 221.18064:265676		298227	600721	302038	287624	184810	1102374	7285223	431608	5503168	188978	214242	167307	50546	15851708	157283	380370	32693708	161145
320	10.464	219.17395	Unknown	[M+H]+	similar chromatogram in higher mz_3894; similar chromatogram in higher mz_4695	0.363	FALSE	null	null	null	null	null	null	999	FALSE	FALSE	FALSE		FALSE	FALSE	null	null	null	null	null	null	null	26.22	1135	219.17395:56576656 220.1773:10609999 221.18066:567327		150201	714809	254998	226488	112133	284609	1417738	757843	458632	331534	269029	355718	165668	20153462	117339	692582	56576656	118498
321	5.063	219.17465	Unknown	[M+H]+		0.32	FALSE	null	null	null	null	null	null	999	FALSE	FALSE	FALSE		FALSE	FALSE	null	null	null	null	null	null	null	9.41	4263	219.17465:6767894 220.178:806598 221.18136:0		649919	1032902	196162	436211	419562	93022	2288725	125547	197043	166380	94258	122459	72356	3605011	168810	153748	3733194	347003
322	4.817	219.21082	Unknown	[M+H]+		0.626	FALSE	null	null	null	null	null	null	999	FALSE	FALSE	FALSE		FALSE	FALSE	null	null	null	null	null	null	null	107.29	8615	219.21082:5315238 220.21417:1013560 221.21753:0		40190	1284513	1267482	2379858	49913	2110021	442307	1079682	686992	517885	850756	745880	739735	433098	58492	982905	418964	38385
323	4.242	219.21246	Unknown	[M+H]+		0.04	FALSE	null	null	null	null	null	null	999	FALSE	FALSE	FALSE		FALSE	FALSE	null	null	null	null	null	null	null	19.37	9591	219.21246:4974923 220.21581:0 221.21917:0		30211	144341	193783	1310516	14356	1772731	37306	157835	119699	517885	160757	131554	225329	101000	26470	83891	82174	21395
324	25.417	219.21692	Unknown	[M+H]+	similar chromatogram in higher mz_2731; similar chromatogram in higher mz_5837; similar chromatogram in higher mz_5880; similar chromatogram in higher mz_8812; similar chromatogram in higher mz_3361	0.525	FALSE	null	null	null	null	null	null	999	FALSE	FALSE	FALSE		FALSE	FALSE	null	null	null	null	null	null	null	44.85	885	219.21692:760196 220.22027:0 221.22363:0		0	174496	308576	55122	3672	212421	306414	3606	256689	63225	390004	31358	312428	34155	0	73451	256586	0
325	24.975	219.21709	Unknown	[M+H]+		0.252	FALSE	null	null	null	null	null	null	999	FALSE	FALSE	FALSE		FALSE	FALSE	null	null	null	null	null	null	null	8.6	3591	219.21709:1102880 220.22044:0 221.2238:0		0	599053	98118	241687	3672	191658	287065	32772	56628	63225	53363	0	350849	128770	0	31511	27725	0
326	19.888	219.23328	Unknown	[M+H]+	ion correlated with 6971; ion correlated with 1148; ion correlated with 987; ion correlated with 7797; ion correlated with 6321; similar chromatogram in higher mz_711; similar chromatogram in higher mz_8208	0.043	FALSE	null	null	null	null	null	null	999	FALSE	FALSE	FALSE		FALSE	FALSE	null	null	null	null	null	null	null	19.91	QC_10.2	219.23328:815987 220.23663:0 221.23999:0		0	0	0	0	0	0	0	0	0	17312	0	0	0	0	0	0	0	0
327	24.666	219.32704	Unknown	[M+H]+	similar chromatogram in higher mz_4321	0.205	FALSE	null	null	null	null	null	null	999	FALSE	FALSE	FALSE		FALSE	FALSE	null	null	null	null	null	null	null	32677.32	7031	219.32704:6911410 220.33039:0 221.33375:0		0	918428	0	4199502	0	5330807	0	0	0	3315539	0	25488	4839470	0	0	0	0	0
328	24.672	219.57713	Unknown	[M+H]+	similar chromatogram in higher mz_1560	0.094	FALSE	null	null	null	null	null	null	999	FALSE	FALSE	FALSE		FALSE	FALSE	null	null	null	null	null	null	null	9323.04	10583	219.57713:990683 220.58048:0 221.58384:0		0	225472	0	511727	0	352827	0	0	0	990683	0	0	723989	0	0	0	0	0
329	0.947	219.81769	Unknown	[M+H]+		0.011	FALSE	null	null	null	null	null	null	999	FALSE	FALSE	FALSE		FALSE	FALSE	null	null	null	null	null	null	null	105032.7	4583	219.81769:9310656 220.82104:0 221.8244:0		0	0	0	0	0	0	609058	0	0	0	0	0	342913	853326	0	0	0	0
330	24.876	219.83086	Unknown	[M+H]+	ion correlated with 368; similar chromatogram in higher mz_5793	0.068	FALSE	null	null	null	null	null	null	999	FALSE	FALSE	FALSE		FALSE	FALSE	null	null	null	null	null	null	null	13807.47	10311	219.83086:2668902 220.83421:0 221.83757:0		0	0	0	1508542	0	2668902	0	0	0	1389131	0	0	2130990	0	0	0	0	0
331	3.01	220.15121	Unknown	[M+H]+		0.216	FALSE	null	null	null	null	null	null	999	FALSE	FALSE	FALSE		FALSE	FALSE	null	null	null	null	null	null	null	12.23	6183	220.15121:2860389 221.15456:0 222.15792:0		1456	0	42214	0	18825	1832724	292234	0	0	0	406728	28250	0	259437	5795	0	51030	7551
332	11.339	220.16679	Unknown	[M+H]+		0.486	FALSE	null	null	null	null	null	null	999	FALSE	FALSE	FALSE		FALSE	FALSE	null	null	null	null	null	null	null	8.83	6407	220.16679:989305 221.17014:2325236 222.1735:228119		5514	75407	277838	149626	8968	95944	224160	571255	104402	0	124737	419248	248573	259898	14785	263637	38927	8928
333	12.443	220.69278	Unknown	[M+H]+		0.011	FALSE	null	null	null	null	null	null	999	FALSE	FALSE	FALSE		FALSE	FALSE	null	null	null	null	null	null	null	2665.89	661	220.69278:159840 221.69613:0 222.69949:0		0	0	0	0	0	0	0	0	0	0	0	0	0	0	0	0	0	0
334	0.646	221.0466	Unknown	[M+H]+		0.867	FALSE	null	null	null	null	null	null	999	FALSE	FALSE	FALSE		FALSE	FALSE	null	null	null	null	null	null	null	27.57	Blank_1.2	221.0466:17545894 222.04995:1303012 223.05331:609168		819859	3616796	8506902	3060596	819976	2363210	2084468	2948698	2426790	2738132	2608490	3712701	3414944	4198362	784887	2565755	2469875	740900
335	18.866	221.04662	Unknown	[M+H]+		0.032	FALSE	null	null	null	null	null	null	999	FALSE	FALSE	FALSE		FALSE	FALSE	null	null	null	null	null	null	null	27.63	3691	221.04662:8891068 222.04997:1232233 223.05333:758221		43282	285241	636970	852565	60558	0	87236	150753	176362	63785	70303	650693	0	57086	61996	104106	40449	61685
336	21.304	221.04663	Unknown	[M+H]+		0.094	FALSE	null	null	null	null	null	null	999	FALSE	FALSE	FALSE		FALSE	FALSE	null	null	null	null	null	null	null	8.49	2983	221.04663:9389071 222.04998:374594 223.05334:828925		25108	639553	1140704	1751002	18602	196328	93297	63476	182373	0	123847	1786377	0	79222	22000	0	77651	16962
337	1.487	221.04666	Unknown	[M+H]+		0.662	FALSE	null	null	null	null	null	null	999	FALSE	FALSE	FALSE		FALSE	FALSE	null	null	null	null	null	null	null	23.58	QC_1.2	221.04666:12343028 222.05001:0 223.05337:0		307041	4368152	8414292	2737626	241134	2869565	3826531	3119953	3272662	2364681	3527131	3777846	3082476	2424743	614139	2558315	3164249	153832
338	31.501	221.04681	Unknown	[M+H]+		0.18	FALSE	null	null	null	null	null	null	999	FALSE	FALSE	FALSE		FALSE	FALSE	null	null	null	null	null	null	null	14.26	3127	221.04681:17015512 222.05016:2301758 223.05352:1324766		113338	257092	198828	652638	87148	562501	830053	262209	5764836	3905624	827824	601767	324858	375202	104021	404232	1927006	107675
339	6.785	221.0472	Unknown	[M+H]+		0.05	FALSE	null	null	null	null	null	null	999	FALSE	FALSE	FALSE		FALSE	FALSE	null	null	null	null	null	null	null	20.38	7143	221.0472:7710860 222.05055:763394 223.05391:431215		381327	782415	2981020	818668	411860	675716	2119365	975165	1023290	826749	578115	943232	611437	801870	444571	1031564	885705	404664
340	13.31	221.0472	Unknown	[M+H]+		0.14	FALSE	null	null	null	null	null	null	999	FALSE	FALSE	FALSE		FALSE	FALSE	null	null	null	null	null	null	null	7.05	6151	221.0472:2317833 222.05055:263748 223.05391:9624		117207	322309	1012870	1062870	137469	363070	478418	407664	616810	259519	368832	741454	283001	331141	190808	2285478	250116	179432
341	2.241	221.04749	Unknown	[M+H]+		0.061	FALSE	null	null	null	null	null	null	999	FALSE	FALSE	FALSE		FALSE	FALSE	null	null	null	null	null	null	null	17.49	3399	221.04749:6276239 222.05084:403618 223.0542:274370		281857	2232860	6977560	2906458	401964	3098722	2486743	4436516	2200218	1542828	2132698	2305631	2488634	2236250	348658	2010512	2108735	326757
342	20.582	221.08282	Unknown	[M+H]+	similar chromatogram in higher mz_7163; similar chromatogram in higher mz_2509; similar chromatogram in higher mz_4858; similar chromatogram in higher mz_4869; similar chromatogram in higher mz_5093; similar chromatogram in higher mz_5323; similar chromatogram in higher mz_7317; similar chromatogram in higher mz_5173; similar chromatogram in higher mz_5192; similar chromatogram in higher mz_5180;…	0.043	FALSE	null	null	null	null	null	null	999	FALSE	FALSE	FALSE		FALSE	FALSE	null	null	null	null	null	null	null	8.95	QC_11.2	221.08282:1210540 222.08617:0 223.08953:0		554	0	0	78593	6705	0	27491	0	0	0	0	55200	0	0	7134	0	0	5107
343	6.197	221.09546	Unknown	[M+H]+	ion correlated with 2894; ion correlated with 3136	0.09	FALSE	null	null	null	null	null	null	999	FALSE	FALSE	FALSE		FALSE	FALSE	null	null	null	null	null	null	null	17.04	1979	221.09546:2543558 222.09881:495247 223.10217:200132		2233	0	0	0	0	0	0	0	0	0	0	2232721	2050363	0	0	0	0	4694
344	3.838	221.09598	Unknown	[M+H]+		0.079	FALSE	null	null	null	null	null	null	999	FALSE	FALSE	FALSE		FALSE	FALSE	null	null	null	null	null	null	null	26.97	233	221.09598:7318468 222.09933:1330430 223.10269:573005		0	0	0	0	0	0	0	0	0	0	0	1888581	4363015	0	0	0	0	0
345	2.731	221.11668	Unknown	[M+H]+		0.788	FALSE	null	null	null	null	null	null	999	FALSE	FALSE	FALSE		FALSE	FALSE	null	null	null	null	null	null	null	59.63	2249	221.11668:14088427 222.12003:3222522 223.12339:117808		13001835	1562394	895786	950351	6201474	604142	1045844	295765	1171524	278760	931608	1299394	1095016	1056317	12644724	782590	780185	9228086
346	3.158	221.11674	Unknown	[M+H]+		0.245	FALSE	null	null	null	null	null	null	999	FALSE	FALSE	FALSE		FALSE	FALSE	null	null	null	null	null	null	null	41.21	5129	221.11674:12998212 222.12009:3125012 223.12345:0		13596298	1581228	880468	665806	6130789	1176528	767884	371865	1031264	278760	946252	1290371	1105045	941162	13046139	612627	669923	344012
347	4.284	221.11707	Unknown	[M+H]+		0.683	FALSE	null	null	null	null	null	null	999	FALSE	FALSE	FALSE		FALSE	FALSE	null	null	null	null	null	null	null	38.21	4583	221.11707:20766468 222.12042:3061279 223.12378:0		366984	4487300	2737486	1482614	312216	2217875	3082748	3201724	4606103	2084822	2175748	1501901	4242636	1941240	367861	3445324	3207662	346254
348	1.411	221.12886	Unknown	[M+H]+		0.101	FALSE	null	null	null	null	null	null	999	FALSE	FALSE	FALSE		FALSE	FALSE	null	null	null	null	null	null	null	14.02	5767	221.12886:4235261 222.13221:602747 223.13557:953773		14180	0	365539	0	83604	1168575	103830	166919	0	0	128164	0	2258348	328423	29358	0	90909	513074
349	11.311	221.17506	Unknown	[M+H]+	ion correlated with 1193	0.698	FALSE	null	null	null	null	null	null	999	FALSE	FALSE	FALSE		FALSE	FALSE	null	null	null	null	null	null	null	11.09	5223	221.17506:2580379 222.17841:601116 223.18177:0		0	257730	951388	459022	0	478635	710326	1553231	348952	851007	499335	1248858	949489	943057	0	777949	68094	0
350	10.491	221.17511	Unknown	[M+H]+	similar chromatogram in higher mz_2994; similar chromatogram in higher mz_4084	0.514	FALSE	null	null	null	null	null	null	999	FALSE	FALSE	FALSE		FALSE	FALSE	null	null	null	null	null	null	null	7.55	5223	221.17511:1456471 222.17846:406674 223.18182:0		0	38835	389163	193016	259592	171007	375325	750239	169655	907417	247879	573595	250304	362522	0	288196	129529	0
351	0.947	221.36676	Unknown	[M+H]+		0.004	FALSE	null	null	null	null	null	null	999	FALSE	FALSE	FALSE		FALSE	FALSE	null	null	null	null	null	null	null	198.68	4583	221.36676:4487956 222.37011:0 223.37347:0		0	0	0	0	0	0	0	0	0	0	0	0	0	0	0	0	0	0
352	24.255	221.43556	Unknown	[M+H]+		0.036	FALSE	null	null	null	null	null	null	999	FALSE	FALSE	FALSE		FALSE	FALSE	null	null	null	null	null	null	null	2427.24	QC_9.2	221.43556:174175 222.43891:0 223.44227:0		0	0	0	0	0	0	0	0	0	0	0	4776	0	0	5580	0	0	0
353	24.451	221.66698	Unknown	[M+H]+	ion correlated with 354	0.108	FALSE	null	null	null	null	null	null	999	FALSE	FALSE	FALSE		FALSE	FALSE	null	null	null	null	null	null	null	16643.05	10311	221.66698:3780886 222.67033:0 223.67369:0		0	77963	0	2361527	0	3780886	0	0	0	1789625	0	0	3133908	0	0	0	0	0
354	24.457	221.78909	Unknown	[M+H]+	ion correlated with 353	0.061	FALSE	null	null	null	null	null	null	999	FALSE	FALSE	FALSE		FALSE	FALSE	null	null	null	null	null	null	null	12195.41	10311	221.78909:2360222 222.79244:0 223.7958:0		0	59110	0	1387250	0	2360222	0	0	0	901291	0	0	1852849	0	0	0	0	0
355	24.516	221.9138	Unknown	[M+H]+	ion correlated with 308; ion correlated with 357; similar chromatogram in higher mz_5677	0.14	FALSE	null	null	null	null	null	null	999	FALSE	FALSE	FALSE		FALSE	FALSE	null	null	null	null	null	null	null	17117.05	3959	221.9138:3099166 222.91715:0 223.92051:0		0	209900	0	1829344	0	1961684	0	0	0	1178697	0	0	1631172	0	0	0	0	0
356	11.183	221.98508	Unknown	[M+H]+	ion correlated with 946; similar chromatogram in higher mz_2064; similar chromatogram in higher mz_5295; similar chromatogram in higher mz_645; similar chromatogram in higher mz_2149; similar chromatogram in higher mz_2500; similar chromatogram in higher mz_3490; similar chromatogram in higher mz_3537; similar chromatogram in higher mz_4024	0.259	FALSE	null	null	null	null	null	null	999	FALSE	FALSE	FALSE		FALSE	FALSE	null	null	null	null	null	null	null	9257.48	7975	221.98508:1058243 222.98843:0 223.99179:0		0	0	820056	0	0	0	33000	0	0	0	0	993739	0	0	6530	0	0	0
357	24.514	222.03613	Unknown	[M+H]+	ion correlated with 355	0.129	FALSE	null	null	null	null	null	null	999	FALSE	FALSE	FALSE		FALSE	FALSE	null	null	null	null	null	null	null	4585.41	3959	222.03613:2025418 223.03948:0 224.04284:0		0	82571	0	1403427	0	1843248	0	0	0	1073701	0	0	1526089	0	0	0	0	0
358	8.513	222.09109	Unknown	[M+H]+	ion correlated with 1166; ion correlated with 6497; ion correlated with 69; ion correlated with 1127; ion correlated with 1827; ion correlated with 1576; ion correlated with 2639; ion correlated with 3592; similar chromatogram in higher mz_1576	0.083	FALSE	null	null	null	null	null	null	999	FALSE	FALSE	FALSE		FALSE	FALSE	null	null	null	null	null	null	null	17.33	5479	222.09109:4724276 223.09444:756520 224.0978:0		6622	0	0	0	0	63499	39030	37386	0	0	0	22823	147903	0	780	0	0	6078
359	4.255	222.09795	Unknown	[M+H]+		0.165	FALSE	null	null	null	null	null	null	999	FALSE	FALSE	FALSE		FALSE	FALSE	null	null	null	null	null	null	null	672.37	5479	222.09795:7263514 223.1013:1007517 224.10466:588201		0	0	0	743681	0	86627	80334	279076	255347	0	0	192715	44070	0	375	85900	197644	0
360	2.074	222.11572	Unknown	[M+H]+	similar chromatogram in higher mz_1570; similar chromatogram in higher mz_989; similar chromatogram in higher mz_2418	0.335	FALSE	null	null	null	null	null	null	999	FALSE	FALSE	FALSE		FALSE	FALSE	null	null	null	null	null	null	null	157.44	Blank_1.2	222.11572:50577744 223.11907:5285446 224.12243:1887070		1085104	79712	38787	0	1679718	0	57282	0	55991	0	41813	69420	675411	71648	1298041	0	318742	1714354
361	11.277	222.18288	Unknown	[M+H]+		0.496	FALSE	null	null	null	null	null	null	999	FALSE	FALSE	FALSE		FALSE	FALSE	null	null	null	null	null	null	null	7.41	5639	222.18288:695950 223.18623:0 224.18959:0		6494	39185	343895	146245	0	65910	246418	557601	66590	139473	92897	392092	279654	263172	7090	118706	28884	10287
362	4.675	222.18494	Unknown	[M+H]+		0.637	FALSE	null	null	null	null	null	null	999	FALSE	FALSE	FALSE		FALSE	FALSE	null	null	null	null	null	null	null	66.48	695	222.18494:7553082 223.18829:0 224.19165:0		9893	796429	673953	456360	10060	569368	655736	563089	791185	204306	263960	674049	590955	500786	6112	663496	598407	7512
363	3.364	222.18515	Unknown	[M+H]+		0.097	FALSE	null	null	null	null	null	null	999	FALSE	FALSE	FALSE		FALSE	FALSE	null	null	null	null	null	null	null	169.92	293	222.18515:57506432 223.1885:10636020 224.19186:0		56335	817509	39514	125360	21380	72177	59057	495210	34648	204306	9832009	0	45870	0	69038	0	0	40620
364	30.305	222.22481	Unknown	[M+H]+		0.076	FALSE	null	null	null	null	null	null	999	FALSE	FALSE	FALSE		FALSE	FALSE	null	null	null	null	null	null	null	226.65	10071	222.22481:196119 223.22816:0 224.23152:0		0	26255	196119	0	0	0	26224	0	30367	0	78777	119290	0	0	0	0	0	0
365	24.71	222.41776	Unknown	[M+H]+	similar chromatogram in higher mz_8936	0.133	FALSE	null	null	null	null	null	null	999	FALSE	FALSE	FALSE		FALSE	FALSE	null	null	null	null	null	null	null	16285.99	10311	222.41776:3780701 223.42111:0 224.42447:0		0	399474	0	2396752	0	3780701	0	0	0	2405541	0	0	3010100	0	0	0	0	0
366	17.283	222.68321	Unknown	[M+H]+		0.058	FALSE	null	null	null	null	null	null	999	FALSE	FALSE	FALSE		FALSE	FALSE	null	null	null	null	null	null	null	8241.35	3959	222.68321:685666 223.68656:0 224.68992:0		0	0	76933	388078	0	74804	0	0	0	0	0	0	598599	0	0	0	0	0
367	17.306	222.84853	Unknown	[M+H]+	ion correlated with 934; similar chromatogram in higher mz_7226; similar chromatogram in higher mz_6413; similar chromatogram in higher mz_7202	0.151	FALSE	null	null	null	null	null	null	999	FALSE	FALSE	FALSE		FALSE	FALSE	null	null	null	null	null	null	null	6426.66	6791	222.84853:1289611 223.85188:0 224.85524:0		0	0	252234	379462	0	10798	0	0	0	0	0	0	995040	0	0	0	0	0
368	24.913	222.92201	Unknown	[M+H]+	ion correlated with 330; ion correlated with 8092; ion correlated with 7598; ion correlated with 472; ion correlated with 8046	0.054	FALSE	null	null	null	null	null	null	999	FALSE	FALSE	FALSE		FALSE	FALSE	null	null	null	null	null	null	null	12477.18	10311	222.92201:2686243 223.92536:0 224.92872:0		0	0	0	1645685	0	2686243	0	0	0	1537270	0	0	2172438	0	0	0	0	0
369	13.55	222.94981	Unknown	[M+H]+	similar chromatogram in higher mz_933	0.576	FALSE	null	null	null	null	null	null	999	FALSE	FALSE	FALSE		FALSE	FALSE	null	null	null	null	null	null	null	4186.04	10055	222.94981:602440 223.95316:0 224.95652:0		14515	602440	452019	99210	0	226021	318691	258376	495690	0	428808	358712	230034	189306	0	201995	288081	0
370	2.632	223.04707	Unknown	[M+H]+		0.14	FALSE	null	null	null	null	null	null	999	FALSE	FALSE	FALSE		FALSE	FALSE	null	null	null	null	null	null	null	4.11	8887	223.04707:348539 224.05042:0 225.05378:0		0	138074	436054	0	12560	0	172726	188042	60348	0	115987	86613	90258	265843	15859	0	147078	11399
371	9.213	223.06197	w/o MS2:RIKEN P-VS1 ID-488 from Cell_C2C12_WT_N_4h50DHA	[M+H]+	similar chromatogram in higher mz_2760; similar chromatogram in higher mz_2803; similar chromatogram in higher mz_3007; similar chromatogram in higher mz_4865; similar chromatogram in higher mz_4963; similar chromatogram in higher mz_4660; similar chromatogram in higher mz_665; similar chromatogram in higher mz_430; similar chromatogram in higher mz_399; similar chromatogram in higher mz_454	0.403	FALSE	4.2	223.0614		Unknown			530	FALSE	TRUE	FALSE		FALSE	FALSE	null	null	98.2	4.2	null	null	null	10.05	QC_4.2	223.06197:16136442 224.06532:1953147 225.06868:1747936		141000	1226726	1129392	1449238	83259	1642668	3685069	505987	390608	356823	1217570	2908916	2516835	2140314	102301	379115	564897	81893
372	12.502	223.06223	Unknown	[M+H]+	ion correlated with 4489	0.392	FALSE	null	null	null	null	null	null	999	FALSE	FALSE	FALSE		FALSE	FALSE	null	null	null	null	null	null	null	15.05	QC_7.2	223.06223:13753768 224.06558:2283629 225.06894:1839405		84887	4421580	2621373	3612579	76668	4349114	2981150	529776	416449	510161	3682834	3862502	4053336	2307408	108121	408176	386832	70241
373	14.513	223.06264	Unknown	[M+H]+	similar chromatogram in higher mz_2508	0.068	FALSE	null	null	null	null	null	null	999	FALSE	FALSE	FALSE		FALSE	FALSE	null	null	null	null	null	null	null	9.1	QC_3.2	223.06264:5646613 224.06599:741079 225.06935:717204		62969	444938	343779	427643	103469	364925	443591	343795	378667	362053	402708	354026	515265	395800	88524	344771	367131	100823
374	19.453	223.06265	Unknown	[M+H]+		0.187	FALSE	null	null	null	null	null	null	999	FALSE	FALSE	FALSE		FALSE	FALSE	null	null	null	null	null	null	null	2.27	QC_5.2	223.06265:1760622 224.066:0 225.06936:0		81735	291661	402070	345900	70144	182766	547531	368306	391770	256659	423569	361408	244141	402548	74675	397537	409649	85143
375	3.815	223.06303	Unknown	[M+H]+	similar chromatogram in higher mz_405; similar chromatogram in higher mz_431	0.417	FALSE	null	null	null	null	null	null	999	FALSE	FALSE	FALSE		FALSE	FALSE	null	null	null	null	null	null	null	82.8	8471	223.06303:66927156 224.06638:10732285 225.06974:8202730		413184	28371492	20734362	19345276	121510	32146016	20169436	1478652	395933	212495	27630092	25244336	28876998	8731410	374914	341339	389960	110075
376	2.337	223.06328	Unknown	[M+H]+		0.64	FALSE	null	null	null	null	null	null	999	FALSE	FALSE	FALSE		FALSE	FALSE	null	null	null	null	null	null	null	67.05	9319	223.06328:64449384 224.06663:13056337 225.06999:8659349		3584212	21720258	19130922	13595203	558967	25857058	10501951	1049568	327279	0	29259110	19947510	22714308	9146624	3190880	178854	1699681	605938
377	4.156	223.06334	Unknown	[M+H]+		0.295	FALSE	null	null	null	null	null	null	999	FALSE	FALSE	FALSE		FALSE	FALSE	null	null	null	null	null	null	null	59.32	885	223.06334:42535928 224.06669:6948380 225.07005:5297189		357184	22273346	19996152	18757712	140713	33232500	19379002	1220172	478048	212495	28648832	26017618	29838592	16001036	406173	413298	630002	109775
378	5.746	223.06335	Unknown	[M+H]+		0.507	FALSE	null	null	null	null	null	null	999	FALSE	FALSE	FALSE		FALSE	FALSE	null	null	null	null	null	null	null	47.66	137	223.06335:24187150 224.0667:3465279 225.07006:2724406		344611	13724372	9641488	10981484	123007	16036433	15892688	813327	309298	159157	12747061	15572835	17405118	10995019	274133	322408	391592	138627
379	7.494	223.06335	Unknown	[M+H]+		0.496	FALSE	null	null	null	null	null	null	999	FALSE	FALSE	FALSE		FALSE	FALSE	null	null	null	null	null	null	null	29.38	QC_10.2	223.06335:18151264 224.0667:2229090 225.07006:1566489		261687	5169356	4733095	5170171	86356	7281385	13209140	633800	381232	483958	6266601	10648479	10929929	8078298	230381	392433	447212	121390
380	6.971	223.06339	Unknown	[M+H]+		0.414	FALSE	null	null	null	null	null	null	999	FALSE	FALSE	FALSE		FALSE	FALSE	null	null	null	null	null	null	null	21.84	9063	223.06339:21349142 224.06674:3661013 225.0701:2452101		225528	9997809	1919373	8126389	119930	4541063	2527979	899696	374808	335618	1566708	5233786	1801136	1406186	207302	477424	298567	109611
381	8.548	223.06342	Unknown	[M+H]+	similar chromatogram in higher mz_1381	0.338	FALSE	null	null	null	null	null	null	999	FALSE	FALSE	FALSE		FALSE	FALSE	null	null	null	null	null	null	null	13.72	9063	223.06342:10587825 224.06677:1287209 225.07013:1080590		140416	4868220	1919373	3312012	126301	5548900	521384	623287	481800	262902	1349794	4299308	2737986	587051	135705	874083	406732	88579
382	13.146	223.06342	Unknown	[M+H]+		0.245	FALSE	null	null	null	null	null	null	999	FALSE	FALSE	FALSE		FALSE	FALSE	null	null	null	null	null	null	null	5.75	QC_3.2	223.06342:5603187 224.06677:1010252 225.07013:0		56660	537455	601264	430045	32194	419669	414673	522042	347064	328656	3634730	534760	481616	385368	27334	352258	397241	66766
383	10.888	223.06346	Unknown	[M+H]+	ion correlated with 5358; similar chromatogram in higher mz_2762; similar chromatogram in higher mz_2800; similar chromatogram in higher mz_3028; similar chromatogram in higher mz_5543; similar chromatogram in higher mz_726	0.094	FALSE	null	null	null	null	null	null	999	FALSE	FALSE	FALSE		FALSE	FALSE	null	null	null	null	null	null	null	14.49	QC_5.2	223.06346:10856351 224.06681:640445 225.07017:693370		95880	811126	670665	734777	80751	956066	918570	385409	367365	506718	793315	798014	840920	685101	87103	356836	364815	88671
384	10.508	223.06348	Unknown	[M+H]+	similar chromatogram in higher mz_3857	0.435	FALSE	null	null	null	null	null	null	999	FALSE	FALSE	FALSE		FALSE	FALSE	null	null	null	null	null	null	null	11.37	QC_13.2	223.06348:9527798 224.06683:1988395 225.07019:797733		97892	4458106	2040085	3105961	88141	5038518	1146927	643791	562065	250893	3715782	3207110	3450826	1306065	96571	614593	421524	83081
385	0.798	223.08513	Unknown	[M+H]+	similar chromatogram in higher mz_4055; similar chromatogram in higher mz_4518; similar chromatogram in higher mz_4229; similar chromatogram in higher mz_6844; similar chromatogram in higher mz_4524; similar chromatogram in higher mz_7469; similar chromatogram in higher mz_3914; similar chromatogram in higher mz_4063; similar chromatogram in higher mz_7112; similar chromatogram in higher mz_6332;…	0.547	FALSE	null	null	null	null	null	null	999	FALSE	FALSE	FALSE		FALSE	FALSE	null	null	null	null	null	null	null	6.79	5479	223.08513:5206234 224.08848:1141972 225.09184:0		365109	2235028	1889068	2539080	372817	1853423	926392	1648465	1196867	4273673	402882	1888262	2536022	488923	253689	1698156	912340	224746
386	1.746	223.09659	w/o MS2:RIKEN P-VS1 ID-491 from Mouse_Macrophage_WT_N_F1AA	[M+H]+		0.374	FALSE	2.99	223.09579		Unknown			530	TRUE	TRUE	FALSE		FALSE	FALSE	null	null	96.6	82.7	null	null	null	20.31	7431	223.09659:200305232 224.09994:28334624 225.1033:1394233		1312109	6469808	2245910	468514	505916	1466291	2074668	764350	1862906	0	1363698	1903304	1852292	1656636	515646	1187974	1897516	596764
387	2.76	223.11876	Unknown	[M+H]+		0.068	FALSE	null	null	null	null	null	null	999	FALSE	FALSE	FALSE		FALSE	FALSE	null	null	null	null	null	null	null	6.45	Blank_6.2	223.11876:4482830 224.12211:445087 225.12547:369682		206561	11372	44090	0	213454	96180	105383	77738	192461	315860	136614	5235	62484	196146	264535	136092	238169	213708
388	1.439	223.13036	Unknown	[M+H]+		0.029	FALSE	null	null	null	null	null	null	999	FALSE	FALSE	FALSE		FALSE	FALSE	null	null	null	null	null	null	null	23.12	3673	223.13036:4450700 224.13371:12374640 225.13707:2960715		794852	0	123478	0	1308956	0	0	0	0	0	185868	194346	202901	0	37540	275864	48400	35256
389	1.396	223.18806	Unknown	[M+H]+		0.004	FALSE	null	null	null	null	null	null	999	FALSE	FALSE	FALSE		FALSE	FALSE	null	null	null	null	null	null	null	103.19	135	223.18806:4109850 224.19141:4313300 225.19477:0		0	0	0	0	0	0	0	0	0	0	0	0	0	0	0	0	0	0
390	11.946	223.38518	Unknown	[M+H]+	similar chromatogram in higher mz_2564; similar chromatogram in higher mz_5700; similar chromatogram in higher mz_1734; similar chromatogram in higher mz_803	0.137	FALSE	null	null	null	null	null	null	999	FALSE	FALSE	FALSE		FALSE	FALSE	null	null	null	null	null	null	null	9090.38	4791	223.38518:1030758 224.38853:0 225.39189:0		0	0	0	0	0	0	90243	0	33932	0	31208	273232	0	520616	0	0	0	0
391	13.608	223.48338	Unknown	[M+H]+	ion correlated with 929	0.522	FALSE	null	null	null	null	null	null	999	FALSE	FALSE	FALSE		FALSE	FALSE	null	null	null	null	null	null	null	1740.16	9319	223.48338:906410 224.48673:0 225.49009:0		0	635541	659235	490155	0	489085	439649	503096	819472	748108	645916	454212	526453	502152	0	536927	777128	0
392	13.222	223.48344	Unknown	[M+H]+		0.489	FALSE	null	null	null	null	null	null	999	FALSE	FALSE	FALSE		FALSE	FALSE	null	null	null	null	null	null	null	1147.22	7031	223.48344:841382 224.48679:0 225.49015:0		0	661218	575186	416970	0	381292	410712	375102	454488	748108	366281	487114	159009	243223	0	390786	812478	0
393	13.8	223.48357	Unknown	[M+H]+	similar chromatogram in higher mz_1154	0.345	FALSE	null	null	null	null	null	null	999	FALSE	FALSE	FALSE		FALSE	FALSE	null	null	null	null	null	null	null	1531.32	Blank_8.2	223.48357:702402 224.48692:0 225.49028:0		0	692761	651091	553015	0	537899	38863	585306	352672	748108	89227	287755	64878	452567	0	493573	812478	0
394	21.898	223.70067	Unknown	[M+H]+	similar chromatogram in higher mz_4838; similar chromatogram in higher mz_8918	0.018	FALSE	null	null	null	null	null	null	999	FALSE	FALSE	FALSE		FALSE	FALSE	null	null	null	null	null	null	null	3839.77	QC_3.2	223.70067:218704 224.70402:0 225.70738:0		0	0	0	0	0	90113	0	0	0	0	0	0	0	0	14036	0	0	0
395	21.123	223.72717	Unknown	[M+H]+	similar chromatogram in higher mz_8866; similar chromatogram in higher mz_8826; similar chromatogram in higher mz_398; similar chromatogram in higher mz_7723; similar chromatogram in higher mz_8751; similar chromatogram in higher mz_8839; similar chromatogram in higher mz_8868	0.007	FALSE	null	null	null	null	null	null	999	FALSE	FALSE	FALSE		FALSE	FALSE	null	null	null	null	null	null	null	12517.92	QC_2.2	223.72717:671426 224.73052:0 225.73388:0		0	0	0	0	0	24688	0	0	0	0	0	0	0	19600	0	0	0	0
396	21.126	223.78714	Unknown	[M+H]+	similar chromatogram in higher mz_7963	0.029	FALSE	null	null	null	null	null	null	999	FALSE	FALSE	FALSE		FALSE	FALSE	null	null	null	null	null	null	null	4007.95	7031	223.78714:297751 224.79049:0 225.79385:0		0	0	0	0	0	0	0	0	0	0	0	0	0	0	0	0	0	0
397	0.947	223.79823	Unknown	[M+H]+		0.004	FALSE	null	null	null	null	null	null	999	FALSE	FALSE	FALSE		FALSE	FALSE	null	null	null	null	null	null	null	101622.74	4791	223.79823:5081137 224.80158:0 225.80494:0		0	0	0	0	0	0	0	0	0	0	0	0	0	0	0	0	0	0
398	21.107	223.91376	Unknown	[M+H]+	similar chromatogram in higher mz_1774	0.004	FALSE	null	null	null	null	null	null	999	FALSE	FALSE	FALSE		FALSE	FALSE	null	null	null	null	null	null	null	6210.15	QC_2.2	223.91376:310507 224.91711:0 225.92047:0		0	0	0	0	0	0	0	0	0	0	0	0	0	0	0	0	0	0
399	8.593	224.06152	Unknown	[M+H]+		0.331	FALSE	null	null	null	null	null	null	999	FALSE	FALSE	FALSE		FALSE	FALSE	null	null	null	null	null	null	null	10.1	QC_2.2	224.06152:1731081 225.06487:1868995 226.06823:0		6406	602205	68757	1131023	12231	655900	310561	43483	34154	0	167117	255313	296167	123536	15078	116486	32372	10408
400	7.477	224.06177	Unknown	[M+NH4]+	ion correlated with 1683; ion correlated with 4373; ion correlated with 4308; ion correlated with 2337; ion correlated with 156; ion correlated with 1353; ion correlated with 426; similar chromatogram in higher mz_1683; adduct linked to 117_[M+H]+	0.482	FALSE	null	null	null	null	null	null	999	FALSE	FALSE	FALSE		FALSE	FALSE	null	null	null	null	null	null	null	17.56	QC_12.2	224.06177:2268856 225.06512:1431313 226.06848:0		40806	664273	518519	602162	7178	854421	1424869	75693	84301	0	820955	1275018	1320072	859624	16872	0	35568	14601
401	12.463	224.0621	Unknown	[M+H]+	ion correlated with 1351; ion correlated with 4725; similar chromatogram in higher mz_4324	0.299	FALSE	null	null	null	null	null	null	999	FALSE	FALSE	FALSE		FALSE	FALSE	null	null	null	null	null	null	null	7.97	QC_11.2	224.0621:1767168 225.06545:1368944 226.06881:0		2127	345857	259301	281939	0	408918	231351	0	27154	0	250375	361880	392105	248945	10322	0	32078	16029
402	10.504	224.06216	Unknown	[M+H]+		0.331	FALSE	null	null	null	null	null	null	999	FALSE	FALSE	FALSE		FALSE	FALSE	null	null	null	null	null	null	null	7.68	QC_10.2	224.06216:1192880 225.06551:781855 226.06887:0		6506	464341	289523	417323	8004	587578	135714	48535	29670	0	445086	354804	348751	82744	19935	0	28855	11702
403	14.779	224.06221	Unknown	[M+H]+	similar chromatogram in higher mz_5275	0.029	FALSE	null	null	null	null	null	null	999	FALSE	FALSE	FALSE		FALSE	FALSE	null	null	null	null	null	null	null	5.3	QC_5.2	224.06221:692024 225.06556:493784 226.06892:0		9796	70065	27507	116608	7165	40696	40492	42295	28038	0	43956	33021	58476	50987	11026	54294	0	22620
404	5.766	224.06235	Unknown	[M+NH4]+	ion correlated with 424; ion correlated with 157; adduct linked to 118_[M+H]+	0.478	FALSE	null	null	null	null	null	null	999	FALSE	FALSE	FALSE		FALSE	FALSE	null	null	null	null	null	null	null	30.3	2439	224.06235:3317145 225.0657:2239346 226.06906:0		45056	1909710	1382102	1300862	9107	2093436	2044386	0	27931	0	1638223	2052610	2209409	1312533	44484	0	34493	10836
405	4.113	224.0625	Unknown	[M+H]+	ion correlated with 2166; ion correlated with 431; similar chromatogram in higher mz_1631	0.486	FALSE	null	null	null	null	null	null	999	FALSE	FALSE	FALSE		FALSE	FALSE	null	null	null	null	null	null	null	51.07	8471	224.0625:8540786 225.06585:8202730 226.06921:892695		48488	3920858	2424866	2746752	5103	4179640	2630480	122902	39068	0	3755244	3411236	4035124	1940749	54054	0	41425	13713
406	12.358	224.06255	Unknown	[M+H]+		0.025	FALSE	null	null	null	null	null	null	999	FALSE	FALSE	FALSE		FALSE	FALSE	null	null	null	null	null	null	null	7.05	QC_11.2	224.06255:1047458 225.0659:619267 226.06926:0		0	345857	259301	281939	0	408918	23898	0	43581	0	259099	397129	411796	250177	10322	0	32078	16029
407	2.71	224.06276	Unknown	[M+H]+		0.284	FALSE	null	null	null	null	null	null	999	FALSE	FALSE	FALSE		FALSE	FALSE	null	null	null	null	null	null	null	36.49	9319	224.06276:7029789 225.06611:0 226.06947:75335288		337153	3162744	2303451	2008466	15010	2981196	1310679	0	44140	0	3835811	2590512	2870446	1085140	205277	0	52428	20376
408	2.389	224.06285	Unknown	[M+H]+	similar chromatogram in higher mz_1057	0.406	FALSE	null	null	null	null	null	null	999	FALSE	FALSE	FALSE		FALSE	FALSE	null	null	null	null	null	null	null	47.73	533	224.06285:14874033 225.0662:0 226.06956:167352816		465353	3403261	2561681	1584422	36019	3237077	1233697	0	60958	0	3749280	3075833	3146504	1063803	381211	0	52769	29310
409	24.129	224.06534	Unknown	[M+H]+		0.007	FALSE	null	null	null	null	null	null	999	FALSE	FALSE	FALSE		FALSE	FALSE	null	null	null	null	null	null	null	84.54	2071	224.06534:7904802 225.06869:0 226.07205:0		5674	62292	26391	45467	17836	13426	33238	28452	39094	0	33103	55420	31884	49024	4984	40492	43247	6942
410	2.159	224.12727	Unknown	[M+H]+		0.245	FALSE	null	null	null	null	null	null	999	FALSE	FALSE	FALSE		FALSE	FALSE	null	null	null	null	null	null	null	36.5	QC_1.1	224.12727:22838744 225.13062:4242278 226.13398:0		19646010	0	33187	0	19316366	0	0	0	45788	0	0	0	0	0	19795180	0	49030	20796838
411	0.537	224.12791	Unknown	[M+H]+		0.104	FALSE	null	null	null	null	null	null	999	FALSE	FALSE	FALSE		FALSE	FALSE	null	null	null	null	null	null	null	21.61	423	224.12791:24519592 225.13126:3675760 226.13462:249425		21160996	20339	26854	17604	22818560	44000	0	0	23846	28935	40039	25287	72234	0	22303352	32989	0	22377686
412	1.144	224.12799	Unknown	[M+H]+		0.169	FALSE	null	null	null	null	null	null	999	FALSE	FALSE	FALSE		FALSE	FALSE	null	null	null	null	null	null	null	29.84	1977	224.12799:20611444 225.13134:2742959 226.1347:178241		12240897	20339	22921	0	19607134	44000	0	0	23846	28935	0	17154	72234	0	15907770	41236	58039	15736313
413	8.872	224.12801	Unknown	[M+H]+		0.004	FALSE	null	null	null	null	null	null	999	FALSE	FALSE	FALSE		FALSE	FALSE	null	null	null	null	null	null	null	8.36	4649	224.12801:15804933 225.13136:2443555 226.13472:162910		14311392	0	18638	0	13747293	0	0	0	0	0	26691	0	37463	34050	13834964	0	0	13724935
414	12.071	224.12801	Unknown	[M+H]+		0.029	FALSE	null	null	null	null	null	null	999	FALSE	FALSE	FALSE		FALSE	FALSE	null	null	null	null	null	null	null	7.88	6521	224.12801:12804985 225.13136:1749031 226.13472:142475		11604546	32939	35218	0	11607698	0	0	0	35166	0	27519	24159	31644	0	11505287	48754	0	11697230
415	15.03	224.12804	Unknown	[M+H]+		0.004	FALSE	null	null	null	null	null	null	999	FALSE	FALSE	FALSE		FALSE	FALSE	null	null	null	null	null	null	null	5.33	359	224.12804:11848256 225.13139:1817207 226.13475:113937		10712749	66347	43564	0	11019161	32307	0	0	40618	0	0	0	0	0	11052957	0	0	11371449
416	18.877	224.12807	Unknown	[M+H]+		0.011	FALSE	null	null	null	null	null	null	999	FALSE	FALSE	FALSE		FALSE	FALSE	null	null	null	null	null	null	null	4.83	4009	224.12807:8145689 225.13142:1153570 226.13478:0		8041554	0	24506	0	8429791	0	0	0	31876	0	0	23486	0	36818	8496239	0	37791	8403046
417	1.275	224.18524	Unknown	[M+NH4]+	adduct linked to 125_[M+H]+	0.241	FALSE	null	null	null	null	null	null	999	FALSE	FALSE	FALSE		FALSE	FALSE	null	null	null	null	null	null	null	126.45	1025	224.18524:24555972 225.18859:2192343 226.19195:0		8366330	0	15015	0	24555972	228560	66482	0	150081	19212	1723442	1999045	0	761820	11373	0	692875	23417
418	1.727	224.18529	Unknown	[M+H]+		0.155	FALSE	null	null	null	null	null	null	999	FALSE	FALSE	FALSE		FALSE	FALSE	null	null	null	null	null	null	null	185.49	3705	224.18529:20049012 225.18864:2553876 226.192:0		8928860	0	36228	0	25086206	228560	66482	0	150081	0	1734218	2028339	0	432229	5279776	0	692875	3726176
419	24.172	224.31927	Unknown	[M+H]+	similar chromatogram in higher mz_1962	0.05	FALSE	null	null	null	null	null	null	999	FALSE	FALSE	FALSE		FALSE	FALSE	null	null	null	null	null	null	null	22255.6	2071	224.31927:6335978 225.32262:0 226.32598:0		0	0	0	644545	0	933353	0	0	0	56100	0	0	694421	0	0	0	0	0
420	24.103	224.4709	Unknown	[M+H]+		0.011	FALSE	null	null	null	null	null	null	999	FALSE	FALSE	FALSE		FALSE	FALSE	null	null	null	null	null	null	null	2966.27	QC_2.2	224.4709:156738 225.47425:0 226.47761:0		0	0	0	0	0	0	0	0	0	0	0	0	0	0	0	0	0	0
421	24.411	224.82275	Unknown	[M+H]+		0.076	FALSE	null	null	null	null	null	null	999	FALSE	FALSE	FALSE		FALSE	FALSE	null	null	null	null	null	null	null	16145.61	2071	224.82275:4632206 225.8261:0 226.82946:0		0	0	0	1179392	0	1787001	0	0	0	958350	0	0	1196244	0	0	0	0	0
422	10.943	225.04248	Unknown	[M+H]+		0.112	FALSE	null	null	null	null	null	null	999	FALSE	FALSE	FALSE		FALSE	FALSE	null	null	null	null	null	null	null	10.07	QC_9.2	225.04248:1686696 226.04583:366853 227.04919:0		10677	108893	89268	65617	14478	55136	60598	39527	29734	0	58500	93513	67065	49054	15262	40774	43306	7430
423	3.921	225.04263	Unknown	[M+H]+		0.388	FALSE	null	null	null	null	null	null	999	FALSE	FALSE	FALSE		FALSE	FALSE	null	null	null	null	null	null	null	23.74	885	225.04263:2937571 226.04598:257345 227.04934:335507		57848	2011274	975562	1313969	16274	2392790	2192870	69767	35219	0	1975035	1932026	1977153	1268024	45698	0	41302	4936
424	5.727	225.04265	Unknown	[M+H]+	ion correlated with 404	0.478	FALSE	null	null	null	null	null	null	999	FALSE	FALSE	FALSE		FALSE	FALSE	null	null	null	null	null	null	null	31.94	137	225.04265:3319040 226.046:268079 227.04936:0		67868	1814280	978586	1306889	28530	2592720	2184176	52449	65676	0	1789819	2178576	2284246	1558448	49547	68352	39864	16879
425	14.742	225.04269	Unknown	[M+H]+		0.054	FALSE	null	null	null	null	null	null	999	FALSE	FALSE	FALSE		FALSE	FALSE	null	null	null	null	null	null	null	6.27	QC_11.2	225.04269:862105 226.04604:0 227.0494:0		16247	88992	32067	35039	18490	46977	45066	48345	31896	0	0	93403	38080	36745	23694	31349	0	16759
426	7.491	225.04272	Unknown	[M+H]+	ion correlated with 1683; ion correlated with 400; ion correlated with 2337; ion correlated with 1353	0.475	FALSE	null	null	null	null	null	null	999	FALSE	FALSE	FALSE		FALSE	FALSE	null	null	null	null	null	null	null	21.92	QC_9.2	225.04272:2876600 226.04607:318653 227.04943:188922		35759	715180	539730	739944	10070	995401	1873827	52754	83143	0	885139	1888092	1585376	1252648	30875	58762	38053	13135
427	10.499	225.04276	Unknown	[M+H]+	ion correlated with 4164; similar chromatogram in higher mz_3080	0.421	FALSE	null	null	null	null	null	null	999	FALSE	FALSE	FALSE		FALSE	FALSE	null	null	null	null	null	null	null	12.51	QC_8.2	225.04276:2058596 226.04611:0 227.04947:352190		11003	960400	383341	583281	12602	988650	202827	74122	65142	0	803303	750816	699355	130755	26042	40774	35491	13283
428	8.352	225.0428	Unknown	[M+H]+	similar chromatogram in higher mz_3275	0.205	FALSE	null	null	null	null	null	null	999	FALSE	FALSE	FALSE		FALSE	FALSE	null	null	null	null	null	null	null	10.04	10055	225.0428:1890645 226.04615:0 227.04951:0		18126	1890645	216988	270127	9844	542877	34847	113131	31458	0	257808	39416	127727	1279450	25235	40776	0	11253
429	12.509	225.04306	Unknown	[M+H]+	ion correlated with 1680; ion correlated with 4898; ion correlated with 2340	0.464	FALSE	null	null	null	null	null	null	999	FALSE	FALSE	FALSE		FALSE	FALSE	null	null	null	null	null	null	null	13.34	QC_13.2	225.04306:2714746 226.04641:429443 227.04977:405050		31533	797833	416356	618996	14912	737879	590750	62592	81689	0	578438	597428	768289	406764	23716	0	0	25718
430	9.167	225.04308	Unknown	[M+H]+	ion correlated with 4458; ion correlated with 5006; ion correlated with 4999; similar chromatogram in higher mz_1347; similar chromatogram in higher mz_1064; similar chromatogram in higher mz_1067; similar chromatogram in higher mz_1094	0.309	FALSE	null	null	null	null	null	null	999	FALSE	FALSE	FALSE		FALSE	FALSE	null	null	null	null	null	null	null	9.54	QC_5.2	225.04308:2456218 226.04643:0 227.04979:0		13308	189303	129061	166037	19116	277243	625462	113131	40299	0	192078	387871	458545	268318	39125	40776	0	10919
431	4.099	225.05994	Unknown	[M+H]+	ion correlated with 405; similar chromatogram in higher mz_434	0.464	FALSE	null	null	null	null	null	null	999	FALSE	FALSE	FALSE		FALSE	FALSE	null	null	null	null	null	null	null	39.64	8471	225.05994:6597670 226.06329:892695 227.06665:221718		21712	2924913	1856211	1856687	7878	3390708	2148430	75871	36046	0	2812188	2546398	2934102	1557720	41676	0	0	5450
432	2.977	225.05994	Unknown	[M+H]+		0.353	FALSE	null	null	null	null	null	null	999	FALSE	FALSE	FALSE		FALSE	FALSE	null	null	null	null	null	null	null	27	8471	225.05994:4529025 226.06329:592771 227.06665:155289		128900	2196788	106436	1280094	15821	2465632	1107345	0	0	0	2522445	198553	2206212	799354	101102	0	58601	25107
433	2.428	225.06027	Unknown	[M+H]+		0.478	FALSE	null	null	null	null	null	null	999	FALSE	FALSE	FALSE		FALSE	FALSE	null	null	null	null	null	null	null	33.3	9319	225.06027:6179624 226.06362:684311 227.06698:0		366228	2256263	1789225	1235074	33870	2546978	1100777	0	0	0	2752255	1852418	2322366	992149	248748	0	58601	14352
434	7.132	225.06046	Unknown	[M+H]+	similar chromatogram in higher mz_4353	0.388	FALSE	null	null	null	null	null	null	999	FALSE	FALSE	FALSE		FALSE	FALSE	null	null	null	null	null	null	null	11.21	10807	225.06046:2930746 226.06381:250793 227.06717:0		9965	1088707	520293	734709	8312	661546	242474	60958	0	0	663244	476344	2930746	1085056	6700	0	0	6302
435	3.074	225.09116	Unknown	[M+H]+		0.302	FALSE	null	null	null	null	null	null	999	FALSE	FALSE	FALSE		FALSE	FALSE	null	null	null	null	null	null	null	1759.93	4279	225.09116:19026904 226.09451:3213963 227.09787:0		21688	396134	1616360	187915	29776	242230	388103	2169978	5284180	2397221	511863	1316967	2141280	265469	16534	3787773	3784530	12940
436	2.898	225.14784	Unknown	[M+H]+		0.011	FALSE	null	null	null	null	null	null	999	FALSE	FALSE	FALSE		FALSE	FALSE	null	null	null	null	null	null	null	4.23	QC_2.2	225.14784:1024313 226.15119:0 227.15455:0		64920	199080	124061	0	73378	75074	307464	150387	245686	0	169808	197992	115057	301256	69912	251973	253725	48373
437	1.643	225.14835	Unknown	[M+NH4]+	adduct linked to 133_[M+H]+	0.248	FALSE	null	null	null	null	null	null	999	FALSE	FALSE	FALSE		FALSE	FALSE	null	null	null	null	null	null	null	16.07	4583	225.14835:19135136 226.1517:3182999 227.15506:219492		1610749	12348764	88342	244618	373340	210592	999144	135772	142919	420215	150331	130761	176932	663788	670040	134051	165248	976468
438	2.762	225.15154	Unknown	[M+H]+		0.061	FALSE	null	null	null	null	null	null	999	FALSE	FALSE	FALSE		FALSE	FALSE	null	null	null	null	null	null	null	16.11	4583	225.15154:8723803 226.15489:3182999 227.15825:533330		58509	114246	532597	0	53512	438762	7892	3385	57374	0	1996	34867	57965	484016	58563	0	50583	41131
439	22.207	225.31036	Unknown	[M+H]+	similar chromatogram in higher mz_3980; similar chromatogram in higher mz_8922; similar chromatogram in higher mz_444; similar chromatogram in higher mz_8578	0.324	FALSE	null	null	null	null	null	null	999	FALSE	FALSE	FALSE		FALSE	FALSE	null	null	null	null	null	null	null	13565.95	8793	225.31036:1539280 226.31371:0 227.31707:0		0	403770	0	663906	0	791784	276780	132857	131518	0	233688	776954	1050642	0	0	131167	0	0
440	24.547	225.32709	Unknown	[M+H]+		0.129	FALSE	null	null	null	null	null	null	999	FALSE	FALSE	FALSE		FALSE	FALSE	null	null	null	null	null	null	null	18208.59	10311	225.32709:3561071 226.33044:0 227.3338:0		0	160390	0	3225903	0	3561071	0	0	0	2308888	0	0	2559819	0	0	0	0	0
441	22.166	225.32713	Unknown	[M+H]+	similar chromatogram in higher mz_580; similar chromatogram in higher mz_7533	0.05	FALSE	null	null	null	null	null	null	999	FALSE	FALSE	FALSE		FALSE	FALSE	null	null	null	null	null	null	null	5405.6	10807	225.32713:487294 226.33048:0 227.33384:0		0	0	0	248051	0	0	0	0	0	0	0	0	487294	0	0	0	0	0
442	21.363	225.39693	Unknown	[M+H]+	ion correlated with 539; ion correlated with 538; ion correlated with 580; ion correlated with 575; ion correlated with 2004; ion correlated with 2003; similar chromatogram in higher mz_539; similar chromatogram in higher mz_538; similar chromatogram in higher mz_541; similar chromatogram in higher mz_6455	0.04	FALSE	null	null	null	null	null	null	999	FALSE	FALSE	FALSE		FALSE	FALSE	null	null	null	null	null	null	null	5558.92	QC_7.2	225.39693:373269 226.40028:0 227.40364:0		0	0	0	0	0	0	0	0	0	0	0	0	0	0	0	0	0	12370
443	21.621	225.46516	Unknown	[M+H]+		0.04	FALSE	null	null	null	null	null	null	999	FALSE	FALSE	FALSE		FALSE	FALSE	null	null	null	null	null	null	null	4958.24	10807	225.46516:359533 226.46851:0 227.47187:0		0	410117	285004	505571	0	460466	375054	258594	715075	30342	434526	581921	359533	188528	0	395101	378092	0
444	22.208	225.47078	Unknown	[M+H]+	similar chromatogram in higher mz_8585	0.705	FALSE	null	null	null	null	null	null	999	FALSE	FALSE	FALSE		FALSE	FALSE	null	null	null	null	null	null	null	22342.42	9063	225.47078:1777995 226.47413:0 227.47749:0		0	1189606	1244896	1081790	0	1213784	1217685	936341	1342569	294383	1325367	1392387	1473072	767135	0	1151613	1067052	0
445	22.207	225.6351	Unknown	[M+H]+	similar chromatogram in higher mz_6563; similar chromatogram in higher mz_6564; similar chromatogram in higher mz_6581; similar chromatogram in higher mz_8584	0.709	FALSE	null	null	null	null	null	null	999	FALSE	FALSE	FALSE		FALSE	FALSE	null	null	null	null	null	null	null	27685.58	Blank_1.2	225.6351:2020452 226.63845:0 227.64181:0		0	1328598	1951788	1130819	0	1054718	1546886	1114246	1412623	406797	1556616	1524584	1076236	1005749	0	1110642	1373638	0
446	23.185	225.65501	Unknown	[M+H]+		0.014	FALSE	null	null	null	null	null	null	999	FALSE	FALSE	FALSE		FALSE	FALSE	null	null	null	null	null	null	null	5922.04	10583	225.65501:796140 226.65836:0 227.66172:0		0	0	0	0	0	0	0	70420	0	796140	0	0	0	0	0	0	0	0
447	20.165	225.71013	Unknown	[M+H]+	ion correlated with 918; ion correlated with 4105; ion correlated with 871; similar chromatogram in higher mz_450; similar chromatogram in higher mz_912; similar chromatogram in higher mz_918; similar chromatogram in higher mz_3671	0.04	FALSE	null	null	null	null	null	null	999	FALSE	FALSE	FALSE		FALSE	FALSE	null	null	null	null	null	null	null	4338.02	QC_4.2	225.71013:417938 226.71348:0 227.71684:0		4644	0	0	0	0	0	0	0	0	0	0	0	0	0	0	0	0	0
448	20.77	225.74918	Unknown	[M+H]+		0.043	FALSE	null	null	null	null	null	null	999	FALSE	FALSE	FALSE		FALSE	FALSE	null	null	null	null	null	null	null	2308.13	Blank_2.2	225.74918:188114 226.75253:0 227.75589:0		0	0	0	0	0	0	0	0	0	0	0	0	229753	0	7267	0	0	0
449	24.745	225.8308	Unknown	[M+H]+		0.058	FALSE	null	null	null	null	null	null	999	FALSE	FALSE	FALSE		FALSE	FALSE	null	null	null	null	null	null	null	35208.77	10311	225.8308:5790055 226.83415:0 227.83751:0		0	255524	0	3411278	0	5790055	0	0	3680	3825316	0	0	4216528	0	0	0	0	0
450	20.398	225.85262	Unknown	[M+H]+		0.04	FALSE	null	null	null	null	null	null	999	FALSE	FALSE	FALSE		FALSE	FALSE	null	null	null	null	null	null	null	4968.98	QC_3.2	225.85262:385394 226.85597:0 227.85933:0		0	0	0	0	0	0	0	0	20092	0	0	0	0	0	0	0	0	0
451	13.423	225.94962	Unknown	[M+H]+	similar chromatogram in higher mz_732	0.32	FALSE	null	null	null	null	null	null	999	FALSE	FALSE	FALSE		FALSE	FALSE	null	null	null	null	null	null	null	1529.01	8471	225.94962:522654 226.95297:3303782 227.95633:0		7621	440937	231054	373300	0	295624	178909	124609	101212	178794	197566	296410	79086	109718	0	0	356840	0
452	30.428	226.00464	Unknown	[M+H]+		0.403	FALSE	null	null	null	null	null	null	999	FALSE	FALSE	FALSE		FALSE	FALSE	null	null	null	null	null	null	null	250.72	3511	226.00464:250129 227.00799:0 228.01135:0		0	63404	198620	25317	0	32508	187370	23907	184365	0	214685	215301	26768	41067	0	0	26870	0
453	12.511	226.04181	Unknown	[M+H]+	similar chromatogram in higher mz_4661	0.043	FALSE	null	null	null	null	null	null	999	FALSE	FALSE	FALSE		FALSE	FALSE	null	null	null	null	null	null	null	5.41	QC_7.2	226.04181:369499 227.04516:521790 228.04852:0		0	62758	0	0	0	94243	0	0	166814	0	35035	75266	50136	0	0	0	0	0
454	9.18	226.04182	Unknown	[M+H]+		0.04	FALSE	null	null	null	null	null	null	999	FALSE	FALSE	FALSE		FALSE	FALSE	null	null	null	null	null	null	null	5.79	QC_3.2	226.04182:341869 227.04517:0 228.04853:0		0	29724	0	0	0	0	0	0	0	0	0	22974	0	0	0	0	0	3633
455	5.436	226.04193	Unknown	[M+H]+		0.288	FALSE	null	null	null	null	null	null	999	FALSE	FALSE	FALSE		FALSE	FALSE	null	null	null	null	null	null	null	69.5	2439	226.04193:473362 227.04528:512405 228.04864:0		4856	160974	80480	137299	0	146422	242153	0	23170	0	166967	356762	229613	117383	0	0	0	0
456	6.251	226.04202	Unknown	[M+H]+		0.158	FALSE	null	null	null	null	null	null	999	FALSE	FALSE	FALSE		FALSE	FALSE	null	null	null	null	null	null	null	89.37	217	226.04202:396568 227.04537:269836 228.04873:0		0	246463	29655	137299	0	79552	242153	0	23170	0	197903	281441	210325	117383	9480	0	0	0
457	1.167	226.07887	Unknown	[M+H]+		0.072	FALSE	null	null	null	null	null	null	999	FALSE	FALSE	FALSE		FALSE	FALSE	null	null	null	null	null	null	null	1022.32	533	226.07887:286655872 227.08222:36919872 228.08558:0		0	0	0	97656880	9680	398177	0	0	0	0	0	0	0	0	6891	0	0	8192
458	1.204	226.10448	Unknown	[M+H]+		0.061	FALSE	null	null	null	null	null	null	999	FALSE	FALSE	FALSE		FALSE	FALSE	null	null	null	null	null	null	null	31.27	183	226.10448:5115196 227.10783:0 228.11119:0		303360	0	390189	0	433077	0	0	0	0	0	351819	0	0	0	4973	0	301596	2948
459	21.135	226.17334	Unknown	[M+H]+		0.025	FALSE	null	null	null	null	null	null	999	FALSE	FALSE	FALSE		FALSE	FALSE	null	null	null	null	null	null	null	7.42	QC_3.2	226.17334:1245746 227.17669:0 228.18005:0		18454	56842	40340	78280	25356	51248	77830	162071	100872	21268	62995	67701	67139	47262	8268	57365	82281	21406
460	11.312	226.17984	Unknown	[M+NH4]+	adduct linked to 159_[M+H]+; similar chromatogram in higher mz_4479	0.723	FALSE	null	null	null	null	null	null	999	FALSE	FALSE	FALSE		FALSE	FALSE	null	null	null	null	null	null	null	61.87	6407	226.17984:30916888 227.18319:4726938 228.18655:136594672		89569	2164110	7872374	2885591	95464	3250816	5091506	14503645	2400249	6369954	3702000	11927547	6688794	7583879	76275	4991115	960402	80854
461	10.561	226.17989	Unknown	[M+NH4]+	adduct linked to 160_[M+H]+; similar chromatogram in higher mz_6771	0.705	FALSE	null	null	null	null	null	null	999	FALSE	FALSE	FALSE		FALSE	FALSE	null	null	null	null	null	null	null	104.91	5223	226.17989:53581132 227.18324:8994449 228.1866:150647440		72931	2010205	12094235	3946311	95898	4447136	9614123	23455162	4041767	6836798	5097780	24529252	7602004	11387744	82325	8627199	1082138	86111
462	13.63	226.1799	Unknown	[M+H]+		0.511	FALSE	null	null	null	null	null	null	999	FALSE	FALSE	FALSE		FALSE	FALSE	null	null	null	null	null	null	null	5.11	6903	226.1799:922252 227.18325:0 228.18661:1711357		73942	505046	658387	679074	63779	620572	508583	606593	580721	631543	458579	656097	714206	533612	90998	535671	674305	59731
463	7.412	226.17992	Unknown	[M+H]+		0.245	FALSE	null	null	null	null	null	null	999	FALSE	FALSE	FALSE		FALSE	FALSE	null	null	null	null	null	null	null	28.17	74	226.17992:4115504 227.18327:872865 228.18663:4005062		1756148	140039	208928	75665	2413742	193518	222830	272692	280324	132603	273099	285834	292324	287721	205815	290295	198016	270731
464	8.429	226.17995	Unknown	[M+H]+		0.133	FALSE	null	null	null	null	null	null	999	FALSE	FALSE	FALSE		FALSE	FALSE	null	null	null	null	null	null	null	16.64	1321	226.17995:2661424 227.1833:471239 228.18666:7573908		340543	264559	267934	244661	306880	191581	259429	266593	269012	231268	309942	256940	305218	330647	116959	277208	265763	160626
465	1.189	226.18053	Unknown	[M+H]+		0.45	FALSE	null	null	null	null	null	null	999	FALSE	FALSE	FALSE		FALSE	FALSE	null	null	null	null	null	null	null	38.47	453	226.18053:27215052 227.18388:2079181 228.18724:9775975		47024	1457198	3212056	452764	54718	432576	7859094	811268	2694603	163599	1653924	3225709	398672	11268353	53689	871018	210602	55343
466	1.652	226.18053	Unknown	[M+H]+		0.64	FALSE	null	null	null	null	null	null	999	FALSE	FALSE	FALSE		FALSE	FALSE	null	null	null	null	null	null	null	13.44	453	226.18053:13933684 227.18388:2352342 228.18724:8553025		474664	1551930	1627483	452764	531010	432576	4223371	1641675	1244926	0	603751	1369983	758663	5320106	41918	330300	418018	147531
467	12.181	226.21599	Unknown	[M+H]+		0.194	FALSE	null	null	null	null	null	null	999	FALSE	FALSE	FALSE		FALSE	FALSE	null	null	null	null	null	null	null	7.97	81	226.21599:1997440 227.21934:0 228.2227:0		0	34951	33599	49698	0	0	274828	43623	51531	0	114894	161797	25733	732226	0	39896	0	22248
468	10.928	226.21605	Unknown	[M+H]+	similar chromatogram in higher mz_2500; similar chromatogram in higher mz_5453	0.442	FALSE	null	null	null	null	null	null	999	FALSE	FALSE	FALSE		FALSE	FALSE	null	null	null	null	null	null	null	9.22	137	226.21605:1055659 227.2194:1048429 228.22276:299734		16691	31271	22954	49400	8650	109876	55461	367732	25469	106906	157814	610065	37034	444462	12361	268847	0	11203
469	3.615	226.21655	Unknown	[M+NH4]+	ion correlated with 138; adduct linked to 161_[M+H]+	0.633	FALSE	null	null	null	null	null	null	999	FALSE	FALSE	FALSE		FALSE	FALSE	null	null	null	null	null	null	null	12.36	3127	226.21655:3054474 227.2199:550985 228.22326:223309		55002	1024020	1879297	743975	55253	1016433	1127640	1458583	1069697	0	1143697	1241110	1101513	884242	51650	2277916	1580916	51105
470	13.4	226.21675	Unknown	[M+H]+	similar chromatogram in higher mz_2288; similar chromatogram in higher mz_5737; similar chromatogram in higher mz_8322	0.356	FALSE	null	null	null	null	null	null	999	FALSE	FALSE	FALSE		FALSE	FALSE	null	null	null	null	null	null	null	13.13	661	226.21675:3503106 227.2201:0 228.22346:0		0	323514	193640	472123	0	1685958	1180494	1046476	947562	524042	607902	2087437	1122518	1890096	0	1091674	83204	25074
471	21.144	226.33226	Unknown	[M+H]+	ion correlated with 1772; ion correlated with 8837; ion correlated with 8868; ion correlated with 8866; ion correlated with 8870; ion correlated with 6120; ion correlated with 681; similar chromatogram in higher mz_8863	0.043	FALSE	null	null	null	null	null	null	999	FALSE	FALSE	FALSE		FALSE	FALSE	null	null	null	null	null	null	null	18997.76	QC_6.2	226.33226:1295124 227.33561:0 228.33897:0		0	0	0	0	0	0	0	0	0	0	0	0	0	0	0	0	0	0
472	24.939	226.33458	Unknown	[M+H]+	ion correlated with 7598; ion correlated with 368; ion correlated with 7928; ion correlated with 7423; ion correlated with 7936; similar chromatogram in higher mz_7879; similar chromatogram in higher mz_6259; similar chromatogram in higher mz_7911; similar chromatogram in higher mz_540	0.054	FALSE	null	null	null	null	null	null	999	FALSE	FALSE	FALSE		FALSE	FALSE	null	null	null	null	null	null	null	20565.99	10311	226.33458:4692195 227.33793:0 228.34129:0		0	0	0	3175734	0	4692195	0	0	0	3046490	0	0	4024882	0	0	0	0	0
473	20.424	226.38025	Unknown	[M+H]+		0.241	FALSE	null	null	null	null	null	null	999	FALSE	FALSE	FALSE		FALSE	FALSE	null	null	null	null	null	null	null	5177.58	1787	226.38025:399441 227.3836:0 228.38696:0		0	135456	0	0	0	0	241422	177895	276344	117051	92302	0	0	245263	0	200710	239988	0
474	21.139	226.41228	Unknown	[M+H]+	similar chromatogram in higher mz_5586; similar chromatogram in higher mz_5589; similar chromatogram in higher mz_5703; similar chromatogram in higher mz_5712; similar chromatogram in higher mz_5723; similar chromatogram in higher mz_5917; similar chromatogram in higher mz_6120; similar chromatogram in higher mz_6271; similar chromatogram in higher mz_6283	0.022	FALSE	null	null	null	null	null	null	999	FALSE	FALSE	FALSE		FALSE	FALSE	null	null	null	null	null	null	null	16700.24	QC_3.2	226.41228:1112733 227.41563:0 228.41899:0		0	0	0	0	0	0	0	0	0	0	0	0	0	0	0	0	0	0
475	17.196	226.56416	Unknown	[M+H]+	ion correlated with 3353; ion correlated with 6133; ion correlated with 2504; ion correlated with 906	0.043	FALSE	null	null	null	null	null	null	999	FALSE	FALSE	FALSE		FALSE	FALSE	null	null	null	null	null	null	null	15989.4	QC_8.2	226.56416:923007 227.56751:0 228.57087:0		0	0	0	0	5464	0	25161	0	0	0	0	0	0	0	0	0	0	0
476	11.307	226.65753	Unknown	[M+H]+		0.349	FALSE	null	null	null	null	null	null	999	FALSE	FALSE	FALSE		FALSE	FALSE	null	null	null	null	null	null	null	6146.92	1323	226.65753:660259 227.66088:0 228.66424:0		0	0	306074	0	0	0	37404	102378	0	0	0	383516	214286	0	0	0	0	0
477	10.554	226.65833	Unknown	[M+H]+	similar chromatogram in higher mz_3212; similar chromatogram in higher mz_3843; similar chromatogram in higher mz_4449	0.158	FALSE	null	null	null	null	null	null	999	FALSE	FALSE	FALSE		FALSE	FALSE	null	null	null	null	null	null	null	5514.27	1323	226.65833:458252 227.66168:0 228.66504:0		5299	0	112742	0	0	0	49958	102378	0	0	0	268954	214286	0	0	0	0	0
478	22.306	226.69115	Unknown	[M+2H]2+	ion correlated with 109; ion correlated with 107; ion correlated with 7887; ion correlated with 4016; ion correlated with 1987; ion correlated with 1988; similar chromatogram in higher mz_8908	0.043	FALSE	null	null	null	null	null	null	999	FALSE	FALSE	FALSE		FALSE	FALSE	null	null	null	null	null	null	null	8956.01	QC_3.2	226.69115:709138 227.6945:0 228.69786:0		0	0	0	0	0	0	0	74540	0	0	0	0	0	4308	0	0	0	0
479	17.446	226.73961	Unknown	[M+H]+	similar chromatogram in higher mz_3812; similar chromatogram in higher mz_7766	0.043	FALSE	null	null	null	null	null	null	999	FALSE	FALSE	FALSE		FALSE	FALSE	null	null	null	null	null	null	null	10017.18	QC_7.2	226.73961:681723 227.74296:0 228.74632:0		0	0	0	0	0	0	0	0	0	0	0	0	0	0	0	0	0	0
480	1.129	226.951	Unknown	[M+H]+	similar chromatogram in higher mz_1504	0.896	FALSE	null	null	null	null	null	null	999	FALSE	FALSE	FALSE		FALSE	FALSE	null	null	null	null	null	null	null	470.59	231	226.951:207007888 227.95435:7950168 228.95771:2303902		187772704	33366642	43145100	13528045	158268352	17901520	49066960	31442934	57619424	8781483	62652596	54869360	32138806	56208044	97971208	30155028	59483560	169907264
481	21.181	226.95103	Unknown	[M+H]+		0.522	FALSE	null	null	null	null	null	null	999	FALSE	FALSE	FALSE		FALSE	FALSE	null	null	null	null	null	null	null	9.34	7207	226.95103:10072425 227.95438:0 228.95774:0		1945267	6231706	6605465	2486568	2016299	1532100	6835686	7211310	7863459	3304602	7527527	8105362	6481665	7233220	1837505	9172334	8095795	1897606
482	19.143	226.95116	Unknown	[M+H]+		0.565	FALSE	null	null	null	null	null	null	999	FALSE	FALSE	FALSE		FALSE	FALSE	null	null	null	null	null	null	null	7.34	Blank_9.2	226.95116:9791609 227.95451:0 228.95787:0		2392435	2970858	3106316	1082400	2488286	1194006	3277435	3063848	2982110	1900233	3191490	3065650	1094559	3429468	2249852	3539452	3446947	2303366
483	11.791	226.95116	Unknown	[M+H]+		0.388	FALSE	null	null	null	null	null	null	999	FALSE	FALSE	FALSE		FALSE	FALSE	null	null	null	null	null	null	null	4.58	7975	226.95116:4141563 227.95451:0 228.95787:0		1145946	2829483	3579428	2821630	1137009	2186587	2874081	2910850	2727766	2631937	3420647	2841109	2452734	3113361	888016	3237323	2913164	1337956
484	24.039	226.95126	Unknown	[M+H]+		0.072	FALSE	null	null	null	null	null	null	999	FALSE	FALSE	FALSE		FALSE	FALSE	null	null	null	null	null	null	null	6.9	QC_13.2	226.95126:9771105 227.95461:719064 228.95797:0		1049300	7391338	7590536	4123666	1245048	4187480	8188264	7572480	8126202	4686964	8388195	7759338	4342078	7951820	1008684	8569453	8097221	1163101
485	19.285	226.95132	Unknown	[M+H]+		0.439	FALSE	null	null	null	null	null	null	999	FALSE	FALSE	FALSE		FALSE	FALSE	null	null	null	null	null	null	null	7.62	489	226.95132:9751097 227.95467:0 228.95803:0		2285970	2755753	3267988	1100602	2443300	656147	3081061	3288546	2923503	7456121	3173361	3021068	772482	3495848	2212226	3661484	4067090	2411279
486	30.694	226.95143	Unknown	[M+H]+	similar chromatogram in higher mz_1606; similar chromatogram in higher mz_2656; similar chromatogram in higher mz_3543; similar chromatogram in higher mz_4850; similar chromatogram in higher mz_3711; similar chromatogram in higher mz_4427; similar chromatogram in higher mz_907	0.986	FALSE	null	null	null	null	null	null	999	FALSE	FALSE	FALSE		FALSE	FALSE	null	null	null	null	null	null	null	365.72	10071	226.95143:110295400 227.95478:4124541 228.95814:1317008		45724784	99703256	110295400	98935696	47456800	100759760	99509416	102315160	98408168	102419224	102402936	99992824	98329120	101282256	44827260	102892704	98650472	44827280
487	16.553	226.95145	Unknown	[M+H]+		0.223	FALSE	null	null	null	null	null	null	999	FALSE	FALSE	FALSE		FALSE	FALSE	null	null	null	null	null	null	null	4.56	10583	226.95145:4302321 227.9548:0 228.95816:0		2297070	2959580	3151321	2037498	2362418	2241678	2729116	2977828	2762712	4302321	3061112	2941021	3096886	3345292	2165170	3070613	3172528	2211296
488	0.861	226.95152	Unknown	[M+H]+		0.701	FALSE	null	null	null	null	null	null	999	FALSE	FALSE	FALSE		FALSE	FALSE	null	null	null	null	null	null	null	309.64	967	226.95152:155753536 227.95487:5544740 228.95823:0		126021408	48022204	61037940	27189210	477099	18696108	44712776	41664048	47013352	19887538	52044312	58012160	21558482	43640304	216870	46845124	43353432	264622
489	18.425	226.95164	Unknown	[M+H]+		0.363	FALSE	null	null	null	null	null	null	999	FALSE	FALSE	FALSE		FALSE	FALSE	null	null	null	null	null	null	null	7.33	2363	226.95164:3696591 227.95499:0 228.95835:0		2391497	2512978	2614687	905438	2569248	771905	2666026	3196064	2630154	1874248	2994429	2804533	873392	3294813	2262453	3408700	3206009	2367036
490	27.251	226.95169	Unknown	[M+H]+	similar chromatogram in higher mz_1606; similar chromatogram in higher mz_2656; similar chromatogram in higher mz_4915; similar chromatogram in higher mz_5011	0.194	FALSE	null	null	null	null	null	null	999	FALSE	FALSE	FALSE		FALSE	FALSE	null	null	null	null	null	null	null	46.47	3127	226.95169:101541464 227.95504:3505295 228.9584:1113099		246754	11230633	11168066	10750247	275868	11439127	11724902	11185934	10526006	11871119	11684962	10272715	7308703	10807391	225022	11603246	11943975	257243
491	25.722	226.95212	Unknown	[M+H]+		0.086	FALSE	null	null	null	null	null	null	999	FALSE	FALSE	FALSE		FALSE	FALSE	null	null	null	null	null	null	null	5.71	3287	226.95212:9427141 227.95547:372912 228.95883:0		237154	6656822	6361455	4867759	292124	5529098	6841698	6919384	6944194	5812318	6967326	6272394	3802980	7051974	323500	6839797	6633290	294354
492	5.683	227.02164	Unknown	[M+H]+		0.216	FALSE	null	null	null	null	null	null	999	FALSE	FALSE	FALSE		FALSE	FALSE	null	null	null	null	null	null	null	5.9	885	227.02164:400058 228.02499:0 229.02835:0		7334	175620	41071	0	0	150954	226221	0	0	0	214464	167312	239220	43504	6411	0	0	0
493	11.906	227.03951	Unknown	[M+H]+		0.036	FALSE	null	null	null	null	null	null	999	FALSE	FALSE	FALSE		FALSE	FALSE	null	null	null	null	null	null	null	4.45	QC_9.2	227.03951:283537 228.04286:0 229.04622:0		0	43408	0	0	0	0	26570	0	0	0	0	37854	0	0	6293	0	0	0
494	20.036	227.04449	Unknown	[M+H]+	similar chromatogram in higher mz_6827; similar chromatogram in higher mz_3874; similar chromatogram in higher mz_5998; similar chromatogram in higher mz_7013; similar chromatogram in higher mz_7351; similar chromatogram in higher mz_7710; similar chromatogram in higher mz_8109; similar chromatogram in higher mz_8663	0.032	FALSE	null	null	null	null	null	null	999	FALSE	FALSE	FALSE		FALSE	FALSE	null	null	null	null	null	null	null	6.2	1295	227.04449:315816 228.04784:0 229.0512:0		6263	58460	0	0	6345	70216	0	0	0	0	0	0	0	0	8781	0	0	5679
495	18.559	227.06007	Unknown	[M+H]+	similar chromatogram in higher mz_7992; similar chromatogram in higher mz_8134; similar chromatogram in higher mz_8007; similar chromatogram in higher mz_571; similar chromatogram in higher mz_714; similar chromatogram in higher mz_570; similar chromatogram in higher mz_500; similar chromatogram in higher mz_505; similar chromatogram in higher mz_5855; similar chromatogram in higher mz_7959; simi…	0.05	FALSE	null	null	null	null	null	null	999	FALSE	FALSE	FALSE		FALSE	FALSE	null	null	null	null	null	null	null	14.96	QC_2.2	227.06007:875877 228.06342:0 229.06678:0		0	0	0	0	0	0	0	0	0	7818	0	0	0	0	0	0	0	0
496	0.782	227.11403	w/o MS2:Carnosine	[M+H]+	adduct linked to 895_[M+NH4]+	0.014	FALSE	0.409	227.11386	C9H14N4O3	Others	CQOVPNPJLQNMDC-ZETCQYMHSA-N	NCCC(=O)N[C@@H](CC1=CN=CN1)C(O)=O	530	TRUE	TRUE	FALSE		FALSE	FALSE	null	null	99.8	98.3	null	null	null	65.56	10311	227.11403:5253052 228.11738:412676 229.12074:0		0	27926	0	2080881	40990	5253052	0	0	0	2016589	0	0	5235178	0	17282	0	0	11087
497	0.812	227.12495	Unknown	[M+H]+		0.417	FALSE	null	null	null	null	null	null	999	FALSE	FALSE	FALSE		FALSE	FALSE	null	null	null	null	null	null	null	8.16	3673	227.12495:2739828 228.1283:0 229.13166:129133232		93342	27496	219818	15680	31772	170125	200197	25345	171582	76718	321588	21086	0	475139	49359	24591	107871	55486
498	13.669	227.12585	Unknown	[M+H]+		0.004	FALSE	null	null	null	null	null	null	999	FALSE	FALSE	FALSE		FALSE	FALSE	null	null	null	null	null	null	null	2.82	QC_2.2	227.12585:131769 228.1292:0 229.13256:0		18746	35798	66040	41124	47627	42520	48529	78923	50393	0	51229	40439	49889	72471	34133	57162	97627	44755
499	1.144	227.17545	Unknown	[M+H]+	similar chromatogram in higher mz_690	0.137	FALSE	null	null	null	null	null	null	999	FALSE	FALSE	FALSE		FALSE	FALSE	null	null	null	null	null	null	null	152.03	Blank_1.2	227.17545:49681012 228.1788:7572459 229.18216:902873		358477	33873	23294	33989	55189	0	39409	28156	37152	0	1066392	22750	30520	0	53514	26813	598596	44287
500	19.13	227.18324	Unknown	[M+H]+		0.05	FALSE	null	null	null	null	null	null	999	FALSE	FALSE	FALSE		FALSE	FALSE	null	null	null	null	null	null	null	5.2	QC_5.2	227.18324:779703 228.18659:0 229.18995:250432		7404	46280	40014	48693	304	0	56410	50923	35586	69652	34406	56665	0	50427	436	38939	42143	5677
501	3.133	227.2001	Unknown	[M+H]+		0.165	FALSE	null	null	null	null	null	null	999	FALSE	FALSE	FALSE		FALSE	FALSE	null	null	null	null	null	null	null	6.11	4583	227.2001:5032658 228.20345:6968345 229.20681:1031615		185923	3184841	549655	120613	161319	370579	88510	384354	122691	222943	305065	223930	104861	52002	178160	419290	98177	139636
502	11.276	227.21167	Unknown	[M+H]+	ion correlated with 135	0.701	FALSE	null	null	null	null	null	null	999	FALSE	FALSE	FALSE		FALSE	FALSE	null	null	null	null	null	null	null	13.67	6407	227.21167:5241925 228.21502:0 229.21838:162807		4424	336771	1342300	442891	402415	429612	841640	2537340	329975	848868	500647	1847492	1192914	1064714	0	844426	99009	0
503	10.118	227.21179	Unknown	[M+H]+	ion correlated with 136	0.788	FALSE	null	null	null	null	null	null	999	FALSE	FALSE	FALSE		FALSE	FALSE	null	null	null	null	null	null	null	22.17	5223	227.21179:11067725 228.21514:0 229.2185:179158		243294	375634	2629177	730598	304458	786989	1761092	4882312	826242	1403134	986262	4755162	1463446	2073639	4788	1685034	173763	0
504	1.262	227.21237	Unknown	[M+H]+		0.104	FALSE	null	null	null	null	null	null	999	FALSE	FALSE	FALSE		FALSE	FALSE	null	null	null	null	null	null	null	21.59	9799	227.21237:5270466 228.21572:0 229.21908:0		52015	900743	46638	0	51394	0	3625249	0	0	0	49057	44774	0	1491799	0	0	0	0
505	18.749	227.30408	Unknown	[M+H]+		0.025	FALSE	null	null	null	null	null	null	999	FALSE	FALSE	FALSE		FALSE	FALSE	null	null	null	null	null	null	null	6796.52	QC_4.2	227.30408:600633 228.30743:0 229.31079:0		0	0	0	0	0	0	0	0	126027	0	0	0	0	0	0	0	0	0
506	20.472	227.43518	Unknown	[M+H]+		0.032	FALSE	null	null	null	null	null	null	999	FALSE	FALSE	FALSE		FALSE	FALSE	null	null	null	null	null	null	null	6105.68	QC_5.2	227.43518:386478 228.43853:0 229.44189:0		0	0	0	0	0	0	0	0	0	0	0	0	0	0	0	0	0	0
507	18.857	227.54988	Unknown	[M+H]+	ion correlated with 1163; ion correlated with 8028; ion correlated with 563; similar chromatogram in higher mz_7986; similar chromatogram in higher mz_7985; similar chromatogram in higher mz_8104	0.043	FALSE	null	null	null	null	null	null	999	FALSE	FALSE	FALSE		FALSE	FALSE	null	null	null	null	null	null	null	8864.95	QC_5.2	227.54988:559434 228.55323:0 229.55659:0		0	0	0	0	0	0	0	0	0	0	0	0	0	0	0	0	0	0
508	18.924	227.67114	Unknown	[M+H]+	ion correlated with 8028	0.05	FALSE	null	null	null	null	null	null	999	FALSE	FALSE	FALSE		FALSE	FALSE	null	null	null	null	null	null	null	9572.75	QC_3.2	227.67114:644156 228.67449:0 229.67785:0		0	19601	0	0	0	10446	0	0	35452	0	0	0	16711	0	0	0	0	0
509	30.431	227.90082	Unknown	[M+H]+		0.356	FALSE	null	null	null	null	null	null	999	FALSE	FALSE	FALSE		FALSE	FALSE	null	null	null	null	null	null	null	1550.25	597	227.90082:236119 228.90417:0 229.90753:0		0	61230	163321	51608	0	0	159896	45676	169435	0	214020	197005	25479	30262	0	35086	38366	0
510	20.353	227.93204	Unknown	[M+H]+	similar chromatogram in higher mz_512	0.036	FALSE	null	null	null	null	null	null	999	FALSE	FALSE	FALSE		FALSE	FALSE	null	null	null	null	null	null	null	341.38	QC_3.2	227.93204:266607 228.93539:0 229.93875:0		0	0	0	0	0	0	0	0	33938	0	0	0	0	0	0	0	0	0
511	1.606	227.95454	Unknown	[M+H]+		0.025	FALSE	null	null	null	null	null	null	999	FALSE	FALSE	FALSE		FALSE	FALSE	null	null	null	null	null	null	null	419.28	183	227.95454:6159011 228.95789:2596355 229.96125:0		6037818	0	0	0	5739199	0	0	0	1271934	0	0	1078995	0	1534330	1082158	0	1538920	6168165
512	20.208	228.06374	Unknown	[M+H]+		0.004	FALSE	null	null	null	null	null	null	999	FALSE	FALSE	FALSE		FALSE	FALSE	null	null	null	null	null	null	null	2.96	QC_2.2	228.06374:157983 229.06709:0 230.07045:0		0	0	0	0	0	0	0	0	0	0	0	0	0	0	0	0	0	0
513	29.985	228.19547	Unknown	[M+H]+	ion correlated with 2211	0.065	FALSE	null	null	null	null	null	null	999	FALSE	FALSE	FALSE		FALSE	FALSE	null	null	null	null	null	null	null	10.13	981	228.19547:5439173 229.19882:687551 230.20218:0		249075	4485412	5231946	4195302	264170	4387513	4449947	4590311	4627081	4725213	4481094	4473703	4593732	4617792	247971	4589927	4465490	273754
514	13.629	228.19548	Unknown	[M+H]+		0.698	FALSE	null	null	null	null	null	null	999	FALSE	FALSE	FALSE		FALSE	FALSE	null	null	null	null	null	null	null	5.67	10071	228.19548:4461506 229.19883:609984 230.20219:0		178512	3225890	4461506	3325491	100545	3108944	3131532	3277519	2975824	3224093	3195256	3966226	3421138	2930760	150590	3604900	3271390	168025
515	12.099	228.1955	Unknown	[M+H]+		0.209	FALSE	null	null	null	null	null	null	999	FALSE	FALSE	FALSE		FALSE	FALSE	null	null	null	null	null	null	null	5.74	2363	228.1955:5039481 229.19885:828520 230.20221:0		152164	2439941	3013968	2190306	170893	2402519	2820111	2749978	2661489	2264522	2344371	4039701	3972661	2659084	152946	2672152	2493437	135901
516	7.715	228.19551	Unknown	[M+H]+		0.335	FALSE	null	null	null	null	null	null	999	FALSE	FALSE	FALSE		FALSE	FALSE	null	null	null	null	null	null	null	67.08	74	228.19551:14965252 229.19886:2340567 230.20222:176229		6552389	1348302	1402745	1257567	9778336	1107055	1672438	2995190	1451593	1327436	1449138	3336685	1252550	1873185	692492	1497909	1450722	887876
517	9.153	228.19553	Unknown	[M+H]+		0.568	FALSE	null	null	null	null	null	null	999	FALSE	FALSE	FALSE		FALSE	FALSE	null	null	null	null	null	null	null	19.44	2313	228.19553:16119800 229.19888:2199997 230.20224:151633		6071974	1644210	2566728	1478061	314348	1757057	3097942	2995190	3070771	2000925	1645696	2986301	1760184	2415002	166597	1588798	1640719	140869
518	17.76	228.19566	Unknown	[M+H]+		0.047	FALSE	null	null	null	null	null	null	999	FALSE	FALSE	FALSE		FALSE	FALSE	null	null	null	null	null	null	null	3.25	5479	228.19566:4126159 229.19901:660701 230.20237:0		139508	2418662	2917233	2539136	143406	2879972	2699261	2605442	2849920	2562469	2500950	2831647	2338561	2701181	137155	2503659	2780079	147625
519	1.715	228.19576	Unknown	[M+H]+		0.932	FALSE	null	null	null	null	null	null	999	FALSE	FALSE	FALSE		FALSE	FALSE	null	null	null	null	null	null	null	40.91	5639	228.19576:93530016 229.19911:13450252 230.20247:630776		2184040	22389416	11258831	3373610	3444918	5224235	66650700	16233303	12615947	6079539	6737514	13398968	8396104	56126888	924829	4990046	1918398	480818
520	22.957	228.19582	Unknown	[M+H]+		0.022	FALSE	null	null	null	null	null	null	999	FALSE	FALSE	FALSE		FALSE	FALSE	null	null	null	null	null	null	null	4.7	7319	228.19582:4919061 229.19917:0 230.20253:0		225217	5258608	5158050	4580004	214283	4787524	4343582	4157954	4412338	3879859	4724204	4434748	3508336	4311025	209910	4172098	4322076	215043
521	1.225	228.19586	Unknown	[M+NH4]+	adduct linked to 190_[M+H]+	0.73	FALSE	null	null	null	null	null	null	999	FALSE	FALSE	FALSE		FALSE	FALSE	null	null	null	null	null	null	null	102.05	6407	228.19586:182954400 229.19921:28729636 230.20257:1504260		2184040	23900712	16139285	3430436	4159673	3357902	115701184	15981829	21276026	3566601	16206508	29465404	9343721	84803672	89837	4690426	4234711	81934
522	11.312	228.19594	Unknown	[M+NH4]+	adduct linked to 191_[M+H]+	0.723	FALSE	null	null	null	null	null	null	999	FALSE	FALSE	FALSE		FALSE	FALSE	null	null	null	null	null	null	null	182.71	6407	228.19594:245133504 229.19929:37750216 230.20265:2389926		143800	16667673	67532008	22864304	176572	26207650	40103888	116281152	18492160	49567024	27154666	96003000	52574952	58261536	145399	40222804	7127153	156270
523	21.333	228.19598	Unknown	[M+H]+		0.191	FALSE	null	null	null	null	null	null	999	FALSE	FALSE	FALSE		FALSE	FALSE	null	null	null	null	null	null	null	5.93	7863	228.19598:5692512 229.19933:817598 230.20269:0		221929	4971894	4533944	3655100	192307	3287338	4464393	3396712	4425906	4560592	4789583	4167280	5005976	4353297	198016	4216480	4909588	163513
524	19.105	228.19598	Unknown	[M+H]+		0.342	FALSE	null	null	null	null	null	null	999	FALSE	FALSE	FALSE		FALSE	FALSE	null	null	null	null	null	null	null	4.11	6151	228.19598:5131639 229.19933:0 230.20269:0		156820	4486223	3512325	3051566	148582	1741405	3419539	3334830	2844501	3324340	3086408	3045720	2765365	3246084	165915	3252340	3156626	153354
525	10.53	228.196	Unknown	[M+NH4]+	adduct linked to 192_[M+H]+	0.723	FALSE	null	null	null	null	null	null	999	FALSE	FALSE	FALSE		FALSE	FALSE	null	null	null	null	null	null	null	211.62	5223	228.196:311084992 229.19935:48082764 230.20271:3221553		153638	12282416	80337920	22155350	170767	22930202	53080072	132359200	22106346	40044420	28912474	140936928	45746528	61769988	142928	46500304	5741172	134304
526	20.189	228.21741	Unknown	[M+H]+		0.004	FALSE	null	null	null	null	null	null	999	FALSE	FALSE	FALSE		FALSE	FALSE	null	null	null	null	null	null	null	4.73	QC_2.2	228.21741:521237 229.22076:0 230.22412:0		0	0	0	0	0	29121	0	38454	0	110112	0	0	44745	0	0	0	40326	0
527	19.955	228.23183	Unknown	[M+H]+		0.129	FALSE	null	null	null	null	null	null	999	FALSE	FALSE	FALSE		FALSE	FALSE	null	null	null	null	null	null	null	4.68	Blank_6.2	228.23183:838359 229.23518:0 230.23854:0		162671	496195	650757	120496	147766	363304	518327	814343	612080	287178	519699	572842	506652	447590	168810	517310	535703	149593
528	6.177	228.23207	Unknown	[M+H]+	similar chromatogram in higher mz_2886	0.921	FALSE	null	null	null	null	null	null	999	FALSE	FALSE	FALSE		FALSE	FALSE	null	null	null	null	null	null	null	7.93	1979	228.23207:8161484 229.23542:1025001 230.23878:0		725024	2090054	1921893	2344695	787254	2432180	3071692	2732676	3676601	2989706	1550050	6508162	6444377	2294037	350317	2334686	1788846	655351
529	2.868	228.24306	Unknown	[M+H]+		0.004	FALSE	null	null	null	null	null	null	999	FALSE	FALSE	FALSE		FALSE	FALSE	null	null	null	null	null	null	null	24.23	2315	228.24306:7974992 229.24641:1402837 230.24977:484936		0	0	0	0	574	0	0	0	0	0	0	0	0	0	0	0	0	1674
530	21.328	228.2852	Unknown	[M+H]+	ion correlated with 870; similar chromatogram in higher mz_8575	0.669	FALSE	null	null	null	null	null	null	999	FALSE	FALSE	FALSE		FALSE	FALSE	null	null	null	null	null	null	null	4664.26	1307	228.2852:853571 229.28855:0 230.29191:0		0	617591	278041	0	0	0	511372	684900	582047	0	537911	478748	0	625397	0	437448	475131	0
531	24.38	228.34331	Unknown	[M+H]+	ion correlated with 869	0.115	FALSE	null	null	null	null	null	null	999	FALSE	FALSE	FALSE		FALSE	FALSE	null	null	null	null	null	null	null	6570.03	3271	228.34331:940860 229.34666:0 230.35002:0		0	65452	0	667965	0	729140	0	0	0	683156	0	0	668122	0	0	0	0	0
532	20.129	228.36301	Unknown	[M+H]+	similar chromatogram in higher mz_868; similar chromatogram in higher mz_5138; similar chromatogram in higher mz_5376; similar chromatogram in higher mz_5520	0.025	FALSE	null	null	null	null	null	null	999	FALSE	FALSE	FALSE		FALSE	FALSE	null	null	null	null	null	null	null	3610.12	QC_2.2	228.36301:341902 229.36636:0 230.36972:0		0	0	0	225167	0	0	0	0	108253	0	0	0	0	0	0	0	0	0
533	24.589	228.36618	Unknown	[M+H]+		0.126	FALSE	null	null	null	null	null	null	999	FALSE	FALSE	FALSE		FALSE	FALSE	null	null	null	null	null	null	null	6739.94	3271	228.36618:821529 229.36953:0 230.37289:0		1967	212333	0	512170	0	543434	0	0	0	790057	0	0	493272	0	0	0	0	0
534	21.35	228.4881	Unknown	[M+H]+		0.496	FALSE	null	null	null	null	null	null	999	FALSE	FALSE	FALSE		FALSE	FALSE	null	null	null	null	null	null	null	8404.06	7143	228.4881:630118 229.49145:0 230.49481:0		0	572486	0	0	0	0	397166	514786	371962	0	317870	346989	0	391032	0	324889	436940	0
535	24.466	228.50131	Unknown	[M+H]+		0.061	FALSE	null	null	null	null	null	null	999	FALSE	FALSE	FALSE		FALSE	FALSE	null	null	null	null	null	null	null	5231.65	10583	228.50131:846460 229.50466:0 230.50802:0		0	67691	0	409110	0	310785	0	0	0	846460	0	0	173338	0	0	32159	0	0
536	21.783	228.58861	Unknown	[M+H]+		0.061	FALSE	null	null	null	null	null	null	999	FALSE	FALSE	FALSE		FALSE	FALSE	null	null	null	null	null	null	null	4331.6	10311	228.58861:640446 229.59196:0 230.59532:0		0	229042	0	0	0	640446	130034	228044	186359	0	181148	0	517595	248830	0	287350	171430	0
537	22.589	228.63159	Unknown	[M+H]+		0.194	FALSE	null	null	null	null	null	null	999	FALSE	FALSE	FALSE		FALSE	FALSE	null	null	null	null	null	null	null	6078.34	10583	228.63159:1375200 229.63494:0 230.6383:0		0	204005	0	1065927	0	0	166665	0	0	1375200	0	0	710932	334044	0	190536	0	0
538	21.37	228.66721	Unknown	[M+H]+	ion correlated with 539; ion correlated with 442; ion correlated with 580; ion correlated with 575; ion correlated with 2004; ion correlated with 2003; ion correlated with 703; ion correlated with 8464; ion correlated with 8293; similar chromatogram in higher mz_7547	0.04	FALSE	null	null	null	null	null	null	999	FALSE	FALSE	FALSE		FALSE	FALSE	null	null	null	null	null	null	null	6396.91	QC_4.2	228.66721:458291 229.67056:0 230.67392:0		0	0	0	0	0	0	0	67051	0	0	0	0	12286	0	0	0	0	0
539	21.363	228.7419	Unknown	[M+H]+	ion correlated with 442; ion correlated with 538; ion correlated with 580; ion correlated with 575; ion correlated with 2004; ion correlated with 703; ion correlated with 8464	0.047	FALSE	null	null	null	null	null	null	999	FALSE	FALSE	FALSE		FALSE	FALSE	null	null	null	null	null	null	null	7856.37	QC_7.2	228.7419:472238 229.74525:0 230.74861:0		0	0	0	0	0	0	0	0	0	0	0	0	0	0	0	0	0	0
540	21.723	228.81615	Unknown	[M+H]+		0.058	FALSE	null	null	null	null	null	null	999	FALSE	FALSE	FALSE		FALSE	FALSE	null	null	null	null	null	null	null	7405.08	10583	228.81615:576921 229.8195:0 230.82286:0		0	0	0	0	0	0	0	54103	0	576921	0	0	0	0	0	49808	0	0
541	21.354	228.88971	Unknown	[M+H]+		0.007	FALSE	null	null	null	null	null	null	999	FALSE	FALSE	FALSE		FALSE	FALSE	null	null	null	null	null	null	null	5227.81	QC_7.2	228.88971:336020 229.89306:0 230.89642:0		0	0	0	0	0	0	82920	0	0	0	7560	0	0	0	0	0	0	0
542	17.745	228.94759	Unknown	[M+H]+	ion correlated with 737; ion correlated with 8939; similar chromatogram in higher mz_2577; similar chromatogram in higher mz_3514; similar chromatogram in higher mz_3897; similar chromatogram in higher mz_3925; similar chromatogram in higher mz_4161; similar chromatogram in higher mz_4787; similar chromatogram in higher mz_8952	0.227	FALSE	null	null	null	null	null	null	999	FALSE	FALSE	FALSE		FALSE	FALSE	null	null	null	null	null	null	null	3344.16	QC_12.2	228.94759:474858 229.95094:0 230.9543:0		0	415139	0	50701	0	276120	0	0	0	0	0	318818	0	0	0	0	0	0
543	21.415	228.97723	Unknown	[M+H]+		0.022	FALSE	null	null	null	null	null	null	999	FALSE	FALSE	FALSE		FALSE	FALSE	null	null	null	null	null	null	null	6.47	2983	228.97723:861844 229.98058:0 230.98394:0		0	43707	157969	295635	0	0	0	0	0	0	0	159726	0	0	0	0	0	0
544	1.082	229.09125	Unknown	[M+H]+		0.133	FALSE	null	null	null	null	null	null	999	FALSE	FALSE	FALSE		FALSE	FALSE	null	null	null	null	null	null	null	128.31	231	229.09125:12170967 230.0946:0 231.09796:2342191		8468574	0	2038731	0	4916460	0	0	0	0	0	199554	3857455	0	139654	43363	56301	0	1705086
545	0.956	229.13147	Unknown	[M+H]+		0.022	FALSE	null	null	null	null	null	null	999	FALSE	FALSE	FALSE		FALSE	FALSE	null	null	null	null	null	null	null	120.77	6183	229.13147:25237892 230.13482:0 231.13818:0		4353950	0	0	0	7735	463540	0	0	235253	0	0	0	1172318	0	215336	0	750764	85638
546	1.674	229.1403	Unknown	[M+H]+		0.273	FALSE	null	null	null	null	null	null	999	FALSE	FALSE	FALSE		FALSE	FALSE	null	null	null	null	null	null	null	138.47	59	229.1403:93304576 230.14365:13815344 231.14701:0		193049520	413173	1686405	308100	540640704	488277	818116	1794907	458782	0	572298	480484	674020	470995	159518144	483241	1089289	88226784
547	1.575	229.14107	Unknown	[M+H]+	similar chromatogram in higher mz_3303	0.831	FALSE	null	null	null	null	null	null	999	FALSE	FALSE	FALSE		FALSE	FALSE	null	null	null	null	null	null	null	1515.39	1025	229.14107:519205792 230.14442:73458752 231.14778:5540889		184698432	3197719	1252325	308100	519205792	933188	818116	1794907	3500925	0	2362106	1706637	726476	459361	155336464	586714	1068635	85174576
548	0.939	229.15419	Unknown	[M+H]+	similar chromatogram in higher mz_3023	0.151	FALSE	null	null	null	null	null	null	999	FALSE	FALSE	FALSE		FALSE	FALSE	null	null	null	null	null	null	null	21.76	137	229.15419:6887633 230.15754:0 231.1609:0		8140	1603321	1599308	605230	238246	2321257	362364	478809	518715	0	1205112	0	1651075	878152	28455	2675304	0	10677
549	21.314	229.19475	Unknown	[M+H]+		0.151	FALSE	null	null	null	null	null	null	999	FALSE	FALSE	FALSE		FALSE	FALSE	null	null	null	null	null	null	null	6.57	3959	229.19475:3408374 230.1981:944931 231.20146:393430		20931	371736	120919	262585	19587	126950	271575	131864	355366	179932	454784	514757	297190	99027	13931	261956	298999	11918
550	1.472	229.20206	Unknown	[M+H]+		0.335	FALSE	null	null	null	null	null	null	999	FALSE	FALSE	FALSE		FALSE	FALSE	null	null	null	null	null	null	null	39.52	6407	229.20206:11471494 230.20541:1504260 231.20877:0		173036	2794674	1606374	0	6039	377955	9312724	1997553	1524939	0	771419	1809495	924994	7759254	7683	571582	99494	12648
551	10.638	229.20229	Unknown	[M+H]+		0.169	FALSE	null	null	null	null	null	null	999	FALSE	FALSE	FALSE		FALSE	FALSE	null	null	null	null	null	null	null	51	6103	229.20229:8055999 230.20564:2299676 231.209:0		14368	1635060	10790278	2978420	24237	2977902	6957213	16719103	378793	5075452	3756216	17417648	5930396	187371	12076	5939944	900047	13505
552	23.457	229.34081	Unknown	[M+H]+		0.205	FALSE	null	null	null	null	null	null	999	FALSE	FALSE	FALSE		FALSE	FALSE	null	null	null	null	null	null	null	993.84	Blank_1.2	229.34081:717299 230.34416:0 231.34752:0		0	51410	197690	0	0	0	96076	0	159252	0	170197	27795	121106	0	0	41590	42018	0
553	18.908	229.91457	Unknown	[M+H]+		0.112	FALSE	null	null	null	null	null	null	999	FALSE	FALSE	FALSE		FALSE	FALSE	null	null	null	null	null	null	null	5561.9	10807	229.91457:866182 230.91792:0 231.92128:0		0	33512	0	645044	0	624156	282056	0	0	287391	0	0	866182	0	0	0	0	0
554	11.185	230.06387	Unknown	[M+H]+	similar chromatogram in higher mz_4420; similar chromatogram in higher mz_2896; similar chromatogram in higher mz_3166; similar chromatogram in higher mz_3744; similar chromatogram in higher mz_3775; similar chromatogram in higher mz_4443; similar chromatogram in higher mz_6422	0.378	FALSE	null	null	null	null	null	null	999	FALSE	FALSE	FALSE		FALSE	FALSE	null	null	null	null	null	null	null	6.41	33	230.06387:864172 231.06722:0 232.07058:0		7169	239543	667406	149008	8892	79487	343714	198879	204054	73910	246658	586905	181508	147686	0	224470	296944	8142
555	13.735	230.06393	Unknown	[M+H]+	similar chromatogram in higher mz_2490; similar chromatogram in higher mz_2683	0.392	FALSE	null	null	null	null	null	null	999	FALSE	FALSE	FALSE		FALSE	FALSE	null	null	null	null	null	null	null	7.22	1787	230.06393:991399 231.06728:0 232.07064:0		0	143735	907975	91432	0	109194	127489	245604	257011	117658	98742	688679	69936	75847	15582	92391	75429	10819
556	1.218	230.09366	Unknown	[M+H]+		0.522	FALSE	null	null	null	null	null	null	999	FALSE	FALSE	FALSE		FALSE	FALSE	null	null	null	null	null	null	null	116.03	Blank_1.2	230.09366:52494908 231.09701:6341632 232.10037:19636746		468786	2910500	3787216	0	41688	0	8131897	2471540	5699262	0	661540	0	0	6595631	33862	2866304	9668400	229058
557	1.426	230.14439	Unknown	[M+H]+		0.022	FALSE	null	null	null	null	null	null	999	FALSE	FALSE	FALSE		FALSE	FALSE	null	null	null	null	null	null	null	592.73	3705	230.14439:38620820 231.14774:0 232.1511:0		21409032	123144	93657	0	59477732	0	0	0	0	0	25519	17457	0	157371	7643420	0	77704	11306106
558	22.195	230.1747	Unknown	[M+H]+		0.072	FALSE	null	null	null	null	null	null	999	FALSE	FALSE	FALSE		FALSE	FALSE	null	null	null	null	null	null	null	3.23	Blank_1.2	230.1747:716077 231.17805:0 232.18141:0		45423	204421	669237	571118	30496	504830	295071	330506	414379	304467	338668	421556	493776	245604	61362	556946	567676	56174
559	1.229	230.1752	Unknown	[M+H]+	ion correlated with 209	0.14	FALSE	null	null	null	null	null	null	999	FALSE	FALSE	FALSE		FALSE	FALSE	null	null	null	null	null	null	null	18.04	453	230.1752:22023026 231.17855:3844897 232.18191:0		11954	597561	288045	0	21909	0	256563	119710	256022	133085	312002	1050500	70332	652183	31149	151940	110361	24092
560	11.065	230.20177	Unknown	[M+H]+		0.043	FALSE	null	null	null	null	null	null	999	FALSE	FALSE	FALSE		FALSE	FALSE	null	null	null	null	null	null	null	8.94	9415	230.20177:1339366 231.20512:0 232.20848:0		4720	49780	39832	87755	0	151279	363137	982780	65582	479850	230062	818564	468884	576294	0	195100	46081	0
561	3.045	230.24802	Unknown	[M+H]+		0.565	FALSE	null	null	null	null	null	null	999	FALSE	FALSE	FALSE		FALSE	FALSE	null	null	null	null	null	null	null	13.99	10311	230.24802:27732380 231.25137:3631213 232.25473:0		319999	137193	1012223	10523215	331175	27732380	1343265	10749748	708772	901642	196865	5158344	169171	459060	442429	1797306	331784	324006
562	3.243	230.24811	Unknown	[M+H]+		0.234	FALSE	null	null	null	null	null	null	999	FALSE	FALSE	FALSE		FALSE	FALSE	null	null	null	null	null	null	null	15.34	8793	230.24811:4794586 231.25146:644225 232.25482:0		15992	137193	1036934	8177542	5801	27490384	1343265	11045770	53948	386062	74404	4583698	118295	459060	430395	1422048	274515	5540
563	18.9	230.94128	Unknown	[M+H]+	ion correlated with 8028; ion correlated with 8134; ion correlated with 8029; ion correlated with 571	0.047	FALSE	null	null	null	null	null	null	999	FALSE	FALSE	FALSE		FALSE	FALSE	null	null	null	null	null	null	null	22998.29	QC_4.2	230.94128:1631654 231.94463:0 232.94799:0		0	0	0	0	0	0	0	0	0	0	0	0	0	0	0	0	0	0
564	1.862	231.03801	Unknown	[M+H]+		0.147	FALSE	null	null	null	null	null	null	999	FALSE	FALSE	FALSE		FALSE	FALSE	null	null	null	null	null	null	null	590.27	Blank_8.2	231.03801:566391 232.04136:0 233.04472:0		21655	145620	171638	0	23768	0	55281	0	201447	0	103098	203159	223615	111345	0	0	91141	23118
565	12.763	231.04745	Unknown	[M+H]+		0.004	FALSE	null	null	null	null	null	null	999	FALSE	FALSE	FALSE		FALSE	FALSE	null	null	null	null	null	null	null	6.01	QC_2.2	231.04745:190675 232.0508:0 233.05416:0		0	0	0	0	0	0	0	0	0	0	0	0	0	0	0	0	0	0
566	30.604	231.0999	Unknown	[M+H]+		0.058	FALSE	null	null	null	null	null	null	999	FALSE	FALSE	FALSE		FALSE	FALSE	null	null	null	null	null	null	null	4.68	3691	231.0999:248907 232.10325:0 233.10661:0		37767	90740	215970	78148	54840	210196	261999	162058	202696	103708	129692	139061	122712	183752	45305	192314	142288	50430
567	0.731	231.12056	Unknown	[M+H]+		0.385	FALSE	null	null	null	null	null	null	999	FALSE	FALSE	FALSE		FALSE	FALSE	null	null	null	null	null	null	null	7.44	Blank_10.2	231.12056:1351244 232.12391:0 233.12727:0		2962	27478	148523	14618	13142	169721	155914	0	159025	21437	261464	68266	0	426832	65087	32316	126798	81975
568	2.329	231.14957	Unknown	[M+H]+		0.471	FALSE	null	null	null	null	null	null	999	FALSE	FALSE	FALSE		FALSE	FALSE	null	null	null	null	null	null	null	15.13	8217	231.14957:12932738 232.15292:0 233.15628:4523767		11043	3238756	1441032	2925380	1549982	1977279	442732	1346668	183752	3853983	253606	231896	718113	376498	23488	1236217	90412	22892
569	2.037	231.16998	Unknown	[M+H]+		0.119	FALSE	null	null	null	null	null	null	999	FALSE	FALSE	FALSE		FALSE	FALSE	null	null	null	null	null	null	null	16.58	Blank_1.2	231.16998:4220048 232.17333:648616 233.17669:0		12650	0	0	0	22677	0	0	0	133634	0	39524	0	0	97429	17495	0	0	15174
570	18.959	231.19379	Unknown	[M+2H]2+		0.086	FALSE	null	null	null	null	null	null	999	FALSE	FALSE	FALSE		FALSE	FALSE	null	null	null	null	null	null	null	10.12	QC_3.2	231.19379:1262714 232.19714:0 233.2005:0		0	0	0	39333	0	731024	0	0	44387	0	0	0	791998	0	0	0	0	0
571	18.901	231.44322	Unknown	[M+H]+	ion correlated with 8134; ion correlated with 8029; ion correlated with 7992; ion correlated with 563; ion correlated with 671	0.061	FALSE	null	null	null	null	null	null	999	FALSE	FALSE	FALSE		FALSE	FALSE	null	null	null	null	null	null	null	20982.5	QC_3.2	231.44322:1976681 232.44657:0 233.44993:0		0	0	0	0	0	0	0	0	0	0	0	0	0	0	0	0	0	0
572	24.088	231.5125	Unknown	[M+H]+		0.108	FALSE	null	null	null	null	null	null	999	FALSE	FALSE	FALSE		FALSE	FALSE	null	null	null	null	null	null	null	4595.19	4263	231.5125:851701 232.51585:0 233.51921:0		0	267137	0	464577	0	509842	0	0	0	278511	0	0	355532	0	0	0	0	0
573	24.386	231.52499	Unknown	[M+H]+		0.144	FALSE	null	null	null	null	null	null	999	FALSE	FALSE	FALSE		FALSE	FALSE	null	null	null	null	null	null	null	5153.42	4263	231.52499:1006560 232.52834:0 233.5317:0		0	317535	0	236855	0	187994	47497	0	0	599474	27415	0	285821	0	0	0	0	0
574	12.744	231.6189	Unknown	[M+H]+	similar chromatogram in higher mz_5987	0.004	FALSE	null	null	null	null	null	null	999	FALSE	FALSE	FALSE		FALSE	FALSE	null	null	null	null	null	null	null	2021.14	QC_2.2	231.6189:101057 232.62225:0 233.62561:0		0	0	0	0	0	0	0	0	0	0	0	0	0	0	0	0	0	0
575	21.377	231.61935	Unknown	[M+H]+	ion correlated with 539; ion correlated with 442; ion correlated with 538; ion correlated with 580; ion correlated with 2004; ion correlated with 2003; ion correlated with 703	0.04	FALSE	null	null	null	null	null	null	999	FALSE	FALSE	FALSE		FALSE	FALSE	null	null	null	null	null	null	null	6718.27	QC_6.2	231.61935:391379 232.6227:0 233.62606:0		0	0	0	0	0	0	0	0	0	0	0	0	0	0	0	0	0	0
576	24.387	231.65819	Unknown	[M+H]+		0.083	FALSE	null	null	null	null	null	null	999	FALSE	FALSE	FALSE		FALSE	FALSE	null	null	null	null	null	null	null	7272.44	3271	231.65819:1143417 232.66154:0 233.6649:0		0	56651	0	464747	0	172014	0	8299	0	359472	0	27776	46064	0	0	0	0	0
577	24.521	231.67072	Unknown	[M+H]+	ion correlated with 812	0.129	FALSE	null	null	null	null	null	null	999	FALSE	FALSE	FALSE		FALSE	FALSE	null	null	null	null	null	null	null	9009.69	3271	231.67072:1081798 232.67407:0 233.67743:0		0	378032	0	694641	0	202119	9190	0	0	1008888	0	0	31918	0	0	0	0	0
578	21.448	231.69148	Unknown	[M+H]+	similar chromatogram in higher mz_6257; similar chromatogram in higher mz_6693	0.464	FALSE	null	null	null	null	null	null	999	FALSE	FALSE	FALSE		FALSE	FALSE	null	null	null	null	null	null	null	21565.64	9959	231.69148:1690404 232.69483:0 233.69819:0		0	1384767	615890	871437	0	323632	1143114	1571846	1165280	976408	1230077	694532	527011	1527345	0	1350377	1396876	0
579	21.839	231.69179	Unknown	[M+H]+		0.317	FALSE	null	null	null	null	null	null	999	FALSE	FALSE	FALSE		FALSE	FALSE	null	null	null	null	null	null	null	18186.04	3143	231.69179:1639795 232.69514:0 233.6985:0		0	1355879	591863	601986	0	329080	1127791	1554793	1211992	1071980	1208323	109808	477629	1607140	0	1371933	1409118	0
580	21.373	231.76996	Unknown	[M+H]+	ion correlated with 539; ion correlated with 442; ion correlated with 538; ion correlated with 575; ion correlated with 2004; ion correlated with 2003; ion correlated with 703	0.04	FALSE	null	null	null	null	null	null	999	FALSE	FALSE	FALSE		FALSE	FALSE	null	null	null	null	null	null	null	4317.12	QC_3.2	231.76996:395500 232.77331:0 233.77667:0		0	0	0	0	0	0	0	0	0	0	0	0	0	0	0	0	0	0
581	24.543	231.80457	Unknown	[M+H]+		0.068	FALSE	null	null	null	null	null	null	999	FALSE	FALSE	FALSE		FALSE	FALSE	null	null	null	null	null	null	null	5542.69	3271	231.80457:908968 232.80792:0 233.81128:0		0	125878	0	289792	0	391331	0	0	0	541741	0	0	257459	0	0	0	0	0
582	21.395	231.84636	Unknown	[M+H]+		0.363	FALSE	null	null	null	null	null	null	999	FALSE	FALSE	FALSE		FALSE	FALSE	null	null	null	null	null	null	null	10276.26	QC_13.2	231.84636:865585 232.84971:0 233.85307:0		0	530242	192653	491242	0	849493	439520	613802	531008	798075	410192	0	580462	707184	0	597557	612595	0
583	21.328	231.89413	Unknown	[M+H]+	ion correlated with 807	0.683	FALSE	null	null	null	null	null	null	999	FALSE	FALSE	FALSE		FALSE	FALSE	null	null	null	null	null	null	null	14845.39	1307	231.89413:1066579 232.89748:0 233.90084:0		0	802931	542882	130060	0	0	612963	900428	755193	112810	818611	676082	0	825736	0	606065	637990	0
584	24.445	231.9344	Unknown	[M+H]+	ion correlated with 806	0.079	FALSE	null	null	null	null	null	null	999	FALSE	FALSE	FALSE		FALSE	FALSE	null	null	null	null	null	null	null	9673.63	10583	231.9344:1339293 232.93775:0 233.94111:0		0	310823	0	894812	0	924752	0	0	0	1339293	3785	0	875931	0	0	0	0	0
585	24.535	232.07095	Unknown	[M+H]+		0.083	FALSE	null	null	null	null	null	null	999	FALSE	FALSE	FALSE		FALSE	FALSE	null	null	null	null	null	null	null	4699.61	10583	232.07095:1726200 233.0743:0 234.07766:0		111038	285540	0	1161107	115340	1018105	0	0	0	1726200	0	0	803813	0	66717	0	0	93377
586	8.417	232.07578	Unknown	[M+H]+		0.734	FALSE	null	null	null	null	null	null	999	FALSE	FALSE	FALSE		FALSE	FALSE	null	null	null	null	null	null	null	36043.27	5479	232.07578:131054088 233.07913:20872762 234.08249:943350		180544	354328	408350	1368895	423991	5220976	1233033	1439384	867783	2354654	708244	1617961	4357934	1184122	166872	1410444	1223176	154552
587	1.222	232.091	Unknown	[M+H]+	ion correlated with 208	0.284	FALSE	null	null	null	null	null	null	999	FALSE	FALSE	FALSE		FALSE	FALSE	null	null	null	null	null	null	null	19939.93	Blank_12.2	232.091:16457833 233.09435:2975132 234.09771:0		36272	604117	636945	0	6176	0	2668583	0	1497140	0	94747	0	0	1701290	0	0	2749044	9735
588	1.242	232.15442	w/o MS2:CAR 4:0	[M+H]+	similar chromatogram in higher mz_1235; similar chromatogram in higher mz_2752; similar chromatogram in higher mz_2795; similar chromatogram in higher mz_3057; similar chromatogram in higher mz_3583; similar chromatogram in higher mz_3709; similar chromatogram in higher mz_4153; similar chromatogram in higher mz_4218; similar chromatogram in higher mz_4240; similar chromatogram in higher mz_4260;…	0.277	FALSE	0.7	232.1543	C11H21NO4	CAR	QWYFHHGCZUCMBN-UHFFFAOYSA-N	O=C([O-])CC(OC(=O)CCC)C[N+](C)(C)C	530	TRUE	TRUE	FALSE		FALSE	FALSE	null	null	99.9	99.6	null	null	null	35.09	293	232.15442:9179492 233.15777:0 234.16113:0		18620	209894	559844	19942	26442	0	620633	0	587595	15784	578479	125208	94492	267239	27336	736010	698268	22377
589	2.949	232.17284	Unknown	[M+H]+	ion correlated with 1678	0.014	FALSE	null	null	null	null	null	null	999	FALSE	FALSE	FALSE		FALSE	FALSE	null	null	null	null	null	null	null	83.13	5479	232.17284:25478460 233.17619:3789017 234.17955:1479543		13563	71031	35845	0	14906	0	50036	0	0	0	34046	29889	110754	0	12233	0	0	9710
590	10.845	232.17288	Unknown	[M+H]+	similar chromatogram in higher mz_2789; similar chromatogram in higher mz_2851; similar chromatogram in higher mz_3352	0.086	FALSE	null	null	null	null	null	null	999	FALSE	FALSE	FALSE		FALSE	FALSE	null	null	null	null	null	null	null	24.5	5479	232.17288:31741400 233.17623:4986911 234.17959:2295991		19973	38912	39895	0	13081	45680	43237	60285	44309	0	0	143296	47804	47801	10072	0	47501	7487
591	6.224	232.1729	Unknown	[M+H]+		0.291	FALSE	null	null	null	null	null	null	999	FALSE	FALSE	FALSE		FALSE	FALSE	null	null	null	null	null	null	null	18.9	5479	232.1729:55424340 233.17625:7517396 234.17961:2932032		17630	0	37983	125725	12002	214904	226416	0	379080	0	37643	548277	169608	358002	8080	60156	230060	4976
592	9.374	232.1917	Unknown	[M+H]+	ion correlated with 3994; ion correlated with 4235	0.119	FALSE	null	null	null	null	null	null	999	FALSE	FALSE	FALSE		FALSE	FALSE	null	null	null	null	null	null	null	7.48	4263	232.1917:1666157 233.19505:334617 234.19841:0		19204	36936	24725	36117	9062	0	87352	53702	32547	0	25726	42248	35595	1458617	11689	43474	31618	9640
593	20.859	232.21065	Unknown	[M+H]+	similar chromatogram in higher mz_8499; similar chromatogram in higher mz_8564; similar chromatogram in higher mz_8570	0.025	FALSE	null	null	null	null	null	null	999	FALSE	FALSE	FALSE		FALSE	FALSE	null	null	null	null	null	null	null	943.32	10311	232.21065:543017 233.214:0 234.21736:0		0	0	0	266815	0	543017	0	196154	0	65566	0	0	256082	0	0	0	0	2807
594	20.177	232.28355	Unknown	[M+H]+	similar chromatogram in higher mz_1811; similar chromatogram in higher mz_1802; similar chromatogram in higher mz_2480	0.036	FALSE	null	null	null	null	null	null	999	FALSE	FALSE	FALSE		FALSE	FALSE	null	null	null	null	null	null	null	5493.63	QC_6.2	232.28355:410193 233.2869:0 234.29026:0		0	0	0	88911	0	0	0	0	0	0	9746	9076	0	0	0	0	0	4940
595	20.318	232.38097	Unknown	[M+H]+	similar chromatogram in higher mz_8552; similar chromatogram in higher mz_1170; similar chromatogram in higher mz_1182; similar chromatogram in higher mz_8547; similar chromatogram in higher mz_8538	0.054	FALSE	null	null	null	null	null	null	999	FALSE	FALSE	FALSE		FALSE	FALSE	null	null	null	null	null	null	null	6068.95	QC_9.2	232.38097:444879 233.38432:0 234.38768:0		0	0	0	0	0	0	0	0	0	0	0	0	0	0	0	0	0	0
596	19.969	232.41992	Unknown	[M+H]+	ion correlated with 800	0.108	FALSE	null	null	null	null	null	null	999	FALSE	FALSE	FALSE		FALSE	FALSE	null	null	null	null	null	null	null	8242.87	10087	232.41992:1005813 233.42327:0 234.42663:0		0	198243	0	1005813	0	974963	148166	0	40015	434147	0	0	753933	0	0	0	0	0
597	20.817	232.46603	Unknown	[M+H]+	similar chromatogram in higher mz_8675; similar chromatogram in higher mz_1438; similar chromatogram in higher mz_600; similar chromatogram in higher mz_799; similar chromatogram in higher mz_2261; similar chromatogram in higher mz_8644; similar chromatogram in higher mz_8666; similar chromatogram in higher mz_8670; similar chromatogram in higher mz_8671; similar chromatogram in higher mz_8674; s…	0.018	FALSE	null	null	null	null	null	null	999	FALSE	FALSE	FALSE		FALSE	FALSE	null	null	null	null	null	null	null	3098.71	QC_2.2	232.46603:217345 233.46938:0 234.47274:0		0	0	0	15439	0	0	0	0	0	0	0	0	0	18186	0	0	0	0
598	20.276	232.55527	Unknown	[M+H]+	ion correlated with 798	0.072	FALSE	null	null	null	null	null	null	999	FALSE	FALSE	FALSE		FALSE	FALSE	null	null	null	null	null	null	null	6228.33	10087	232.55527:659519 233.55862:0 234.56198:0		0	225510	0	659519	0	570220	0	0	0	642215	0	0	484382	0	0	0	0	0
599	20.757	232.55528	Unknown	[M+H]+	similar chromatogram in higher mz_2559; similar chromatogram in higher mz_2539; similar chromatogram in higher mz_5237	0.036	FALSE	null	null	null	null	null	null	999	FALSE	FALSE	FALSE		FALSE	FALSE	null	null	null	null	null	null	null	5121.4	10087	232.55528:510294 233.55863:0 234.56199:0		0	225510	0	510294	0	609879	0	0	0	642215	0	0	555719	0	0	0	0	0
600	20.551	232.64342	Unknown	[M+H]+	similar chromatogram in higher mz_8671	0.04	FALSE	null	null	null	null	null	null	999	FALSE	FALSE	FALSE		FALSE	FALSE	null	null	null	null	null	null	null	3570.01	10807	232.64342:322883 233.64677:640692 234.65013:0		0	0	0	0	0	306525	0	0	0	0	0	0	322883	0	0	0	0	0
601	1.029	232.89584	Unknown	[M+H]+		0.09	FALSE	null	null	null	null	null	null	999	FALSE	FALSE	FALSE		FALSE	FALSE	null	null	null	null	null	null	null	6324.57	1545	232.89584:13260382 233.89919:0 234.90255:0		5426	0	0	223085	1270438	0	192738	310445	222116	0	416436	0	258997	436197	3849	241952	0	13683
602	30.645	232.90839	Unknown	[M+H]+		0.705	FALSE	null	null	null	null	null	null	999	FALSE	FALSE	FALSE		FALSE	FALSE	null	null	null	null	null	null	null	1018.96	9319	232.90839:257559 233.91174:0 234.9151:0		112041	208227	221203	200472	108965	195868	150182	200941	182409	169877	236296	162396	188323	185878	84233	201122	183209	87698
603	16.528	232.97777	Unknown	[M+H]+	similar chromatogram in higher mz_771	0.04	FALSE	null	null	null	null	null	null	999	FALSE	FALSE	FALSE		FALSE	FALSE	null	null	null	null	null	null	null	2699.46	7031	232.97777:421983 233.98112:0 234.98448:0		4046	0	16008	0	0	0	0	0	0	0	6569	0	0	54015	0	0	0	0
604	19.273	233.10448	Unknown	[M+H]+	similar chromatogram in higher mz_6113; similar chromatogram in higher mz_792; similar chromatogram in higher mz_4540; similar chromatogram in higher mz_6001; similar chromatogram in higher mz_6108	0.353	FALSE	null	null	null	null	null	null	999	FALSE	FALSE	FALSE		FALSE	FALSE	null	null	null	null	null	null	null	7.89	1295	233.10448:570534 234.10783:0 235.11119:0		3871	0	137973	298947	0	0	292151	0	125480	0	182798	111939	0	75303	0	0	57357	4990
605	1.394	233.12852	Unknown	[M+H]+		0.018	FALSE	null	null	null	null	null	null	999	FALSE	FALSE	FALSE		FALSE	FALSE	null	null	null	null	null	null	null	100.97	9319	233.12852:10677316 234.13187:1150390 235.13523:0		160918	0	0	0	26324	80788	0	0	0	0	0	182683	411152	0	5932	0	0	10726
606	1.628	233.1286	Unknown	[M+H]+		0.011	FALSE	null	null	null	null	null	null	999	FALSE	FALSE	FALSE		FALSE	FALSE	null	null	null	null	null	null	null	142.37	9319	233.1286:10474518 234.13195:1517903 235.13531:0		160918	0	0	0	17222	0	0	0	0	0	0	0	113426	0	5932	0	0	10726
607	1.5	233.1647	Unknown	[M+H]+		0.773	FALSE	null	null	null	null	null	null	999	FALSE	FALSE	FALSE		FALSE	FALSE	null	null	null	null	null	null	null	39.6	2983	233.1647:33595084 234.16805:0 235.17141:10298439680		440971	6762577	9475973	9356769	1013294	10118226	4481274	6494966	3501190	11832029	7908782	2702564	17097062	7455488	2886916	7082343	5233067	1536320
608	1.342	233.16505	Unknown	[M+H]+		0.223	FALSE	null	null	null	null	null	null	999	FALSE	FALSE	FALSE		FALSE	FALSE	null	null	null	null	null	null	null	34.07	6183	233.16505:23440898 234.1684:4216654 235.17176:2493344256		449925	6904763	9737634	9847721	1535800	10289110	4588186	6951206	1940199	9709838	8086612	2702564	17497990	7622001	2327901	7187750	5341668	1151030
609	6.981	233.19037	Unknown	[M+H]+		0.011	FALSE	null	null	null	null	null	null	999	FALSE	FALSE	FALSE		FALSE	FALSE	null	null	null	null	null	null	null	24.13	4583	233.19037:6673855 234.19372:1199241 235.19708:68000528		28380	681384	18701	36047	10898	29332	49644	36877	32870	110164	27804	50561	33500	38049	21167	35609	0	28960
610	0.93	233.19373	Unknown	[M+H]+		0.025	FALSE	null	null	null	null	null	null	999	FALSE	FALSE	FALSE		FALSE	FALSE	null	null	null	null	null	null	null	26.31	QC_4.2	233.19373:5383510 234.19708:3681160 235.20044:35895496		3672	30710	452564	1875413	10827	1526820	1034914	0	0	1496955	415736	61205	0	35545	4532	365302	276119	3784
611	24.89	233.22591	Unknown	[M+H]+		0.101	FALSE	null	null	null	null	null	null	999	FALSE	FALSE	FALSE		FALSE	FALSE	null	null	null	null	null	null	null	5129.57	7031	233.22591:4242660 234.22926:0 235.23262:250228		7988	522271	37533	402719	17616	189406	55356	0	0	275297	33096	26001	0	78992	7597	33379	33416	7296
612	23.712	233.22661	Unknown	[M+H]+		0.126	FALSE	null	null	null	null	null	null	999	FALSE	FALSE	FALSE		FALSE	FALSE	null	null	null	null	null	null	null	2315.54	3959	233.22661:4141650 234.22996:0 235.23332:0		11682	0	0	0	211083	0	0	0	0	0	0	0	0	0	6377	0	0	7069
613	1.488	233.26459	Unknown	[M+H]+		0.094	FALSE	null	null	null	null	null	null	999	FALSE	FALSE	FALSE		FALSE	FALSE	null	null	null	null	null	null	null	378.83	1305	233.26459:9079569 234.26794:0 235.2713:80712032		300359	0	0	0	1347637	0	0	0	0	0	24813	0	0	0	0	0	0	0
614	16.424	233.34668	Unknown	[M+H]+	ion correlated with 771	0.047	FALSE	null	null	null	null	null	null	999	FALSE	FALSE	FALSE		FALSE	FALSE	null	null	null	null	null	null	null	6722.73	QC_7.2	233.34668:487572 234.35003:0 235.35339:0		4251	0	0	0	0	0	0	0	0	0	0	48134	0	0	0	0	0	0
615	1.526	233.35718	Unknown	[M+H]+		0.058	FALSE	null	null	null	null	null	null	999	FALSE	FALSE	FALSE		FALSE	FALSE	null	null	null	null	null	null	null	3800.69	3385	233.35718:7187514 234.36053:0 235.36389:0		950652	0	0	0	765299	0	0	0	0	0	0	0	0	0	6104726	0	0	1700896
616	11.311	233.5743	Unknown	[M+H]+	similar chromatogram in higher mz_951; similar chromatogram in higher mz_852	0.187	FALSE	null	null	null	null	null	null	999	FALSE	FALSE	FALSE		FALSE	FALSE	null	null	null	null	null	null	null	4845.21	5639	233.5743:563321 234.57765:77419 235.58101:0		0	0	176359	0	0	0	0	0	0	0	0	293976	0	0	0	0	0	0
617	10.973	233.59113	Unknown	[M+H]+	similar chromatogram in higher mz_618; similar chromatogram in higher mz_726; similar chromatogram in higher mz_5332	0.011	FALSE	null	null	null	null	null	null	999	FALSE	FALSE	FALSE		FALSE	FALSE	null	null	null	null	null	null	null	2688.63	QC_7.2	233.59113:260438 234.59448:0 235.59784:0		0	0	0	0	0	0	0	0	0	0	0	0	0	0	0	0	0	0
618	10.907	233.81516	Unknown	[M+H]+		0.011	FALSE	null	null	null	null	null	null	999	FALSE	FALSE	FALSE		FALSE	FALSE	null	null	null	null	null	null	null	4.92	QC_2.2	233.81516:404887 234.81851:0 235.82187:0		0	0	0	0	0	0	0	0	0	0	0	0	0	0	0	0	0	0
619	24.988	233.84447	Unknown	[M+H]+		0.097	FALSE	null	null	null	null	null	null	999	FALSE	FALSE	FALSE		FALSE	FALSE	null	null	null	null	null	null	null	20437.07	7031	233.84447:3176972 234.84782:0 235.85118:0		0	345182	0	486373	0	0	0	0	0	0	0	0	172383	0	0	0	0	0
620	12.496	233.8979	Unknown	[M+H]+	similar chromatogram in higher mz_1289; similar chromatogram in higher mz_1287	0.011	FALSE	null	null	null	null	null	null	999	FALSE	FALSE	FALSE		FALSE	FALSE	null	null	null	null	null	null	null	5.35	QC_7.2	233.8979:244854 234.90125:202953 235.90461:0		0	0	0	0	0	0	0	0	0	0	0	0	0	0	0	0	0	0
621	14.985	233.92947	Unknown	[M+H]+	ion correlated with 766; similar chromatogram in higher mz_3632; similar chromatogram in higher mz_5026; similar chromatogram in higher mz_5042; similar chromatogram in higher mz_5057; similar chromatogram in higher mz_5067; similar chromatogram in higher mz_5166; similar chromatogram in higher mz_5240; similar chromatogram in higher mz_7267; similar chromatogram in higher mz_8016; similar chroma…	0.349	FALSE	null	null	null	null	null	null	999	FALSE	FALSE	FALSE		FALSE	FALSE	null	null	null	null	null	null	null	1048.32	1295	233.92947:596480 234.93282:497389 235.93618:0		0	0	482989	0	0	0	176700	0	45426	0	230977	317308	521392	0	0	0	0	0
622	10.803	233.95734	Unknown	[M+H]+		0.011	FALSE	null	null	null	null	null	null	999	FALSE	FALSE	FALSE		FALSE	FALSE	null	null	null	null	null	null	null	4.14	QC_3.2	233.95734:247289 234.96069:350830 235.96405:0		0	0	0	0	0	0	0	0	0	0	0	0	0	0	0	0	0	0
623	17.729	234.01286	Unknown	[M+H]+	similar chromatogram in higher mz_5284; similar chromatogram in higher mz_5388	0.396	FALSE	null	null	null	null	null	null	999	FALSE	FALSE	FALSE		FALSE	FALSE	null	null	null	null	null	null	null	1296.61	9095	234.01286:648209 235.01621:0 236.01957:0		0	624258	347744	372989	0	203515	507719	531036	465143	86108	466976	122377	288665	585711	0	551983	575699	0
624	17.576	234.01338	Unknown	[M+H]+	similar chromatogram in higher mz_764	0.46	FALSE	null	null	null	null	null	null	999	FALSE	FALSE	FALSE		FALSE	FALSE	null	null	null	null	null	null	null	2294.11	2071	234.01338:615618 235.01673:0 236.02009:0		0	597276	340989	359033	0	203515	491436	688984	435594	86108	481119	215921	316241	598470	0	497114	565211	0
625	0.927	234.02441	Unknown	[M+H]+		0.004	FALSE	null	null	null	null	null	null	999	FALSE	FALSE	FALSE		FALSE	FALSE	null	null	null	null	null	null	null	96265.62	10807	234.02441:4813280 235.02776:0 236.03112:0		0	0	0	0	0	1827530	0	0	0	0	0	0	4813280	0	0	0	0	0
626	19.73	234.02779	Unknown	[M+H]+	ion correlated with 762; similar chromatogram in higher mz_650; similar chromatogram in higher mz_1718; similar chromatogram in higher mz_1355; similar chromatogram in higher mz_2297	0.104	FALSE	null	null	null	null	null	null	999	FALSE	FALSE	FALSE		FALSE	FALSE	null	null	null	null	null	null	null	93.32	QC_11.2	234.02779:719884 235.03114:0 236.0345:0		0	65113	30593	0	5712	0	22829	0	0	0	0	100151	0	0	0	0	0	0
627	10.908	234.04506	Unknown	[M+H]+	ion correlated with 761	0.04	FALSE	null	null	null	null	null	null	999	FALSE	FALSE	FALSE		FALSE	FALSE	null	null	null	null	null	null	null	201.67	QC_2.2	234.04506:538761 235.04841:0 236.05177:0		0	0	0	0	7859	0	0	0	0	0	0	0	0	0	0	0	0	6114
628	9.197	234.08376	Unknown	[M+H]+	similar chromatogram in higher mz_740; similar chromatogram in higher mz_653; similar chromatogram in higher mz_641; similar chromatogram in higher mz_728; similar chromatogram in higher mz_760; similar chromatogram in higher mz_1070	0.014	FALSE	null	null	null	null	null	null	999	FALSE	FALSE	FALSE		FALSE	FALSE	null	null	null	null	null	null	null	10.94	QC_7.2	234.08376:552748 235.08711:0 236.09047:0		0	0	0	0	0	0	0	0	0	0	0	0	0	0	0	0	0	0
629	1.691	234.1256	Unknown	[M+H]+		0.219	FALSE	null	null	null	null	null	null	999	FALSE	FALSE	FALSE		FALSE	FALSE	null	null	null	null	null	null	null	5.44	3559	234.1256:1216124 235.12895:0 236.13231:0		4028	433081	738242	209856	2036	344968	870806	238656	942651	0	999821	1497	0	629372	5006	295964	956903	1580
630	1.822	234.12604	Unknown	[M+H]+		0.237	FALSE	null	null	null	null	null	null	999	FALSE	FALSE	FALSE		FALSE	FALSE	null	null	null	null	null	null	null	5.19	3399	234.12604:1185223 235.12939:0 236.13275:528779		17742	586227	851399	209856	3811	402639	836033	238656	921498	0	979189	1497	0	872258	2672	338226	992987	8750
631	1.461	234.13348	Unknown	[M+H]+	adduct linked to 970_[M+NH4]+	0.151	FALSE	null	null	null	null	null	null	999	FALSE	FALSE	FALSE		FALSE	FALSE	null	null	null	null	null	null	null	26.29	Blank_1.2	234.13348:16847788 235.13683:3097558 236.14019:203848		260677	202152	569552	0	281479	390311	177756	423098	1312324	0	422443	462190	143639	136359	240004	0	268833	217568
632	13.07	234.13348	Unknown	[M+H]+		0.327	FALSE	null	null	null	null	null	null	999	FALSE	FALSE	FALSE		FALSE	FALSE	null	null	null	null	null	null	null	4.41	981	234.13348:1448178 235.13683:0 236.14019:0		288934	1072329	1429817	1383438	271283	942498	1195425	1084661	1111938	806321	1002267	1157006	1027236	1009576	322105	1028121	1167410	307598
633	13.676	234.1335	Unknown	[M+H]+		0.392	FALSE	null	null	null	null	null	null	999	FALSE	FALSE	FALSE		FALSE	FALSE	null	null	null	null	null	null	null	3.14	Blank_1.2	234.1335:1609759 235.13685:0 236.14021:0		269957	1106435	1444244	951446	303313	995408	1068874	1084661	1141672	754314	1019662	1229894	702078	995262	293869	1039567	1056940	274769
634	19.503	234.1337	Unknown	[M+H]+		0.356	FALSE	null	null	null	null	null	null	999	FALSE	FALSE	FALSE		FALSE	FALSE	null	null	null	null	null	null	null	3.4	10711	234.1337:1993169 235.13705:0 236.14041:148215		377586	1474908	1919829	1254375	384199	1002708	1360468	1425766	1386028	1396027	1372959	1993169	896559	1482901	358393	1481879	1302245	340390
635	1.258	234.17123	Unknown	[M+H]+		0.284	FALSE	null	null	null	null	null	null	999	FALSE	FALSE	FALSE		FALSE	FALSE	null	null	null	null	null	null	null	36.6	8247	234.17123:14066928 235.17458:29611075584 236.17794:9575028736		892469	10957953	1316322	2252714	735833	10640338	1926359	11203620	3517555	4525814	479534	1046534	2273318	1269164	4202696	532220	844643	3400746
636	0.991	234.18085	Unknown	[M+H]+		0.504	FALSE	null	null	null	null	null	null	999	FALSE	FALSE	FALSE		FALSE	FALSE	null	null	null	null	null	null	null	38.68	949	234.18085:23537066 235.1842:12176022528 236.18756:1948251648		5352	4928637	9817010	15655850	7951	11620034	12585756	4708069	9804461	14721006	3715932	5734106	10913613	8116096	5536	5351226	9995531	2372
637	13.152	234.21465	Unknown	[M+H]+	similar chromatogram in higher mz_6314	0.043	FALSE	null	null	null	null	null	null	999	FALSE	FALSE	FALSE		FALSE	FALSE	null	null	null	null	null	null	null	4.54	QC_3.2	234.21465:583384 235.218:0 236.22136:0		2455	0	0	0	0	0	0	0	0	0	0	0	0	0	0	0	0	1618
638	10.913	234.27068	Unknown	[M+H]+	ion correlated with 734; ion correlated with 761; similar chromatogram in higher mz_5073; similar chromatogram in higher mz_3028	0.032	FALSE	null	null	null	null	null	null	999	FALSE	FALSE	FALSE		FALSE	FALSE	null	null	null	null	null	null	null	8.64	QC_9.2	234.27068:646206 235.27403:0 236.27739:0		0	0	0	0	0	0	0	0	0	0	0	0	0	0	0	0	0	0
639	19.724	234.31433	Unknown	[M+H]+	similar chromatogram in higher mz_664; similar chromatogram in higher mz_7221	0.187	FALSE	null	null	null	null	null	null	999	FALSE	FALSE	FALSE		FALSE	FALSE	null	null	null	null	null	null	null	4306.66	QC_13.2	234.31433:876146 235.31768:0 236.32104:0		0	315400	0	0	0	0	0	0	0	0	0	313533	0	0	0	0	0	0
640	15.5	234.31488	Unknown	[M+H]+	similar chromatogram in higher mz_3551	0.014	FALSE	null	null	null	null	null	null	999	FALSE	FALSE	FALSE		FALSE	FALSE	null	null	null	null	null	null	null	2018.77	5479	234.31488:403048 235.31823:0 236.32159:0		0	0	0	0	24901	0	43805	0	0	0	0	69688	0	0	0	0	0	0
641	9.219	234.3558	Unknown	[M+H]+	ion correlated with 740; ion correlated with 760	0.032	FALSE	null	null	null	null	null	null	999	FALSE	FALSE	FALSE		FALSE	FALSE	null	null	null	null	null	null	null	909.03	QC_3.2	234.3558:810470 235.35915:0 236.36251:0		0	0	0	0	0	0	0	0	0	0	0	0	0	0	0	0	0	0
642	12.953	234.41017	Unknown	[M+H]+	similar chromatogram in higher mz_2757; similar chromatogram in higher mz_3599	0.043	FALSE	null	null	null	null	null	null	999	FALSE	FALSE	FALSE		FALSE	FALSE	null	null	null	null	null	null	null	1170.12	QC_6.2	234.41017:627073 235.41352:0 236.41688:0		0	0	0	0	0	0	0	0	0	0	0	0	0	0	0	56240	0	0
643	10.381	234.4971	Unknown	[M+H]+	similar chromatogram in higher mz_2122	0.047	FALSE	null	null	null	null	null	null	999	FALSE	FALSE	FALSE		FALSE	FALSE	null	null	null	null	null	null	null	212.88	QC_3.2	234.4971:1099471 235.50045:0 236.50381:0		0	0	0	0	0	0	0	0	0	0	0	0	0	0	0	0	0	0
644	14.787	234.51701	Unknown	[M+H]+	ion correlated with 101	0.007	FALSE	null	null	null	null	null	null	999	FALSE	FALSE	FALSE		FALSE	FALSE	null	null	null	null	null	null	null	5.43	QC_12.2	234.51701:605132 235.52036:861199 236.52372:0		0	0	0	0	0	0	0	0	0	0	0	0	0	0	0	0	0	0
645	11.624	234.51923	Unknown	[M+H]+		0.212	FALSE	null	null	null	null	null	null	999	FALSE	FALSE	FALSE		FALSE	FALSE	null	null	null	null	null	null	null	6509.55	137	234.51923:799143 235.52258:0 236.52594:0		0	0	418219	0	0	0	0	0	0	0	0	583685	0	0	0	0	0	0
646	21.053	234.5833	Unknown	[M+H]+		0.029	FALSE	null	null	null	null	null	null	999	FALSE	FALSE	FALSE		FALSE	FALSE	null	null	null	null	null	null	null	897.15	QC_13.2	234.5833:357743 235.58665:0 236.59001:0		0	0	0	0	0	0	0	0	0	0	0	0	0	0	0	0	0	0
647	13.177	234.59891	Unknown	[M+H]+		0.568	FALSE	null	null	null	null	null	null	999	FALSE	FALSE	FALSE		FALSE	FALSE	null	null	null	null	null	null	null	1167.55	8471	234.59891:861855 235.60226:0 236.60562:0		0	848263	476127	513436	0	538964	410669	398439	459257	1115281	504019	529938	518764	493455	0	339021	747124	0
648	14.267	234.5997	Unknown	[M+H]+		0.23	FALSE	null	null	null	null	null	null	999	FALSE	FALSE	FALSE		FALSE	FALSE	null	null	null	null	null	null	null	721.9	10583	234.5997:1115281 235.60305:0 236.60641:0		0	0	357669	0	0	191248	0	0	308073	1115281	28053	402283	371462	0	0	0	0	0
649	13.562	234.60023	Unknown	[M+H]+	ion correlated with 729; similar chromatogram in higher mz_4595	0.691	FALSE	null	null	null	null	null	null	999	FALSE	FALSE	FALSE		FALSE	FALSE	null	null	null	null	null	null	null	2470.9	8217	234.60023:1412389 235.60358:0 236.60694:0		0	826014	352270	566955	0	461083	397973	506217	533360	1115281	446179	290251	400897	346019	0	390330	747124	0
650	20.053	234.6012	Unknown	[M+H]+		0.281	FALSE	null	null	null	null	null	null	999	FALSE	FALSE	FALSE		FALSE	FALSE	null	null	null	null	null	null	null	351.35	QC_13.2	234.6012:926085 235.60455:0 236.60791:0		0	495838	270877	0	0	0	39252	0	30834	0	103127	378354	0	0	0	0	49668	0
651	12.85	234.60193	Unknown	[M+H]+	similar chromatogram in higher mz_6028; similar chromatogram in higher mz_656	0.05	FALSE	null	null	null	null	null	null	999	FALSE	FALSE	FALSE		FALSE	FALSE	null	null	null	null	null	null	null	924.16	QC_10.2	234.60193:1229147 235.60528:0 236.60864:0		0	1067711	600551	613727	0	673619	451344	446759	600468	1565133	598545	584555	603202	315087	0	424439	807048	0
652	14.701	234.60445	Unknown	[M+H]+	similar chromatogram in higher mz_3179; similar chromatogram in higher mz_6024; similar chromatogram in higher mz_5781	0.061	FALSE	null	null	null	null	null	null	999	FALSE	FALSE	FALSE		FALSE	FALSE	null	null	null	null	null	null	null	4.32	137	234.60445:653596 235.6078:0 236.61116:0		0	0	0	0	0	199974	0	0	148709	0	24379	143340	0	0	0	0	0	0
653	9.214	234.6283	Unknown	[M+H]+	ion correlated with 728; ion correlated with 740; ion correlated with 760; similar chromatogram in higher mz_4999	0.047	FALSE	null	null	null	null	null	null	999	FALSE	FALSE	FALSE		FALSE	FALSE	null	null	null	null	null	null	null	5.79	QC_3.2	234.6283:800616 235.63165:0 236.63501:0		0	0	0	0	0	0	0	0	0	0	0	0	0	0	0	0	0	0
654	21.604	234.66512	Unknown	[M+H]+	ion correlated with 139; similar chromatogram in higher mz_6639; similar chromatogram in higher mz_8503; similar chromatogram in higher mz_8502; similar chromatogram in higher mz_6466; similar chromatogram in higher mz_6626; similar chromatogram in higher mz_6627; similar chromatogram in higher mz_6969; similar chromatogram in higher mz_735; similar chromatogram in higher mz_6613	0.043	FALSE	null	null	null	null	null	null	999	FALSE	FALSE	FALSE		FALSE	FALSE	null	null	null	null	null	null	null	406.58	QC_13.2	234.66512:988691 235.66847:0 236.67183:0		0	0	0	0	0	0	0	0	0	0	0	0	0	0	0	0	0	0
655	14.889	234.68265	Unknown	[M+H]+	ion correlated with 741; ion correlated with 1217; ion correlated with 727; similar chromatogram in higher mz_7160; similar chromatogram in higher mz_741; similar chromatogram in higher mz_2758; similar chromatogram in higher mz_6792; similar chromatogram in higher mz_6819; similar chromatogram in higher mz_6852; similar chromatogram in higher mz_6911; similar chromatogram in higher mz_6949; simi…	0.047	FALSE	null	null	null	null	null	null	999	FALSE	FALSE	FALSE		FALSE	FALSE	null	null	null	null	null	null	null	570.95	QC_4.2	234.68265:1039746 235.686:928318 236.68936:0		0	0	0	0	0	0	0	0	0	0	0	0	0	0	0	0	0	0
656	14.174	234.79288	Unknown	[M+H]+	similar chromatogram in higher mz_6046; similar chromatogram in higher mz_6254; similar chromatogram in higher mz_2505; similar chromatogram in higher mz_2757; similar chromatogram in higher mz_3515; similar chromatogram in higher mz_1619	0.086	FALSE	null	null	null	null	null	null	999	FALSE	FALSE	FALSE		FALSE	FALSE	null	null	null	null	null	null	null	518.48	QC_5.2	234.79288:930497 235.79623:0 236.79959:0		0	0	0	0	0	0	0	0	0	0	0	0	0	0	0	0	0	0
657	16.809	234.79716	Unknown	[M+H]+	similar chromatogram in higher mz_4507; similar chromatogram in higher mz_7908	0.295	FALSE	null	null	null	null	null	null	999	FALSE	FALSE	FALSE		FALSE	FALSE	null	null	null	null	null	null	null	82.38	QC_5.2	234.79716:1178258 235.80051:0 236.80387:0		0	19866	392906	449888	0	40808	495105	0	491726	217472	113428	0	126088	0	0	86674	0	0
658	18.127	234.8157	Unknown	[M+H]+	similar chromatogram in higher mz_3514; similar chromatogram in higher mz_3742; similar chromatogram in higher mz_4161; similar chromatogram in higher mz_8952	0.568	FALSE	null	null	null	null	null	null	999	FALSE	FALSE	FALSE		FALSE	FALSE	null	null	null	null	null	null	null	1016.17	8295	234.8157:1254039 235.81905:0 236.82241:0		0	1018885	145420	771044	0	783963	293504	365835	609492	335782	223540	795453	211550	353570	0	306336	246666	0
659	21.351	234.83459	Unknown	[M+H]+		0.122	FALSE	null	null	null	null	null	null	999	FALSE	FALSE	FALSE		FALSE	FALSE	null	null	null	null	null	null	null	144.61	QC_11.2	234.83459:735886 235.83794:0 236.8413:0		0	0	0	0	0	57009	85273	373414	0	0	0	115942	0	0	0	0	0	0
660	19.217	234.839	Unknown	[M+H]+	similar chromatogram in higher mz_8436; similar chromatogram in higher mz_3108; similar chromatogram in higher mz_947; similar chromatogram in higher mz_948; similar chromatogram in higher mz_1148; similar chromatogram in higher mz_8341; similar chromatogram in higher mz_8365; similar chromatogram in higher mz_3760; similar chromatogram in higher mz_2950	0.45	FALSE	null	null	null	null	null	null	999	FALSE	FALSE	FALSE		FALSE	FALSE	null	null	null	null	null	null	null	306.56	QC_5.2	234.839:1054500 235.84235:0 236.84571:0		0	599447	450860	148622	0	115170	297379	165497	286433	594141	651190	0	155155	47740	0	40252	383256	0
661	15.135	234.84605	Unknown	[M+H]+		0.018	FALSE	null	null	null	null	null	null	999	FALSE	FALSE	FALSE		FALSE	FALSE	null	null	null	null	null	null	null	5.92	QC_2.2	234.84605:762294 235.8494:0 236.85276:0		0	0	0	0	0	0	0	0	0	0	0	0	193921	0	0	0	0	0
662	15.229	234.84749	Unknown	[M+H]+		0.032	FALSE	null	null	null	null	null	null	999	FALSE	FALSE	FALSE		FALSE	FALSE	null	null	null	null	null	null	null	3.86	QC_5.2	234.84749:830213 235.85084:480085 236.8542:0		0	0	0	0	0	206644	0	0	0	0	0	0	0	0	0	0	0	0
663	21.068	234.87323	Unknown	[M+H]+		0.029	FALSE	null	null	null	null	null	null	999	FALSE	FALSE	FALSE		FALSE	FALSE	null	null	null	null	null	null	null	2382.89	QC_2.2	234.87323:708742 235.87658:0 236.87994:0		0	0	0	150564	0	585458	0	55960	0	0	0	0	481554	0	0	0	0	0
664	19.403	234.88846	Unknown	[M+H]+		0.212	FALSE	null	null	null	null	null	null	999	FALSE	FALSE	FALSE		FALSE	FALSE	null	null	null	null	null	null	null	2627.15	Blank_11.2	234.88846:1136577 235.89181:0 236.89517:0		26774	974160	0	0	19581	0	0	0	0	0	0	635961	0	0	14236	0	0	30790
665	9.582	234.90198	Unknown	[M+H]+		0.032	FALSE	null	null	null	null	null	null	999	FALSE	FALSE	FALSE		FALSE	FALSE	null	null	null	null	null	null	null	3.48	QC_9.2	234.90198:1178839 235.90533:0 236.90869:0		0	0	0	0	0	0	0	0	0	0	0	0	0	0	5760	0	0	0
666	15.771	234.98441	Unknown	[M+H]+		0.281	FALSE	null	null	null	null	null	null	999	FALSE	FALSE	FALSE		FALSE	FALSE	null	null	null	null	null	null	null	1752.55	QC_12.2	234.98441:1993717 235.98776:0 236.99112:0		0	197088	62113	403018	0	360274	539151	0	515067	419715	801375	544790	505645	0	0	110007	676302	0
667	15.985	235.01157	Unknown	[M+H]+	ion correlated with 718; similar chromatogram in higher mz_8724; similar chromatogram in higher mz_3354	0.094	FALSE	null	null	null	null	null	null	999	FALSE	FALSE	FALSE		FALSE	FALSE	null	null	null	null	null	null	null	210.84	QC_13.2	235.01157:2181686 236.01492:653078 237.01828:0		0	0	0	0	5988	927910	0	0	0	0	0	5931	886003	0	0	0	0	0
668	16.864	235.03223	Unknown	[M+H]+	ion correlated with 716	0.068	FALSE	null	null	null	null	null	null	999	FALSE	FALSE	FALSE		FALSE	FALSE	null	null	null	null	null	null	null	11.2	QC_12.2	235.03223:2113859 236.03558:0 237.03894:0		5886	0	0	89192	0	502425	0	0	0	0	32059	0	572491	0	0	0	0	0
669	24.165	235.03867	Unknown	[M+H]+		0.094	FALSE	null	null	null	null	null	null	999	FALSE	FALSE	FALSE		FALSE	FALSE	null	null	null	null	null	null	null	7.46	4263	235.03867:1941820 236.04202:436178 237.04538:0		0	967298	0	980059	0	951115	0	0	0	1209562	0	0	882074	0	0	0	0	0
670	24.616	235.03871	Unknown	[M+H]+		0.144	FALSE	null	null	null	null	null	null	999	FALSE	FALSE	FALSE		FALSE	FALSE	null	null	null	null	null	null	null	7.73	6039	235.03871:1583471 236.04206:0 237.04542:0		0	975352	0	1207693	0	1013954	141828	0	0	1372705	0	0	608052	0	0	0	0	0
671	18.908	235.0499	Unknown	[M+H]+	ion correlated with 8134; ion correlated with 8029; ion correlated with 571	0.083	FALSE	null	null	null	null	null	null	999	FALSE	FALSE	FALSE		FALSE	FALSE	null	null	null	null	null	null	null	181.31	QC_5.2	235.0499:2515238 236.05325:405050 237.05661:0		3924	37172	0	0	33707	19662	0	176791	0	0	0	0	0	0	8705	0	0	6818
672	1.363	235.05119	Unknown	[M+H]+		0.18	FALSE	null	null	null	null	null	null	999	FALSE	FALSE	FALSE		FALSE	FALSE	null	null	null	null	null	null	null	1597.8	487	235.05119:29628022 236.05454:0 237.0579:0		4095438	0	0	0	3230314	0	0	0	0	0	0	0	0	0	6996833	172111	0	10880952
673	22.405	235.06075	Unknown	[M+H]+	similar chromatogram in higher mz_8273	0.115	FALSE	null	null	null	null	null	null	999	FALSE	FALSE	FALSE		FALSE	FALSE	null	null	null	null	null	null	null	5.89	10455	235.06075:1764989 236.0641:0 237.06746:0		0	197578	39638	300544	11751	328844	233600	1764989	231660	596152	131112	97493	240565	381679	955	288982	254253	5314
674	1.037	235.06319	Unknown	[M+H]+		0.464	FALSE	null	null	null	null	null	null	999	FALSE	FALSE	FALSE		FALSE	FALSE	null	null	null	null	null	null	null	222.97	8055	235.06319:60559036 236.06654:0 237.0699:0		124443	29760682	29070246	59299324	2546	53435700	24892208	47217324	22372410	61232660	19423132	17325662	30849028	31165076	184315	45509888	24548998	384
675	19.533	235.06369	Unknown	[M+H]+	similar chromatogram in higher mz_7778; similar chromatogram in higher mz_1148	0.198	FALSE	null	null	null	null	null	null	999	FALSE	FALSE	FALSE		FALSE	FALSE	null	null	null	null	null	null	null	7.34	QC_13.2	235.06369:3351733 236.06704:735008 237.0704:0		0	126848	54212	232971	756	127372	336294	528227	281565	1087570	241133	201506	89444	454359	0	200748	394838	576
676	22.802	235.0726	Unknown	[M+H]+	ion correlated with 710; ion correlated with 8565	0.072	FALSE	null	null	null	null	null	null	999	FALSE	FALSE	FALSE		FALSE	FALSE	null	null	null	null	null	null	null	9.31	10455	235.0726:1576398 236.07595:0 237.07931:0		4312	91878	31991	32860	5855	48648	94887	1576398	56930	15872	27844	73790	45156	66930	8673	41734	11796	5457
677	20.418	235.07541	Unknown	[M+H]+	ion correlated with 8558; ion correlated with 709; ion correlated with 8596	0.068	FALSE	null	null	null	null	null	null	999	FALSE	FALSE	FALSE		FALSE	FALSE	null	null	null	null	null	null	null	11.38	QC_10.2	235.07541:2250686 236.07876:0 237.08212:0		4333	36188	28215	65318	4808	0	51346	267798	45439	0	62508	44968	0	41871	10938	35013	67547	2641
678	1.402	235.08479	Unknown	[M+H]+	ion correlated with 708; ion correlated with 2527	0.245	FALSE	null	null	null	null	null	null	999	FALSE	FALSE	FALSE		FALSE	FALSE	null	null	null	null	null	null	null	924.58	5993	235.08479:94468648 236.08814:14415967 237.0915:0		16287616	109178	10909	0	19774084	193014	0	55788	0	681098	0	2376	811894	0	44529512	494549	814570	33653216
679	21.108	235.08488	Unknown	[M+H]+		0.083	FALSE	null	null	null	null	null	null	999	FALSE	FALSE	FALSE		FALSE	FALSE	null	null	null	null	null	null	null	9.64	QC_10.2	235.08488:2231428 236.08823:0 237.09159:0		5449	0	7235	10223	158800	82378	0	203635	0	0	0	0	0	0	46052	0	0	94934
680	23.236	235.09134	Unknown	[M+H]+		0.032	FALSE	null	null	null	null	null	null	999	FALSE	FALSE	FALSE		FALSE	FALSE	null	null	null	null	null	null	null	6.5	10455	235.09134:1413148 236.09469:0 237.09805:0		7472	0	0	0	29172	0	0	1413148	40430	40539	0	0	0	0	28591	0	0	30270
681	21.173	235.09331	Unknown	[M+H]+	ion correlated with 8868; ion correlated with 471; ion correlated with 6120	0.043	FALSE	null	null	null	null	null	null	999	FALSE	FALSE	FALSE		FALSE	FALSE	null	null	null	null	null	null	null	5.86	QC_3.2	235.09331:1005427 236.09666:295257 237.10002:0		0	68355	9129	21195	7107	13344	0	95702	0	0	0	27313	0	0	3163	0	0	10171
682	23.411	235.09912	Unknown	[M+H]+	ion correlated with 704	0.04	FALSE	null	null	null	null	null	null	999	FALSE	FALSE	FALSE		FALSE	FALSE	null	null	null	null	null	null	null	6.76	10455	235.09912:1185926 236.10247:0 237.10583:0		3668	0	0	131209	8980	0	0	1185926	0	43353	0	39114	0	2882	13559	0	29299	1789
683	20.707	235.10043	Unknown	[M+H]+		0.05	FALSE	null	null	null	null	null	null	999	FALSE	FALSE	FALSE		FALSE	FALSE	null	null	null	null	null	null	null	5.95	QC_2.2	235.10043:782568 236.10378:0 237.10714:0		0	61184	33749	85038	1010	0	35188	28212	0	23325	0	39634	0	0	1036	0	0	3602
684	14.753	235.10999	Unknown	[M+H]+		0.018	FALSE	null	null	null	null	null	null	999	FALSE	FALSE	FALSE		FALSE	FALSE	null	null	null	null	null	null	null	3.5	QC_2.2	235.10999:469411 236.11334:364017 237.1167:0		0	0	0	27040	0	56552	0	0	0	56021	51547	26091	40785	28286	9206	29916	0	0
685	19.261	235.11247	Unknown	[M+H]+		0.004	FALSE	null	null	null	null	null	null	999	FALSE	FALSE	FALSE		FALSE	FALSE	null	null	null	null	null	null	null	2.27	QC_2.2	235.11247:234170 236.11582:275119 237.11918:0		8124	0	4525	36701	6414	0	0	30895	0	78239	0	0	0	0	3312	0	0	5781
686	3.259	235.13506	Unknown	[M+H]+		0.086	FALSE	null	null	null	null	null	null	999	FALSE	FALSE	FALSE		FALSE	FALSE	null	null	null	null	null	null	null	267.55	3001	235.13506:50775256 236.13841:0 237.14177:0		31752	15350	16553	0	36324	0	16862	26282	16159	122463	9798	0	1155025	24593	174196	56461	33662	108635
687	1.428	235.1368	Unknown	[M+H]+		0.086	FALSE	null	null	null	null	null	null	999	FALSE	FALSE	FALSE		FALSE	FALSE	null	null	null	null	null	null	null	466.79	1481	235.1368:43061416 236.14015:0 237.14351:0		2573941	58866	0	141488	1379070	0	37988	132410	0	1119380	0	19757	1021981	0	29385306	227857	0	6634302
688	2.785	235.14474	Unknown	[M+H]+		0.007	FALSE	null	null	null	null	null	null	999	FALSE	FALSE	FALSE		FALSE	FALSE	null	null	null	null	null	null	null	56.98	6407	235.14474:11420332 236.14809:3186079 237.15145:0		1230	34113	16340	70752	13944	38831	56708	69528	7453	451996	11972	21058	32840	3930	40027	24344	20570	8745
689	1.606	235.17938	Unknown	[M+H]+		0.176	FALSE	null	null	null	null	null	null	999	FALSE	FALSE	FALSE		FALSE	FALSE	null	null	null	null	null	null	null	2474.91	4009	235.17938:25111476224 236.18273:4151204864 237.18609:284222624		7239318528	47156482048	42231275520	68186988544	9605842944	63679344640	34372169728	58303533056	29101940736	77060767744	21086271488	24115118080	38811865088	33921339392	28386707456	62476414976	1305140736	18216394752
690	1.13	235.17969	Unknown	[M+H]+	similar chromatogram in higher mz_6060	0.986	FALSE	null	null	null	null	null	null	999	FALSE	FALSE	FALSE		FALSE	FALSE	null	null	null	null	null	null	null	6008.66	8055	235.17969:76512239616 236.18304:12311971840 237.1864:894496960		7349737984	45701951488	40765685760	65564712960	9906302976	61335433216	33346932736	56493387776	27894177792	74028343296	20236107776	23152386048	37397520384	32770455552	27357360128	60158173184	29404610560	17928124416
691	8.323	235.17982	Unknown	[M+H]+		0.011	FALSE	null	null	null	null	null	null	999	FALSE	FALSE	FALSE		FALSE	FALSE	null	null	null	null	null	null	null	5.16	1403	235.17982:511892672 236.18317:85372392 237.18653:6666193		12938960	647338496	259819088	1094240256	68816592	899649856	529772000	899937536	490793920	2873768704	396886464	344494688	586272960	830340032	61734228	941730304	638955264	51875412
692	18.426	235.17998	Unknown	[M+H]+		0.137	FALSE	null	null	null	null	null	null	999	FALSE	FALSE	FALSE		FALSE	FALSE	null	null	null	null	null	null	null	5.1	7735	235.17998:1363918848 236.18333:235277888 237.18669:16746129		9922875	425401216	180790640	632221696	58463724	535162720	340885184	511206240	342621472	1355270400	292553504	250144016	397556256	573052160	37451356	524011776	435457312	39173404
693	27.262	235.18008	Unknown	[M+H]+		0.004	FALSE	null	null	null	null	null	null	999	FALSE	FALSE	FALSE		FALSE	FALSE	null	null	null	null	null	null	null	5.96	1545	235.18008:124729048 236.18343:21548824 237.18679:1406760		6034774	236735616	81640176	328146144	47817272	295683872	201090528	288081664	202118640	634116608	178800768	150639264	233868192	330715584	20372580	285392544	243571888	28361854
694	22.168	235.18059	Unknown	[M+H]+		0.263	FALSE	null	null	null	null	null	null	999	FALSE	FALSE	FALSE		FALSE	FALSE	null	null	null	null	null	null	null	3.84	4263	235.18059:812606912 236.18394:137191328 237.1873:10848743		7660768	330241728	115956248	435794752	53247364	411915424	276878080	414985376	274034912	927802176	235285792	204954992	328685696	445230336	28120508	411894336	334334848	32683288
695	13.564	235.1806	Unknown	[M+H]+		0.061	FALSE	null	null	null	null	null	null	999	FALSE	FALSE	FALSE		FALSE	FALSE	null	null	null	null	null	null	null	4.55	4263	235.1806:1424702464 236.18395:243530624 237.18731:16013722		11845485	516804608	228956688	769922176	69771016	699046848	440446848	639579584	419409824	1825193088	372796800	300582144	411338944	697608768	47861792	712525376	526915264	49439104
696	31.51	235.18066	Unknown	[M+H]+		0.255	FALSE	null	null	null	null	null	null	999	FALSE	FALSE	FALSE		FALSE	FALSE	null	null	null	null	null	null	null	5.09	9959	235.18066:723424448 236.18401:115310656 237.18737:8717690		6795776	317407168	162071680	533404800	54576176	530496384	379644992	465602240	350785248	756960512	331199328	258767520	404183936	582953728	23993738	525921152	410052608	32792204
697	11.419	235.18074	Unknown	[M+H]+		0.032	FALSE	null	null	null	null	null	null	999	FALSE	FALSE	FALSE		FALSE	FALSE	null	null	null	null	null	null	null	5.07	7607	235.18074:1783953024 236.18409:295555040 237.18745:22353540		12249600	549386816	235115696	874172864	65649836	734477248	455263840	717352192	434833056	2041907584	370312768	309634400	491039072	721885760	50865888	787045184	538572928	47750256
698	19.216	235.18086	Unknown	[M+H]+		0.601	FALSE	null	null	null	null	null	null	999	FALSE	FALSE	FALSE		FALSE	FALSE	null	null	null	null	null	null	null	5.57	8055	235.18086:2071672064 236.18421:326662848 237.18757:21180090		10537723	393104800	133745464	535175712	60781508	453669728	332021600	484519136	320370304	1150680448	286487936	231783616	347222368	533027456	38234040	498490208	401374144	38008924
699	21.173	235.18086	Unknown	[M+H]+		0.683	FALSE	null	null	null	null	null	null	999	FALSE	FALSE	FALSE		FALSE	FALSE	null	null	null	null	null	null	null	5.94	8055	235.18086:1726213504 236.18421:307738816 237.18757:18131648		9415058	343597440	123828152	464411648	52800908	408757056	293128896	408442720	277596832	939171648	240587136	214399088	330434784	466767232	30718018	433320320	351617984	36213708
700	1.391	235.22044	Unknown	[M+H]+		0.072	FALSE	null	null	null	null	null	null	999	FALSE	FALSE	FALSE		FALSE	FALSE	null	null	null	null	null	null	null	620.92	727	235.22044:43244896 236.22379:10313910 237.22715:0		9602641	0	0	178898	3855580	0	0	163514	108490	1135470	0	86608	151572	931575	33558688	274500	24730	9914118
701	19.201	235.24504	Unknown	[M+H]+		0.007	FALSE	null	null	null	null	null	null	999	FALSE	FALSE	FALSE		FALSE	FALSE	null	null	null	null	null	null	null	1.9	QC_2.2	235.24504:190984 236.24839:0 237.25175:0		0	0	0	0	10774	0	0	0	0	0	0	0	0	0	0	0	0	0
702	14.744	235.25246	Unknown	[M+H]+		0.022	FALSE	null	null	null	null	null	null	999	FALSE	FALSE	FALSE		FALSE	FALSE	null	null	null	null	null	null	null	3.9	QC_3.2	235.25246:465526 236.25581:0 237.25917:0		0	49916	0	55705	0	48482	32592	29837	0	79628	21828	34910	0	40427	0	0	0	0
703	21.405	235.25581	Unknown	[M+H]+	ion correlated with 2004; ion correlated with 8464	0.022	FALSE	null	null	null	null	null	null	999	FALSE	FALSE	FALSE		FALSE	FALSE	null	null	null	null	null	null	null	7.99	QC_7.2	235.25581:775492 236.25916:0 237.26252:0		0	94118	0	0	0	0	0	0	4105	121243	0	0	0	43744	0	33455	0	0
704	23.408	235.25732	Unknown	[M+H]+	ion correlated with 682; similar chromatogram in higher mz_1959	0.05	FALSE	null	null	null	null	null	null	999	FALSE	FALSE	FALSE		FALSE	FALSE	null	null	null	null	null	null	null	6.83	10455	235.25732:1203118 236.26067:0 237.26403:0		0	41332	0	0	1651	0	0	1203118	0	68286	0	0	0	0	0	34985	0	0
705	22.32	235.26495	Unknown	[M+H]+		0.072	FALSE	null	null	null	null	null	null	999	FALSE	FALSE	FALSE		FALSE	FALSE	null	null	null	null	null	null	null	5.39	10455	235.26495:1333963 236.2683:0 237.27166:0		0	0	0	0	286	0	0	1333963	0	0	0	0	0	0	0	6077	0	1036
706	22.858	235.27118	Unknown	[M+H]+		0.054	FALSE	null	null	null	null	null	null	999	FALSE	FALSE	FALSE		FALSE	FALSE	null	null	null	null	null	null	null	7.45	QC_6.2	235.27118:1806528 236.27453:0 237.27789:0		666	0	0	0	82256	0	0	1472071	0	0	22418	0	0	0	31110	0	0	59272
707	20.896	235.27132	Unknown	[M+H]+	ion correlated with 6824; similar chromatogram in higher mz_2261; similar chromatogram in higher mz_8699; similar chromatogram in higher mz_2283	0.086	FALSE	null	null	null	null	null	null	999	FALSE	FALSE	FALSE		FALSE	FALSE	null	null	null	null	null	null	null	9.08	QC_10.2	235.27132:2119196 236.27467:0 237.27803:0		8421	23310	64335	0	104655	0	0	172683	0	0	0	0	13983	0	49639	0	0	60332
708	1.38	235.27432	Unknown	[M+H]+	ion correlated with 678	0.205	FALSE	null	null	null	null	null	null	999	FALSE	FALSE	FALSE		FALSE	FALSE	null	null	null	null	null	null	null	1225.58	5993	235.27432:92945704 236.27767:21882296 237.28103:0		12565392	174188	22022	0	19030882	0	0	0	0	781577	0	0	0	951853	55831016	0	111234	37660104
709	20.415	235.28065	Unknown	[M+H]+	ion correlated with 8558; ion correlated with 677; ion correlated with 8596	0.083	FALSE	null	null	null	null	null	null	999	FALSE	FALSE	FALSE		FALSE	FALSE	null	null	null	null	null	null	null	11.13	QC_10.2	235.28065:2129866 236.284:0 237.28736:0		5772	40224	0	0	53123	0	0	204243	22851	85634	0	0	0	0	28521	0	0	29705
710	22.771	235.28384	Unknown	[M+H]+	ion correlated with 8565; ion correlated with 676	0.068	FALSE	null	null	null	null	null	null	999	FALSE	FALSE	FALSE		FALSE	FALSE	null	null	null	null	null	null	null	9.41	10455	235.28384:1529084 236.28719:0 237.29055:0		550	0	0	0	5705	0	0	1529084	0	0	92981	0	0	0	3319	0	86560	9623
711	20.328	235.29288	Unknown	[M+H]+	similar chromatogram in higher mz_2256; similar chromatogram in higher mz_2286	0.205	FALSE	null	null	null	null	null	null	999	FALSE	FALSE	FALSE		FALSE	FALSE	null	null	null	null	null	null	null	8.13	QC_13.2	235.29288:3206317 236.29623:0 237.29959:0		0	245603	16398	159322	0	358650	245898	1839662	168574	473614	157946	141750	0	250460	0	172619	248730	0
712	1.038	235.29814	Unknown	[M+H]+	similar chromatogram in higher mz_3967	0.712	FALSE	null	null	null	null	null	null	999	FALSE	FALSE	FALSE		FALSE	FALSE	null	null	null	null	null	null	null	247.53	4377	235.29814:56914312 236.30149:0 237.30485:0		315279	26795214	26534136	44213588	12123	42591432	15274433	39441104	10854479	33434062	6363390	11585761	22748046	23242442	759297	35959624	22858016	1749
713	1.421	235.30602	Unknown	[M+H]+		0.263	FALSE	null	null	null	null	null	null	999	FALSE	FALSE	FALSE		FALSE	FALSE	null	null	null	null	null	null	null	2324.82	3385	235.30602:29892916 236.30937:6919725 237.31273:0		4766754	593680	52550	700239	6669363	553457	57262	477874	92901	1474868	67410	9865	213903	174240	5951982	1119608	211828	12589852
714	18.83	235.30643	Unknown	[M+H]+	ion correlated with 8007	0.09	FALSE	null	null	null	null	null	null	999	FALSE	FALSE	FALSE		FALSE	FALSE	null	null	null	null	null	null	null	11.95	QC_5.2	235.30643:2579992 236.30978:527143 237.31314:0		4568	18260	1986	9396	40685	12695	5787	19784	6773	48370	1238	2059	14842	11530	7615	22694	3119	24342
715	24.456	235.31831	Unknown	[M+H]+	similar chromatogram in higher mz_6991	0.194	FALSE	null	null	null	null	null	null	999	FALSE	FALSE	FALSE		FALSE	FALSE	null	null	null	null	null	null	null	9.67	4263	235.31831:1847088 236.32166:0 237.32502:0		0	1004743	0	835798	0	1147792	35402	0	0	1555924	0	0	860679	0	0	0	0	0
716	16.894	235.32384	Unknown	[M+H]+	ion correlated with 668	0.086	FALSE	null	null	null	null	null	null	999	FALSE	FALSE	FALSE		FALSE	FALSE	null	null	null	null	null	null	null	11.19	QC_12.2	235.32384:2153546 236.32719:0 237.33055:0		0	0	0	328962	0	514133	0	0	0	0	0	0	590614	0	0	0	0	0
717	22.594	235.3279	Unknown	[M+H]+		0.165	FALSE	null	null	null	null	null	null	999	FALSE	FALSE	FALSE		FALSE	FALSE	null	null	null	null	null	null	null	10.82	QC_10.2	235.3279:1404615 236.33125:0 237.33461:0		0	178694	408917	906540	0	1184573	12089	2679	7404	71524	460828	61637	1035609	0	0	0	18528	0
718	15.984	235.34508	Unknown	[M+H]+	ion correlated with 667; similar chromatogram in higher mz_2508	0.133	FALSE	null	null	null	null	null	null	999	FALSE	FALSE	FALSE		FALSE	FALSE	null	null	null	null	null	null	null	11.14	QC_13.2	235.34508:2370308 236.34843:0 237.35179:0		0	0	112584	447434	0	921012	0	0	0	0	0	0	862222	0	0	0	0	0
719	20.372	235.35107	Unknown	[M+H]+	similar chromatogram in higher mz_6606	0.669	FALSE	null	null	null	null	null	null	999	FALSE	FALSE	FALSE		FALSE	FALSE	null	null	null	null	null	null	null	15.08	QC_13.2	235.35107:1905388 236.35442:0 237.35778:0		0	615412	501451	631997	0	509034	420720	312049	672142	797490	589683	216675	529792	490725	0	650295	308191	0
720	15.949	235.37236	Unknown	[M+H]+	similar chromatogram in higher mz_3580; similar chromatogram in higher mz_2099; similar chromatogram in higher mz_4259; similar chromatogram in higher mz_3817	0.583	FALSE	null	null	null	null	null	null	999	FALSE	FALSE	FALSE		FALSE	FALSE	null	null	null	null	null	null	null	26.68	QC_5.2	235.37236:2001008 236.37571:0 237.37907:0		0	248556	486230	420294	0	327628	533677	0	419087	364286	750408	519637	374006	0	0	105519	626225	0
721	19.178	235.5238	Unknown	[M+H]+	similar chromatogram in higher mz_8365; similar chromatogram in higher mz_8361; similar chromatogram in higher mz_944; similar chromatogram in higher mz_8220	0.442	FALSE	null	null	null	null	null	null	999	FALSE	FALSE	FALSE		FALSE	FALSE	null	null	null	null	null	null	null	5336.79	QC_4.2	235.5238:1027202 236.52715:0 237.53051:0		0	565395	446493	392894	1419	352362	300294	107521	139094	680663	558694	0	366387	117571	0	58859	475296	0
722	20.412	235.52731	Unknown	[M+H]+	similar chromatogram in higher mz_4538	0.162	FALSE	null	null	null	null	null	null	999	FALSE	FALSE	FALSE		FALSE	FALSE	null	null	null	null	null	null	null	2543.41	4263	235.52731:976801 236.53066:0 237.53402:0		0	0	0	466031	0	503133	0	376320	325863	0	0	0	376595	0	0	0	0	0
723	16.768	235.56664	Unknown	[M+H]+	similar chromatogram in higher mz_1717	0.335	FALSE	null	null	null	null	null	null	999	FALSE	FALSE	FALSE		FALSE	FALSE	null	null	null	null	null	null	null	1748.24	QC_4.2	235.56664:1159810 236.56999:0 237.57335:0		0	44138	411854	417568	0	101256	507998	0	498121	470689	276727	32181	47655	0	0	50859	111773	0
724	14.623	235.57019	Unknown	[M+H]+		0.065	FALSE	null	null	null	null	null	null	999	FALSE	FALSE	FALSE		FALSE	FALSE	null	null	null	null	null	null	null	379.47	QC_3.2	235.57019:650600 236.57354:0 237.5769:0		0	0	0	0	0	0	0	0	0	0	0	0	0	0	0	0	0	0
725	16.667	235.61819	Unknown	[M+H]+		0.043	FALSE	null	null	null	null	null	null	999	FALSE	FALSE	FALSE		FALSE	FALSE	null	null	null	null	null	null	null	768.48	QC_3.2	235.61819:1179147 236.62154:0 237.6249:0		0	0	0	0	0	0	0	0	0	0	0	0	0	0	0	0	0	0
726	10.893	235.64053	Unknown	[M+H]+	ion correlated with 5543; ion correlated with 734; ion correlated with 5506; ion correlated with 761; ion correlated with 5397; ion correlated with 2248; ion correlated with 2232; ion correlated with 2242; ion correlated with 5518; similar chromatogram in higher mz_2119	0.025	FALSE	null	null	null	null	null	null	999	FALSE	FALSE	FALSE		FALSE	FALSE	null	null	null	null	null	null	null	2.34	QC_3.2	235.64053:591322 236.64388:0 237.64724:0		0	0	0	0	0	0	0	0	0	0	0	0	0	0	0	0	0	0
727	14.872	235.68163	Unknown	[M+H]+	ion correlated with 94; ion correlated with 741; ion correlated with 7160; ion correlated with 1217; ion correlated with 7107; ion correlated with 655; similar chromatogram in higher mz_6819	0.032	FALSE	null	null	null	null	null	null	999	FALSE	FALSE	FALSE		FALSE	FALSE	null	null	null	null	null	null	null	547.11	QC_6.2	235.68163:1149884 236.68498:0 237.68834:0		0	0	0	0	0	0	0	0	0	0	0	0	0	0	0	141773	0	0
728	9.216	235.73578	Unknown	[M+H]+	ion correlated with 653; ion correlated with 740; ion correlated with 760	0.014	FALSE	null	null	null	null	null	null	999	FALSE	FALSE	FALSE		FALSE	FALSE	null	null	null	null	null	null	null	2.36	QC_3.2	235.73578:531956 236.73913:0 237.74249:0		0	0	0	0	0	0	0	0	0	0	0	0	0	0	0	0	0	653
729	13.559	235.7599	Unknown	[M+H]+	ion correlated with 649	0.705	FALSE	null	null	null	null	null	null	999	FALSE	FALSE	FALSE		FALSE	FALSE	null	null	null	null	null	null	null	1810.7	8217	235.7599:1166313 236.76325:0 237.76661:0		0	650100	362321	579538	0	409102	369169	422658	466179	986366	428637	347605	390929	408405	0	355282	714152	0
730	16.986	235.76248	Unknown	[M+H]+		0.065	FALSE	null	null	null	null	null	null	999	FALSE	FALSE	FALSE		FALSE	FALSE	null	null	null	null	null	null	null	4.91	QC_13.2	235.76248:618901 236.76583:0 237.76919:0		0	0	0	0	0	51042	53817	0	85843	0	86683	0	0	0	0	0	55740	0
731	19.949	235.76274	Unknown	[M+H]+		0.252	FALSE	null	null	null	null	null	null	999	FALSE	FALSE	FALSE		FALSE	FALSE	null	null	null	null	null	null	null	112.46	QC_12.2	235.76274:646628 236.76609:0 237.76945:0		0	445115	266610	0	0	0	44024	0	34961	0	51428	335415	0	0	0	0	0	0
732	13.066	235.76308	Unknown	[M+H]+	similar chromatogram in higher mz_1617	0.396	FALSE	null	null	null	null	null	null	999	FALSE	FALSE	FALSE		FALSE	FALSE	null	null	null	null	null	null	null	713.14	QC_4.2	235.76308:1313405 236.76643:0 237.76979:0		0	1023456	393199	643284	0	509472	330091	422359	298243	1636763	255908	460830	354514	467213	0	377423	764854	0
733	18.857	235.82103	Unknown	[M+H]+		0.004	FALSE	null	null	null	null	null	null	999	FALSE	FALSE	FALSE		FALSE	FALSE	null	null	null	null	null	null	null	3.24	QC_2.2	235.82103:354505 236.82438:0 237.82774:0		0	0	0	170742	0	0	0	55577	0	0	0	0	0	0	0	0	0	0
734	10.91	235.86868	Unknown	[M+H]+	ion correlated with 726; ion correlated with 5506; ion correlated with 638; ion correlated with 761; ion correlated with 2248; ion correlated with 2232; ion correlated with 2242	0.043	FALSE	null	null	null	null	null	null	999	FALSE	FALSE	FALSE		FALSE	FALSE	null	null	null	null	null	null	null	7.36	QC_4.2	235.86868:1096032 236.87203:0 237.87539:0		0	0	0	0	0	0	22466	0	0	0	0	0	0	0	0	0	0	0
735	22.474	235.87088	Unknown	[M+H]+		0.022	FALSE	null	null	null	null	null	null	999	FALSE	FALSE	FALSE		FALSE	FALSE	null	null	null	null	null	null	null	2467.89	QC_2.2	235.87088:361447 236.87423:0 237.87759:0		0	0	0	0	0	0	0	0	0	0	0	0	0	0	0	0	0	0
736	20.728	235.89908	Unknown	[M+H]+	ion correlated with 749	0.054	FALSE	null	null	null	null	null	null	999	FALSE	FALSE	FALSE		FALSE	FALSE	null	null	null	null	null	null	null	1296.55	QC_13.2	235.89908:974973 236.90243:0 237.90579:0		0	0	0	0	0	0	0	0	0	0	0	0	0	0	0	0	0	0
737	17.71	235.90141	Unknown	[M+H]+	ion correlated with 8939; ion correlated with 3183; ion correlated with 542	0.201	FALSE	null	null	null	null	null	null	999	FALSE	FALSE	FALSE		FALSE	FALSE	null	null	null	null	null	null	null	5333.35	7031	235.90141:575603 236.90476:0 237.90812:0		0	389163	0	0	0	357897	0	0	0	0	0	333651	0	0	0	0	0	0
738	23.436	235.91441	Unknown	[M+H]+		0.076	FALSE	null	null	null	null	null	null	999	FALSE	FALSE	FALSE		FALSE	FALSE	null	null	null	null	null	null	null	2887.22	5655	235.91441:293800 236.91776:0 237.92112:0		14101	33498	131052	0	16194	0	0	0	0	0	178895	18474	0	0	13375	0	0	21480
739	12.772	235.95554	Unknown	[M+H]+	ion correlated with 6028; ion correlated with 3515; ion correlated with 1617; ion correlated with 3584; ion correlated with 4163; similar chromatogram in higher mz_3691; similar chromatogram in higher mz_6014	0.047	FALSE	null	null	null	null	null	null	999	FALSE	FALSE	FALSE		FALSE	FALSE	null	null	null	null	null	null	null	2155.81	QC_7.2	235.95554:768177 236.95889:0 237.96225:0		0	0	0	0	0	0	0	0	0	0	0	0	0	0	0	0	0	0
740	9.222	236.01065	Unknown	[M+H]+	ion correlated with 653; ion correlated with 728; ion correlated with 641; ion correlated with 760; similar chromatogram in higher mz_767	0.029	FALSE	null	null	null	null	null	null	999	FALSE	FALSE	FALSE		FALSE	FALSE	null	null	null	null	null	null	null	5.8	QC_3.2	236.01065:801241 237.014:0 238.01736:0		0	0	0	0	0	0	0	0	0	0	0	0	0	0	0	0	0	0
741	14.832	236.01315	Unknown	[M+H]+	ion correlated with 100; ion correlated with 1218; ion correlated with 1208; ion correlated with 101; ion correlated with 94; ion correlated with 7160; ion correlated with 6852; ion correlated with 1217; ion correlated with 7107; ion correlated with 727; ion correlated with 655; similar chromatogram in higher mz_6852; similar chromatogram in higher mz_6841; similar chromatogram in higher mz_6819	0.018	FALSE	null	null	null	null	null	null	999	FALSE	FALSE	FALSE		FALSE	FALSE	null	null	null	null	null	null	null	566.46	QC_3.2	236.01315:798255 237.0165:0 238.01986:0		0	0	0	0	0	0	0	0	0	0	0	0	0	0	0	0	0	0
742	7.984	236.05951	Unknown	[M+H]+		0.004	FALSE	null	null	null	null	null	null	999	FALSE	FALSE	FALSE		FALSE	FALSE	null	null	null	null	null	null	null	59.36	5479	236.05951:8288522 237.06286:744690 238.06622:1332610		0	2384	1950	10717	5568	5856	34024	2863	8132	46346	1849	31107	2463	4122	0	7296	2638	4402
743	14.514	236.05956	Unknown	[M+H]+		0.014	FALSE	null	null	null	null	null	null	999	FALSE	FALSE	FALSE		FALSE	FALSE	null	null	null	null	null	null	null	17.09	5479	236.05956:6092872 237.06291:516258 238.06627:1145416		0	0	0	0	0	0	2922	5576	0	95344	0	0	0	0	13609	3700	13107	0
744	1.353	236.07333	Unknown	[M+NH4]+	adduct linked to 313_[M+H]+	0.572	FALSE	null	null	null	null	null	null	999	FALSE	FALSE	FALSE		FALSE	FALSE	null	null	null	null	null	null	null	362.12	6407	236.07333:107465928 237.07668:15950784 238.08004:5830548		278153	981270	1269947	0	124719	977120	328311	4329152	21582266	5816843	2872811	1075138	1460082	222340	157532	10214761	49008944	120102
745	10.808	236.09612	Unknown	[M+H]+	ion correlated with 176; similar chromatogram in higher mz_5212	0.05	FALSE	null	null	null	null	null	null	999	FALSE	FALSE	FALSE		FALSE	FALSE	null	null	null	null	null	null	null	6.87	QC_12.2	236.09612:709732 237.09947:0 238.10283:0		3650	0	0	0	432	0	0	0	0	0	0	0	0	0	5334	0	0	804
746	1.096	236.11288	Unknown	[M+H]+		0.072	FALSE	null	null	null	null	null	null	999	FALSE	FALSE	FALSE		FALSE	FALSE	null	null	null	null	null	null	null	107.17	4583	236.11288:15813166 237.11623:0 238.11959:0		19024	4350146	143342	201910	26837	159866	90857	41743	75079	69082	76499	90219	51508	62182	37239	109264	57443	31397
747	5.294	236.11375	Unknown	[M+H]+		0.112	FALSE	null	null	null	null	null	null	999	FALSE	FALSE	FALSE		FALSE	FALSE	null	null	null	null	null	null	null	9.87	5479	236.11375:11144393 237.1171:984052 238.12046:1059928		37589	125781	267851	436301	32837	88352	290881	434766	172617	0	170098	326803	172213	226230	39896	112503	175930	21538
748	1.447	236.12741	Unknown	[M+H]+		0.011	FALSE	null	null	null	null	null	null	999	FALSE	FALSE	FALSE		FALSE	FALSE	null	null	null	null	null	null	null	24.08	5767	236.12741:7563494 237.13076:1636951 238.13412:418617		46573	76295	49290	0	91619	0	52632	0	59582	0	132158	66224	0	60964	66619	0	82217	67486
749	20.674	236.13724	Unknown	[M+H]+	ion correlated with 4858; ion correlated with 736	0.036	FALSE	null	null	null	null	null	null	999	FALSE	FALSE	FALSE		FALSE	FALSE	null	null	null	null	null	null	null	5.94	QC_13.2	236.13724:849447 237.14059:0 238.14395:453362		3624	0	0	0	8827	0	0	0	26758	0	0	27584	0	0	6056	0	0	7012
750	1.59	236.13852	Unknown	[M+H]+		0.086	FALSE	null	null	null	null	null	null	999	FALSE	FALSE	FALSE		FALSE	FALSE	null	null	null	null	null	null	null	31.9	2169	236.13852:4520357 237.14187:0 238.14523:0		93950	0	0	0	78244	0	0	0	0	0	0	490344	220526	0	3491410	0	0	1487520
751	12.804	236.14816	Unknown	[M+H]+		0.036	FALSE	null	null	null	null	null	null	999	FALSE	FALSE	FALSE		FALSE	FALSE	null	null	null	null	null	null	null	6.23	QC_9.2	236.14816:794732 237.15151:0 238.15487:0		10484	0	0	0	13954	0	0	0	0	0	0	545584	496786	0	13576	0	0	0
752	20.797	236.18307	Unknown	[M+H]+		0.014	FALSE	null	null	null	null	null	null	999	FALSE	FALSE	FALSE		FALSE	FALSE	null	null	null	null	null	null	null	4.32	1787	236.18307:59420872 237.18642:4894204 238.18978:0		1646596	48624600	17268760	60989516	8384406	51821848	42537276	60623732	39886760	156548448	37052072	32504336	40655732	68485008	4926088	60002044	48890164	5754125
753	8.872	236.18317	Unknown	[M+H]+		0.004	FALSE	null	null	null	null	null	null	999	FALSE	FALSE	FALSE		FALSE	FALSE	null	null	null	null	null	null	null	9.38	4649	236.18317:12588477 237.18652:1039299 238.18988:0		2088830	95164640	38415336	156811120	11529174	128744064	77774536	129025880	73611000	407284288	60010536	49933204	86110784	120986088	9719456	140564032	92165312	8303404
754	13.671	236.18353	Unknown	[M+H]+		0.029	FALSE	null	null	null	null	null	null	999	FALSE	FALSE	FALSE		FALSE	FALSE	null	null	null	null	null	null	null	4.59	6039	236.18353:155896256 237.18688:10567718 238.19024:0		1750165	78179248	34616080	118715400	10912204	98322712	67145336	96452704	62377536	259526368	53756372	45500448	70648040	102012184	7427268	104159296	76457776	7714361
755	19.042	236.18355	Unknown	[M+H]+		0.112	FALSE	null	null	null	null	null	null	999	FALSE	FALSE	FALSE		FALSE	FALSE	null	null	null	null	null	null	null	5.08	8217	236.18355:194113552 237.1869:14375812 238.19026:538512		1614664	60010592	24784518	83876736	9028332	71049080	52041868	74371504	49946964	177931328	42737936	35772600	48725932	82242696	5948256	76849704	60651912	6391754
756	4.31	236.18356	Unknown	[M+H]+		0.018	FALSE	null	null	null	null	null	null	999	FALSE	FALSE	FALSE		FALSE	FALSE	null	null	null	null	null	null	null	6.42	8217	236.18356:1025135040 237.18691:77208848 238.19027:4494505		2469655	142151856	55265112	287061696	11178100	211659600	113211000	242774144	102822944	839918144	77626920	66229324	113371304	167554592	17124900	252472864	126863016	10982416
757	31.526	236.18365	w/o MS2:MG 8:0	[M+H]+		0.133	FALSE	2.29	236.18559	C11H22O4	MG	GHBFNMLVSPCDGN-UHFFFAOYSA-N	O=C(OCC(O)CO)CCCCCCC	530	FALSE	TRUE	FALSE		FALSE	FALSE	null	null	81.2	null	null	null	null	3.37	6151	236.18365:114205120 237.187:8696310 238.19036:0		1150187	59817504	24116950	80772288	8138200	73100416	56140492	68856064	51405192	149227504	52134300	37755224	61160056	87033480	3808324	77755768	63403512	4977390
758	1.757	236.22633	Unknown	[M+H]+		0.054	FALSE	null	null	null	null	null	null	999	FALSE	FALSE	FALSE		FALSE	FALSE	null	null	null	null	null	null	null	200.03	871	236.22633:4296576 237.22968:0 238.23304:0		48657	0	0	0	141825	0	0	0	0	0	0	0	0	0	2463148	0	0	676264
759	1.515	236.27599	Unknown	[M+H]+		0.072	FALSE	null	null	null	null	null	null	999	FALSE	FALSE	FALSE		FALSE	FALSE	null	null	null	null	null	null	null	2994.25	5993	236.27599:10930522 237.27934:0 238.2827:0		674590	0	0	0	3407533	0	0	0	0	0	0	0	0	0	6374272	0	0	6091284
760	9.228	236.286	Unknown	[M+H]+	ion correlated with 653; ion correlated with 728; ion correlated with 641; ion correlated with 740	0.036	FALSE	null	null	null	null	null	null	999	FALSE	FALSE	FALSE		FALSE	FALSE	null	null	null	null	null	null	null	9.74	QC_3.2	236.286:540196 237.28935:0 238.29271:0		0	0	0	0	6283	0	0	0	0	0	0	0	0	0	976	0	0	4643
761	10.915	236.32462	Unknown	[M+H]+	ion correlated with 726; ion correlated with 734; ion correlated with 5506; ion correlated with 638; ion correlated with 2248; ion correlated with 2232	0.036	FALSE	null	null	null	null	null	null	999	FALSE	FALSE	FALSE		FALSE	FALSE	null	null	null	null	null	null	null	10.03	QC_4.2	236.32462:693217 237.32797:0 238.33133:0		0	0	0	0	13153	0	0	0	0	0	0	0	0	0	0	0	0	0
762	19.73	236.34235	Unknown	[M+H]+	ion correlated with 626; ion correlated with 857	0.094	FALSE	null	null	null	null	null	null	999	FALSE	FALSE	FALSE		FALSE	FALSE	null	null	null	null	null	null	null	170.34	QC_12.2	236.34235:837172 237.3457:0 238.34906:0		0	58706	25642	0	0	0	0	0	0	0	0	103625	0	0	0	0	0	0
763	17.472	236.35237	Unknown	[M+H]+		0.27	FALSE	null	null	null	null	null	null	999	FALSE	FALSE	FALSE		FALSE	FALSE	null	null	null	null	null	null	null	953.33	8793	236.35237:573033 237.35572:0 238.35908:0		0	564320	333225	242208	0	82601	390645	545519	409390	0	605145	191066	191730	533345	0	528419	570178	0
764	17.605	236.35249	Unknown	[M+H]+		0.55	FALSE	null	null	null	null	null	null	999	FALSE	FALSE	FALSE		FALSE	FALSE	null	null	null	null	null	null	null	1664.67	6151	236.35249:645494 237.35584:0 238.3592:0		0	536842	332438	242208	0	148993	410804	489545	376991	0	580031	172845	191359	479343	0	528419	499991	0
765	20.556	236.3756	Unknown	[M+H]+		0.04	FALSE	null	null	null	null	null	null	999	FALSE	FALSE	FALSE		FALSE	FALSE	null	null	null	null	null	null	null	988.7	QC_11.2	236.3756:715836 237.37895:0 238.38231:0		0	0	0	197506	0	0	0	0	0	0	0	0	0	0	0	0	0	0
766	14.983	236.43694	Unknown	[M+H]+	ion correlated with 621	0.281	FALSE	null	null	null	null	null	null	999	FALSE	FALSE	FALSE		FALSE	FALSE	null	null	null	null	null	null	null	3023.35	3707	236.43694:618211 237.44029:0 238.44365:0		0	0	480459	0	0	0	231096	0	62538	0	201849	302989	573478	0	0	0	0	0
767	10.069	236.56215	Unknown	[M+H]+		0.007	FALSE	null	null	null	null	null	null	999	FALSE	FALSE	FALSE		FALSE	FALSE	null	null	null	null	null	null	null	4.2	QC_2.2	236.56215:446128 237.5655:0 238.56886:0		0	0	0	0	0	0	0	0	0	0	0	0	0	0	0	0	0	0
768	20.673	236.62	Unknown	[M+H]+		0.022	FALSE	null	null	null	null	null	null	999	FALSE	FALSE	FALSE		FALSE	FALSE	null	null	null	null	null	null	null	7519.15	QC_12.2	236.62:435551 237.62335:0 238.62671:0		0	0	0	0	0	0	0	0	0	0	0	0	0	0	0	0	0	0
769	30.639	236.93333	Unknown	[M+H]+		0.662	FALSE	null	null	null	null	null	null	999	FALSE	FALSE	FALSE		FALSE	FALSE	null	null	null	null	null	null	null	819.03	1087	236.93333:291121 237.93668:0 238.94004:0		45776	121933	163842	192531	24129	215651	188993	211811	220420	280493	177105	165376	177247	291121	27175	172674	170216	27969
770	1.627	237.02344	Unknown	[M+H]+		0.083	FALSE	null	null	null	null	null	null	999	FALSE	FALSE	FALSE		FALSE	FALSE	null	null	null	null	null	null	null	1009.04	QC_3.1	237.02344:8992746 238.02679:0 239.03015:0		94759	0	0	0	684693	689685	0	0	0	0	0	0	764140	0	843541	0	0	1723536
771	16.415	237.03107	Unknown	[M+H]+	ion correlated with 614	0.047	FALSE	null	null	null	null	null	null	999	FALSE	FALSE	FALSE		FALSE	FALSE	null	null	null	null	null	null	null	6065.41	QC_8.2	237.03107:438581 238.03442:0 239.03778:0		0	0	0	0	0	0	0	0	39259	0	0	0	0	0	1205	0	0	396
772	1.491	237.07635	Unknown	[M+H]+		0.05	FALSE	null	null	null	null	null	null	999	FALSE	FALSE	FALSE		FALSE	FALSE	null	null	null	null	null	null	null	9491.13	3143	237.07635:5353996 238.0797:0 239.08306:0		5061	0	0	9436	8163	0	0	331750	2737137	0	163482	0	0	0	10118	442154	6601134	10939
773	13.498	237.0779	Unknown	[M+H]+	similar chromatogram in higher mz_6690	0.068	FALSE	null	null	null	null	null	null	999	FALSE	FALSE	FALSE		FALSE	FALSE	null	null	null	null	null	null	null	12.25	QC_13.2	237.0779:1396305 238.08125:0 239.08461:0		19355	0	0	0	14004	0	0	0	0	0	0	0	0	0	28569	0	0	25019
774	10.096	237.078	Unknown	[M+H]+	similar chromatogram in higher mz_3689; similar chromatogram in higher mz_3861; similar chromatogram in higher mz_4493	0.41	FALSE	null	null	null	null	null	null	999	FALSE	FALSE	FALSE		FALSE	FALSE	null	null	null	null	null	null	null	15.94	QC_13.2	237.078:2505908 238.08135:0 239.08471:267958		14191	751176	147927	889539	23179	398900	1062700	0	0	0	42671	999939	0	169401	25570	0	0	14622
775	8.155	237.07848	Unknown	[M+H]+	ion correlated with 3223; similar chromatogram in higher mz_2766; similar chromatogram in higher mz_5786	0.432	FALSE	null	null	null	null	null	null	999	FALSE	FALSE	FALSE		FALSE	FALSE	null	null	null	null	null	null	null	20.96	7431	237.07848:2724892 238.08183:288060 239.08519:458030		34695	1391570	281149	1224262	6668	653512	983845	0	0	0	129418	1208011	48866	467188	20916	0	0	17371
776	19.075	237.07857	Unknown	[M+H]+		0.047	FALSE	null	null	null	null	null	null	999	FALSE	FALSE	FALSE		FALSE	FALSE	null	null	null	null	null	null	null	14.39	QC_11.2	237.07857:1279792 238.08192:0 239.08528:0		3168	0	0	0	38933	0	41392	31922	0	0	0	34195	0	0	24979	0	0	13104
777	20.31	237.07857	Unknown	[M+H]+	similar chromatogram in higher mz_3890; similar chromatogram in higher mz_5998	0.047	FALSE	null	null	null	null	null	null	999	FALSE	FALSE	FALSE		FALSE	FALSE	null	null	null	null	null	null	null	7.59	QC_11.2	237.07857:730314 238.08192:0 239.08528:0		52050	0	0	215644	11634	0	0	0	0	0	0	0	0	0	33827	0	0	40904
778	16.633	237.07857	Unknown	[M+H]+	similar chromatogram in higher mz_4149	0.119	FALSE	null	null	null	null	null	null	999	FALSE	FALSE	FALSE		FALSE	FALSE	null	null	null	null	null	null	null	8.68	QC_11.2	237.07857:1146606 238.08192:0 239.08528:190981		31306	159255	8130	202896	17969	17618	0	0	0	0	0	59701	11206	0	20454	0	0	33327
779	11.872	237.07878	Unknown	[M+H]+	similar chromatogram in higher mz_3898; similar chromatogram in higher mz_5094	0.176	FALSE	null	null	null	null	null	null	999	FALSE	FALSE	FALSE		FALSE	FALSE	null	null	null	null	null	null	null	9.5	QC_13.2	237.07878:2052914 238.08213:302515 239.08549:0		17024	45284	0	122351	12070	0	308061	0	0	0	0	218585	0	0	40052	0	0	10770
780	2.471	237.09042	Unknown	[M+H]+		0.058	FALSE	null	null	null	null	null	null	999	FALSE	FALSE	FALSE		FALSE	FALSE	null	null	null	null	null	null	null	164.35	4651	237.09042:1149134 238.09377:301132 239.09713:2503580		0	74118	0	0	0	0	69180	110668	48449	0	74184	794385	54449	69206	0	0	68275	0
781	2.088	237.1115	Unknown	[M+H]+		0.108	FALSE	null	null	null	null	null	null	999	FALSE	FALSE	FALSE		FALSE	FALSE	null	null	null	null	null	null	null	22.49	7431	237.1115:10153564 238.11485:1448159 239.11821:0		613468	166606	39343	0	355002	0	89636	0	0	0	37972	30273	0	0	495436	0	0	455484
782	1.49	237.11723	Unknown	[M+H]+		0.065	FALSE	null	null	null	null	null	null	999	FALSE	FALSE	FALSE		FALSE	FALSE	null	null	null	null	null	null	null	116.44	3753	237.11723:8737420 238.12058:0 239.12394:0		457551	43553	16437	0	1621997	0	28723	0	0	0	16323	8841	0	0	3286	0	0	2174
783	23.047	237.12473	Unknown	[M+H]+		0.004	FALSE	null	null	null	null	null	null	999	FALSE	FALSE	FALSE		FALSE	FALSE	null	null	null	null	null	null	null	2.8	QC_2.2	237.12473:228256 238.12808:0 239.13144:0		0	0	0	0	10768	0	0	0	0	0	0	0	0	0	11577	0	0	0
784	31.777	237.13663	Unknown	[M+H]+		0.054	FALSE	null	null	null	null	null	null	999	FALSE	FALSE	FALSE		FALSE	FALSE	null	null	null	null	null	null	null	3.83	2071	237.13663:325348 238.13998:0 239.14334:1871363		2313	272534	263144	237563	6774	293664	285820	254881	226127	71137	265987	295730	292976	293260	7104	242576	292825	8617
785	6.828	237.1478	Unknown	[M+H]+	ion correlated with 2235; similar chromatogram in higher mz_2235	0.162	FALSE	null	null	null	null	null	null	999	FALSE	FALSE	FALSE		FALSE	FALSE	null	null	null	null	null	null	null	7.43	4583	237.1478:4290536 238.15115:741475 239.15451:1862594		22804	2641971	176379	0	16659	55838	212636	0	167356	0	26982	64124	45328	218620	28053	0	217351	29957
786	1.423	237.18616	Unknown	[M+H]+		0.065	FALSE	null	null	null	null	null	null	999	FALSE	FALSE	FALSE		FALSE	FALSE	null	null	null	null	null	null	null	2087.95	3001	237.18616:360456576 238.18951:16782924 239.19287:0		79212200	511828384	433501696	720923328	100068800	51622968	349039136	613851904	303216608	796055808	9760499	248375120	431433152	362138048	310160000	34315296	13253401	198779392
787	6.669	237.18654	Unknown	[M+H]+		0.018	FALSE	null	null	null	null	null	null	999	FALSE	FALSE	FALSE		FALSE	FALSE	null	null	null	null	null	null	null	2.7	1787	237.18654:8837723 238.18989:255634 239.19325:0		143672	7801890	2917928	13203242	774016	11015464	6360911	10902603	5848101	38006308	4716824	4244182	6824566	9204060	813298	11776931	7406394	642615
788	19.122	237.18689	Unknown	[M+H]+		0.04	FALSE	null	null	null	null	null	null	999	FALSE	FALSE	FALSE		FALSE	FALSE	null	null	null	null	null	null	null	4.48	81	237.18689:7114118 238.19024:0 239.1936:0		100064	4206863	1850402	4494797	672760	3357602	3560470	5038622	3426131	11590112	2782145	2722138	3246251	5474222	443832	4918277	4306994	407930
789	31.77	237.18712	Unknown	[M+H]+		0.058	FALSE	null	null	null	null	null	null	999	FALSE	FALSE	FALSE		FALSE	FALSE	null	null	null	null	null	null	null	1.56	6151	237.18712:8029863 238.19047:277250 239.19383:0		101055	4397949	1773379	6207348	559436	5533932	4157450	5296240	3731202	11330486	3638624	2701952	4349214	6442598	301354	5561299	4573886	378791
790	13.438	237.18752	Unknown	[M+H]+		0.032	FALSE	null	null	null	null	null	null	999	FALSE	FALSE	FALSE		FALSE	FALSE	null	null	null	null	null	null	null	6.84	3287	237.18752:5372318 238.19087:0 239.19423:0		83556	5973368	2495460	8574607	659868	7251362	4376795	6271604	4885680	18953982	3773288	2981539	5246894	6938486	593797	6743548	5604232	626483
791	16.849	237.2213	Unknown	[M+H]+	similar chromatogram in higher mz_6905	0.072	FALSE	null	null	null	null	null	null	999	FALSE	FALSE	FALSE		FALSE	FALSE	null	null	null	null	null	null	null	8.23	4791	237.2213:466532 238.22465:0 239.22801:0		83180	39078	34468	84294	63277	50411	132896	0	0	0	28180	34492	95683	0	77972	0	48501	72575
792	19.269	237.28056	Unknown	[M+H]+		0.288	FALSE	null	null	null	null	null	null	999	FALSE	FALSE	FALSE		FALSE	FALSE	null	null	null	null	null	null	null	380.06	5863	237.28056:486408 238.28391:0 239.28727:0		0	0	102900	128638	4664	53836	335919	0	118392	0	93460	49319	0	63804	0	0	0	0
793	23.044	237.28648	Unknown	[M+H]+	ion correlated with 795; ion correlated with 794	0.076	FALSE	null	null	null	null	null	null	999	FALSE	FALSE	FALSE		FALSE	FALSE	null	null	null	null	null	null	null	2641.88	QC_3.2	237.28648:644362 238.28983:0 239.29319:0		0	0	0	0	0	0	0	351762	0	0	0	0	0	0	0	0	0	0
794	23.047	237.38345	Unknown	[M+H]+	ion correlated with 793; ion correlated with 795	0.068	FALSE	null	null	null	null	null	null	999	FALSE	FALSE	FALSE		FALSE	FALSE	null	null	null	null	null	null	null	9309.61	QC_4.2	237.38345:658235 238.3868:0 239.39016:0		0	0	0	0	0	0	0	237839	0	0	0	0	0	0	0	0	0	0
795	23.046	237.47981	Unknown	[M+H]+	ion correlated with 793; ion correlated with 794	0.068	FALSE	null	null	null	null	null	null	999	FALSE	FALSE	FALSE		FALSE	FALSE	null	null	null	null	null	null	null	8765.73	QC_6.2	237.47981:639977 238.48316:0 239.48652:0		0	0	0	0	0	0	0	170018	0	0	0	0	0	0	0	0	0	0
796	23.055	237.57536	Unknown	[M+H]+	ion correlated with 795; ion correlated with 794	0.054	FALSE	null	null	null	null	null	null	999	FALSE	FALSE	FALSE		FALSE	FALSE	null	null	null	null	null	null	null	6826.91	QC_3.2	237.57536:478420 238.57871:0 239.58207:0		0	0	0	0	0	0	0	0	0	0	0	0	0	0	0	0	0	0
797	22.149	237.67114	Unknown	[M+H]+		0.011	FALSE	null	null	null	null	null	null	999	FALSE	FALSE	FALSE		FALSE	FALSE	null	null	null	null	null	null	null	3991.71	QC_2.2	237.67114:215385 238.67449:0 239.67785:0		0	0	0	0	0	0	0	0	0	0	0	0	0	0	0	0	0	0
798	20.264	237.84575	Unknown	[M+H]+	ion correlated with 598; similar chromatogram in higher mz_5680	0.072	FALSE	null	null	null	null	null	null	999	FALSE	FALSE	FALSE		FALSE	FALSE	null	null	null	null	null	null	null	6877.73	10087	237.84575:675393 238.8491:0 239.85246:0		0	292693	0	675393	0	466053	0	0	0	622984	0	0	472322	0	0	0	0	0
799	20.801	237.85274	Unknown	[M+H]+		0.004	FALSE	null	null	null	null	null	null	999	FALSE	FALSE	FALSE		FALSE	FALSE	null	null	null	null	null	null	null	2740.16	QC_2.2	237.85274:137008 238.85609:0 239.85945:0		0	81570	0	323543	0	154046	0	0	0	124037	0	0	168063	0	0	0	0	0
800	19.97	237.98618	Unknown	[M+H]+	ion correlated with 596; similar chromatogram in higher mz_8592	0.108	FALSE	null	null	null	null	null	null	999	FALSE	FALSE	FALSE		FALSE	FALSE	null	null	null	null	null	null	null	8374.23	8759	237.98618:951119 238.98953:0 239.99289:0		0	280082	0	897146	0	838884	119481	0	40737	510208	0	0	652597	0	0	0	0	0
801	1.36	238.06937	Unknown	[M+H]+	ion correlated with 840	0.155	FALSE	null	null	null	null	null	null	999	FALSE	FALSE	FALSE		FALSE	FALSE	null	null	null	null	null	null	null	22785.88	6407	238.06937:4602800 239.07272:0 240.07608:0		3037	0	0	0	0	0	0	0	699422	0	0	13302	0	0	8151	0	2319682	3450
802	3.776	238.1432	Unknown	[M+H]+	similar chromatogram in higher mz_1689; similar chromatogram in higher mz_1284; similar chromatogram in higher mz_2581; similar chromatogram in higher mz_1436	0.842	FALSE	null	null	null	null	null	null	999	FALSE	FALSE	FALSE		FALSE	FALSE	null	null	null	null	null	null	null	16.08	4583	238.1432:6151280 239.14655:2952644 240.14991:475397		1732076	1618316	1041215	412744	260282	743404	1176420	1276276	1447052	754555	466804	504882	48524	559318	288302	1332077	987228	1114188
803	11.746	238.21584	Unknown	[M+H]+	similar chromatogram in higher mz_2810	0.119	FALSE	null	null	null	null	null	null	999	FALSE	FALSE	FALSE		FALSE	FALSE	null	null	null	null	null	null	null	198.84	2759	238.21584:792921 239.21919:0 240.22255:346532		0	0	0	0	0	0	162902	52472	37783	0	27094	112986	30594	527169	0	144039	0	0
804	9.958	238.21655	Unknown	[M+H]+	ion correlated with 1178; similar chromatogram in higher mz_1178; similar chromatogram in higher mz_2113	0.558	FALSE	null	null	null	null	null	null	999	FALSE	FALSE	FALSE		FALSE	FALSE	null	null	null	null	null	null	null	293	3543	238.21655:2248504 239.2199:318629 240.22326:91891		6233	41144	406472	0	8808	0	253937	597696	103621	0	204664	732837	103305	638884	0	180742	0	4709
805	24.539	238.34856	Unknown	[M+H]+		0.083	FALSE	null	null	null	null	null	null	999	FALSE	FALSE	FALSE		FALSE	FALSE	null	null	null	null	null	null	null	8240.43	10583	238.34856:1698043 239.35191:0 240.35527:0		0	228798	0	781214	0	603480	0	0	0	1698043	0	0	694089	0	0	0	24952	0
806	24.452	238.49084	Unknown	[M+H]+	ion correlated with 584	0.09	FALSE	null	null	null	null	null	null	999	FALSE	FALSE	FALSE		FALSE	FALSE	null	null	null	null	null	null	null	8138.89	10583	238.49084:1389428 239.49419:0 240.49755:0		0	364878	0	951952	0	602128	0	0	0	1389428	0	0	736464	0	0	0	0	0
807	21.326	238.53807	Unknown	[M+H]+	ion correlated with 583	0.673	FALSE	null	null	null	null	null	null	999	FALSE	FALSE	FALSE		FALSE	FALSE	null	null	null	null	null	null	null	16804.3	1307	238.53807:1327603 239.54142:0 240.54478:0		0	920084	518250	185931	0	0	684923	1029401	809077	70110	681857	718067	0	868689	0	736160	745871	0
808	24.536	238.61926	Unknown	[M+H]+		0.05	FALSE	null	null	null	null	null	null	999	FALSE	FALSE	FALSE		FALSE	FALSE	null	null	null	null	null	null	null	6546.45	10583	238.61926:762168 239.62261:0 240.62597:0		0	142719	0	326745	0	23953	0	0	0	762168	19134	0	45910	0	0	0	0	0
809	20.949	238.66801	Unknown	[M+H]+		0.05	FALSE	null	null	null	null	null	null	999	FALSE	FALSE	FALSE		FALSE	FALSE	null	null	null	null	null	null	null	6408.31	QC_10.2	238.66801:380168 239.67136:0 240.67472:0		0	0	0	255842	0	342514	0	0	0	0	0	0	0	0	0	0	0	0
810	24.912	238.74168	Unknown	[M+H]+		0.068	FALSE	null	null	null	null	null	null	999	FALSE	FALSE	FALSE		FALSE	FALSE	null	null	null	null	null	null	null	6797.86	10583	238.74168:1008597 239.74503:0 240.74839:0		0	129052	0	684046	0	602088	0	0	0	1008597	0	0	585004	0	0	0	0	0
811	21.337	238.74399	Unknown	[M+H]+		0.525	FALSE	null	null	null	null	null	null	999	FALSE	FALSE	FALSE		FALSE	FALSE	null	null	null	null	null	null	null	20783.89	5767	238.74399:1562644 239.74734:0 240.7507:0		0	1230494	458732	867431	0	424292	1018097	1460147	1078351	1003487	1097368	594661	651114	1423862	0	1180096	1370412	0
812	24.522	238.76616	Unknown	[M+H]+	ion correlated with 577	0.122	FALSE	null	null	null	null	null	null	999	FALSE	FALSE	FALSE		FALSE	FALSE	null	null	null	null	null	null	null	10331.75	10583	238.76616:1064306 239.76951:0 240.77287:0		0	423817	0	906730	0	446108	0	0	0	1064306	0	0	20609	0	0	0	0	0
813	24.255	238.77837	Unknown	[M+H]+		0.115	FALSE	null	null	null	null	null	null	999	FALSE	FALSE	FALSE		FALSE	FALSE	null	null	null	null	null	null	null	7718.8	3271	238.77837:879081 239.78172:0 240.78508:0		0	42951	73097	746816	0	753387	0	0	0	283194	0	0	492261	0	0	0	0	0
814	21.755	238.8262	Unknown	[M+H]+		0.05	FALSE	null	null	null	null	null	null	999	FALSE	FALSE	FALSE		FALSE	FALSE	null	null	null	null	null	null	null	6180.02	QC_11.2	238.8262:417207 239.82955:0 240.83291:0		0	0	0	0	0	0	0	0	0	0	0	0	0	0	0	0	0	0
815	20.357	238.89571	Unknown	[M+H]+		0.068	FALSE	null	null	null	null	null	null	999	FALSE	FALSE	FALSE		FALSE	FALSE	null	null	null	null	null	null	null	3909.55	10583	238.89571:519144 239.89906:0 240.90242:0		0	97665	0	430325	0	300834	0	0	0	519144	0	0	41688	0	0	0	0	0
816	24.487	238.90271	Unknown	[M+H]+		0.054	FALSE	null	null	null	null	null	null	999	FALSE	FALSE	FALSE		FALSE	FALSE	null	null	null	null	null	null	null	6866.74	10583	238.90271:921991 239.90606:0 240.90942:0		0	254989	0	378750	0	0	0	19383	0	921991	26553	0	0	0	0	0	0	0
817	24.451	238.91899	Unknown	[M+H]+		0.137	FALSE	null	null	null	null	null	null	999	FALSE	FALSE	FALSE		FALSE	FALSE	null	null	null	null	null	null	null	6634.4	4263	238.91899:842023 239.92234:0 240.9257:0		0	368758	0	432052	0	74892	0	0	0	626113	0	0	265806	0	0	0	0	0
818	24.431	238.93214	Unknown	[M+H]+		0.09	FALSE	null	null	null	null	null	null	999	FALSE	FALSE	FALSE		FALSE	FALSE	null	null	null	null	null	null	null	5447.08	4263	238.93214:814860 239.93549:0 240.93885:0		0	304661	0	373277	0	193131	0	0	0	327437	0	0	185219	0	0	0	0	0
819	30.445	239.08853	Unknown	[M+H]+		0.637	FALSE	null	null	null	null	null	null	999	FALSE	FALSE	FALSE		FALSE	FALSE	null	null	null	null	null	null	null	7.76	2967	239.08853:1362539 240.09188:156184 241.09524:0		94609	1154948	1244161	1081143	95809	1068122	1113186	1088864	1266774	1068632	1118487	1103924	1079538	1130597	105028	1076230	1181786	95320
820	1.026	239.10562	Unknown	[M+H]+		0.694	FALSE	null	null	null	null	null	null	999	FALSE	FALSE	FALSE		FALSE	FALSE	null	null	null	null	null	null	null	133.02	Blank_13.2	239.10562:291896960 240.10897:26166856 241.11233:14683923		28302	3906064	4694430	3360842	6327970	2970858	7580744	3467492	7237708	1484630	5541264	8904046	7302646	6174830	6097244	7698696	8092834	4753841
821	21.034	239.10562	Unknown	[M+H]+		0.086	FALSE	null	null	null	null	null	null	999	FALSE	FALSE	FALSE		FALSE	FALSE	null	null	null	null	null	null	null	2.1	233	239.10562:763035 240.10897:0 241.11233:0		46658	602518	719664	706218	43165	718000	609129	617282	669734	587772	587994	714974	639952	627208	58659	674835	536327	31800
822	30.524	239.106	Unknown	[M+H]+		0.946	FALSE	null	null	null	null	null	null	999	FALSE	FALSE	FALSE		FALSE	FALSE	null	null	null	null	null	null	null	9.91	2983	239.106:3511876 240.10935:334305 241.11271:134963		15904	3096254	3348408	3134602	341768	3174303	3196533	2955450	3452701	3362890	3324528	3232890	3228953	3442648	307525	3279915	3299001	284450
823	30.338	239.10605	Unknown	[M+H]+		0.036	FALSE	null	null	null	null	null	null	999	FALSE	FALSE	FALSE		FALSE	FALSE	null	null	null	null	null	null	null	11.03	2363	239.10605:3432070 240.1094:202386 241.11276:124064		16788	3178360	3451573	3218017	6534	3260342	3315930	2955450	3554932	3437402	3441268	3232890	3322613	3537793	7020	3357815	3384634	30010
824	1.962	239.12714	Unknown	[M+H]+		0.493	FALSE	null	null	null	null	null	null	999	FALSE	FALSE	FALSE		FALSE	FALSE	null	null	null	null	null	null	null	9.75	Blank_1.2	239.12714:4970824 240.13049:833883 241.13385:160487		314987	166920	1505314	563119	281463	1073198	72311	867104	1513124	0	1147225	1814387	2097212	382681	1182934	384653	325592	920264
825	1.316	239.1485	Unknown	[M+H]+	similar chromatogram in higher mz_1544	0.518	FALSE	null	null	null	null	null	null	999	FALSE	FALSE	FALSE		FALSE	FALSE	null	null	null	null	null	null	null	72.48	9319	239.1485:67628960 240.15185:8020161 241.15521:0		2984006	139359	499480	0	1407692	346442	3082468	9886036	793795	12751263	1185874	1923035	9487472	3507460	134268	0	1836924	10322963
826	13.61	239.14865	Unknown	[M+H]+		0.36	FALSE	null	null	null	null	null	null	999	FALSE	FALSE	FALSE		FALSE	FALSE	null	null	null	null	null	null	null	2.11	10807	239.14865:1687281 240.152:0 241.15536:0		191023	486111	576894	680784	184287	666314	938457	808427	701300	1780780	938444	467839	1687281	1485407	215147	848550	1010308	211418
827	20.07	239.14871	Unknown	[M+H]+		0.371	FALSE	null	null	null	null	null	null	999	FALSE	FALSE	FALSE		FALSE	FALSE	null	null	null	null	null	null	null	1.61	6631	239.14871:1356404 240.15206:0 241.15542:0		212884	584103	622683	728724	202335	732201	830304	895127	874807	1351098	883518	596022	1032861	1053278	177241	887489	1171871	239296
828	2.724	239.16093	Unknown	[M+H]+		0.629	FALSE	null	null	null	null	null	null	999	FALSE	FALSE	FALSE		FALSE	FALSE	null	null	null	null	null	null	null	20.5	3673	239.16093:7509743 240.16428:2263989 241.16764:1241439		1921774	209618	245689	132256	2687694	574318	1021984	2598074	2522854	641815	226803	261926	67299	112844	1583944	4135393	2367213	2166355
829	21.56	239.16158	Unknown	[M+H]+		0.68	FALSE	null	null	null	null	null	null	999	FALSE	FALSE	FALSE		FALSE	FALSE	null	null	null	null	null	null	null	4.67	4903	239.16158:762652 240.16493:0 241.16829:0		148658	568309	712690	114925	83856	0	670041	660371	638090	77910	657725	466169	220566	720824	103543	679047	620520	128640
830	22.654	239.1617	Unknown	[M+H]+		0.665	FALSE	null	null	null	null	null	null	999	FALSE	FALSE	FALSE		FALSE	FALSE	null	null	null	null	null	null	null	4.61	1719	239.1617:879844 240.16505:0 241.16841:0		185910	533441	753413	561400	169168	255027	844082	636569	660080	398872	687985	604560	369830	666088	194138	811622	752418	184173
831	1.15	239.17529	Unknown	[M+H]+	ion correlated with 1934	0.079	FALSE	null	null	null	null	null	null	999	FALSE	FALSE	FALSE		FALSE	FALSE	null	null	null	null	null	null	null	22.12	Blank_1.2	239.17529:4822184 240.17864:916602 241.182:144640		2117	0	8798	0	4942	0	0	0	512377	0	426418	16297	36175	0	9154	0	327602	0
832	0.847	239.17537	Unknown	[M+H]+		0.047	FALSE	null	null	null	null	null	null	999	FALSE	FALSE	FALSE		FALSE	FALSE	null	null	null	null	null	null	null	169.39	Blank_1.2	239.17537:22787002 240.17872:3419519 241.18208:592188		2117	0	8798	0	4942	0	0	0	512377	0	426418	16297	28940	0	9154	0	327602	5689
833	1.895	240.1095	Unknown	[M+H]+		0.036	FALSE	null	null	null	null	null	null	999	FALSE	FALSE	FALSE		FALSE	FALSE	null	null	null	null	null	null	null	28.14	Blank_2.2	240.1095:22499774 241.11285:2673393 242.11621:687115		348236	218522	39209	319289	409628	303080	376542	341330	481520	341019	405955	1495073	1212875	397164	493041	607103	510760	275889
834	1.152	240.15279	Unknown	[M+H]+		0.094	FALSE	null	null	null	null	null	null	999	FALSE	FALSE	FALSE		FALSE	FALSE	null	null	null	null	null	null	null	42.38	Blank_9.2	240.15279:8518194 241.15614:1271591 242.1595:0		4477	527607	58474	83143	7446	0	21640	31459	16710	14588	62688	3708	2155256	57052	12902	22657	89714	14835
835	2.063	240.15945	Unknown	[M+H]+	similar chromatogram in higher mz_1423	0.45	FALSE	null	null	null	null	null	null	999	FALSE	FALSE	FALSE		FALSE	FALSE	null	null	null	null	null	null	null	6.9	3927	240.15945:2874162 241.1628:224751 242.16616:0		268800	816643	838466	317087	128847	687195	1342668	884875	1190329	0	1140590	33436	6162	1153764	86998	966636	1355125	134972
836	20.966	240.19608	Unknown	[M+H]+		0.022	FALSE	null	null	null	null	null	null	999	FALSE	FALSE	FALSE		FALSE	FALSE	null	null	null	null	null	null	null	1.24	QC_1.2	240.19608:252068 241.19943:0 242.20279:315562		11390	200151	126222	58497	19470	0	147753	83228	184054	60417	156337	142500	0	151447	10043	171675	129839	16334
837	13.422	240.2318	Unknown	[M+H]+		0.471	FALSE	null	null	null	null	null	null	999	FALSE	FALSE	FALSE		FALSE	FALSE	null	null	null	null	null	null	null	12.13	81	240.2318:3972436 241.23515:0 242.23851:0		31518	623870	497303	638268	26198	1448496	1640160	919952	848384	880999	567317	1720330	2017672	2737451	11085	1916498	390464	17325
838	11.355	240.23195	Unknown	[M+H]+	similar chromatogram in higher mz_2371	0.345	FALSE	null	null	null	null	null	null	999	FALSE	FALSE	FALSE		FALSE	FALSE	null	null	null	null	null	null	null	6.37	2439	240.23195:1149290 241.2353:0 242.23866:0		180930	39785	180806	65203	26348	258376	474686	293074	150922	102304	116161	449365	115012	1101884	12109	356289	78518	25378
839	18.397	240.62424	Unknown	[M+H]+		0.086	FALSE	null	null	null	null	null	null	999	FALSE	FALSE	FALSE		FALSE	FALSE	null	null	null	null	null	null	null	2710.16	10807	240.62424:770357 241.62759:0 242.63095:0		0	0	0	658734	0	700272	45187	0	0	135334	35941	0	770357	0	0	0	0	0
840	1.353	241.02921	Unknown	[M+H]+	ion correlated with 1313	0.201	FALSE	null	null	null	null	null	null	999	FALSE	FALSE	FALSE		FALSE	FALSE	null	null	null	null	null	null	null	60477.54	6407	241.02921:9241209 242.03256:1150043 243.03592:605909		3292	0	0	328473	20591	430206	796004	0	2076584	0	124754	0	124765	0	11272	0	4589985	31225
841	2.507	241.07356	Unknown	[M+H]+		0.331	FALSE	null	null	null	null	null	null	999	FALSE	FALSE	FALSE		FALSE	FALSE	null	null	null	null	null	null	null	25.94	9319	241.07356:2659948 242.07691:0 243.08027:0		25888	941755	778538	381937	0	971686	302806	0	0	0	1021050	823734	844878	307514	0	0	0	0
842	7.519	241.07359	Unknown	[M+H]+	similar chromatogram in higher mz_1187	0.133	FALSE	null	null	null	null	null	null	999	FALSE	FALSE	FALSE		FALSE	FALSE	null	null	null	null	null	null	null	9.11	QC_6.2	241.07359:459513 242.07694:0 243.0803:0		9723	104555	112055	74643	0	0	296316	0	0	0	148335	223951	211401	51387	7085	0	0	2068
843	7.371	241.07362	Unknown	[M+H]+		0.058	FALSE	null	null	null	null	null	null	999	FALSE	FALSE	FALSE		FALSE	FALSE	null	null	null	null	null	null	null	7.77	137	241.07362:326189 242.07697:0 243.08033:0		9723	104555	112055	74643	0	0	296316	0	0	0	148335	236697	91062	51387	7085	0	0	722
844	10.911	241.07368	Unknown	[M+H]+	ion correlated with 2248; ion correlated with 2232; ion correlated with 2242; ion correlated with 5518	0.036	FALSE	null	null	null	null	null	null	999	FALSE	FALSE	FALSE		FALSE	FALSE	null	null	null	null	null	null	null	17.15	QC_5.2	241.07368:914122 242.07703:0 243.08039:0		692	0	19547	0	0	0	0	0	0	0	0	0	6918	0	2737	0	0	647
845	0.927	241.10155	Unknown	[M+H]+	ion correlated with 1665; ion correlated with 298	0.104	FALSE	null	null	null	null	null	null	999	FALSE	FALSE	FALSE		FALSE	FALSE	null	null	null	null	null	null	null	110.21	Blank_1.2	241.10155:12246049 242.1049:558892 243.10826:0		202511	0	0	0	295043	0	350141	0	39119	0	24516	0	0	0	238111	86622	318520	14186
846	0.908	241.15427	Unknown	[M+H]+	similar chromatogram in higher mz_2995; similar chromatogram in higher mz_3633; similar chromatogram in higher mz_4370; similar chromatogram in higher mz_4733; similar chromatogram in higher mz_5302; similar chromatogram in higher mz_5595; similar chromatogram in higher mz_5833; similar chromatogram in higher mz_6462; similar chromatogram in higher mz_6485; similar chromatogram in higher mz_6873;…	0.022	FALSE	null	null	null	null	null	null	999	FALSE	FALSE	FALSE		FALSE	FALSE	null	null	null	null	null	null	null	45.99	3959	241.15427:5000292 242.15762:0 243.16098:0		5708	0	0	0	18557	1059752	0	0	0	0	297907	0	310337	0	6502	409094	42987	17860
847	17.457	241.15872	Unknown	[M+H]+	ion correlated with 4296; ion correlated with 4101; ion correlated with 4341; ion correlated with 4049; ion correlated with 1649; similar chromatogram in higher mz_4049	0.018	FALSE	null	null	null	null	null	null	999	FALSE	FALSE	FALSE		FALSE	FALSE	null	null	null	null	null	null	null	68.65	5479	241.15872:24740964 242.16207:3884668 243.16543:604344		3777	0	25599	95401	5691	0	0	70560	0	0	0	0	268868	0	18274	0	0	14791
848	20.328	241.15872	Unknown	[M+H]+	ion correlated with 4845; similar chromatogram in higher mz_1650; similar chromatogram in higher mz_4048	0.011	FALSE	null	null	null	null	null	null	999	FALSE	FALSE	FALSE		FALSE	FALSE	null	null	null	null	null	null	null	20.57	5479	241.15872:7876730 242.16207:1858862 243.16543:0		11722	0	0	0	15942	94577	0	0	0	0	0	23298	37146	0	6319	0	0	10323
849	12.669	241.15875	Unknown	[M+H]+		0.007	FALSE	null	null	null	null	null	null	999	FALSE	FALSE	FALSE		FALSE	FALSE	null	null	null	null	null	null	null	33.1	5479	241.15875:9924845 242.1621:2870949 243.16546:0		13550	0	0	0	1508	0	0	0	0	0	22583	0	0	0	23926	0	0	21837
850	4.604	241.17693	w/o MS2:RIKEN P-VS1 ID-634 from Mouse_Feces_WT_ABX_Ctr	[M+H]+		0.734	FALSE	3.79	241.1777		Unknown			530	FALSE	TRUE	FALSE		FALSE	FALSE	null	null	96.7	54	null	null	null	10.87	3673	241.17693:2490876 242.18028:0 243.18364:0		20960	852050	873161	730205	1093650	755639	861840	709442	846516	288923	725734	797117	831562	769847	13722	878102	829644	30146
851	10.557	241.44794	Unknown	[M+H]+		0.36	FALSE	null	null	null	null	null	null	999	FALSE	FALSE	FALSE		FALSE	FALSE	null	null	null	null	null	null	null	7600.75	6151	241.44794:845698 242.45129:0 243.45465:0		0	0	132378	0	0	0	163789	195445	0	0	41931	335141	210495	0	0	38830	0	0
852	11.326	241.44875	Unknown	[M+H]+		0.353	FALSE	null	null	null	null	null	null	999	FALSE	FALSE	FALSE		FALSE	FALSE	null	null	null	null	null	null	null	5878.91	5351	241.44875:541040 242.4521:0 243.45546:0		0	0	259448	0	0	0	163789	164511	0	0	41931	315112	60276	0	0	20802	0	0
853	19.724	241.77386	Unknown	[M+H]+	ion correlated with 857	0.133	FALSE	null	null	null	null	null	null	999	FALSE	FALSE	FALSE		FALSE	FALSE	null	null	null	null	null	null	null	5317.33	QC_13.2	241.77386:1043499 242.77721:0 243.78057:0		7646	209433	0	19181	0	35438	0	0	0	0	0	55077	0	0	0	0	0	0
854	18.446	241.95299	Unknown	[M+H]+	similar chromatogram in higher mz_6008	0.04	FALSE	null	null	null	null	null	null	999	FALSE	FALSE	FALSE		FALSE	FALSE	null	null	null	null	null	null	null	3510.7	8583	241.95299:447720 242.95634:0 243.9597:0		0	0	0	0	0	0	0	0	0	0	0	0	0	0	0	0	0	0
855	24.86	241.96306	Unknown	[M+H]+	similar chromatogram in higher mz_1909	0.029	FALSE	null	null	null	null	null	null	999	FALSE	FALSE	FALSE		FALSE	FALSE	null	null	null	null	null	null	null	7970.69	10583	241.96306:965560 242.96641:0 243.96977:0		0	0	0	643344	0	753016	0	0	0	965560	0	0	531599	0	0	0	0	0
856	24.496	242.01036	Unknown	[M+H]+		0.068	FALSE	null	null	null	null	null	null	999	FALSE	FALSE	FALSE		FALSE	FALSE	null	null	null	null	null	null	null	7250.83	10583	242.01036:842117 243.01371:0 244.01707:0		0	109142	0	691986	0	209540	0	0	0	842117	0	0	23950	0	0	0	0	0
857	19.73	242.07544	Unknown	[M+H]+	ion correlated with 853; ion correlated with 762; similar chromatogram in higher mz_2343	0.094	FALSE	null	null	null	null	null	null	999	FALSE	FALSE	FALSE		FALSE	FALSE	null	null	null	null	null	null	null	3967.81	QC_13.2	242.07544:944337 243.07879:0 244.08215:0		4072	73617	0	0	0	0	0	0	0	0	78830	71634	0	0	0	0	0	0
858	1.337	242.13792	Unknown	[M+H]+		0.561	FALSE	null	null	null	null	null	null	999	FALSE	FALSE	FALSE		FALSE	FALSE	null	null	null	null	null	null	null	49.03	Blank_13.2	242.13792:3020010 243.14127:184489 244.14463:0		25909	1907228	1915746	701995	3434	796440	1835762	0	2025830	0	2514236	17898	0	1726970	8266	449892	1907852	6829
859	24.585	242.14758	Unknown	[M+H]+		0.022	FALSE	null	null	null	null	null	null	999	FALSE	FALSE	FALSE		FALSE	FALSE	null	null	null	null	null	null	null	6.01	6039	242.14758:249994 243.15093:0 244.15429:0		661	104386	34932	342400	2627	0	0	0	0	793801	0	0	74839	0	2940	21123	0	1939
860	21.352	242.17702	Unknown	[M+H]+		0.59	FALSE	null	null	null	null	null	null	999	FALSE	FALSE	FALSE		FALSE	FALSE	null	null	null	null	null	null	null	5.39	4263	242.17702:889845 243.18037:0 244.18373:806896		21432	548229	250670	106040	12969	193448	475414	494423	519218	97888	510539	469754	0	430486	12406	416063	373170	12544
861	1.446	242.21106	Unknown	[M+H]+		0.205	FALSE	null	null	null	null	null	null	999	FALSE	FALSE	FALSE		FALSE	FALSE	null	null	null	null	null	null	null	6.09	6407	242.21106:1866350 243.21441:531764 244.21777:0		5220	241945	66848	0	3474	0	468206	0	360596	0	55969	345514	128273	744432	3801	0	0	3495
862	11.501	242.21112	Unknown	[M+H]+	similar chromatogram in higher mz_1061; similar chromatogram in higher mz_4026	0.187	FALSE	null	null	null	null	null	null	999	FALSE	FALSE	FALSE		FALSE	FALSE	null	null	null	null	null	null	null	4.36	6407	242.21112:1158765 243.21447:0 244.21783:0		25044	151100	232661	62291	1618	192156	176645	526795	126474	128880	190127	203768	228994	172386	5532	137292	193233	11152
863	7.902	242.24719	Unknown	[M+H]+	ion correlated with 2056; similar chromatogram in higher mz_2227; similar chromatogram in higher mz_2482; similar chromatogram in higher mz_2580; similar chromatogram in higher mz_4640; similar chromatogram in higher mz_1749	0.194	FALSE	null	null	null	null	null	null	999	FALSE	FALSE	FALSE		FALSE	FALSE	null	null	null	null	null	null	null	26.09	1323	242.24719:9077783 243.25054:1609975 244.2539:0		55450	61390	53537	63206	11245	92693	74784	174585	129299	0	28018	7847324	6668257	42306	41470	45432	81402	25527
864	30.75	242.28389	Unknown	[M+H]+		0.669	FALSE	null	null	null	null	null	null	999	FALSE	FALSE	FALSE		FALSE	FALSE	null	null	null	null	null	null	null	5.25	1787	242.28389:705968 243.28724:82554 244.2906:0		15322	607413	584131	622111	11938	535851	631568	621126	629425	471953	555753	587425	523601	649487	23222	665188	634720	15624
865	22.338	242.2843	Unknown	[M+H]+		0.115	FALSE	null	null	null	null	null	null	999	FALSE	FALSE	FALSE		FALSE	FALSE	null	null	null	null	null	null	null	3.97	3927	242.2843:452586 243.28765:0 244.29101:0		12813	273249	294793	350877	20845	324795	286195	374994	299544	291082	262143	281069	130460	222338	17171	114126	343075	8708
866	19.821	242.28433	Unknown	[M+H]+		0.032	FALSE	null	null	null	null	null	null	999	FALSE	FALSE	FALSE		FALSE	FALSE	null	null	null	null	null	null	null	2.98	5623	242.28433:376393 243.28768:0 244.29104:0		7683	148009	220518	75797	11733	97347	304639	173586	131264	76354	247266	233271	162950	171383	6448	170136	221849	0
867	21.517	242.28439	Unknown	[M+H]+		0.018	FALSE	null	null	null	null	null	null	999	FALSE	FALSE	FALSE		FALSE	FALSE	null	null	null	null	null	null	null	3.42	3815	242.28439:366257 243.28774:0 244.2911:0		15733	190829	265064	114556	0	117702	296057	210868	290708	134788	323517	226990	133716	321487	17790	324607	293690	13067
868	20.199	242.30939	Unknown	[M+H]+		0.022	FALSE	null	null	null	null	null	null	999	FALSE	FALSE	FALSE		FALSE	FALSE	null	null	null	null	null	null	null	1824.58	QC_3.2	242.30939:323092 243.31274:0 244.3161:0		0	0	0	66003	0	0	0	0	0	0	0	0	120878	0	0	0	0	0
869	24.379	242.32397	Unknown	[M+H]+	ion correlated with 531	0.119	FALSE	null	null	null	null	null	null	999	FALSE	FALSE	FALSE		FALSE	FALSE	null	null	null	null	null	null	null	3588.49	3271	242.32397:822324 243.32732:0 244.33068:0		0	46493	0	640294	0	733600	0	0	0	606066	0	0	747959	0	0	0	0	0
870	21.327	242.39468	Unknown	[M+H]+	ion correlated with 530	0.662	FALSE	null	null	null	null	null	null	999	FALSE	FALSE	FALSE		FALSE	FALSE	null	null	null	null	null	null	null	11302.91	1307	242.39468:884019 243.39803:0 244.40139:0		0	679317	218117	0	0	0	505640	675734	593946	0	492483	390232	0	607634	0	444530	535967	0
871	20.219	242.46184	Unknown	[M+H]+	ion correlated with 918; ion correlated with 4105; ion correlated with 447	0.04	FALSE	null	null	null	null	null	null	999	FALSE	FALSE	FALSE		FALSE	FALSE	null	null	null	null	null	null	null	6728.43	QC_2.2	242.46184:450930 243.46519:0 244.46855:0		0	0	0	0	0	0	0	0	0	0	0	0	0	0	0	0	0	0
872	24.381	242.46452	Unknown	[M+H]+	similar chromatogram in higher mz_7280; similar chromatogram in higher mz_7512; similar chromatogram in higher mz_7550	0.04	FALSE	null	null	null	null	null	null	999	FALSE	FALSE	FALSE		FALSE	FALSE	null	null	null	null	null	null	null	5378.41	10583	242.46452:642585 243.46787:0 244.47123:0		0	0	0	629104	0	288513	0	0	0	642585	0	0	145034	0	0	0	0	0
873	11.302	242.48756	Unknown	[M+H]+	similar chromatogram in higher mz_1434	0.457	FALSE	null	null	null	null	null	null	999	FALSE	FALSE	FALSE		FALSE	FALSE	null	null	null	null	null	null	null	12652.4	6407	242.48756:2064856 243.49091:0 244.49427:0		0	0	903916	0	0	0	102684	330010	35344	0	64502	1093279	352302	106182	0	0	0	0
874	10.562	242.48857	Unknown	[M+H]+		0.471	FALSE	null	null	null	null	null	null	999	FALSE	FALSE	FALSE		FALSE	FALSE	null	null	null	null	null	null	null	19407.57	5223	242.48857:3082544 243.49192:0 244.49528:0		0	0	1116389	0	0	0	297507	326224	35344	0	255472	1846572	388519	106182	0	0	0	0
875	20.208	242.63651	Unknown	[M+H]+		0.004	FALSE	null	null	null	null	null	null	999	FALSE	FALSE	FALSE		FALSE	FALSE	null	null	null	null	null	null	null	3384.88	QC_2.2	242.63651:169244 243.63986:0 244.64322:0		0	0	0	0	0	118485	0	0	0	0	0	0	0	0	0	0	0	0
876	22.385	242.66756	Unknown	[M+H]+		0.486	FALSE	null	null	null	null	null	null	999	FALSE	FALSE	FALSE		FALSE	FALSE	null	null	null	null	null	null	null	4531.43	4455	242.66756:299092 243.67091:0 244.67427:0		0	176866	179957	102632	0	0	207884	63776	251606	0	270127	213614	44463	106515	0	149218	275323	0
877	12.789	242.74796	Unknown	[M+H]+		0.212	FALSE	null	null	null	null	null	null	999	FALSE	FALSE	FALSE		FALSE	FALSE	null	null	null	null	null	null	null	17046.7	487	242.74796:4216286 243.75131:0 244.75467:0		555011	0	0	0	655317	0	0	0	0	0	0	75266	0	0	255327	0	45184	448276
878	20.362	242.77676	Unknown	[M+H]+		0.032	FALSE	null	null	null	null	null	null	999	FALSE	FALSE	FALSE		FALSE	FALSE	null	null	null	null	null	null	null	3708.75	5479	242.77676:262449 243.78011:0 244.78347:0		0	0	0	0	0	0	0	0	0	0	0	0	0	0	0	0	0	0
879	21.632	242.92029	Unknown	[M+H]+		0.094	FALSE	null	null	null	null	null	null	999	FALSE	FALSE	FALSE		FALSE	FALSE	null	null	null	null	null	null	null	3.88	5479	242.92029:603773 243.92364:0 244.927:0		67995	288112	83884	32906	66756	0	146776	127008	165443	0	145635	149409	0	148727	55950	120406	132020	44099
880	30.743	242.92525	Unknown	[M+H]+	similar chromatogram in higher mz_2477; similar chromatogram in higher mz_3414; similar chromatogram in higher mz_5155; similar chromatogram in higher mz_5331; similar chromatogram in higher mz_6679; similar chromatogram in higher mz_1842	0.986	FALSE	null	null	null	null	null	null	999	FALSE	FALSE	FALSE		FALSE	FALSE	null	null	null	null	null	null	null	71.47	8887	242.92525:3794604 243.9286:148006 244.93196:215316		2992236	3424348	3715633	3358613	3084238	3598019	3267299	3494898	3433819	3562902	3566456	3382770	3270768	3464972	2992153	3400320	3349164	3015824
881	1.742	243.07483	Unknown	[M+H]+		0.507	FALSE	null	null	null	null	null	null	999	FALSE	FALSE	FALSE		FALSE	FALSE	null	null	null	null	null	null	null	8558.66	1135	243.07483:2506544 244.07818:0 245.08154:1070562		926277	936280	831551	1089466	130641	816290	2202660	1372936	2068626	0	60378	24662	0	1551301	206960	1459799	2506544	41156
882	2.068	243.13335	Unknown	[M+H]+		0.471	FALSE	null	null	null	null	null	null	999	FALSE	FALSE	FALSE		FALSE	FALSE	null	null	null	null	null	null	null	21.09	10807	243.13335:14306830 244.1367:0 245.14006:0		10992	477813	695363	0	6082	397157	319027	175318	1342382	2893143	304244	361442	14306830	0	6336	1117725	788403	13402
883	7.231	243.13728	Unknown	[M+H]+	adduct linked to 1079_[M+NH4]+; similar chromatogram in higher mz_1138; similar chromatogram in higher mz_5360; similar chromatogram in higher mz_1274	0.763	FALSE	null	null	null	null	null	null	999	FALSE	FALSE	FALSE		FALSE	FALSE	null	null	null	null	null	null	null	609.37	7607	243.13728:68199168 244.14063:13149746 245.14399:590479		361876	1376350	1875693	19448154	5029	2121034	2139214	1790736	2603460	13343076	1916467	15384959	1528175	32367100	10714	1810143	18888828	646132
884	0.881	243.18269	Unknown	[M+2H]2+		0.14	FALSE	null	null	null	null	null	null	999	FALSE	FALSE	FALSE		FALSE	FALSE	null	null	null	null	null	null	null	64.92	233	243.18269:8135313 244.18604:730012 245.1894:0		683972	243664	61931	0	576506	0	46090	0	104854	0	21968	6044608	0	0	59122	41042	104900	435826
885	1.44	243.20656	Unknown	[M+H]+		0.058	FALSE	null	null	null	null	null	null	999	FALSE	FALSE	FALSE		FALSE	FALSE	null	null	null	null	null	null	null	70.41	Blank_12.2	243.20656:6714380 244.20991:2373243 245.21327:0		14007	0	0	0	9068	0	78674	0	0	0	0	0	0	0	0	0	0	0
886	23.336	243.21075	Unknown	[M+H]+		0.291	FALSE	null	null	null	null	null	null	999	FALSE	FALSE	FALSE		FALSE	FALSE	null	null	null	null	null	null	null	68.65	7031	243.21075:8719021 244.2141:1970728 245.21746:1118890		35750	1040180	99155	2026643	570011	1109778	63720	75797	87240	1759012	109307	125839	1537433	59082	31449	115602	77251	41337
887	24.741	243.21095	Unknown	[M+H]+	similar chromatogram in higher mz_3146	0.173	FALSE	null	null	null	null	null	null	999	FALSE	FALSE	FALSE		FALSE	FALSE	null	null	null	null	null	null	null	29.5	3959	243.21095:10768637 244.2143:2126854 245.21766:1498648		44368	1059022	86565	2264186	37874	1795572	66956	89787	77714	1756800	158765	95551	1987078	99183	44780	39407	98140	39790
888	19.545	243.38086	Unknown	[M+H]+	similar chromatogram in higher mz_5486; similar chromatogram in higher mz_5591; similar chromatogram in higher mz_5654; similar chromatogram in higher mz_6201; similar chromatogram in higher mz_8898	0.295	FALSE	null	null	null	null	null	null	999	FALSE	FALSE	FALSE		FALSE	FALSE	null	null	null	null	null	null	null	11521.51	1263	243.38086:881252 244.38421:0 245.38757:0		0	243884	481626	0	0	0	399893	132748	585708	0	671667	154928	0	225778	0	158300	445347	0
889	13.281	243.57448	Unknown	[M+H]+		0.018	FALSE	null	null	null	null	null	null	999	FALSE	FALSE	FALSE		FALSE	FALSE	null	null	null	null	null	null	null	3237.53	QC_7.2	243.57448:184581 244.57783:0 245.58119:0		0	0	0	0	0	0	0	0	0	0	0	71010	0	0	0	0	0	0
890	30.458	243.86284	Unknown	[M+H]+		0.705	FALSE	null	null	null	null	null	null	999	FALSE	FALSE	FALSE		FALSE	FALSE	null	null	null	null	null	null	null	3371.63	9287	243.86284:1126217 244.86619:0 245.86955:0		0	992846	626118	585799	0	798773	1066680	846592	1035819	243900	1100264	974079	862008	691052	0	830495	980872	0
891	17.832	243.87302	Unknown	[M+H]+		0.043	FALSE	null	null	null	null	null	null	999	FALSE	FALSE	FALSE		FALSE	FALSE	null	null	null	null	null	null	null	997.46	9319	243.87302:494265 244.87637:0 245.87973:0		0	0	0	58678	0	75724	0	0	0	0	0	0	108000	0	1488	0	0	0
892	30.668	243.9416	Unknown	[M+H]+		0.644	FALSE	null	null	null	null	null	null	999	FALSE	FALSE	FALSE		FALSE	FALSE	null	null	null	null	null	null	null	15.09	4535	243.9416:1032744 244.94495:0 245.94831:0		410271	45422	815023	947211	443907	891834	40546	929306	851954	829106	847022	17564	827948	906625	419728	936955	890622	441799
893	1.125	244.09753	Unknown	[M+H]+	ion correlated with 3; ion correlated with 499; ion correlated with 1934	0.104	FALSE	null	null	null	null	null	null	999	FALSE	FALSE	FALSE		FALSE	FALSE	null	null	null	null	null	null	null	539.18	Blank_12.2	244.09753:13965248 245.10088:2082814 246.10424:0		2082240	0	0	0	1392000	75318	0	0	0	0	0	0	0	0	96107	0	0	123241
894	17.213	244.10265	Unknown	[M+H]+		0.047	FALSE	null	null	null	null	null	null	999	FALSE	FALSE	FALSE		FALSE	FALSE	null	null	null	null	null	null	null	479.5	QC_3.2	244.10265:750637 245.106:0 246.10936:0		2482	0	0	0	0	0	0	0	0	0	0	0	0	0	3088	0	0	0
895	2.085	244.16887	Unknown	[M+NH4]+	adduct linked to 496_[M+H]+	0.036	FALSE	null	null	null	null	null	null	999	FALSE	FALSE	FALSE		FALSE	FALSE	null	null	null	null	null	null	null	53.27	9559	244.16887:46794900 245.17222:8419742 246.17558:529756		10289	39176	3950	662373	26846	2383136	0	0	0	939661	0	0	2083282	0	1251389	0	0	0
896	13.624	244.19028	Unknown	[M+H]+		0.619	FALSE	null	null	null	null	null	null	999	FALSE	FALSE	FALSE		FALSE	FALSE	null	null	null	null	null	null	null	6.38	3211	244.19028:1750103 245.19363:0 246.19699:0		38011	1062318	1538053	946018	27140	968683	933017	1079456	955957	1103079	1092209	1388576	1452203	1007709	51193	1095890	980871	56880
897	7.999	244.19037	Unknown	[M+H]+		0.299	FALSE	null	null	null	null	null	null	999	FALSE	FALSE	FALSE		FALSE	FALSE	null	null	null	null	null	null	null	42.77	2313	244.19037:5958010 245.19372:782569 246.19708:0		2185523	520172	468836	414455	4941482	374192	448511	529723	471850	164992	450125	470418	529131	537853	464544	536658	547091	427998
898	1.201	244.19038	Unknown	[M+H]+		0.558	FALSE	null	null	null	null	null	null	999	FALSE	FALSE	FALSE		FALSE	FALSE	null	null	null	null	null	null	null	49.08	453	244.19038:48105144 245.19373:8281436 246.19709:0		42488	3661536	4815037	188076	40322	262883	16845304	2390612	4606536	891174	2593786	7229796	726910	20010868	53196	1518533	461954	31834
899	1.679	244.19043	Unknown	[M+H]+		0.719	FALSE	null	null	null	null	null	null	999	FALSE	FALSE	FALSE		FALSE	FALSE	null	null	null	null	null	null	null	18.54	453	244.19043:27457492 245.19378:4071865 246.19714:0		554284	2910006	3578832	0	494118	0	7446725	2214216	2063821	687409	1051509	2473833	1251448	10152097	344361	1329572	681162	273960
900	11.313	244.19057	Unknown	[M+H]+		0.723	FALSE	null	null	null	null	null	null	999	FALSE	FALSE	FALSE		FALSE	FALSE	null	null	null	null	null	null	null	186.88	6407	244.19057:115365920 245.19392:19112196 246.19728:911460		85412	7594822	30883504	10977733	67494	12145930	18354648	54331572	8397453	23215812	12822802	47431988	24957830	26844656	77477	18727324	2940736	54842
901	10.391	244.19061	Unknown	[M+H]+		0.741	FALSE	null	null	null	null	null	null	999	FALSE	FALSE	FALSE		FALSE	FALSE	null	null	null	null	null	null	null	77.5	5223	244.19061:54419476 245.19396:8504135 246.19732:524174		63046	2613213	12647514	4618089	72592	4530838	9631938	23417650	4116305	7487395	5388042	26826490	7743696	10642120	77757	8285652	669919	57463
902	30.056	244.19066	Unknown	[M+H]+		0.108	FALSE	null	null	null	null	null	null	999	FALSE	FALSE	FALSE		FALSE	FALSE	null	null	null	null	null	null	null	5.13	9079	244.19066:1882705 245.19401:0 246.19737:0		151045	1637163	1755020	1595226	181739	1655952	1620120	1644557	1865444	1664638	1495917	1562819	1630137	1771874	156144	1630614	1575351	158412
903	1.028	244.20094	Unknown	[M+H]+	ion correlated with 298; ion correlated with 1401; ion correlated with 820; ion correlated with 1928; ion correlated with 3	0.068	FALSE	null	null	null	null	null	null	999	FALSE	FALSE	FALSE		FALSE	FALSE	null	null	null	null	null	null	null	20.98	Blank_9.2	244.20094:5073572 245.20429:0 246.20765:0		2768	0	0	0	0	0	0	0	0	0	0	0	0	0	2237	0	0	0
904	3.398	244.22681	Unknown	[M+H]+	ion correlated with 161	0.867	FALSE	null	null	null	null	null	null	999	FALSE	FALSE	FALSE		FALSE	FALSE	null	null	null	null	null	null	null	108.72	6407	244.22681:52400584 245.23016:9191423 246.23352:503299		94238	17063048	33683820	13601731	514536	20806808	19343630	27300894	17653552	10133469	19367514	23225742	19318170	13871074	352863	40002224	31223588	74046
905	5.197	244.22707	w/o MS2:NAE 12:0	[M+H]+		0.079	FALSE	5.2	244.2271	C14H29NO2	NAE	QZXSMBBFBXPQHI-UHFFFAOYSA-N	O=C(NCCO)CCCCCCCCCCC	530	TRUE	TRUE	FALSE		FALSE	FALSE	null	null	100	92	null	null	null	16.81	Blank_1.2	244.22707:7035353 245.23042:981487 246.23378:124766		75208	1620318	341672	304724	57993	114020	246658	487838	203720	848318	298463	361283	365420	167092	89067	561389	469660	58544
906	17.193	244.29262	Unknown	[M+H]+	ion correlated with 3353; ion correlated with 6133; ion correlated with 2504; ion correlated with 475	0.043	FALSE	null	null	null	null	null	null	999	FALSE	FALSE	FALSE		FALSE	FALSE	null	null	null	null	null	null	null	6560.1	QC_11.2	244.29262:915622 245.29597:0 246.29933:0		0	0	0	0	0	0	0	0	0	0	0	0	0	0	0	0	0	0
907	30.736	244.92397	Unknown	[M+H]+	similar chromatogram in higher mz_4658	0.957	FALSE	null	null	null	null	null	null	999	FALSE	FALSE	FALSE		FALSE	FALSE	null	null	null	null	null	null	null	4374.48	2279	244.92397:390057 245.92732:0 246.93068:0		203885	337103	378379	318186	227738	271337	322169	295883	353568	263909	287888	334372	292598	246927	190856	214927	293699	192608
908	22.538	244.94304	Unknown	[M+H]+	ion correlated with 8273	0.043	FALSE	null	null	null	null	null	null	999	FALSE	FALSE	FALSE		FALSE	FALSE	null	null	null	null	null	null	null	5262.67	QC_7.2	244.94304:388487 245.94639:242581 246.94975:0		0	0	0	0	0	0	0	370684	0	0	0	0	0	0	0	0	0	0
909	13.568	244.98421	Unknown	[M+H]+		0.277	FALSE	null	null	null	null	null	null	999	FALSE	FALSE	FALSE		FALSE	FALSE	null	null	null	null	null	null	null	1365.9	9959	244.98421:561996 245.98756:0 246.99092:0		0	301215	198472	300967	0	87029	191357	204126	284177	169583	236387	292089	83615	77256	0	103704	290580	0
910	1.722	245.07777	Unknown	[M+H]+		0.191	FALSE	null	null	null	null	null	null	999	FALSE	FALSE	FALSE		FALSE	FALSE	null	null	null	null	null	null	null	44.73	7431	245.07777:23934072 246.08112:3221576 247.08448:0		3998309	459369	254958	0	2585274	0	628772	0	450484	0	116955	44416	111190	139093	33086	0	394756	384096
911	2.297	245.09947	Unknown	[M+H]+		0.032	FALSE	null	null	null	null	null	null	999	FALSE	FALSE	FALSE		FALSE	FALSE	null	null	null	null	null	null	null	26.36	9063	245.09947:4540632 246.10282:0 247.10618:0		13068	0	0	0	25220	0	42833	0	0	0	49406	8678	0	0	16365	0	0	24892
912	20.161	245.09956	Unknown	[M+H]+		0.04	FALSE	null	null	null	null	null	null	999	FALSE	FALSE	FALSE		FALSE	FALSE	null	null	null	null	null	null	null	6.58	QC_7.2	245.09956:342306 246.10291:0 247.10627:0		12060	0	0	0	0	0	0	0	0	0	55502	0	0	0	0	0	0	8166
913	30.642	245.11775	Unknown	[M+H]+		0.151	FALSE	null	null	null	null	null	null	999	FALSE	FALSE	FALSE		FALSE	FALSE	null	null	null	null	null	null	null	12.96	3385	245.11775:4350688 246.1211:355654 247.12446:109010		3871907	0	12762	29142	3986358	0	0	0	19431	0	24075	15256	0	21450	3722580	0	0	3936779
914	4.465	245.17247	Unknown	[M+H]+		0.032	FALSE	null	null	null	null	null	null	999	FALSE	FALSE	FALSE		FALSE	FALSE	null	null	null	null	null	null	null	8.93	9559	245.17247:8201431 246.17582:631016 247.17918:306673		15948	599780	181081	0	10088	0	120366	151208	38325	0	52568	90122	50022	49627	45517	172862	42840	18184
915	22.458	245.19588	Unknown	[M+2H]2+		0.04	FALSE	null	null	null	null	null	null	999	FALSE	FALSE	FALSE		FALSE	FALSE	null	null	null	null	null	null	null	3.42	10455	245.19588:647377 246.19923:0 247.20259:0		1976	188598	196323	193232	8459	95326	85723	647377	87782	593878	167270	125931	158882	84135	15320	149324	205370	7814
916	2.834	245.23044	Unknown	[M+H]+	similar chromatogram in higher mz_1493	0.183	FALSE	null	null	null	null	null	null	999	FALSE	FALSE	FALSE		FALSE	FALSE	null	null	null	null	null	null	null	7632.12	49	245.23044:6135510 246.23379:445131 247.23715:0		10040	111901	5127588	1990093	206299	179316	2812799	4472134	2798271	1527404	3088581	3446217	2623594	2197680	53082	6073584	5315926	2815
917	30.625	245.23329	Unknown	[M+H]+		0.349	FALSE	null	null	null	null	null	null	999	FALSE	FALSE	FALSE		FALSE	FALSE	null	null	null	null	null	null	null	707.85	6039	245.23329:4833730 246.23664:707426 247.24:0		9564	183043	193603	2397762	7188	2024615	344205	25385	178366	955052	233443	0	3119570	508295	13829	209494	21812	793
918	20.16	245.25618	Unknown	[M+H]+	ion correlated with 4105; ion correlated with 447; ion correlated with 871	0.036	FALSE	null	null	null	null	null	null	999	FALSE	FALSE	FALSE		FALSE	FALSE	null	null	null	null	null	null	null	2773.98	QC_3.2	245.25618:321175 246.25953:0 247.26289:0		0	0	0	0	0	0	0	0	0	0	0	0	0	0	0	0	0	0
919	18.761	245.3931	Unknown	[M+H]+		0.004	FALSE	null	null	null	null	null	null	999	FALSE	FALSE	FALSE		FALSE	FALSE	null	null	null	null	null	null	null	2039.32	QC_2.2	245.3931:101966 246.39645:0 247.39981:0		0	0	0	0	0	0	0	0	0	0	0	0	0	0	0	0	0	0
920	22.548	245.44553	Unknown	[M+H]+	ion correlated with 8286; similar chromatogram in higher mz_7867	0.061	FALSE	null	null	null	null	null	null	999	FALSE	FALSE	FALSE		FALSE	FALSE	null	null	null	null	null	null	null	15813.79	10455	245.44553:1142916 246.44888:0 247.45224:0		0	0	0	0	0	0	0	1142916	0	0	0	0	0	0	0	0	0	4902
921	13.236	245.88161	Unknown	[M+H]+		0.004	FALSE	null	null	null	null	null	null	999	FALSE	FALSE	FALSE		FALSE	FALSE	null	null	null	null	null	null	null	4841.98	QC_2.2	245.88161:242099 246.88496:0 247.88832:0		0	0	0	0	0	0	0	0	0	0	0	0	0	0	0	284940	0	0
922	0.777	246.18121	Unknown	[M+H]+		0.004	FALSE	null	null	null	null	null	null	999	FALSE	FALSE	FALSE		FALSE	FALSE	null	null	null	null	null	null	null	68.02	10311	246.18121:5428734 247.18456:1445212 248.18792:0		1892	0	37058	821216	5480	5428734	0	0	0	1990762	0	0	3290592	0	0	0	0	0
923	13.44	247.14348	Unknown	[M+H]+		0.108	FALSE	null	null	null	null	null	null	999	FALSE	FALSE	FALSE		FALSE	FALSE	null	null	null	null	null	null	null	4.61	QC_2.2	247.14348:668221 248.14683:0 249.15019:604546		26699	377758	94166	235477	787943	447780	179916	382848	184960	465754	229615	479607	167558	101736	170765	396077	176446	461145
924	1.434	247.14394	Unknown	[M+H]+		0.288	FALSE	null	null	null	null	null	null	999	FALSE	FALSE	FALSE		FALSE	FALSE	null	null	null	null	null	null	null	7.78	7031	247.14394:3940952 248.14729:0 249.15065:0		42113	841410	170772	821022	511081	457941	151102	223671	248870	0	553496	726171	518178	378171	137732	0	311826	581744
925	13.554	247.19267	Unknown	[M+H]+		0.043	FALSE	null	null	null	null	null	null	999	FALSE	FALSE	FALSE		FALSE	FALSE	null	null	null	null	null	null	null	5.72	3127	247.19267:292424 248.19602:0 249.19938:0		0	112644	199908	0	0	0	0	0	100602	0	139042	139898	91276	61559	0	131892	49726	0
926	5.208	247.22704	Unknown	[M+H]+	ion correlated with 1131; similar chromatogram in higher mz_1167; adduct linked to 1131_[M+NH4]+; similar chromatogram in higher mz_1191; similar chromatogram in higher mz_1317; similar chromatogram in higher mz_1722; similar chromatogram in higher mz_5868	0.737	FALSE	null	null	null	null	null	null	999	FALSE	FALSE	FALSE		FALSE	FALSE	null	null	null	null	null	null	null	2577.07	7049	247.22704:53076424 248.23039:9503481 249.23375:566286		18519	9617376	31109978	16298129	5744	11453468	15646364	44858276	6778411	4865448	12653112	8123482	7326538	9714822	8891	28026118	20448948	14368
927	23.973	247.24194	Unknown	[M+H]+		0.133	FALSE	null	null	null	null	null	null	999	FALSE	FALSE	FALSE		FALSE	FALSE	null	null	null	null	null	null	null	20.82	3959	247.24194:4302648 248.24529:0 249.24865:0		7560	289319	24502	699694	5730	0	0	0	0	0	17733	29840	0	0	10261	0	25436	11296
928	13.215	247.81465	Unknown	[M+H]+		0.428	FALSE	null	null	null	null	null	null	999	FALSE	FALSE	FALSE		FALSE	FALSE	null	null	null	null	null	null	null	1555.86	8471	247.81465:729041 248.818:0 249.82136:0		0	515616	451986	515962	0	234833	238859	339965	348474	598911	387994	55964	308296	300045	0	339302	699697	0
929	13.621	247.81503	Unknown	[M+H]+	ion correlated with 391	0.691	FALSE	null	null	null	null	null	null	999	FALSE	FALSE	FALSE		FALSE	FALSE	null	null	null	null	null	null	null	2574.41	9319	247.81503:835233 248.81838:0 249.82174:0		0	627384	543541	578883	0	455180	502502	426217	606685	479505	658714	400003	478388	483050	0	433783	699697	0
930	13.948	247.8157	Unknown	[M+H]+		0.212	FALSE	null	null	null	null	null	null	999	FALSE	FALSE	FALSE		FALSE	FALSE	null	null	null	null	null	null	null	54.96	2967	247.8157:551357 248.81905:0 249.82241:0		0	641987	494184	602736	0	476944	40366	490937	363300	479505	104822	266711	495216	483050	0	437173	58188	0
931	6.402	248.25778	Unknown	[M+H]+		0.061	FALSE	null	null	null	null	null	null	999	FALSE	FALSE	FALSE		FALSE	FALSE	null	null	null	null	null	null	null	3544.61	2039	248.25778:559373 249.26113:0 250.26449:0		34789	0	0	0	15244	288687	0	0	0	0	0	0	0	0	29996	0	0	22448
932	3.464	248.25902	Unknown	[M+H]+		0.04	FALSE	null	null	null	null	null	null	999	FALSE	FALSE	FALSE		FALSE	FALSE	null	null	null	null	null	null	null	4534.37	7143	248.25902:327061 249.26237:0 250.26573:0		13451	0	0	0	19072	178684	0	0	47134	0	0	0	0	0	11810	0	0	15975
933	13.55	248.44737	Unknown	[M+H]+	similar chromatogram in higher mz_4190	0.579	FALSE	null	null	null	null	null	null	999	FALSE	FALSE	FALSE		FALSE	FALSE	null	null	null	null	null	null	null	7031.03	9207	248.44737:646125 249.45072:0 250.45408:0		0	590920	490012	137291	0	420565	322600	240481	536313	0	495654	332023	298065	168305	0	198038	82393	0
934	17.3	248.55936	Unknown	[M+H]+	ion correlated with 367	0.129	FALSE	null	null	null	null	null	null	999	FALSE	FALSE	FALSE		FALSE	FALSE	null	null	null	null	null	null	null	7104.26	6791	248.55936:1156126 249.56271:0 250.56607:0		0	0	213760	291178	0	0	0	0	0	0	0	0	819634	0	0	0	0	0
935	2.016	249.08846	Unknown	[M+H]+		0.112	FALSE	null	null	null	null	null	null	999	FALSE	FALSE	FALSE		FALSE	FALSE	null	null	null	null	null	null	null	26854.46	1979	249.08846:6876716 250.09181:910296 251.09517:0		0	0	0	0	4006	0	0	0	0	0	0	5376362	4252458	0	0	0	0	2125
936	1.189	249.10204	Unknown	[M+H]+		0.054	FALSE	null	null	null	null	null	null	999	FALSE	FALSE	FALSE		FALSE	FALSE	null	null	null	null	null	null	null	23.99	5479	249.10204:5204180 250.10539:0 251.10875:0		1112	0	0	18753	4045	102647	0	0	0	0	0	68789	0	0	2754	0	0	1423
937	0.757	249.15508	Unknown	[M+H]+		0.284	FALSE	null	null	null	null	null	null	999	FALSE	FALSE	FALSE		FALSE	FALSE	null	null	null	null	null	null	null	30.13	9319	249.15508:14160522 250.15843:4262644 251.16179:5454625		86356	1450210	1375235	7263696	816870	6038106	1815384	2423886	2001798	7475754	1455524	1620023	8053456	1352070	216563	1287533	2070055	510311
938	1.29	249.15999	Unknown	[M+H]+		0.378	FALSE	null	null	null	null	null	null	999	FALSE	FALSE	FALSE		FALSE	FALSE	null	null	null	null	null	null	null	34.86	6183	249.15999:79094568 250.16334:12484166 251.1667:41302100		476306	6306884	2868153	6978380	807773	7852173	4056241	3895884	3477902	3003512	4555852	3052409	10560246	6489136	299513	3849669	4281506	593807
939	3.015	249.16031	Unknown	[M+H]+		0.043	FALSE	null	null	null	null	null	null	999	FALSE	FALSE	FALSE		FALSE	FALSE	null	null	null	null	null	null	null	11.12	5639	249.16031:8054042 250.16366:0 251.16702:50244320		165969	4159254	1086604	5322962	1440636	5020011	3005379	4689034	2894540	8315208	2694295	2029152	3286740	3720134	671234	4321706	3255068	979295
940	3.588	249.18221	Unknown	[M+H]+		0.734	FALSE	null	null	null	null	null	null	999	FALSE	FALSE	FALSE		FALSE	FALSE	null	null	null	null	null	null	null	179.7	3127	249.18221:76597528 250.18556:12634552 251.18892:1847338		3819108	28076154	56639796	21857256	4108745	31479844	35854928	48739440	35800472	19724560	36454412	28860306	26757522	26289844	4217668	62351044	53932624	4119046
941	8.678	249.18481	Unknown	[M+H]+		0.004	FALSE	null	null	null	null	null	null	999	FALSE	FALSE	FALSE		FALSE	FALSE	null	null	null	null	null	null	null	3.58	3451	249.18481:5295527 250.18816:1149043 251.19152:55778		4956246	186505	177125	47562	4921550	56442	142460	138501	126568	0	64273	133209	60233	99484	4290660	68672	36020	4555090
942	1.095	249.19539	Unknown	[M+H]+		0.266	FALSE	null	null	null	null	null	null	999	FALSE	FALSE	FALSE		FALSE	FALSE	null	null	null	null	null	null	null	61.71	8055	249.19539:66294992 250.19874:0 251.2021:0		916	15550260	10421836	26750980	1549	17372218	4771496	10748527	689529	34273560	4072894	5816861	5671513	2315161	3319	12323826	1585747	685653
943	2.213	249.20525	Unknown	[M+H]+	adduct linked to 1157_[M+NH4]+	0.691	FALSE	null	null	null	null	null	null	999	FALSE	FALSE	FALSE		FALSE	FALSE	null	null	null	null	null	null	null	35.6	1787	249.20525:8630408 250.2086:1298338 251.21196:0		98254	3019944	2574742	1586393	40766	2372905	1880532	6946558	6080366	2687586	1848015	1435665	1777426	1437878	74392	6731437	3080360	69483
944	19.861	249.32179	Unknown	[M+H]+		0.022	FALSE	null	null	null	null	null	null	999	FALSE	FALSE	FALSE		FALSE	FALSE	null	null	null	null	null	null	null	6435.11	QC_2.2	249.32179:704692 250.32514:0 251.3285:0		0	0	0	0	0	0	0	0	0	0	0	0	0	0	0	0	0	0
945	19.859	249.44597	Unknown	[M+H]+	ion correlated with 4644; ion correlated with 2415; ion correlated with 8361; ion correlated with 948; ion correlated with 947; ion correlated with 1148; ion correlated with 987; ion correlated with 7797; ion correlated with 1264; ion correlated with 64; similar chromatogram in higher mz_948; similar chromatogram in higher mz_947; similar chromatogram in higher mz_8341	0.043	FALSE	null	null	null	null	null	null	999	FALSE	FALSE	FALSE		FALSE	FALSE	null	null	null	null	null	null	null	18031.68	QC_2.2	249.44597:1074727 250.44932:0 251.45268:0		0	0	0	0	0	0	0	0	0	0	0	0	0	0	0	0	0	0
946	11.184	249.58301	Unknown	[M+H]+	ion correlated with 356	0.252	FALSE	null	null	null	null	null	null	999	FALSE	FALSE	FALSE		FALSE	FALSE	null	null	null	null	null	null	null	10391.8	7975	249.58301:1002120 250.58636:0 251.58972:0		0	0	751460	0	0	0	0	0	44906	0	0	844481	0	0	0	0	0	0
947	19.866	249.6982	Unknown	[M+2H]2+	ion correlated with 8436; ion correlated with 945; ion correlated with 8365; ion correlated with 948; ion correlated with 987; ion correlated with 7797	0.058	FALSE	null	null	null	null	null	null	999	FALSE	FALSE	FALSE		FALSE	FALSE	null	null	null	null	null	null	null	19998.98	QC_10.2	249.6982:1485669 250.70155:0 251.70491:0		0	0	0	0	0	0	0	0	0	0	0	0	0	0	0	0	0	0
948	19.862	249.94809	Unknown	[M+H]+	ion correlated with 8436; ion correlated with 8365; ion correlated with 947; similar chromatogram in higher mz_7393	0.079	FALSE	null	null	null	null	null	null	999	FALSE	FALSE	FALSE		FALSE	FALSE	null	null	null	null	null	null	null	31291.63	QC_3.2	249.94809:2909985 250.95144:0 251.9548:0		0	0	0	0	5478	0	0	195969	0	0	0	0	42686	0	0	0	0	0
949	7.957	250.08583	Unknown	[M+H]+		0.878	FALSE	null	null	null	null	null	null	999	FALSE	FALSE	FALSE		FALSE	FALSE	null	null	null	null	null	null	null	65503.61	5479	250.08583:386611520 251.08918:68872616 252.09254:5337415		1319934	1177636	1504263	4141125	1700791	14968499	3602797	4832836	2477934	7886323	2088864	4568536	13257894	3921107	647297	4293666	3708599	1346419
950	0.756	250.09566	Unknown	[M+H]+		0.158	FALSE	null	null	null	null	null	null	999	FALSE	FALSE	FALSE		FALSE	FALSE	null	null	null	null	null	null	null	283.69	5479	250.09566:1485930 251.09901:0 252.10237:0		3124	379788	303550	696677	37926	430664	167594	54247	207088	38857	71324	362363	291822	56092	3689	269337	167075	35279
951	11.136	250.14796	Unknown	[M+H]+		0.259	FALSE	null	null	null	null	null	null	999	FALSE	FALSE	FALSE		FALSE	FALSE	null	null	null	null	null	null	null	10.28	6151	250.14796:780855 251.15131:0 252.15467:0		17124	0	171084	0	12121	0	36292	35588	17686	0	0	257422	30472	0	24208	0	34058	17868
952	1.274	250.17693	Unknown	[M+H]+		0.579	FALSE	null	null	null	null	null	null	999	FALSE	FALSE	FALSE		FALSE	FALSE	null	null	null	null	null	null	null	50.23	6407	250.17693:38809892 251.18028:74767344 252.18364:10791792		800635	7695468	5726326	721619	4897288	2485578	30028706	6281335	6070748	1322709	3875869	5929298	2911025	23736618	39595	919278	892411	33704
953	16.936	250.17726	Unknown	[M+H]+		0.058	FALSE	null	null	null	null	null	null	999	FALSE	FALSE	FALSE		FALSE	FALSE	null	null	null	null	null	null	null	2.54	Blank_1.2	250.17726:849079 251.18061:1075851 252.18397:190803		61163	579625	521026	280719	61255	71874	607081	614927	537431	419333	515550	384205	279613	617446	60471	505904	539609	57818
954	10.935	250.17732	Unknown	[M+H]+		0.791	FALSE	null	null	null	null	null	null	999	FALSE	FALSE	FALSE		FALSE	FALSE	null	null	null	null	null	null	null	24.12	Blank_1.2	250.17732:18063258 251.18067:2600361 252.18403:140377		58375	1481906	6665596	2125080	49598	2310364	4145965	8763651	2537010	3777864	2481899	5531760	3448292	4758721	56412	3968806	535237	55749
955	10.02	250.17738	Unknown	[M+H]+	similar chromatogram in higher mz_3610	0.824	FALSE	null	null	null	null	null	null	999	FALSE	FALSE	FALSE		FALSE	FALSE	null	null	null	null	null	null	null	23.93	Blank_1.2	250.17738:25780178 251.18073:3706860 252.18409:0		1323049	466693	8835637	1731780	2167910	1342625	4965836	8648341	2595098	2866958	2206586	6047723	2482852	4452863	58446	4491495	508586	57158
956	13.738	250.17755	Unknown	[M+H]+		0.212	FALSE	null	null	null	null	null	null	999	FALSE	FALSE	FALSE		FALSE	FALSE	null	null	null	null	null	null	null	2.58	2967	250.17755:679034 251.1809:1123928 252.18426:0		13745	590162	661234	539374	35529	560252	712488	657101	559422	460578	462497	207677	64896	694339	26331	549647	597571	16836
957	1.704	250.17776	Unknown	[M+H]+		0.838	TRUE	null	null	null	null	null	null	999	FALSE	FALSE	FALSE		FALSE	FALSE	null	null	null	null	null	null	null	40.4	MSMS_pos.1	250.17645:938187 251.1798:2896159 252.18316:940135	53.00242:3896 57.06988:7308 79.05419:10204 81.06948:32670 86.09278:1521 86.09657:74946 87.09947:18664 88.07532:8164 130.08615:5427 133.06374:6567 134.06821:5448 150.06718:9206 151.07141:8087 152.04663:19794 161.09625:20225 162.0993:32479 170.05116:2232 171.13754:4952 177.12404:5744 250.1779:105676	5838120	11375601	5605296	1229154	18231712	2449210	30831378	7949136	6463715	1475693	3624567	6133947	3789697	26910182	1102142	3016998	1151450	664679
958	12.631	250.17786	Unknown	[M+H]+		0.112	FALSE	null	null	null	null	null	null	999	FALSE	FALSE	FALSE		FALSE	FALSE	null	null	null	null	null	null	null	3.46	5639	250.17786:1617484 251.18121:879566 252.18457:0		2808	475990	648117	442241	22812	478226	632055	543608	628489	552683	542380	510044	567944	542802	1096	562130	647154	25363
959	6.615	250.21355	Unknown	[M+H]+		0.565	FALSE	null	null	null	null	null	null	999	FALSE	FALSE	FALSE		FALSE	FALSE	null	null	null	null	null	null	null	2600.23	1979	250.21355:1566902 251.2169:217636 252.22026:0		6623	143367	232255	103933	10423	264264	402655	57047	453602	0	136826	1401260	1087874	379004	9953	310261	137523	10226
960	20.789	250.99986	Unknown	[M+H]+		0.094	FALSE	null	null	null	null	null	null	999	FALSE	FALSE	FALSE		FALSE	FALSE	null	null	null	null	null	null	null	3.67	6779	250.99986:276418 252.00321:0 253.00657:0		19876	153421	146364	96300	12798	0	162058	250835	160587	78123	154288	157220	0	264874	10140	134219	145845	12424
961	2.415	251.00011	Unknown	[M+H]+	ion correlated with 2399; ion correlated with 2124; ion correlated with 2796; ion correlated with 985; ion correlated with 2161; ion correlated with 2098; ion correlated with 2376; ion correlated with 2067	0.079	FALSE	null	null	null	null	null	null	999	FALSE	FALSE	FALSE		FALSE	FALSE	null	null	null	null	null	null	null	19.22	1087	251.00011:12096297 252.00346:940254 253.00682:7484655		11381	0	33907	0	9266	170208	0	0	0	0	0	0	0	12096297	10534	0	0	7436
962	22.375	251.04607	Unknown	[M+H]+		0.209	FALSE	null	null	null	null	null	null	999	FALSE	FALSE	FALSE		FALSE	FALSE	null	null	null	null	null	null	null	9.05	7031	251.04607:9507681 252.04942:0 253.05278:0		223434	5775562	5282586	6568668	251722	7377364	5742811	6276650	7485810	5608343	6239550	6861793	7049631	6063983	220230	6180708	5966880	213654
963	20.832	251.04663	Unknown	[M+H]+		0.658	FALSE	null	null	null	null	null	null	999	FALSE	FALSE	FALSE		FALSE	FALSE	null	null	null	null	null	null	null	10.28	5799	251.04663:8326502 252.04998:1082646 253.05334:0		230264	6508723	5703264	5549100	203628	4833556	6317267	5250540	7437164	6217876	4801230	6310837	5370800	7559495	225706	7551292	7668798	245417
964	13.501	251.04668	Unknown	[M+H]+		0.464	FALSE	null	null	null	null	null	null	999	FALSE	FALSE	FALSE		FALSE	FALSE	null	null	null	null	null	null	null	5.2	1323	251.04668:3273758 252.05003:344353 253.05339:0		177280	2541859	2777001	2285350	182130	2624382	2826446	2570374	2667862	1870093	2931291	2716326	2965845	2682534	180026	2747057	2911744	205642
965	7.959	251.04695	Unknown	[M+H]+	similar chromatogram in higher mz_2882; similar chromatogram in higher mz_4256	0.471	FALSE	null	null	null	null	null	null	999	FALSE	FALSE	FALSE		FALSE	FALSE	null	null	null	null	null	null	null	2.71	2279	251.04695:23912262 252.0503:3498702 253.05366:233555		312654	2067308	1918966	1865246	273181	3702112	2184897	2184947	2165858	1951369	2245144	2131731	2137384	2876465	259616	2014850	2476104	260554
966	29.974	251.04707	Unknown	[M+H]+	ion correlated with 1320	0.424	FALSE	null	null	null	null	null	null	999	FALSE	FALSE	FALSE		FALSE	FALSE	null	null	null	null	null	null	null	15.56	8391	251.04707:7990869 252.05042:993646 253.05378:0		279544	7098156	6935441	6519110	291158	7209070	7037756	7062050	7358718	7265543	7619342	6560564	7184622	7586206	273078	7097248	7533599	300199
967	5.762	251.14903	Unknown	[M+H]+	ion correlated with 2338; ion correlated with 404	0.457	FALSE	null	null	null	null	null	null	999	FALSE	FALSE	FALSE		FALSE	FALSE	null	null	null	null	null	null	null	14.86	137	251.14903:2135120 252.15238:0 253.15574:0		6707	1224972	882045	956947	1488	1225648	1541361	0	3655	0	1114919	1402352	1514068	895042	6924	63675	0	0
968	7.47	251.14915	Unknown	[M+H]+	ion correlated with 156	0.435	FALSE	null	null	null	null	null	null	999	FALSE	FALSE	FALSE		FALSE	FALSE	null	null	null	null	null	null	null	10.6	QC_9.2	251.14915:1394136 252.1525:0 253.15586:0		9329	280821	327012	372268	8118	567511	1032958	0	4044	0	462144	794105	770175	578940	0	0	0	0
969	0.865	251.15257	Unknown	[M+H]+	adduct linked to 1174_[M+NH4]+	0.09	FALSE	null	null	null	null	null	null	999	FALSE	FALSE	FALSE		FALSE	FALSE	null	null	null	null	null	null	null	6.43	9319	251.15257:2262976 252.15592:169365 253.15928:0		16185	255762	252682	1157642	0	1270707	255466	0	146961	1114676	63908	136267	974925	86019	5128	195612	162960	1201
970	1.186	251.17531	Unknown	[M+NH4]+	similar chromatogram in higher mz_3882; adduct linked to 631_[M+H]+	0.964	FALSE	null	null	null	null	null	null	999	FALSE	FALSE	FALSE		FALSE	FALSE	null	null	null	null	null	null	null	351.06	3755	251.17531:358512128 252.17866:60121168 253.18202:0		15660918	83051192	65334596	163840176	42970056	273135008	47243368	34479888	18197844	190383360	60549668	85702768	269980672	28463580	26526954	36670424	16587286	13534447
971	13.666	251.18497	Unknown	[M+H]+		0.201	FALSE	null	null	null	null	null	null	999	FALSE	FALSE	FALSE		FALSE	FALSE	null	null	null	null	null	null	null	3.73	113	251.18497:2829480 252.18832:362199 253.19168:0		10726	1130588	1170211	1042971	60997	1119104	1877092	1432228	1412406	1449954	1134531	1095913	1224834	1407298	65798	2829480	1410697	37245
972	5.136	251.20068	Unknown	[M+H]+	adduct linked to 1179_[M+NH4]+	0.05	FALSE	null	null	null	null	null	null	999	FALSE	FALSE	FALSE		FALSE	FALSE	null	null	null	null	null	null	null	10.31	4583	251.20068:5276044 252.20403:1017558 253.20739:0		45792	483320	322916	299784	50689	397778	1153077	714078	1449944	0	674473	182140	348608	441748	63150	781032	661672	45466
973	13.774	252.0499	Unknown	[M+H]+		0.05	FALSE	null	null	null	null	null	null	999	FALSE	FALSE	FALSE		FALSE	FALSE	null	null	null	null	null	null	null	3.92	1403	252.0499:447091 253.05325:0 254.05661:0		11561	324789	303901	352264	0	258239	347280	315259	357361	282564	363305	348246	435641	305056	14965	278817	307210	15764
974	2.586	252.13606	Unknown	[M+H]+		0.281	FALSE	null	null	null	null	null	null	999	FALSE	FALSE	FALSE		FALSE	FALSE	null	null	null	null	null	null	null	7.41	3463	252.13606:762357 253.13941:0 254.14277:0		7732	432198	369881	210548	9493	217453	439700	173422	485068	0	475607	51042	0	557558	12956	400529	515793	7830
975	0.715	252.14864	Unknown	[M+H]+		0.662	FALSE	null	null	null	null	null	null	999	FALSE	FALSE	FALSE		FALSE	FALSE	null	null	null	null	null	null	null	16.16	6407	252.14864:5517600 253.15199:0 254.15535:0		272157	0	610250	108955	18044	631805	651155	36685	545179	18040	936799	16071	29892	1273076	114081	98798	577296	139300
976	2.279	252.15717	Unknown	[M+H]+		0.108	FALSE	null	null	null	null	null	null	999	FALSE	FALSE	FALSE		FALSE	FALSE	null	null	null	null	null	null	null	11.96	453	252.15717:10061743 253.16052:2061943 254.16388:0		594385	0	32327	0	593622	146887	0	0	50395	0	39015	0	206544	171519	695550	0	92969	598203
977	1.408	252.17871	Unknown	[M+H]+		0.076	FALSE	null	null	null	null	null	null	999	FALSE	FALSE	FALSE		FALSE	FALSE	null	null	null	null	null	null	null	36.18	4455	252.17871:5575520 253.18206:0 254.18542:0		309407	7082589	4021580	634505	6170468	41683764	4078046	0	789149	21164170	9951640	64133	39562372	3306706	3239734	4132756	1272663	901185
978	0.94	252.20824	Unknown	[M+H]+		0.011	FALSE	null	null	null	null	null	null	999	FALSE	FALSE	FALSE		FALSE	FALSE	null	null	null	null	null	null	null	65.89	4583	252.20824:8119844 253.21159:0 254.21495:0		0	0	0	0	3568	0	721997	0	0	0	0	0	0	574099	2182	0	532164	2420
979	11.96	252.23222	Unknown	[M+H]+		0.162	FALSE	null	null	null	null	null	null	999	FALSE	FALSE	FALSE		FALSE	FALSE	null	null	null	null	null	null	null	1677.77	2439	252.23222:795930 253.23557:0 254.23893:522811		0	0	39566	0	16445	0	300100	108172	35767	0	121790	185947	0	682278	0	131133	0	0
980	0.854	252.46118	Unknown	[M+H]+	similar chromatogram in higher mz_1949; similar chromatogram in higher mz_2892; similar chromatogram in higher mz_3614; similar chromatogram in higher mz_3674; similar chromatogram in higher mz_4153; similar chromatogram in higher mz_4187; similar chromatogram in higher mz_4261; similar chromatogram in higher mz_4284; similar chromatogram in higher mz_5365; similar chromatogram in higher mz_5727;…	0.072	FALSE	null	null	null	null	null	null	999	FALSE	FALSE	FALSE		FALSE	FALSE	null	null	null	null	null	null	null	64807.66	9591	252.46118:5916469 253.46453:0 254.46789:0		0	0	0	0	0	0	2188144	2008866	0	1713471	0	0	1756746	1457254	0	0	0	0
981	24.891	252.71822	Unknown	[M+H]+		0.047	FALSE	null	null	null	null	null	null	999	FALSE	FALSE	FALSE		FALSE	FALSE	null	null	null	null	null	null	null	3912.94	8793	252.71822:271002 253.72157:0 254.72493:0		0	89768	0	0	0	0	0	0	0	0	0	0	0	0	0	0	0	0
982	22.066	252.85666	Unknown	[M+H]+	similar chromatogram in higher mz_4061; similar chromatogram in higher mz_4596	0.698	FALSE	null	null	null	null	null	null	999	FALSE	FALSE	FALSE		FALSE	FALSE	null	null	null	null	null	null	null	16704.04	1307	252.85666:1591584 253.86001:0 254.86337:0		0	766235	177866	1101501	0	758998	807625	884552	820698	1161435	740877	660232	773300	1187942	0	1007136	864900	0
983	24.972	252.94798	Unknown	[M+H]+		0.309	FALSE	null	null	null	null	null	null	999	FALSE	FALSE	FALSE		FALSE	FALSE	null	null	null	null	null	null	null	1751.99	3591	252.94798:1018290 253.95133:0 254.95469:0		0	525504	63844	353683	0	81216	292890	80782	283067	104970	57178	32491	304673	166544	0	164467	244231	0
984	25.416	252.94833	Unknown	[M+H]+		0.547	FALSE	null	null	null	null	null	null	999	FALSE	FALSE	FALSE		FALSE	FALSE	null	null	null	null	null	null	null	2387.72	1323	252.94833:730240 253.95168:0 254.95504:0		0	207283	268140	39872	0	321956	300915	80782	273726	104970	355013	32491	319069	166544	0	164467	238260	0
985	2.43	252.99699	Unknown	[M+H]+	ion correlated with 2399; ion correlated with 2124; ion correlated with 961; ion correlated with 2796; ion correlated with 2161; ion correlated with 2376; ion correlated with 2067	0.05	FALSE	null	null	null	null	null	null	999	FALSE	FALSE	FALSE		FALSE	FALSE	null	null	null	null	null	null	null	59.16	1087	252.99699:7115252 254.00034:566851 255.0037:733639		7586	0	0	0	508	0	54605	0	0	0	0	0	0	7115252	13542	0	0	6766
986	30.493	253.04131	Unknown	[M+H]+		0.673	FALSE	null	null	null	null	null	null	999	FALSE	FALSE	FALSE		FALSE	FALSE	null	null	null	null	null	null	null	144.79	3815	253.04131:478650 254.04466:0 255.04802:0		1481	436471	206068	277004	0	329839	396178	341963	437798	0	420316	374300	392969	274255	2442	381994	381107	2196
987	19.886	253.09299	Unknown	[M+H]+	ion correlated with 945; ion correlated with 948; ion correlated with 947; ion correlated with 6971; ion correlated with 1148; ion correlated with 326; ion correlated with 7797; ion correlated with 6321	0.043	FALSE	null	null	null	null	null	null	999	FALSE	FALSE	FALSE		FALSE	FALSE	null	null	null	null	null	null	null	28.09	QC_11.2	253.09299:1021358 254.09634:0 255.0997:0		0	0	56768	0	0	0	0	0	0	0	34904	0	0	139277	0	0	0	1733
988	30.363	253.10854	Unknown	[M+2H]2+		0.64	FALSE	null	null	null	null	null	null	999	FALSE	FALSE	FALSE		FALSE	FALSE	null	null	null	null	null	null	null	7.65	2967	253.10854:914865 254.11189:687714 255.11525:262027		55080	629216	789117	826415	59406	710783	782587	673336	703296	840671	824680	773176	889078	613480	88539	760120	701697	78904
989	4.272	253.14317	Unknown	[M+H]+		0.712	FALSE	null	null	null	null	null	null	999	FALSE	FALSE	FALSE		FALSE	FALSE	null	null	null	null	null	null	null	16.64	3399	253.14317:17869546 254.14652:3272814 255.14988:165426		29742	756611	643352	523803	32837	902082	815800	582544	761042	0	3534914	529082	8157690	1289803	21032	667820	850253	20359
990	22.065	253.17049	Unknown	[M+H]+	similar chromatogram in higher mz_4825	0.694	FALSE	null	null	null	null	null	null	999	FALSE	FALSE	FALSE		FALSE	FALSE	null	null	null	null	null	null	null	8.74	6151	253.17049:1742762 254.17384:0 255.1772:0		397	1183224	462775	1206337	749	997672	993484	1156974	976072	1148066	870494	804812	843630	1407847	15530	1463784	1192076	15446
991	3.741	253.17891	Unknown	[M+H]+		0.374	FALSE	null	null	null	null	null	null	999	FALSE	FALSE	FALSE		FALSE	FALSE	null	null	null	null	null	null	null	7.66	7607	253.17891:2433187 254.18226:0 255.18562:0		367375	153425	293752	154000	535410	159255	1387904	957129	1019353	0	171805	491812	178616	1209838	205482	1030428	1451741	63750
992	0.86	253.19112	Unknown	[M+H]+	ion correlated with 1279; ion correlated with 832; ion correlated with 2531; ion correlated with 1665; ion correlated with 1767	0.032	FALSE	null	null	null	null	null	null	999	FALSE	FALSE	FALSE		FALSE	FALSE	null	null	null	null	null	null	null	41.2	Blank_7.2	253.19112:4784028 254.19447:449429 255.19783:2113139		0	0	0	0	0	0	8339	0	0	0	0	0	0	0	4350	27528	0	3338
993	7.507	253.2133	Unknown	[M+H]+		0.615	FALSE	null	null	null	null	null	null	999	FALSE	FALSE	FALSE		FALSE	FALSE	null	null	null	null	null	null	null	10.48	3271	253.2133:1390433 254.21665:0 255.22001:0		63456	711337	746636	654559	42869	762605	394295	1258874	1350235	787250	303634	138210	421480	238457	74243	1172132	970859	66534
994	5.49	253.21602	Unknown	[M+H]+		0.241	FALSE	null	null	null	null	null	null	999	FALSE	FALSE	FALSE		FALSE	FALSE	null	null	null	null	null	null	null	9.47	4583	253.21602:3259713 254.21937:568131 255.22273:200120		355469	569280	35846	88182	126013	81374	38764	265961	54003	0	31188	171588	175747	57755	155557	113420	61658	133291
995	3.419	253.21638	Unknown	[M+H]+		0.399	FALSE	null	null	null	null	null	null	999	FALSE	FALSE	FALSE		FALSE	FALSE	null	null	null	null	null	null	null	257.17	2327	253.21638:2396145 254.21973:0 255.22309:0		359601	665163	224681	476581	166024	469818	221732	887833	242309	0	1360124	2332129	353062	1876303	168610	725727	627066	166305
996	20.958	253.45221	Unknown	[M+H]+		0.036	FALSE	null	null	null	null	null	null	999	FALSE	FALSE	FALSE		FALSE	FALSE	null	null	null	null	null	null	null	5502.15	QC_7.2	253.45221:338125 254.45556:0 255.45892:0		0	0	0	0	0	0	0	0	0	0	32288	0	0	0	0	0	0	0
997	17.195	253.50235	Unknown	[M+H]+	ion correlated with 998	0.032	FALSE	null	null	null	null	null	null	999	FALSE	FALSE	FALSE		FALSE	FALSE	null	null	null	null	null	null	null	6173.84	QC_2.2	253.50235:386824 254.5057:0 255.50906:0		0	0	0	0	0	0	60494	0	53860	0	0	0	0	0	0	0	0	0
998	17.192	253.72549	Unknown	[M+H]+	ion correlated with 305; ion correlated with 997	0.032	FALSE	null	null	null	null	null	null	999	FALSE	FALSE	FALSE		FALSE	FALSE	null	null	null	null	null	null	null	6088.08	QC_2.2	253.72549:466982 254.72884:0 255.7322:0		0	0	0	0	0	0	0	0	0	0	0	0	0	0	0	0	0	0
999	17.18	253.95134	Unknown	[M+H]+		0.022	FALSE	null	null	null	null	null	null	999	FALSE	FALSE	FALSE		FALSE	FALSE	null	null	null	null	null	null	null	5851.81	QC_4.2	253.95134:360252 254.95469:0 255.95805:0		477	0	0	0	0	0	0	0	0	0	0	0	0	0	0	0	0	0
1000	1.367	254.05885	Unknown	[M+H]+		0.072	FALSE	null	null	null	null	null	null	999	FALSE	FALSE	FALSE		FALSE	FALSE	null	null	null	null	null	null	null	101508.66	4135	254.05885:21555924 255.0622:0 256.06556:0		961903	0	0	0	0	0	0	0	1074675	0	201948	0	20526424	0	0	0	0	0
1001	30.351	254.10725	Unknown	[M+H]+	ion correlated with 1377	0.615	FALSE	null	null	null	null	null	null	999	FALSE	FALSE	FALSE		FALSE	FALSE	null	null	null	null	null	null	null	229.54	9559	254.10725:606896 255.1106:77546 256.11396:0		12222	432837	542397	593816	18339	458195	448217	464110	473754	464739	526053	435770	479016	535394	10710	530742	473750	12578
1002	10.444	254.21104	Unknown	[M+H]+	similar chromatogram in higher mz_1028	0.496	FALSE	null	null	null	null	null	null	999	FALSE	FALSE	FALSE		FALSE	FALSE	null	null	null	null	null	null	null	5.58	6151	254.21104:1773212 255.21439:305730 256.21775:2462054		34012	60657	337845	68342	19926	146537	304334	552597	206725	139118	277216	728065	241192	451998	10510	225178	34298	13230
1003	11.148	254.21181	Unknown	[M+H]+	similar chromatogram in higher mz_1730; similar chromatogram in higher mz_3175; similar chromatogram in higher mz_3744	0.59	FALSE	null	null	null	null	null	null	999	FALSE	FALSE	FALSE		FALSE	FALSE	null	null	null	null	null	null	null	6.19	3543	254.21181:2347676 255.21516:858850 256.21852:6539061		26142	127436	706644	166626	18510	151808	493177	856380	247684	139118	286954	946591	185961	686286	24405	407382	83714	28212
1004	6.935	254.24728	Unknown	[M+H]+	similar chromatogram in higher mz_1692	0.932	FALSE	null	null	null	null	null	null	999	FALSE	FALSE	FALSE		FALSE	FALSE	null	null	null	null	null	null	null	11.65	5479	254.24728:9506954 255.25063:1813801 256.25399:133382		742397	266441	641535	694094	398934	622830	1658452	517053	2069706	1529731	26691	652173	1266991	570632	616771	830217	512705	27379
1005	13.238	254.24756	Unknown	[M+H]+	similar chromatogram in higher mz_2945; similar chromatogram in higher mz_3695	0.561	FALSE	null	null	null	null	null	null	999	FALSE	FALSE	FALSE		FALSE	FALSE	null	null	null	null	null	null	null	11.95	6151	254.24756:5097960 255.25091:0 256.25427:0		19550	679529	472997	168682	14227	1119440	630170	1755378	1092486	1019214	1058132	1612136	1869915	3233531	0	1723882	339077	0
1006	25.012	254.45219	Unknown	[M+H]+		0.155	FALSE	null	null	null	null	null	null	999	FALSE	FALSE	FALSE		FALSE	FALSE	null	null	null	null	null	null	null	6209.09	81	254.45219:507176 255.45554:0 256.4589:0		0	362924	0	100761	0	165544	71327	0	0	0	0	0	0	0	0	0	0	0
1007	20.776	254.52431	Unknown	[M+H]+		0.014	FALSE	null	null	null	null	null	null	999	FALSE	FALSE	FALSE		FALSE	FALSE	null	null	null	null	null	null	null	4991.87	QC_3.2	254.52431:303118 255.52766:0 256.53102:0		0	0	0	0	0	0	0	0	0	0	0	0	0	0	0	0	0	0
1008	0.949	254.82321	Unknown	[M+H]+	found in higher mz's MsMs_4143; similar chromatogram in higher mz_4300; similar chromatogram in higher mz_2887	0.957	TRUE	null	null	null	null	null	null	999	FALSE	FALSE	FALSE		FALSE	FALSE	null	null	null	null	null	null	null	2387489	MSMS_pos.1	254.82211:50247396 255.82546:0 256.82882:102071736	80.94156:28985 80.94778:24576636 138.8951:14086 138.90596:2296689 196.86565:1183214 254.81316:10737 254.82474:31254 255.14529:29986	140687024	173677504	192892192	134937600	160783600	124099952	167739392	166099200	190317664	114358456	191444016	191308144	110662872	176446352	120475280	178363776	188523216	132562440
1009	30.439	255.10046	Unknown	[M+H]+		0.302	FALSE	null	null	null	null	null	null	999	FALSE	FALSE	FALSE		FALSE	FALSE	null	null	null	null	null	null	null	252.01	8567	255.10046:405477 256.10381:0 257.10717:0		7660	324650	270299	288980	1223	351592	312414	288518	347859	315873	328493	249774	348250	320444	0	273355	323348	9753
1010	1.477	255.1487	Unknown	[M+H]+		0.025	FALSE	null	null	null	null	null	null	999	FALSE	FALSE	FALSE		FALSE	FALSE	null	null	null	null	null	null	null	40.76	3707	255.1487:9764374 256.15205:1703126 257.15541:10501425		100925	13483	16327	865040	365026	2974854	31981	0	75563	775417	34962	2222	2922496	52667	4994	12074	28878	85120
1011	2.305	255.15634	Unknown	[M+H]+		0.281	FALSE	null	null	null	null	null	null	999	FALSE	FALSE	FALSE		FALSE	FALSE	null	null	null	null	null	null	null	15.43	5767	255.15634:2507330 256.15969:473623 257.16305:2532548		121483	1151696	1110782	2762386	109693	1367188	1672480	836619	1147966	1346343	1273165	872232	1725338	1192738	172313	1696888	1037939	119164
1012	2.025	255.15639	Unknown	[M+H]+		0.586	FALSE	null	null	null	null	null	null	999	FALSE	FALSE	FALSE		FALSE	FALSE	null	null	null	null	null	null	null	21.66	3673	255.15639:4385993 256.15974:0 257.1631:235846784		2983336	1005926	1203342	2252065	3453326	1755139	1624270	722288	1452506	1346343	1273165	1235138	2117446	1371843	1064262	1928484	187045	2079081
1013	0.907	255.16792	Unknown	[M+H]+	ion correlated with 294	0.04	FALSE	null	null	null	null	null	null	999	FALSE	FALSE	FALSE		FALSE	FALSE	null	null	null	null	null	null	null	98.66	9591	255.16792:9570378 256.17127:15291690 257.17463:663700352		863	0	0	0	5510	102988	847303	17901	0	899899	0	0	1226006	1133173	296	0	611273	6584
1014	6.791	255.17416	Unknown	[M+H]+	similar chromatogram in higher mz_3314	0.209	FALSE	null	null	null	null	null	null	999	FALSE	FALSE	FALSE		FALSE	FALSE	null	null	null	null	null	null	null	4.52	4279	255.17416:1247617 256.17751:957369 257.18087:52632		15705	0	104549	122640	10403	239991	245282	73397	198812	0	31739	413787	692301	48592	8145	75430	107343	20688
1015	7.649	255.23112	Unknown	[M+H]+	similar chromatogram in higher mz_4144	0.532	FALSE	null	null	null	null	null	null	999	FALSE	FALSE	FALSE		FALSE	FALSE	null	null	null	null	null	null	null	6.44	3691	255.23112:2491298 256.23447:694325 257.23783:0		444907	1225829	759752	902093	204506	1144728	831994	705572	646104	540065	597910	2057920	1769834	784078	268916	637248	717924	182873
1016	17.08	255.38374	Unknown	[M+H]+	ion correlated with 293	0.036	FALSE	null	null	null	null	null	null	999	FALSE	FALSE	FALSE		FALSE	FALSE	null	null	null	null	null	null	null	7821.26	QC_2.2	255.38374:632116 256.38709:0 257.39045:0		0	0	0	0	0	0	0	0	0	0	0	9122	0	0	0	0	0	0
1017	17.119	255.54446	Unknown	[M+H]+	ion correlated with 291	0.043	FALSE	null	null	null	null	null	null	999	FALSE	FALSE	FALSE		FALSE	FALSE	null	null	null	null	null	null	null	7969.76	QC_2.2	255.54446:559320 256.54781:0 257.55117:0		0	0	0	0	0	0	0	0	0	0	0	0	0	0	0	0	0	0
1018	23.433	255.63171	Unknown	[M+H]+	similar chromatogram in higher mz_4139; similar chromatogram in higher mz_4125	0.025	FALSE	null	null	null	null	null	null	999	FALSE	FALSE	FALSE		FALSE	FALSE	null	null	null	null	null	null	null	4082.41	QC_2.2	255.63171:246746 256.63506:0 257.63842:0		0	0	0	0	0	0	0	0	0	0	0	0	0	0	0	0	0	0
1019	17.36	255.70988	Unknown	[M+H]+		0.029	FALSE	null	null	null	null	null	null	999	FALSE	FALSE	FALSE		FALSE	FALSE	null	null	null	null	null	null	null	4504.37	QC_11.2	255.70988:329842 256.71323:0 257.71659:0		0	0	0	0	0	135744	0	0	0	0	0	0	130101	0	0	0	0	0
1020	23.429	255.72154	Unknown	[M+H]+	similar chromatogram in higher mz_1022; similar chromatogram in higher mz_1559; similar chromatogram in higher mz_4139; similar chromatogram in higher mz_7654; similar chromatogram in higher mz_8665	0.043	FALSE	null	null	null	null	null	null	999	FALSE	FALSE	FALSE		FALSE	FALSE	null	null	null	null	null	null	null	4100.42	QC_3.2	255.72154:268227 256.72489:0 257.72825:0		4740	0	0	0	0	0	0	0	0	0	0	0	0	0	0	0	0	0
1021	22.214	255.72832	Unknown	[M+H]+		0.029	FALSE	null	null	null	null	null	null	999	FALSE	FALSE	FALSE		FALSE	FALSE	null	null	null	null	null	null	null	4369.34	QC_3.2	255.72832:251365 256.73167:0 257.73503:0		0	0	0	0	0	0	0	183353	0	0	0	0	0	0	0	0	0	0
1022	23.183	255.81165	Unknown	[M+H]+	similar chromatogram in higher mz_4125; similar chromatogram in higher mz_4139; similar chromatogram in higher mz_8665	0.05	FALSE	null	null	null	null	null	null	999	FALSE	FALSE	FALSE		FALSE	FALSE	null	null	null	null	null	null	null	4448.45	QC_6.2	255.81165:289620 256.815:0 257.81836:0		0	0	0	0	0	0	0	0	0	0	0	0	0	0	0	0	0	0
1023	1.239	256.01459	Unknown	[M+H]+	similar chromatogram in higher mz_1075	0.011	FALSE	null	null	null	null	null	null	999	FALSE	FALSE	FALSE		FALSE	FALSE	null	null	null	null	null	null	null	78325.91	8615	256.01459:103864680 257.01794:12823246 258.0213:75400808		0	0	0	0	0	0	0	0	0	0	0	0	0	0	0	0	0	0
1024	1.738	256.01474	Unknown	[M+H]+		0.004	FALSE	null	null	null	null	null	null	999	FALSE	FALSE	FALSE		FALSE	FALSE	null	null	null	null	null	null	null	617.7	6777	256.01474:5448508 257.01809:0 258.02145:0		0	0	0	0	0	0	0	0	0	0	0	0	0	0	0	0	0	0
1025	13.53	256.17538	Unknown	[M+H]+	similar chromatogram in higher mz_5453	0.335	FALSE	null	null	null	null	null	null	999	FALSE	FALSE	FALSE		FALSE	FALSE	null	null	null	null	null	null	null	3.69	3143	256.17538:1663997 257.17873:0 258.18209:37508		58756	314676	521336	602738	47090	531615	318581	354682	522188	1201868	679153	289871	827125	845232	62277	565689	943567	99725
1026	1.217	256.17542	Unknown	[M+H]+		0.486	FALSE	null	null	null	null	null	null	999	FALSE	FALSE	FALSE		FALSE	FALSE	null	null	null	null	null	null	null	89.83	Blank_1.2	256.17542:76090392 257.17877:10373364 258.18213:1691083		56368	378977	292033	0	58407	0	2451574	4626930	347858	9812109	856631	1579648	19791500	2755240	44120	686557	1682372	4767629
1027	1.576	256.17563	Unknown	[M+H]+		0.18	TRUE	null	null	null	null	null	null	999	FALSE	FALSE	FALSE		FALSE	FALSE	null	null	null	null	null	null	null	79.75	MSMS_pos.1	256.17349:2773775 257.17684:259725 258.1802:31901628	80.94802:33282 82.94446:17174 87.04399:4823 89.05976:185142 133.08554:95152 177.11247:17286 239.14919:156118 242.57094:5551 256.01361:12756	768487	167730	683776	0	394635	498861	2220269	6094334	935629	12290287	1006580	925698	5238606	2613789	0	697081	1567195	5613744
1028	10.31	256.22659	Unknown	[M+H]+	similar chromatogram in higher mz_8006	0.568	FALSE	null	null	null	null	null	null	999	FALSE	FALSE	FALSE		FALSE	FALSE	null	null	null	null	null	null	null	11.07	3543	256.22659:6848583 257.22994:1278242 258.2333:0		12500	291415	1428434	300713	279650	394543	1204520	2247415	141666	508542	698641	2563538	718430	1430253	7853	1015453	95356	13296
1029	11.138	256.22751	w/o MS2:NAE 13:1	[M+H]+	similar chromatogram in higher mz_4857; similar chromatogram in higher mz_6422; similar chromatogram in higher mz_6923	0.662	FALSE	5.18	256.22711	C15H29NO2	NAE	VWSHYVNVDMSXHS-UHFFFAOYSA-N	O=C(NCCO)CCCCCCCC=CCCC	530	FALSE	TRUE	FALSE		FALSE	FALSE	null	null	99.1	1.2	null	null	null	18.1	3543	256.22751:10777008 257.23086:1617469 258.23422:0		9925	475771	3275150	567815	1322	737357	1779105	3937931	875012	1193181	1183730	4080836	1105776	3031817	7861	1725387	347992	1183
1030	12.485	256.2276	Unknown	[M+H]+	similar chromatogram in higher mz_3606; similar chromatogram in higher mz_3784	0.378	FALSE	null	null	null	null	null	null	999	FALSE	FALSE	FALSE		FALSE	FALSE	null	null	null	null	null	null	null	7	3543	256.2276:3214946 257.23095:519179 258.23431:0		0	145632	838524	205550	1643	186018	837627	1245251	441594	157688	509035	1370151	405981	947352	21910	583160	160673	11356
1031	5.798	256.26282	Unknown	[M+H]+		0.288	TRUE	null	null	null	null	null	null	999	FALSE	FALSE	FALSE		FALSE	FALSE	null	null	null	null	null	null	null	149.38	MSMS_pos.1	256.26202:6036120 257.26537:1117489 258.26873:29656	57.07002:42464 60.04451:4151 67.05398:4762 69.06975:9177 71.08512:18643 74.06003:31711 83.08528:11426 85.10117:8114 88.07544:89905 89.05887:10759 95.08552:4294 102.09078:43134 116.10723:19832 130.12274:8627 239.14923:10820 253.57922:1982 256.26245:650455	6607360	153876	90292	67015	10150674	534226	158184	57408	106487	137402	139965	47050	84121	82514	6011230	87722	138275	5602769
1032	8.2	256.26297	Unknown	[M+H]+	similar chromatogram in higher mz_2227; similar chromatogram in higher mz_2482; similar chromatogram in higher mz_2580; similar chromatogram in higher mz_4206	0.396	FALSE	null	null	null	null	null	null	999	FALSE	FALSE	FALSE		FALSE	FALSE	null	null	null	null	null	null	null	7.01	1323	256.26297:4677312 257.26632:961950 258.26968:0		521287	848589	790350	942725	509121	883002	717006	723153	791786	755615	782343	4274778	3660128	758243	484867	704071	613517	476016
1033	21.487	256.2634	Unknown	[M+H]+		0.216	FALSE	null	null	null	null	null	null	999	FALSE	FALSE	FALSE		FALSE	FALSE	null	null	null	null	null	null	null	2.12	QC_7.2	256.2634:556053 257.26675:0 258.27011:0		439075	255058	307123	67942	357080	80956	243815	305428	102391	397595	336948	207621	76211	337599	408156	264155	386983	439491
1034	8.662	256.26343	Unknown	[M+H]+	adduct linked to 1246_[M+NH4]+; similar chromatogram in higher mz_3635	0.734	FALSE	null	null	null	null	null	null	999	FALSE	FALSE	FALSE		FALSE	FALSE	null	null	null	null	null	null	null	119.78	5479	256.26343:94840272 257.26678:18713102 258.27014:1376003		489111	5857252	16478587	17265730	481366	16451313	25839556	11058857	22388272	23318108	6329074	38481200	42525008	21544274	451318	14906358	10760769	409507
1035	4.506	256.2738	Unknown	[M+H]+		0.007	FALSE	null	null	null	null	null	null	999	FALSE	FALSE	FALSE		FALSE	FALSE	null	null	null	null	null	null	null	15.72	2315	256.2738:4941090 257.27715:824811 258.28051:207482		5288	0	0	0	19067	0	0	0	0	0	0	0	0	0	1042	0	0	2081
1036	22.443	256.29941	Unknown	[M+H]+		0.198	FALSE	null	null	null	null	null	null	999	FALSE	FALSE	FALSE		FALSE	FALSE	null	null	null	null	null	null	null	2.44	10311	256.29941:609040 257.30276:0 258.30612:0		10171	339755	370435	332217	7560	609040	343516	348403	352502	310479	312956	330483	293840	419890	11783	425644	352136	9300
1037	3.039	256.30359	Unknown	[M+H]+		0.022	FALSE	null	null	null	null	null	null	999	FALSE	FALSE	FALSE		FALSE	FALSE	null	null	null	null	null	null	null	908.1	10087	256.30359:16459028 257.30694:7620944 258.3103:0		1172107	93513	177981	16459028	1948015	145609	74010	86702	147359	0	60341	50118	63988	0	416927	118698	0	690616
1038	18.985	256.67929	Unknown	[M+H]+		0.04	FALSE	null	null	null	null	null	null	999	FALSE	FALSE	FALSE		FALSE	FALSE	null	null	null	null	null	null	null	7172.22	QC_6.2	256.67929:462224 257.68264:0 258.686:0		0	0	0	0	0	0	0	0	0	0	0	179258	0	0	0	0	0	0
1039	0.949	256.81982	Unknown	[M+H]+		0.964	TRUE	null	null	null	null	null	null	999	FALSE	FALSE	FALSE		FALSE	FALSE	null	null	null	null	null	null	null	3040829.25	MSMS_pos.1	256.81992:83958280 257.82327:0 258.82663:44801736	69.38445:27128 80.9478:27218970 82.94464:9379621 89.05966:199107 89.47813:71825 94.01112:75634 133.08556:111655 138.90587:1588214 140.90253:1518625 196.86482:305890 198.86134:1286160 239.13866:44647 239.14919:153087 257.15991:12280561	186028960	238114544	246743408	176725664	212629936	162711488	218130480	220164288	250658848	142401408	239827744	248637584	146538976	234228992	152552400	231909616	242694176	169110064
1040	20.233	256.82178	Unknown	[M+H]+	similar chromatogram in higher mz_4507	0.032	FALSE	null	null	null	null	null	null	999	FALSE	FALSE	FALSE		FALSE	FALSE	null	null	null	null	null	null	null	3201.38	QC_11.2	256.82178:290516 257.82513:0 258.82849:0		77773	0	0	0	82137	0	0	0	0	0	0	0	0	0	85502	0	0	87731
1041	30.63	256.9985	Unknown	[M+H]+		0.525	FALSE	null	null	null	null	null	null	999	FALSE	FALSE	FALSE		FALSE	FALSE	null	null	null	null	null	null	null	2537.09	9959	256.9985:200832 258.00185:0 259.00521:0		6731	159600	141078	83619	4845	62241	156626	126660	115923	110384	150435	138681	139249	196636	6102	108321	43513	6552
1042	1.334	257.05099	Unknown	[M+H]+		0.004	FALSE	null	null	null	null	null	null	999	FALSE	FALSE	FALSE		FALSE	FALSE	null	null	null	null	null	null	null	295.27	487	257.05099:6757378 258.05434:0 259.0577:0		2217	0	0	0	320815	0	0	0	0	0	0	0	0	0	1397	0	0	2456
1043	1.291	257.11377	Unknown	[M+H]+		0.004	FALSE	null	null	null	null	null	null	999	FALSE	FALSE	FALSE		FALSE	FALSE	null	null	null	null	null	null	null	243.3	5993	257.11377:4566788 258.11712:0 259.12048:0		6734	0	0	0	0	0	0	0	0	0	0	0	0	0	0	0	0	4177
1044	1.106	257.12515	Unknown	[M+H]+		0.032	FALSE	null	null	null	null	null	null	999	FALSE	FALSE	FALSE		FALSE	FALSE	null	null	null	null	null	null	null	64.52	5767	257.12515:5014781 258.1285:0 259.13186:0		1416	0	0	423904	12660	1696562	0	0	0	962005	0	0	1852033	0	3266	0	0	0
1045	0.767	257.13638	Unknown	[M+H]+		0.421	FALSE	null	null	null	null	null	null	999	FALSE	FALSE	FALSE		FALSE	FALSE	null	null	null	null	null	null	null	72.51	3959	257.13638:2208451 258.13973:0 259.14309:0		189728	0	157871	0	8981	201268	208300	0	175859	0	298407	167797	0	506813	88440	0	152613	93689
1046	1.082	257.16077	Unknown	[M+H]+	similar chromatogram in higher mz_1891; similar chromatogram in higher mz_1835; similar chromatogram in higher mz_2798; similar chromatogram in higher mz_2820; similar chromatogram in higher mz_3561; similar chromatogram in higher mz_2935	0.971	TRUE	null	null	null	null	null	null	999	FALSE	FALSE	FALSE		FALSE	FALSE	null	null	null	null	null	null	null	15024.19	MSMS_pos.1	257.16077:1137192320 258.16412:170977808 259.16748:10634954	80.94779:23937180 82.94464:8271959 138.9059:1645893 140.9025:1521644 169.4323:37678 196.86345:309256 198.86145:1151870 257.1637:12595085	276845312	1743812864	1060404224	2906195456	562643328	2034699776	1144351744	2087938304	941399552	3979624704	592493440	766554688	1041850752	1145322368	1346085632	2202682112	1004186496	786964736
1047	11.115	257.16193	Unknown	[M+H]+		0.518	FALSE	null	null	null	null	null	null	999	FALSE	FALSE	FALSE		FALSE	FALSE	null	null	null	null	null	null	null	4.83	7607	257.16193:6364574 258.16528:706814 259.16864:0		6663	1851240	1296446	3334076	123682	2560973	1395613	2023162	1316005	6122874	1109299	1276904	2043785	2191677	100586	2533549	1997430	98820
1048	30.724	257.16196	Unknown	[M+H]+		0.921	TRUE	null	null	null	null	null	null	999	FALSE	FALSE	FALSE		FALSE	FALSE	null	null	null	null	null	null	null	18.76	MSMS_pos.1	257.16168:542700 258.16503:75837 259.16839:12347	58.36335:2813 82.38287:2634 159.82175:1933 164.71921:3404 257.16055:31281	16596	4511346	1633233	6240552	801673	5644233	3977452	5280848	3931492	10803395	3571643	3096262	4714045	6578127	290110	5230550	4705594	462361
1049	18.404	257.16211	Unknown	[M+H]+		0.266	FALSE	null	null	null	null	null	null	999	FALSE	FALSE	FALSE		FALSE	FALSE	null	null	null	null	null	null	null	5.8	8055	257.16211:10743181 258.16546:955242 259.16882:0		11900	1381244	752470	4132310	117432	4095734	1195431	1780984	1150953	9089376	846967	792633	3208350	2221719	68981	1545881	1226440	74519
1050	13.655	257.16217	Unknown	[M+H]+		0.453	FALSE	null	null	null	null	null	null	999	FALSE	FALSE	FALSE		FALSE	FALSE	null	null	null	null	null	null	null	6.34	8055	257.16217:10452891 258.16552:0 259.16888:0		14077	1556559	1163084	2072650	114978	1760216	1412894	2052685	1282121	4278420	1037299	1287466	1965022	1987293	109077	2144190	1588946	99398
1051	1.167	257.22269	Unknown	[M+H]+		0.201	FALSE	null	null	null	null	null	null	999	FALSE	FALSE	FALSE		FALSE	FALSE	null	null	null	null	null	null	null	47.26	2439	257.22269:15206579 258.22604:0 259.2294:0		5046	0	16520	32068	5150	0	1038304	0	0	0	1769866	2713245	0	4720493	3929	28770	0	3322
1052	23.605	257.22626	Unknown	[M+H]+		0.133	FALSE	null	null	null	null	null	null	999	FALSE	FALSE	FALSE		FALSE	FALSE	null	null	null	null	null	null	null	11.49	3959	257.22626:7180366 258.22961:2255663 259.23297:3898672		3302	534769	100035	1067736	400189	97155	103393	146739	182382	44907	129733	94269	71052	64207	4657	143791	157306	8813
1053	24.481	257.22629	Unknown	[M+H]+		0.097	FALSE	null	null	null	null	null	null	999	FALSE	FALSE	FALSE		FALSE	FALSE	null	null	null	null	null	null	null	12.55	7031	257.22629:7191908 258.22964:1411150 259.233:2786431		4248	660219	161838	1284422	6149	1598668	164709	118242	174643	1131973	197827	116132	922447	119938	8021	153982	158998	8670
1054	1.31	257.26736	Unknown	[M+H]+		0.004	FALSE	null	null	null	null	null	null	999	FALSE	FALSE	FALSE		FALSE	FALSE	null	null	null	null	null	null	null	162.91	5993	257.26736:6837410 258.27071:0 259.27407:0		3906	0	0	0	208767	0	0	0	0	0	0	0	28252	0	7060	0	0	6438
1055	1.096	258.0116	Unknown	[M+H]+	ion correlated with 1077	0.007	FALSE	null	null	null	null	null	null	999	FALSE	FALSE	FALSE		FALSE	FALSE	null	null	null	null	null	null	null	64492.73	8615	258.0116:67232160 259.01495:7783496 260.01831:14447493		0	0	0	0	0	0	0	0	0	0	0	0	0	0	0	0	0	0
1056	2.601	258.10065	Unknown	[M+H]+		0.241	FALSE	null	null	null	null	null	null	999	FALSE	FALSE	FALSE		FALSE	FALSE	null	null	null	null	null	null	null	606.61	8471	258.10065:7922630 259.104:1144712 260.10736:883085		31015	3658420	2843928	2252776	0	3379090	1561888	0	0	0	3856778	3581155	3042516	1249275	47945	0	61974	0
1057	2.367	258.10098	Unknown	[M+H]+		0.46	FALSE	null	null	null	null	null	null	999	FALSE	FALSE	FALSE		FALSE	FALSE	null	null	null	null	null	null	null	322.96	9319	258.10098:8955920 259.10433:1701693 260.10769:911095		31015	3600880	3466858	2230882	1652	4078582	1504539	0	0	0	4214132	3436379	3369580	1345858	47945	0	61974	0
1058	0.87	258.10965	Unknown	[M+H]+	similar chromatogram in higher mz_3185; similar chromatogram in higher mz_4379; similar chromatogram in higher mz_5651; similar chromatogram in higher mz_6362; similar chromatogram in higher mz_7133; similar chromatogram in higher mz_6868	0.806	TRUE	null	null	null	null	null	null	999	FALSE	FALSE	FALSE		FALSE	FALSE	null	null	null	null	null	null	null	426.94	MSMS_pos.1	258.10867:6953304 259.11202:1501794 260.11538:0	58.06504:23640 60.0785:4259 60.08071:217710 71.07302:51505 80.94777:2167218 82.94461:2242545 86.09647:476614 98.98416:78212 104.10639:2842666 105.10988:24655 124.99899:642528 126.00729:1992 138.90585:77815 140.90253:237423 142.90042:68831 184.07278:285781 198.8614:100848 200.85832:112680 257.16086:27596 258.10907:898070 258.16409:77079	5347700	1375252	2765118	3116412	6542594	1600954	6147460	2789112	2798687	0	5557732	1394330	1691286	4222503	5503295	2840838	4163184	14698
1059	1.513	258.16559	Unknown	[M+H]+		0.032	FALSE	null	null	null	null	null	null	999	FALSE	FALSE	FALSE		FALSE	FALSE	null	null	null	null	null	null	null	1909.05	727	258.16559:131030560 259.16894:9245145 260.1723:0		51263844	1373231	336434	2280422	52679472	2767236	884406	3305273	845471	4026604	377135	223680	1087849	1048065	126556784	3639136	866868	96508408
1060	1.92	258.20636	Unknown	[M+H]+		0.374	FALSE	null	null	null	null	null	null	999	FALSE	FALSE	FALSE		FALSE	FALSE	null	null	null	null	null	null	null	8.61	5639	258.20636:4005472 259.20971:725789 260.21307:0		140609	0	671442	0	153448	0	1299034	218757	422428	0	404475	323230	336448	1907533	56410	0	78280	87726
1061	11.297	258.20645	Unknown	[M+H]+		0.104	FALSE	null	null	null	null	null	null	999	FALSE	FALSE	FALSE		FALSE	FALSE	null	null	null	null	null	null	null	3.26	6407	258.20645:555327 259.2098:0 260.21316:0		15978	32761	186612	130370	16499	47706	75689	256822	81381	113184	77101	317112	81483	93105	17169	71654	119011	9562
1062	9.222	258.22598	Unknown	[M+H]+	ion correlated with 1070; ion correlated with 1067; ion correlated with 1064	0.018	FALSE	null	null	null	null	null	null	999	FALSE	FALSE	FALSE		FALSE	FALSE	null	null	null	null	null	null	null	3.66	QC_7.2	258.22598:369436 259.22933:0 260.23269:0		0	0	11357	0	0	0	0	0	0	0	0	0	0	0	5282	0	0	0
1063	4.631	258.27902	Unknown	[M+H]+	similar chromatogram in higher mz_2370	0.597	FALSE	null	null	null	null	null	null	999	FALSE	FALSE	FALSE		FALSE	FALSE	null	null	null	null	null	null	null	548.8	10311	258.27902:18014190 259.28237:3481626 260.28573:333702		176226	57396	508865	7417786	5561	18014190	538093	7387800	420967	849322	87176	2010269	347616	293547	237443	1400671	175653	188403
1064	9.229	258.543	Unknown	[M+H]+	ion correlated with 1062; ion correlated with 1067	0.043	FALSE	null	null	null	null	null	null	999	FALSE	FALSE	FALSE		FALSE	FALSE	null	null	null	null	null	null	null	10214.78	QC_4.2	258.543:582633 259.54635:0 260.54971:0		0	0	0	39390	0	0	0	0	0	0	0	0	0	0	0	0	0	0
1065	30.395	258.78751	Unknown	[M+H]+		0.032	FALSE	null	null	null	null	null	null	999	FALSE	FALSE	FALSE		FALSE	FALSE	null	null	null	null	null	null	null	2334.06	4791	258.78751:131487 259.79086:0 260.79422:0		0	0	38962	0	0	0	26676	31684	29718	0	87540	94802	0	0	0	0	0	0
1066	0.952	258.81778	Unknown	[M+H]+	ion correlated with 113	0.928	TRUE	null	null	null	null	null	null	999	FALSE	FALSE	FALSE		FALSE	FALSE	null	null	null	null	null	null	null	1505938.62	MSMS_pos.1	258.81696:41231904 259.82031:0 260.82367:5129884	80.94229:39452 80.94782:7898371 82.94466:8225880 138.90588:252971 140.90263:921867 141.14088:10816 142.90065:203311 196.7373:14453 198.86169:324041 200.85825:396300 258.14081:24224 258.1644:3881198 259.16684:387158	85814088	111151944	119355184	83342640	103779264	73902768	101644296	100348456	116390800	67850904	113765728	119843160	71321576	106091928	70823144	107159712	115272640	85252696
1067	9.227	258.86169	Unknown	[M+H]+	ion correlated with 1062; ion correlated with 1064	0.04	FALSE	null	null	null	null	null	null	999	FALSE	FALSE	FALSE		FALSE	FALSE	null	null	null	null	null	null	null	10570.47	QC_4.2	258.86169:570283 259.86504:0 260.8684:0		0	0	0	0	0	0	0	0	0	0	0	0	0	0	4942	0	0	0
1068	0.944	259.11475	Unknown	[M+H]+	similar chromatogram in higher mz_1590; similar chromatogram in higher mz_1984	0.097	FALSE	null	null	null	null	null	null	999	FALSE	FALSE	FALSE		FALSE	FALSE	null	null	null	null	null	null	null	61.06	4583	259.11475:8702063 260.1181:0 261.12146:151211584		249122	0	89319	21404	303178	0	1021390	1221794	226762	1555269	618214	91257	3066692	1642110	4618	578308	642705	3542
1069	2	259.16843	Unknown	[M+H]+		0.047	FALSE	null	null	null	null	null	null	999	FALSE	FALSE	FALSE		FALSE	FALSE	null	null	null	null	null	null	null	118.23	8023	259.16843:21361396 260.17178:0 261.17514:0		434008	0	110424	0	455999	0	0	0	0	0	71913	33584	68004	0	369265	0	85202	508340
1070	9.221	259.17908	Unknown	[M+H]+	ion correlated with 1062; ion correlated with 1067; ion correlated with 1064	0.022	FALSE	null	null	null	null	null	null	999	FALSE	FALSE	FALSE		FALSE	FALSE	null	null	null	null	null	null	null	3.59	QC_7.2	259.17908:433207 260.18243:0 261.18579:0		4253	0	0	0	0	0	0	0	0	0	0	0	0	0	0	0	0	0
1071	24.188	259.24161	Unknown	[M+H]+	ion correlated with 1468	0.248	FALSE	null	null	null	null	null	null	999	FALSE	FALSE	FALSE		FALSE	FALSE	null	null	null	null	null	null	null	913.66	3959	259.24161:5150034 260.24496:0 261.24832:515832		7953	515210	0	898981	245066	666095	0	0	0	946664	0	0	0	0	6516	0	45646	5868
1072	17.998	259.47458	Unknown	[M+H]+		0.011	FALSE	null	null	null	null	null	null	999	FALSE	FALSE	FALSE		FALSE	FALSE	null	null	null	null	null	null	null	2784.38	QC_2.2	259.47458:163277 260.47793:0 261.48129:0		0	19728	27147	245635	0	240737	195706	0	147846	0	141419	0	133406	52459	0	11529	145155	0
1073	17.633	259.5535	Unknown	[M+H]+		0.094	FALSE	null	null	null	null	null	null	999	FALSE	FALSE	FALSE		FALSE	FALSE	null	null	null	null	null	null	null	7763.81	9063	259.5535:860694 260.55685:0 261.56021:0		0	0	0	95490	0	376978	0	0	0	0	0	361119	58436	0	0	0	0	0
1074	17.584	259.74719	Unknown	[M+H]+		0.162	FALSE	null	null	null	null	null	null	999	FALSE	FALSE	FALSE		FALSE	FALSE	null	null	null	null	null	null	null	7205.99	5863	259.74719:644072 260.75054:0 261.7539:0		0	0	82860	93688	0	506232	287249	0	206519	0	97336	0	138027	0	0	0	0	0
1075	1.115	260.009	Unknown	[M+H]+	ion correlated with 1055; ion correlated with 4202; ion correlated with 1077; ion correlated with 1575	0.004	FALSE	null	null	null	null	null	null	999	FALSE	FALSE	FALSE		FALSE	FALSE	null	null	null	null	null	null	null	214961.98	8615	260.009:10748100 261.01235:0 262.01571:0		0	0	0	0	0	0	0	0	0	0	0	0	0	0	0	0	0	0
1076	1.413	260.1488	Unknown	[M+H]+		0.403	FALSE	null	null	null	null	null	null	999	FALSE	FALSE	FALSE		FALSE	FALSE	null	null	null	null	null	null	null	17.39	Blank_12.2	260.1488:4808580 261.15215:0 262.15551:589358		13733	470399	645347	0	9964	301931	639809	0	847359	0	1030767	0	0	954627	11473	0	771233	14109
1077	1.108	260.16437	Unknown	[M+H]+	ion correlated with 1055; ion correlated with 1075; ion correlated with 1575	0.007	FALSE	null	null	null	null	null	null	999	FALSE	FALSE	FALSE		FALSE	FALSE	null	null	null	null	null	null	null	374.55	8615	260.16437:51360732 261.16772:5527842 262.17108:0		5415	0	0	235975	40999	69924	0	0	0	0	0	0	0	0	19861	0	34151	2446
1078	3.075	260.16446	Unknown	[M+H]+		0.025	FALSE	null	null	null	null	null	null	999	FALSE	FALSE	FALSE		FALSE	FALSE	null	null	null	null	null	null	null	26.84	9559	260.16446:7599028 261.16781:1402003 262.17117:0		3822	0	0	0	2031	0	0	0	0	0	0	0	0	0	68747	0	57640	2237
1079	7.429	260.16464	Unknown	[M+NH4]+	adduct linked to 883_[M+H]+; similar chromatogram in higher mz_5315	0.723	FALSE	null	null	null	null	null	null	999	FALSE	FALSE	FALSE		FALSE	FALSE	null	null	null	null	null	null	null	42.93	7607	260.16464:26744204 261.16799:5004663 262.17135:0		585	557958	1067298	9252672	6949	1016879	905919	799728	1015746	5036510	832308	7984648	603803	13064097	1032	708676	7993676	678
1080	22.286	260.19247	Unknown	[M+H]+		0.032	FALSE	null	null	null	null	null	null	999	FALSE	FALSE	FALSE		FALSE	FALSE	null	null	null	null	null	null	null	6.2	QC_13.2	260.19247:598019 261.19582:0 262.19918:0		64070	4057	4110	42605	11693	5290	44044	239951	3717	14111	9518	5336	14086	4314	37581	4618	55558	20972
1081	0.925	260.19714	Unknown	[M+H]+		0.022	FALSE	null	null	null	null	null	null	999	FALSE	FALSE	FALSE		FALSE	FALSE	null	null	null	null	null	null	null	39.24	10311	260.19714:4467470 261.20049:1358777 262.20385:0		0	0	0	628074	41296	4467470	0	0	0	2336892	0	0	2463346	0	12406	0	0	6427
1082	17.388	260.67859	Unknown	[M+H]+		0.043	FALSE	null	null	null	null	null	null	999	FALSE	FALSE	FALSE		FALSE	FALSE	null	null	null	null	null	null	null	3488.92	5655	260.67859:313855 261.68194:0 262.6853:0		0	0	168139	0	0	91665	133210	0	0	0	175610	0	84286	34044	0	0	0	0
1083	0.954	260.81451	Unknown	[M+H]+	similar chromatogram in higher mz_1133; similar chromatogram in higher mz_2441; similar chromatogram in higher mz_2752; similar chromatogram in higher mz_2819; similar chromatogram in higher mz_2850; similar chromatogram in higher mz_2867; similar chromatogram in higher mz_2892; similar chromatogram in higher mz_2995; similar chromatogram in higher mz_3509; similar chromatogram in higher mz_3538;…	0.921	FALSE	null	null	null	null	null	null	999	FALSE	FALSE	FALSE		FALSE	FALSE	null	null	null	null	null	null	null	311558.5	9095	260.81451:26349952 261.81786:0 262.82122:1402162		17527238	21685194	24961228	15241933	20217522	16507988	19886416	20277250	25138840	14537598	24845436	23992762	14435509	23047498	13361908	25038512	22691544	20365808
1084	19.776	261.00977	Unknown	[M+H]+		0.011	FALSE	null	null	null	null	null	null	999	FALSE	FALSE	FALSE		FALSE	FALSE	null	null	null	null	null	null	null	7306.83	QC_1.2	261.00977:538803 262.01312:0 263.01648:0		0	0	0	0	0	0	0	0	0	0	0	0	0	0	0	0	0	0
1085	0.927	261.01187	Unknown	[M+H]+		0.007	FALSE	null	null	null	null	null	null	999	FALSE	FALSE	FALSE		FALSE	FALSE	null	null	null	null	null	null	null	57.11	3959	261.01187:7735610 262.01522:0 263.01858:2876444		0	0	10650	488135	0	576110	0	0	0	0	0	0	0	0	0	0	0	0
1086	9.143	261.07559	Unknown	[M+H]+		0.004	FALSE	null	null	null	null	null	null	999	FALSE	FALSE	FALSE		FALSE	FALSE	null	null	null	null	null	null	null	5.86	QC_2.2	261.07559:335316 262.07894:0 263.0823:0		0	0	0	0	0	0	0	0	0	0	0	0	0	0	0	0	0	0
1087	30.552	261.08765	Unknown	[M+H]+		0.878	FALSE	null	null	null	null	null	null	999	FALSE	FALSE	FALSE		FALSE	FALSE	null	null	null	null	null	null	null	79.09	2983	261.08765:1078495 262.091:0 263.09436:0		463743	959104	999004	804449	458816	907420	908034	833878	1006717	1053190	833268	975602	895200	945983	11649	882889	797252	452475
1088	0.974	261.08771	Unknown	[M+H]+	ion correlated with 820	0.655	FALSE	null	null	null	null	null	null	999	FALSE	FALSE	FALSE		FALSE	FALSE	null	null	null	null	null	null	null	177.02	Blank_1.2	261.08771:104377768 262.09106:10953638 263.09442:6161763		61663	4346862	5769154	2286593	462433	3510996	4300841	3101053	5034109	1486992	4716508	843501	881768	3679420	18226	5482456	5126000	210496
1089	0.981	261.13034	Unknown	[M+H]+	similar chromatogram in higher mz_3618; similar chromatogram in higher mz_4082; similar chromatogram in higher mz_4892	0.942	FALSE	null	null	null	null	null	null	999	FALSE	FALSE	FALSE		FALSE	FALSE	null	null	null	null	null	null	null	1423.45	10807	261.13034:507643296 262.13369:81042248 263.13705:9569567		59211760	5450312	6735413	5419380	43492532	1538814	162804496	314607520	22355882	337175648	28802764	97118648	507643296	155129888	24276	3150227	59471376	171106496
1090	4.289	261.18475	Unknown	[M+H]+	adduct linked to 1301_[M+NH4]+	0.514	TRUE	null	null	null	null	null	null	999	FALSE	FALSE	FALSE		FALSE	FALSE	null	null	null	null	null	null	null	38.61	MSMS_pos.1	261.18338:874065 262.18673:150103 263.19009:0	57.06988:11919 72.80941:2141 93.70579:3056 114.16527:3932 175.41911:3292 177.95656:8220 205.12128:5382 261.18484:37728	2951599	558325	413288	86650	593052	0	645104	105301	720730	0	109611	4992176	9847991	543950	2842256	526808	61786	493154
1091	2.42	261.19632	Unknown	[M+H]+		0.399	FALSE	null	null	null	null	null	null	999	FALSE	FALSE	FALSE		FALSE	FALSE	null	null	null	null	null	null	null	78.85	6183	261.19632:76841216 262.19967:15407134 263.20303:1029523		43624	228432	111614	0	8018	3291395	853470	0	194100	430456	4700603	125093	17125088	4384933	164	0	703458	18724
1092	7.027	261.2211	Unknown	[M+H]+	similar chromatogram in higher mz_1706; similar chromatogram in higher mz_1612	0.191	FALSE	null	null	null	null	null	null	999	FALSE	FALSE	FALSE		FALSE	FALSE	null	null	null	null	null	null	null	7.82	5479	261.2211:1011512 262.22445:304513 263.22781:0		36655	0	248506	0	15943	64447	96514	149083	394732	0	32828	254868	111384	60088	28694	248118	0	31245
1093	8.383	261.22156	Unknown	[M+H]+		0.115	FALSE	null	null	null	null	null	null	999	FALSE	FALSE	FALSE		FALSE	FALSE	null	null	null	null	null	null	null	7.07	6151	261.22156:605080 262.22491:0 263.22827:144878		13424	41426	24092	0	12987	0	250145	44312	33807	0	30342	170960	59690	467050	21761	110333	0	20271
1094	9.201	261.40201	Unknown	[M+H]+		0.004	FALSE	null	null	null	null	null	null	999	FALSE	FALSE	FALSE		FALSE	FALSE	null	null	null	null	null	null	null	6.9	QC_2.2	261.40201:345803 262.40536:0 263.40872:0		0	0	0	0	0	0	0	0	0	0	0	0	0	0	0	0	0	0
1095	19.002	261.48514	Unknown	[M+H]+		0.007	FALSE	null	null	null	null	null	null	999	FALSE	FALSE	FALSE		FALSE	FALSE	null	null	null	null	null	null	null	3.37	QC_2.2	261.48514:156039 262.48849:0 263.49185:0		0	0	0	0	0	0	0	0	0	0	0	150772	0	0	0	0	0	0
1096	23.174	261.74841	Unknown	[M+H]+	ion correlated with 219	0.612	FALSE	null	null	null	null	null	null	999	FALSE	FALSE	FALSE		FALSE	FALSE	null	null	null	null	null	null	null	5395.86	2315	261.74841:373292 262.75176:0 263.75512:0		0	286219	207259	198049	0	150142	235111	214084	211577	0	275214	289760	317186	285836	0	281165	306517	0
1097	17.439	261.83649	Unknown	[M+H]+	ion correlated with 216	0.108	FALSE	null	null	null	null	null	null	999	FALSE	FALSE	FALSE		FALSE	FALSE	null	null	null	null	null	null	null	7735.44	8759	261.83649:879786 262.83984:0 263.8432:0		0	0	115888	133484	0	345718	416799	0	657573	0	49070	0	201245	0	0	0	0	0
1098	18.052	262.04785	Unknown	[M+H]+		0.299	FALSE	null	null	null	null	null	null	999	FALSE	FALSE	FALSE		FALSE	FALSE	null	null	null	null	null	null	null	11.61	1039	262.04785:1162189 263.0512:0 264.05456:0		70906	341470	136230	1144771	58555	534667	1162189	37370	45036	0	28338	29188	771375	38691	84616	112348	29847	73761
1099	17.855	262.04828	Unknown	[M+H]+		0.532	FALSE	null	null	null	null	null	null	999	FALSE	FALSE	FALSE		FALSE	FALSE	null	null	null	null	null	null	null	11.81	1055	262.04828:1264072 263.05163:0 264.05499:0		73780	315148	686318	1071475	81531	1046093	48894	119107	1264072	109994	897760	37207	71297	187473	87940	342412	727342	71815
1100	2.043	262.12061	Unknown	[M+H]+		0.428	FALSE	null	null	null	null	null	null	999	FALSE	FALSE	FALSE		FALSE	FALSE	null	null	null	null	null	null	null	34.45	3463	262.12061:1278690 263.12396:0 264.12732:0		21966	419900	441515	277013	0	306515	1018997	309790	802262	0	522829	0	0	809658	564	733876	919469	0
1101	1.219	262.13385	Unknown	[M+H]+		0.025	FALSE	null	null	null	null	null	null	999	FALSE	FALSE	FALSE		FALSE	FALSE	null	null	null	null	null	null	null	1081.19	10583	262.13385:25685616 263.1372:0 264.14056:0		5623756	0	0	492685	5164278	72469	18132292	38596204	2015591	25685616	2791651	10349590	64496400	17869316	4871	0	5821728	21200048
1102	23.458	262.16483	Unknown	[M+H]+		0.047	FALSE	null	null	null	null	null	null	999	FALSE	FALSE	FALSE		FALSE	FALSE	null	null	null	null	null	null	null	2.46	5623	262.16483:184478 263.16818:0 264.17154:0		65199	68514	161098	48858	74449	88126	58703	41538	42753	51393	176269	114367	93033	86750	58751	51915	135763	68747
1103	2.042	262.19913	Unknown	[M+H]+		0.104	FALSE	null	null	null	null	null	null	999	FALSE	FALSE	FALSE		FALSE	FALSE	null	null	null	null	null	null	null	16.79	7031	262.19913:5815870 263.20248:647877 264.20584:0		17434	0	71390	0	22266	167844	61360	0	0	0	812519	39529	3162983	836931	0	0	142233	16538
1104	17.475	262.26254	Unknown	[M+H]+	similar chromatogram in higher mz_2651	0.428	FALSE	null	null	null	null	null	null	999	FALSE	FALSE	FALSE		FALSE	FALSE	null	null	null	null	null	null	null	1334.65	6631	262.26254:429155 263.26589:0 264.26925:0		0	0	188509	302202	0	270696	351370	0	425004	0	289081	0	229286	0	0	54858	315204	0
1105	17.509	262.3313	Unknown	[M+H]+		0.45	FALSE	null	null	null	null	null	null	999	FALSE	FALSE	FALSE		FALSE	FALSE	null	null	null	null	null	null	null	7814.1	149	262.3313:762780 263.33465:0 264.33801:0		0	80164	188840	395117	0	407623	730302	0	649877	0	489065	0	374203	0	0	217114	492260	0
1106	0.909	262.39346	Unknown	[M+H]+		0.004	FALSE	null	null	null	null	null	null	999	FALSE	FALSE	FALSE		FALSE	FALSE	null	null	null	null	null	null	null	121815.78	4377	262.39346:6090789 263.39681:0 264.40017:0		0	0	0	0	0	0	0	0	0	0	0	0	0	0	0	0	0	0
1107	0.946	262.48248	Unknown	[M+H]+		0.004	FALSE	null	null	null	null	null	null	999	FALSE	FALSE	FALSE		FALSE	FALSE	null	null	null	null	null	null	null	84769.48	949	262.48248:4238474 263.48583:0 264.48919:0		0	0	0	0	0	0	0	0	0	3431828	0	0	0	0	0	0	0	0
1108	19.233	262.87262	Unknown	[M+H]+		0.284	FALSE	null	null	null	null	null	null	999	FALSE	FALSE	FALSE		FALSE	FALSE	null	null	null	null	null	null	null	4429.25	1623	262.87262:342193 263.87597:0 264.87933:0		0	54182	105183	61726	0	0	281910	71649	165298	0	292958	201366	0	71432	0	180922	252734	0
1109	2.566	263.05542	Unknown	[M+H]+		0.227	FALSE	null	null	null	null	null	null	999	FALSE	FALSE	FALSE		FALSE	FALSE	null	null	null	null	null	null	null	125.96	8471	263.05542:31474484 264.05877:5066722 265.06213:3646429		10151068	20335572	15655657	9121276	40455	14627357	6664818	827534	80110	0	18950124	15194378	11886565	5532950	131014	194292	172326	25920
1110	2.247	263.05579	Unknown	[M+H]+	similar chromatogram in higher mz_1125	0.644	TRUE	null	null	null	null	null	null	999	FALSE	FALSE	FALSE		FALSE	FALSE	null	null	null	null	null	null	null	150.66	MSMS_pos.1	263.05423:1883782 264.05758:0 265.06094:0	54.68648:3001 80.94782:14817 82.94466:7038 86.09654:11323 96.46988:3659 134.99777:1334 135.00224:12070 152.32266:3321 179.45216:3403 203.05254:8663 262.13272:18216 263.05731:49050 263.13376:27541 263.21063:3728	6521841	18076046	17144340	10005390	2032674	15574858	7707568	832568	118427	0	20285674	15948637	13481546	6272755	4177878	194292	1248226	450749
1111	1.384	263.08127	w/o MS2:RIKEN P-VS1 ID-767 from Mouse_Muscle_WT_CTX14_Ctr	[M+H]+		0.18	FALSE	3.12	263.08209		Unknown			530	TRUE	TRUE	FALSE		FALSE	FALSE	null	null	96.3	87.7	null	null	null	35.58	1719	263.08127:27845936 264.08462:4719073 265.08798:265848		395	113655	457780	0	1960	145714	44725	56806	240316	44305	50804	32822	109296	63534	0	74600	955546	788
1112	15.822	263.13727	Unknown	[M+H]+		0.004	FALSE	null	null	null	null	null	null	999	FALSE	FALSE	FALSE		FALSE	FALSE	null	null	null	null	null	null	null	5.63	QC_2.2	263.13727:161186 264.14062:0 265.14398:358269		0	0	0	0	11506	0	0	36275	0	0	27737	0	0	0	0	0	37416	7714
1113	3.691	263.17682	Unknown	[M+H]+		0.022	FALSE	null	null	null	null	null	null	999	FALSE	FALSE	FALSE		FALSE	FALSE	null	null	null	null	null	null	null	7.86	QC_12.2	263.17682:260610 264.18017:0 265.18353:0		0	0	0	0	5797	0	0	0	0	0	0	0	0	0	0	0	0	0
1114	1.14	263.21075	Unknown	[M+H]+	similar chromatogram in higher mz_4135	0.029	FALSE	null	null	null	null	null	null	999	FALSE	FALSE	FALSE		FALSE	FALSE	null	null	null	null	null	null	null	93.06	293	263.21075:4681868 264.2141:0 265.21746:0		2725	3120553	591384	0	0	0	0	0	0	0	0	448470	0	0	0	0	0	0
1115	7.481	263.23709	Unknown	[M+H]+	adduct linked to 1338_[M+NH4]+	0.971	TRUE	null	null	null	null	null	null	999	FALSE	FALSE	FALSE		FALSE	FALSE	null	null	null	null	null	null	null	1272.6	MSMS_pos.1	263.2355:625981 264.23885:135707 265.24221:11497	59.93873:2716 67.05243:1403 67.05399:8072 77.24878:2688 80.94782:4459 81.06955:5862 85.7076:1116 95.08552:6784 120.37868:3664 192.37949:3664 263.23495:9550	524426	295088	959559	724679	735601	937434	1902776	917101	2443984	1603193	262132	949657	1426741	853478	475951	1221067	547616	471777
1116	16.318	263.23798	Unknown	[M+H]+		0.025	FALSE	null	null	null	null	null	null	999	FALSE	FALSE	FALSE		FALSE	FALSE	null	null	null	null	null	null	null	1828.98	9319	263.23798:855916 264.24133:0 265.24469:0		43823	0	43370	559671	39207	636429	31586	0	0	0	49312	0	767231	0	47838	0	0	18816
1117	17.752	263.43692	Unknown	[M+H]+		0.216	FALSE	null	null	null	null	null	null	999	FALSE	FALSE	FALSE		FALSE	FALSE	null	null	null	null	null	null	null	6473.05	10087	263.43692:835512 264.44027:0 265.44363:0		0	0	202372	835512	0	685326	482730	0	480713	0	334704	0	566067	0	0	46189	159714	0
1118	22.793	263.4476	Unknown	[M+H]+	similar chromatogram in higher mz_2460; similar chromatogram in higher mz_8498	0.047	FALSE	null	null	null	null	null	null	999	FALSE	FALSE	FALSE		FALSE	FALSE	null	null	null	null	null	null	null	5311.37	10455	263.4476:426276 264.45095:0 265.45431:0		0	0	0	0	0	0	0	426276	0	0	0	0	0	0	0	0	0	0
1119	20.78	263.54922	Unknown	[M+H]+		0.007	FALSE	null	null	null	null	null	null	999	FALSE	FALSE	FALSE		FALSE	FALSE	null	null	null	null	null	null	null	4427.15	QC_8.2	263.54922:264082 264.55257:0 265.55593:0		0	0	0	0	0	38831	0	5446	0	0	0	0	0	0	0	0	0	0
1120	1.444	263.62521	Unknown	[M+H]+	similar chromatogram in higher mz_4293	0.022	FALSE	null	null	null	null	null	null	999	FALSE	FALSE	FALSE		FALSE	FALSE	null	null	null	null	null	null	null	132296.95	5993	263.62521:14093971 264.62856:0 265.63192:0		0	0	0	0	652131	0	0	0	0	0	0	0	0	0	0	0	0	0
1121	22.543	263.70023	Unknown	[M+2H]2+	similar chromatogram in higher mz_1658; similar chromatogram in higher mz_8569	0.076	FALSE	null	null	null	null	null	null	999	FALSE	FALSE	FALSE		FALSE	FALSE	null	null	null	null	null	null	null	5389.75	10455	263.70023:450047 264.70358:0 265.70694:0		0	0	0	0	0	0	0	450047	0	0	0	0	0	0	0	0	0	0
1122	20.789	263.75516	Unknown	[M+H]+	ion correlated with 8072; ion correlated with 0; ion correlated with 8754; ion correlated with 1438; ion correlated with 8699	0.04	FALSE	null	null	null	null	null	null	999	FALSE	FALSE	FALSE		FALSE	FALSE	null	null	null	null	null	null	null	7842.57	QC_4.2	263.75516:436756 264.75851:0 265.76187:0		0	0	0	0	0	0	0	0	0	0	0	0	0	0	0	0	0	0
1123	19.697	263.87238	Unknown	[M+H]+		0.032	FALSE	null	null	null	null	null	null	999	FALSE	FALSE	FALSE		FALSE	FALSE	null	null	null	null	null	null	null	4472.4	1295	263.87238:338762 264.87573:0 265.87909:0		0	85016	0	0	0	0	0	0	0	0	0	0	0	27253	0	0	0	0
1124	22.794	263.9512	Unknown	[M+H]+	ion correlated with 710	0.072	FALSE	null	null	null	null	null	null	999	FALSE	FALSE	FALSE		FALSE	FALSE	null	null	null	null	null	null	null	11269.68	10455	263.9512:894595 264.95455:0 265.95791:0		0	0	0	0	0	0	0	894595	0	0	0	0	0	0	0	0	0	0
1125	2.33	264.05469	Unknown	[M+H]+		0.41	FALSE	null	null	null	null	null	null	999	FALSE	FALSE	FALSE		FALSE	FALSE	null	null	null	null	null	null	null	11953.87	8471	264.05469:4294450 265.05804:3997365 266.0614:267183		848747	2352978	2311111	769847	16691	1824197	1030636	0	0	0	2802622	1933883	1783500	832764	60740	0	68884	0
1126	2.601	264.05475	Unknown	[M+H]+		0.212	FALSE	null	null	null	null	null	null	999	FALSE	FALSE	FALSE		FALSE	FALSE	null	null	null	null	null	null	null	9790.08	8471	264.05475:4518520 265.0581:4181550 266.06146:252874		10469	2422476	1972600	790797	6415	1865166	915400	0	0	0	2592204	1713057	1716775	832764	60740	0	68884	0
1127	8.508	264.13748	Unknown	[M+H]+	ion correlated with 1166; ion correlated with 6497; ion correlated with 69; ion correlated with 1827; ion correlated with 1576; ion correlated with 2639; ion correlated with 358; ion correlated with 3592	0.104	FALSE	null	null	null	null	null	null	999	FALSE	FALSE	FALSE		FALSE	FALSE	null	null	null	null	null	null	null	624.05	5479	264.13748:4856062 265.14083:1309675 266.14419:0		6275	0	0	0	7930	62592	0	0	4238	0	0	0	73162	0	9230	0	0	827
1128	1.227	264.17398	Unknown	[M+H]+		0.05	FALSE	null	null	null	null	null	null	999	FALSE	FALSE	FALSE		FALSE	FALSE	null	null	null	null	null	null	null	112.83	49	264.17398:10068076 265.17733:3355574 266.18069:3200688		0	0	12873	0	0	40111	0	0	2351092	0	5216753	14042	0	0	180	0	5469495	1090
1129	1.582	264.19577	Unknown	[M+H]+		0.061	FALSE	null	null	null	null	null	null	999	FALSE	FALSE	FALSE		FALSE	FALSE	null	null	null	null	null	null	null	210.54	4455	264.19577:48660748 265.19912:16651054 266.20248:0		40930	0	50260	0	81460	0	80166	0	58184	0	0	59456	0	329394	0	0	0	0
1130	22.121	264.19955	Unknown	[M+H]+		0.036	FALSE	null	null	null	null	null	null	999	FALSE	FALSE	FALSE		FALSE	FALSE	null	null	null	null	null	null	null	7.04	QC_4.2	264.19955:338083 265.2029:0 266.20626:0		20608	24206	24622	0	9578	0	0	482513	0	0	23990	0	0	7733	19438	37126	0	5040
[truncated: 7,824 more rows]
[truncated: 266 more columns]
