# Supplementary material for: Multi-omics biomarkers of endothelial dysregulation preceding chronic lung allograft dysfunction: A prospective cohort study
Source: PLoS Med. 2026 Jun 23;23(6):e1004725. doi: 10.1371/journal.pmed.1004725 (PMC13289948; doi:10.1371/journal.pmed.1004725)
Supplement: S6 Table — (CSV) [file pmed.1004725.s014.csv]

																															Class	Sample	Sample	Sample	Sample	Sample	Sample	Sample	Sample	Sample	Sample	Sample	Sample	Sample	Sample	Sample	Sample	Sample	Sample
																															File type	Sample	Sample	Sample	Sample	Sample	Sample	Sample	Sample	Sample	Sample	Sample	Sample	Sample	Sample	Sample	Sample	Sample	Sample
																															Injection order	1	2	3	4	5	6	7	8	9	10	11	12	13	14	15	16	17	18
																															Batch ID	1	1	1	1	1	1	1	1	1	1	1	1	1	1	1	1	1	1
Alignment ID	Average Rt(min)	Average Mz	Metabolite name	Adduct type	Post curation result	Fill %	MS/MS assigned	Reference RT	Reference m/z	Formula	Ontology	INCHIKEY	SMILES	Annotation tag (VS1.0)	RT matched	m/z matched	MS/MS matched	Comment	Manually modified for quantification	Manually modified for annotation	Isotope tracking parent ID	Isotope tracking weight number	Total score	RT similarity	Dot product	Reverse dot product	Fragment presence %	S/N average	Spectrum reference file name	MS1 isotopic spectrum	MS/MS spectrum	10	10055	10071	10087	1025	10311	1039	10455	1055	10583	107	10711	10807	1087	1121	113	1135	1169
0	24.776	199.96739	Unknown	[M-H]-		0.025	FALSE	null	null	null	null	null	null	999	FALSE	FALSE	FALSE		FALSE	FALSE	null	null	null	null	null	null	null	15.94	5655	199.96739:248795 200.97074:0 201.9741:0		0	115468	45246	247356	1882	283039	49700	53115	39566	285869	37863	34861	306338	50837	1968	29602	41989	2299
1	1.052	199.96919	Unknown	[M-H]-	similar chromatogram in higher mz_1499; similar chromatogram in higher mz_3970; similar chromatogram in higher mz_4065; similar chromatogram in higher mz_1354; similar chromatogram in higher mz_6361; similar chromatogram in higher mz_91; similar chromatogram in higher mz_2909; similar chromatogram in higher mz_3140; similar chromatogram in higher mz_1093; similar chromatogram in higher mz_1591; s…	0.299	FALSE	null	null	null	null	null	null	999	FALSE	FALSE	FALSE		FALSE	FALSE	null	null	null	null	null	null	null	27.89	10583	199.96919:766704 200.97254:0 201.9759:0		38391	43116	283424	98925	72616	38911	180484	353283	197174	766704	159572	10750	143094	90710	44303	71452	158518	53222
2	0.847	199.9809	Unknown	[M-H]-	ion correlated with 2781; ion correlated with 5717; ion correlated with 6339; ion correlated with 3706; ion correlated with 6557; ion correlated with 2163; ion correlated with 3291; ion correlated with 2249; ion correlated with 2885; ion correlated with 2381; similar chromatogram in higher mz_4956; similar chromatogram in higher mz_2973; similar chromatogram in higher mz_1714; similar chromatogra…	0.047	FALSE	null	null	null	null	null	null	999	FALSE	FALSE	FALSE		FALSE	FALSE	null	null	null	null	null	null	null	66.81	Blank_13.2	199.9809:638317 200.98425:0 201.98761:523692		0	0	0	0	0	4912	0	0	0	0	0	0	0	0	1559	4169	0	1350
3	1.019	200.01987	Unknown	[M-H]-	similar chromatogram in higher mz_1382; similar chromatogram in higher mz_1339; similar chromatogram in higher mz_1859; similar chromatogram in higher mz_1928; similar chromatogram in higher mz_4970; similar chromatogram in higher mz_5121; similar chromatogram in higher mz_5744; similar chromatogram in higher mz_6243; similar chromatogram in higher mz_6757; similar chromatogram in higher mz_7508;…	0.133	FALSE	null	null	null	null	null	null	999	FALSE	FALSE	FALSE		FALSE	FALSE	null	null	null	null	null	null	null	175.33	7735	200.01987:7690306 201.02322:1499819 202.02658:0		1363	256892	27634	281302	1493	600768	1256973	28429	12143	329202	49202	33540	660179	2498522	1772	0	0	20585
4	0.883	200.03101	Unknown	[M-H]-		0.004	FALSE	null	null	null	null	null	null	999	FALSE	FALSE	FALSE		FALSE	FALSE	null	null	null	null	null	null	null	33.56	Blank_4.2	200.03101:107130 201.03436:220399 202.03772:1288019		0	224107	0	0	0	0	0	0	0	0	0	0	0	720	0	0	0	0
5	1.059	200.04631	Unknown	[M-H]-	similar chromatogram in higher mz_99; similar chromatogram in higher mz_145; similar chromatogram in higher mz_282; similar chromatogram in higher mz_388; similar chromatogram in higher mz_439; similar chromatogram in higher mz_454; similar chromatogram in higher mz_479; similar chromatogram in higher mz_500; similar chromatogram in higher mz_513; similar chromatogram in higher mz_535; similar ch…	0.007	FALSE	null	null	null	null	null	null	999	FALSE	FALSE	FALSE		FALSE	FALSE	null	null	null	null	null	null	null	253.9	4377	200.04631:2026744 201.04966:126384 202.05302:271590		114	10709	5616	87182	0	0	10152	2681	13637	0	0	9780	5358	4154	0	117874	19014	0
6	0.98	200.06129	Unknown	[M-H]-	similar chromatogram in higher mz_1039; similar chromatogram in higher mz_49; similar chromatogram in higher mz_7097; similar chromatogram in higher mz_2779; similar chromatogram in higher mz_8205; similar chromatogram in higher mz_238; similar chromatogram in higher mz_1310; similar chromatogram in higher mz_1383; similar chromatogram in higher mz_2904; similar chromatogram in higher mz_4401; si…	0.065	FALSE	null	null	null	null	null	null	999	FALSE	FALSE	FALSE		FALSE	FALSE	null	null	null	null	null	null	null	79.65	6039	200.06129:1870403 201.06464:9218210 202.068:1921610		1015	77071	0	397998	751	39337	4855	28148	0	268776	0	0	9973	15684	1184	126926	1355	890
7	0.792	200.07539	Unknown	[M-H]-	ion correlated with 2399; ion correlated with 776; ion correlated with 7172; ion correlated with 3549; ion correlated with 1771; ion correlated with 1942; ion correlated with 4638; ion correlated with 103; ion correlated with 3979; similar chromatogram in higher mz_1771; similar chromatogram in higher mz_1873; similar chromatogram in higher mz_4638; similar chromatogram in higher mz_3549; similar…	0.011	FALSE	null	null	null	null	null	null	999	FALSE	FALSE	FALSE		FALSE	FALSE	null	null	null	null	null	null	null	151.76	10311	200.07539:1457576 201.07874:0 202.0821:4493360		0	0	0	122899	0	1457576	0	0	0	807066	0	0	1104282	0	0	0	0	0
8	1.047	200.0927	Unknown	[M-H]-	similar chromatogram in higher mz_1396; similar chromatogram in higher mz_2064; similar chromatogram in higher mz_5031; similar chromatogram in higher mz_4179; similar chromatogram in higher mz_917; similar chromatogram in higher mz_2135; similar chromatogram in higher mz_4483; similar chromatogram in higher mz_1181; similar chromatogram in higher mz_5076; similar chromatogram in higher mz_2201; …	0.101	FALSE	null	null	null	null	null	null	999	FALSE	FALSE	FALSE		FALSE	FALSE	null	null	null	null	null	null	null	235.77	10311	200.0927:13349066 201.09605:2341395 202.09941:1891195		1985	369315	3032	3774912	1601	13349066	5092	7172	12770	12371751	36379	0	2322922	32538	1417	71865	3436	1746
9	1.031	200.10429	Unknown	[M-H]-		0.004	FALSE	null	null	null	null	null	null	999	FALSE	FALSE	FALSE		FALSE	FALSE	null	null	null	null	null	null	null	28.55	6183	200.10429:206795 201.10764:305132 202.111:0		2029	25038	0	0	1506	0	0	4959	0	112278	24988	18150	0	0	1570	25114	0	1460
10	1.075	200.12907	Unknown	[M-H]-	similar chromatogram in higher mz_686; similar chromatogram in higher mz_6891; similar chromatogram in higher mz_1767; similar chromatogram in higher mz_5536; similar chromatogram in higher mz_4833; similar chromatogram in higher mz_2375; similar chromatogram in higher mz_2587; similar chromatogram in higher mz_4306; similar chromatogram in higher mz_10964; similar chromatogram in higher mz_2494;…	0.147	FALSE	null	null	null	null	null	null	999	FALSE	FALSE	FALSE		FALSE	FALSE	null	null	null	null	null	null	null	50.99	453	200.12907:3769159 201.13242:454754 202.13578:0		0	103456	34730	0	1501	54182	104998	200905	83072	153217	69450	76063	2640	159839	0	99283	20707	0
11	1.031	200.15492	Unknown	[M-H]-	ion correlated with 288; ion correlated with 361; ion correlated with 631; ion correlated with 1279; ion correlated with 2504; ion correlated with 3668; ion correlated with 3701; ion correlated with 3785; ion correlated with 3866; ion correlated with 343; ion correlated with 1371	0.004	FALSE	null	null	null	null	null	null	999	FALSE	FALSE	FALSE		FALSE	FALSE	null	null	null	null	null	null	null	165.64	10583	200.15492:1014274 201.15827:0 202.16163:0		0	0	0	0	0	0	0	0	0	1014274	0	0	0	0	1361	0	0	0
12	7	200.17404	Unknown	[M-H]-	similar chromatogram in higher mz_1455	0.004	FALSE	null	null	null	null	null	null	999	FALSE	FALSE	FALSE		FALSE	FALSE	null	null	null	null	null	null	null	22.52	7863	200.17404:102896 201.17739:0 202.18075:0		0	4490	11631	11952	0	8226	3058	6481	3911	22558	5332	2974	0	6780	0	5650	2295	1444
13	16.768	200.37769	Unknown	[M-H]-	similar chromatogram in higher mz_4120	0.007	FALSE	null	null	null	null	null	null	999	FALSE	FALSE	FALSE		FALSE	FALSE	null	null	null	null	null	null	null	1322.04	10311	200.37769:142175 201.38104:0 202.3844:0		0	2567	0	131282	0	142175	0	0	11452	20303	0	0	25536	0	0	0	0	0
14	20.522	200.45499	Unknown	[M-H]-	ion correlated with 8775; ion correlated with 10562; ion correlated with 123; ion correlated with 10760; ion correlated with 12379; similar chromatogram in higher mz_173; similar chromatogram in higher mz_8141; similar chromatogram in higher mz_8189; similar chromatogram in higher mz_11273; similar chromatogram in higher mz_13519	0.004	FALSE	null	null	null	null	null	null	999	FALSE	FALSE	FALSE		FALSE	FALSE	null	null	null	null	null	null	null	26.93	5479	200.45499:128640 201.45834:0 202.4617:0		0	0	0	0	0	0	0	0	0	0	0	0	0	0	0	4370	4575	0
15	18.481	200.50821	Unknown	[M-H]-		0.011	FALSE	null	null	null	null	null	null	999	FALSE	FALSE	FALSE		FALSE	FALSE	null	null	null	null	null	null	null	2209.88	7031	200.50821:232066 201.51156:0 202.51492:0		0	4642	0	25501	0	11680	0	0	0	0	0	0	0	0	0	0	0	0
16	18.121	200.51981	Unknown	[M-H]-		0.007	FALSE	null	null	null	null	null	null	999	FALSE	FALSE	FALSE		FALSE	FALSE	null	null	null	null	null	null	null	4760.83	3959	200.51981:474391 201.52316:0 202.52652:0		0	0	0	0	0	81884	0	2713	0	0	0	0	0	0	0	0	0	0
17	1.119	200.53281	Unknown	[M-H]-	similar chromatogram in higher mz_1849; similar chromatogram in higher mz_1989; similar chromatogram in higher mz_1784; similar chromatogram in higher mz_1063; similar chromatogram in higher mz_936; similar chromatogram in higher mz_699; similar chromatogram in higher mz_81; similar chromatogram in higher mz_786; similar chromatogram in higher mz_1000; similar chromatogram in higher mz_57; simila…	0.022	FALSE	null	null	null	null	null	null	999	FALSE	FALSE	FALSE		FALSE	FALSE	null	null	null	null	null	null	null	2181.21	2983	200.53281:439915 201.53616:0 202.53952:0		0	17338	110329	0	0	0	19126	27543	37380	40371	43416	0	0	0	0	43300	34412	0
18	1.031	200.56409	Unknown	[M-H]-	similar chromatogram in higher mz_2251; similar chromatogram in higher mz_391; similar chromatogram in higher mz_1933; similar chromatogram in higher mz_1977; similar chromatogram in higher mz_2012; similar chromatogram in higher mz_2369; similar chromatogram in higher mz_2855; similar chromatogram in higher mz_3601; similar chromatogram in higher mz_4686; similar chromatogram in higher mz_4733; …	0.004	FALSE	null	null	null	null	null	null	999	FALSE	FALSE	FALSE		FALSE	FALSE	null	null	null	null	null	null	null	76.32	8217	200.56409:358376 201.56744:0 202.5708:0		0	0	0	0	0	0	0	0	0	0	0	0	0	0	0	0	0	0
19	10.491	200.57277	Unknown	[M-H]-	ion correlated with 5104; ion correlated with 6347; ion correlated with 6847; ion correlated with 3609; ion correlated with 3642; ion correlated with 5251	0.004	FALSE	null	null	null	null	null	null	999	FALSE	FALSE	FALSE		FALSE	FALSE	null	null	null	null	null	null	null	23.74	10311	200.57277:125413 201.57612:0 202.57948:0		0	0	0	39375	0	125413	0	0	0	79923	0	0	84463	0	1240	0	0	0
20	20.518	200.58502	Unknown	[M-H]-	similar chromatogram in higher mz_1748; similar chromatogram in higher mz_1458; similar chromatogram in higher mz_1746; similar chromatogram in higher mz_8754; similar chromatogram in higher mz_12122; similar chromatogram in higher mz_12140; similar chromatogram in higher mz_13100; similar chromatogram in higher mz_13519; similar chromatogram in higher mz_14085; similar chromatogram in higher mz_…	0.029	FALSE	null	null	null	null	null	null	999	FALSE	FALSE	FALSE		FALSE	FALSE	null	null	null	null	null	null	null	605.85	6039	200.58502:122641 201.58837:0 202.59173:0		0	98390	0	0	0	0	65180	65583	10455	0	0	0	0	11912	0	0	0	0
21	16.805	200.6638	Unknown	[M-H]-	similar chromatogram in higher mz_942; similar chromatogram in higher mz_2265; similar chromatogram in higher mz_7128; similar chromatogram in higher mz_12184	0.007	FALSE	null	null	null	null	null	null	999	FALSE	FALSE	FALSE		FALSE	FALSE	null	null	null	null	null	null	null	2274.5	10311	200.6638:122342 201.66715:0 202.67051:0		0	0	2505	12654	0	122342	3442	0	2672	25875	0	0	105108	0	0	0	0	0
22	23.104	200.71254	Unknown	[M-H]-	similar chromatogram in higher mz_2580; similar chromatogram in higher mz_4479	0.219	FALSE	null	null	null	null	null	null	999	FALSE	FALSE	FALSE		FALSE	FALSE	null	null	null	null	null	null	null	13	3271	200.71254:391908 201.71589:0 202.71925:0		0	124064	85770	294336	0	128248	121802	118747	107398	312280	123827	85959	156756	117906	0	110836	114410	0
23	18.566	200.71297	Unknown	[M-H]-	similar chromatogram in higher mz_5151; similar chromatogram in higher mz_14887	0.011	FALSE	null	null	null	null	null	null	999	FALSE	FALSE	FALSE		FALSE	FALSE	null	null	null	null	null	null	null	7.33	10311	200.71297:132505 201.71632:0 202.71968:0		0	34427	35117	0	0	132505	38724	42658	43464	47278	44563	17516	107502	57511	0	44757	55192	0
24	30.592	200.71303	Unknown	[M-H]-		0.669	FALSE	null	null	null	null	null	null	999	FALSE	FALSE	FALSE		FALSE	FALSE	null	null	null	null	null	null	null	30.57	3463	200.71303:591548 201.71638:0 202.71974:0		0	349334	418820	334980	0	353604	374408	324367	369770	366733	342807	357802	352594	381248	1715	352116	366640	0
25	22.388	200.71304	Unknown	[M-H]-		0.504	FALSE	null	null	null	null	null	null	999	FALSE	FALSE	FALSE		FALSE	FALSE	null	null	null	null	null	null	null	11.35	8793	200.71304:243672 201.71639:0 202.71975:0		0	166915	73821	173757	0	180925	156893	108596	157392	193104	206373	129645	199127	118049	0	183033	193404	0
26	23.504	200.71326	Unknown	[M-H]-		0.083	FALSE	null	null	null	null	null	null	999	FALSE	FALSE	FALSE		FALSE	FALSE	null	null	null	null	null	null	null	12.16	10583	200.71326:327300 201.71661:0 202.71997:0		0	108074	70063	289378	0	246295	138099	116014	133214	327300	122595	97366	263028	142379	0	122483	134477	0
27	18.702	200.74883	Unknown	[M-H]-		0.025	FALSE	null	null	null	null	null	null	999	FALSE	FALSE	FALSE		FALSE	FALSE	null	null	null	null	null	null	null	13.06	3959	200.74883:245272 201.75218:0 202.75554:0		0	18459	0	191372	0	219139	16564	0	82588	74001	8168	0	160276	0	0	0	0	0
28	21.877	200.75215	Unknown	[M-H]-	ion correlated with 601	0.004	FALSE	null	null	null	null	null	null	999	FALSE	FALSE	FALSE		FALSE	FALSE	null	null	null	null	null	null	null	11.16	10807	200.75215:216777 201.7555:0 202.75886:0		0	0	0	29736	0	80218	0	0	0	44241	0	0	216777	0	0	0	0	0
29	18.129	200.76859	Unknown	[M-H]-	similar chromatogram in higher mz_16758	0.05	FALSE	null	null	null	null	null	null	999	FALSE	FALSE	FALSE		FALSE	FALSE	null	null	null	null	null	null	null	24.18	3959	200.76859:625453 201.77194:0 202.7753:0		0	5150	0	218286	0	38598	49071	0	105335	0	29854	0	0	0	0	0	26222	0
30	16.466	200.79553	Unknown	[M-H]-	similar chromatogram in higher mz_35	0.032	FALSE	null	null	null	null	null	null	999	FALSE	FALSE	FALSE		FALSE	FALSE	null	null	null	null	null	null	null	243.72	7607	200.79553:205493 201.79888:0 202.80224:0		0	0	2832	68957	0	57990	52484	0	115990	0	0	0	0	6746	0	24757	6212	0
31	1.131	200.80511	Unknown	[M-H]-	similar chromatogram in higher mz_1921; similar chromatogram in higher mz_4036; similar chromatogram in higher mz_4079; similar chromatogram in higher mz_582; similar chromatogram in higher mz_496; similar chromatogram in higher mz_71; similar chromatogram in higher mz_435; similar chromatogram in higher mz_2082; similar chromatogram in higher mz_117; similar chromatogram in higher mz_657; simila…	0.885	FALSE	null	null	null	null	null	null	999	FALSE	FALSE	FALSE		FALSE	FALSE	null	null	null	null	null	null	null	3680.91	2363	200.80511:1731685 201.80846:15705405 202.81182:216552		427117	442354	1018492	135636	587409	46410	327272	385300	306453	105231	369678	409204	1308	217721	537697	605664	263223	587713
32	21.877	200.85739	Unknown	[M-H]-	similar chromatogram in higher mz_601	0.004	FALSE	null	null	null	null	null	null	999	FALSE	FALSE	FALSE		FALSE	FALSE	null	null	null	null	null	null	null	13.67	10807	200.85739:110049 201.86074:0 202.8641:0		0	0	8432	15151	0	22020	0	0	0	0	0	0	110049	0	0	0	5991	0
33	18.703	200.86827	Unknown	[M-H]-	similar chromatogram in higher mz_14110	0.007	FALSE	null	null	null	null	null	null	999	FALSE	FALSE	FALSE		FALSE	FALSE	null	null	null	null	null	null	null	1146.64	3959	200.86827:117856 201.87162:0 202.87498:0		0	0	0	92525	0	113129	0	0	45796	12532	0	0	77874	267	0	0	0	0
34	19.167	200.89787	Unknown	[M-H]-	similar chromatogram in higher mz_541	0.014	FALSE	null	null	null	null	null	null	999	FALSE	FALSE	FALSE		FALSE	FALSE	null	null	null	null	null	null	null	13.57	10311	200.89787:129225 201.90122:0 202.90458:0		0	4816	0	102579	0	129225	0	0	0	0	0	0	120889	1792	0	0	2989	0
35	16.493	200.90733	Unknown	[M-H]-		0.004	FALSE	null	null	null	null	null	null	999	FALSE	FALSE	FALSE		FALSE	FALSE	null	null	null	null	null	null	null	21.15	8615	200.90733:101188 201.91068:0 202.91404:0		2032	0	0	8153	1417	0	20566	0	61828	0	0	0	0	0	1374	3894	0	1442
36	0.975	200.91936	Unknown	[M-H]-		0.191	FALSE	null	null	null	null	null	null	999	FALSE	FALSE	FALSE		FALSE	FALSE	null	null	null	null	null	null	null	53.53	5479	200.91936:1623845 201.92271:307179 202.92607:1304617		20407	17610	192292	106378	22449	56603	33156	109215	81717	135563	129477	238130	91336	89720	20061	99015	62816	18344
37	14.85	200.92635	Unknown	[M-H]-	ion correlated with 4631; ion correlated with 13331; ion correlated with 13328; ion correlated with 1248; ion correlated with 2691; ion correlated with 262; ion correlated with 247; ion correlated with 6397; ion correlated with 329; ion correlated with 1200; ion correlated with 56; ion correlated with 261; similar chromatogram in higher mz_1224; similar chromatogram in higher mz_13331; similar ch…	0.043	FALSE	null	null	null	null	null	null	999	FALSE	FALSE	FALSE		FALSE	FALSE	null	null	null	null	null	null	null	14.2	QC_5.2	200.92635:263532 201.9297:0 202.93306:0		114	241	251	0	0	0	220	3700	0	0	234	174	0	2072	0	277	301	138
38	1.157	200.93135	Unknown	[M-H]-		0.007	FALSE	null	null	null	null	null	null	999	FALSE	FALSE	FALSE		FALSE	FALSE	null	null	null	null	null	null	null	90.69	183	200.93135:573427 201.9347:0 202.93806:781923		239946	0	0	0	441183	0	0	115147	0	0	0	0	0	0	286986	0	0	196808
39	1.039	200.95258	Unknown	[M-H]-	similar chromatogram in higher mz_3488; similar chromatogram in higher mz_2056; similar chromatogram in higher mz_1124; similar chromatogram in higher mz_2352; similar chromatogram in higher mz_4762	0.061	FALSE	null	null	null	null	null	null	999	FALSE	FALSE	FALSE		FALSE	FALSE	null	null	null	null	null	null	null	25.52	487	200.95258:205327 201.95593:17906 202.95929:10359		61183	2470	0	0	75616	2244	0	1349	0	307591	61438	0	2128	0	92962	0	0	83767
40	20.323	200.96976	Unknown	[M-H]-	ion correlated with 8559; ion correlated with 5943; similar chromatogram in higher mz_9564; similar chromatogram in higher mz_8559; similar chromatogram in higher mz_8587; similar chromatogram in higher mz_16680	0.018	FALSE	null	null	null	null	null	null	999	FALSE	FALSE	FALSE		FALSE	FALSE	null	null	null	null	null	null	null	9.3	10583	200.96976:214599 201.97311:0 202.97647:0		0	0	5599	155096	0	213996	0	0	0	214599	944	0	162240	0	0	0	0	1754
41	30.394	200.99789	Unknown	[M-H]-		0.007	FALSE	null	null	null	null	null	null	999	FALSE	FALSE	FALSE		FALSE	FALSE	null	null	null	null	null	null	null	8.41	8793	200.99789:129448 202.00124:0 203.0046:0		16501	44689	21293	74895	17522	75660	52378	106832	71833	34890	95132	22536	29015	46808	18714	24807	55084	15996
42	1.031	200.99986	Unknown	[M-H]-	similar chromatogram in higher mz_836; similar chromatogram in higher mz_718; similar chromatogram in higher mz_79; similar chromatogram in higher mz_440; similar chromatogram in higher mz_391; similar chromatogram in higher mz_3836; similar chromatogram in higher mz_4943; similar chromatogram in higher mz_213; similar chromatogram in higher mz_6562; similar chromatogram in higher mz_4864; simila…	0.342	FALSE	null	null	null	null	null	null	999	FALSE	FALSE	FALSE		FALSE	FALSE	null	null	null	null	null	null	null	74.6	4903	200.99986:11546661 202.00321:1153297 203.00657:8150377		6884	585056	139787	5294807	5117	1173337	454006	1243978	144353	5336980	30049	22110	23907	238110	5852	1077393	142521	3556
43	30.45	201.01413	Unknown	[M-H]-	ion correlated with 1665; ion correlated with 1077; ion correlated with 2152; ion correlated with 2647; ion correlated with 2450; ion correlated with 596; ion correlated with 783	0.612	FALSE	null	null	null	null	null	null	999	FALSE	FALSE	FALSE		FALSE	FALSE	null	null	null	null	null	null	null	14.84	5639	201.01413:245757 202.01748:0 203.02084:0		3120	165124	181920	197999	1530	149158	199328	169059	187617	197992	200719	155557	181147	205689	3469	212292	192553	1796
44	19.152	201.02351	Unknown	[M-H]-	similar chromatogram in higher mz_60	0.029	FALSE	null	null	null	null	null	null	999	FALSE	FALSE	FALSE		FALSE	FALSE	null	null	null	null	null	null	null	11.54	8615	201.02351:437386 202.02686:0 203.03022:0		0	14966	0	123675	0	131336	62802	0	45125	6971	6922	1957	119265	0	0	0	4870	0
45	1.154	201.03493	Unknown	[M-H]-	similar chromatogram in higher mz_1628; similar chromatogram in higher mz_79; similar chromatogram in higher mz_99; similar chromatogram in higher mz_172; similar chromatogram in higher mz_238; similar chromatogram in higher mz_282; similar chromatogram in higher mz_388; similar chromatogram in higher mz_454; similar chromatogram in higher mz_479; similar chromatogram in higher mz_482; similar ch…	0.421	FALSE	null	null	null	null	null	null	999	FALSE	FALSE	FALSE		FALSE	FALSE	null	null	null	null	null	null	null	33.21	81	201.03493:1622954 202.03828:267109 203.04164:91503		8123	18700	226982	349200	530637	244403	6522	24791	43419	252507	160991	3270	18542	249925	2080	36596	233520	241608
46	17.267	201.03761	Unknown	[M-H]-		0.011	FALSE	null	null	null	null	null	null	999	FALSE	FALSE	FALSE		FALSE	FALSE	null	null	null	null	null	null	null	8.56	9319	201.03761:213179 202.04096:0 203.04432:0		147	0	0	21368	2280	102870	6284	0	3584	92111	3582	2933	63862	0	1555	0	0	1586
47	1.149	201.05194	Unknown	[M-H]-		0.004	FALSE	null	null	null	null	null	null	999	FALSE	FALSE	FALSE		FALSE	FALSE	null	null	null	null	null	null	null	25.16	871	201.05194:155922 202.05529:0 203.05865:303368		0	56623	0	24213	0	21870	1504	0	0	18354	24699	0	95103	48043	0	120482	0	14790
48	20.313	201.05727	Unknown	[M-H]-	ion correlated with 8559	0.004	FALSE	null	null	null	null	null	null	999	FALSE	FALSE	FALSE		FALSE	FALSE	null	null	null	null	null	null	null	4.54	10311	201.05727:113259 202.06062:0 203.06398:0		0	0	0	72059	1978	113259	7286	0	0	73516	0	0	44890	0	1386	0	0	663
49	1.006	201.05734	Unknown	[M-H]-	similar chromatogram in higher mz_495; similar chromatogram in higher mz_1729; similar chromatogram in higher mz_3628; similar chromatogram in higher mz_8299; similar chromatogram in higher mz_8155; similar chromatogram in higher mz_208; similar chromatogram in higher mz_8319; similar chromatogram in higher mz_9151; similar chromatogram in higher mz_8595; similar chromatogram in higher mz_9869; s…	0.162	FALSE	null	null	null	null	null	null	999	FALSE	FALSE	FALSE		FALSE	FALSE	null	null	null	null	null	null	null	85.52	6039	201.05734:8369050 202.06069:1921610 203.06405:0		0	284244	0	89450	1524	374640	15470	0	0	382541	93189	2400	305998	125864	0	393496	0	5113
50	17.245	201.07645	Unknown	[M-H]-	ion correlated with 6287; similar chromatogram in higher mz_1365; similar chromatogram in higher mz_3252; similar chromatogram in higher mz_5476; similar chromatogram in higher mz_3849; similar chromatogram in higher mz_7427; similar chromatogram in higher mz_6635; similar chromatogram in higher mz_1927; similar chromatogram in higher mz_12555; similar chromatogram in higher mz_170; similar chrom…	0.022	FALSE	null	null	null	null	null	null	999	FALSE	FALSE	FALSE		FALSE	FALSE	null	null	null	null	null	null	null	9.84	8567	201.07645:189543 202.0798:0 203.08316:0		2974	14398	24572	162363	3640	117741	11728	21997	26883	187612	16861	12458	146026	15922	1936	17873	14221	3030
51	1.052	201.07658	Unknown	[M-H]-	ion correlated with 99; similar chromatogram in higher mz_4505; similar chromatogram in higher mz_4406; similar chromatogram in higher mz_6032; similar chromatogram in higher mz_2229; similar chromatogram in higher mz_4374; similar chromatogram in higher mz_1864; similar chromatogram in higher mz_7262; similar chromatogram in higher mz_6251	0.036	FALSE	null	null	null	null	null	null	999	FALSE	FALSE	FALSE		FALSE	FALSE	null	null	null	null	null	null	null	31.01	3143	201.07658:1415522 202.07993:552302 203.08329:684932		1515	150517	91962	236718	3096	384581	78032	321125	38209	582801	10852	56786	195468	39521	2731	274373	40531	2063
52	21.725	201.07692	Unknown	[M-H]-	similar chromatogram in higher mz_13904; similar chromatogram in higher mz_3397; similar chromatogram in higher mz_1156; similar chromatogram in higher mz_12288; similar chromatogram in higher mz_14896; similar chromatogram in higher mz_15604; similar chromatogram in higher mz_2139; similar chromatogram in higher mz_3345; similar chromatogram in higher mz_16635; similar chromatogram in higher mz_…	0.004	FALSE	null	null	null	null	null	null	999	FALSE	FALSE	FALSE		FALSE	FALSE	null	null	null	null	null	null	null	5.06	10807	201.07692:119865 202.08027:0 203.08363:0		8100	39599	35752	18990	4961	31828	31300	26717	23206	44946	38485	65603	119865	34752	6485	30632	51026	2792
53	0.899	201.08772	Unknown	[M-H]-		0.007	FALSE	null	null	null	null	null	null	999	FALSE	FALSE	FALSE		FALSE	FALSE	null	null	null	null	null	null	null	33.45	10311	201.08772:758239 202.09107:4222790 203.09443:1274908		0	15126	0	0	3287	758239	14856	95396	0	215010	14326	7007	289452	10069	1694	44780	0	0
54	1.12	201.1133	w/o MS2:AAHFA 2:0/8:0;O	[M-H]-	similar chromatogram in higher mz_930; similar chromatogram in higher mz_993; similar chromatogram in higher mz_1180; similar chromatogram in higher mz_848; similar chromatogram in higher mz_1763; similar chromatogram in higher mz_4428; similar chromatogram in higher mz_4427; similar chromatogram in higher mz_5804; similar chromatogram in higher mz_7258; similar chromatogram in higher mz_5102; si…	0.691	FALSE	1.5	201.1132	C10H18O4	FAHFA	HMUBVMKCIZTMNB-UHFFFAOYSA-N	O=C(OC(C(=O)O)CCCCCC)C	530	TRUE	TRUE	FALSE		FALSE	FALSE	null	null	100	98.1	null	null	null	76.82	4263	201.1133:8376725 202.11665:1427746 203.12001:1581691		12556	571178	835922	1562740	5737	1554852	1056972	1005101	590453	5512141	435075	475417	1110932	564307	7486	1060525	914573	10890
55	1.081	201.12454	Unknown	[M-H]-	ion correlated with 458; ion correlated with 847; ion correlated with 3417; ion correlated with 2480; ion correlated with 966; ion correlated with 4131; similar chromatogram in higher mz_957; similar chromatogram in higher mz_4202; similar chromatogram in higher mz_9001	0.025	FALSE	null	null	null	null	null	null	999	FALSE	FALSE	FALSE		FALSE	FALSE	null	null	null	null	null	null	null	186.03	10583	201.12454:8842939 202.12789:960623 203.13125:0		2143	0	0	3759160	5864	2512784	0	252	68120	8842939	20685	0	6801076	4186	5324	0	0	2124
56	14.853	201.17577	Unknown	[M-H]-	ion correlated with 13204; ion correlated with 4631; ion correlated with 13331; ion correlated with 13328; ion correlated with 265; ion correlated with 1248; ion correlated with 2691; ion correlated with 262; ion correlated with 247; ion correlated with 37; ion correlated with 6397; ion correlated with 329; ion correlated with 1200; ion correlated with 261; similar chromatogram in higher mz_13328…	0.043	FALSE	null	null	null	null	null	null	999	FALSE	FALSE	FALSE		FALSE	FALSE	null	null	null	null	null	null	null	16.28	QC_5.2	201.17577:253221 202.17912:0 203.18248:0		0	0	0	0	0	0	0	0	0	0	0	0	0	0	0	0	0	0
57	0.826	201.21062	Unknown	[M-H]-		0.004	FALSE	null	null	null	null	null	null	999	FALSE	FALSE	FALSE		FALSE	FALSE	null	null	null	null	null	null	null	134.13	Blank_1.2	201.21062:285406 202.21397:0 203.21733:0		0	0	0	0	0	0	0	0	0	0	0	0	0	0	0	0	0	0
58	1.05	201.21863	Unknown	[M-H]-		0.004	FALSE	null	null	null	null	null	null	999	FALSE	FALSE	FALSE		FALSE	FALSE	null	null	null	null	null	null	null	144.23	2983	201.21863:401811 202.22198:0 203.22534:0		0	0	0	0	0	0	0	0	0	0	0	0	0	0	0	0	0	0
59	1.048	201.23694	Unknown	[M-H]-	similar chromatogram in higher mz_351; similar chromatogram in higher mz_1785	0.004	FALSE	null	null	null	null	null	null	999	FALSE	FALSE	FALSE		FALSE	FALSE	null	null	null	null	null	null	null	64.5	QC_1.2	201.23694:141305 202.24029:0 203.24365:0		0	0	25238	0	0	0	0	0	0	0	0	0	0	0	0	0	0	0
60	19.18	201.27251	Unknown	[M-H]-	similar chromatogram in higher mz_14530	0.327	FALSE	null	null	null	null	null	null	999	FALSE	FALSE	FALSE		FALSE	FALSE	null	null	null	null	null	null	null	4542.95	10311	201.27251:908513 202.27586:0 203.27922:0		0	126346	15702	688722	0	908513	247550	29382	216927	404077	101965	32584	901816	32976	0	40485	68451	0
61	20.514	201.37553	Unknown	[M-H]-	similar chromatogram in higher mz_8141; similar chromatogram in higher mz_8189	0.036	FALSE	null	null	null	null	null	null	999	FALSE	FALSE	FALSE		FALSE	FALSE	null	null	null	null	null	null	null	1920.58	3707	201.37553:121586 202.37888:0 203.38224:0		0	0	42292	0	0	0	34539	8591	70387	0	62653	23725	0	52288	0	48532	61615	0
62	10.54	201.50951	Unknown	[M-H]-	ion correlated with 9505; ion correlated with 11620; ion correlated with 12942; similar chromatogram in higher mz_2531; similar chromatogram in higher mz_5254; similar chromatogram in higher mz_3820; similar chromatogram in higher mz_5967; similar chromatogram in higher mz_7517; similar chromatogram in higher mz_3536; similar chromatogram in higher mz_695; similar chromatogram in higher mz_5100; …	0.007	FALSE	null	null	null	null	null	null	999	FALSE	FALSE	FALSE		FALSE	FALSE	null	null	null	null	null	null	null	1241.18	5479	201.50951:123650 202.51286:0 203.51622:0		0	0	0	0	0	0	0	0	0	0	0	0	0	0	0	0	0	0
63	20.781	201.64748	Unknown	[M-H]-		0.011	FALSE	null	null	null	null	null	null	999	FALSE	FALSE	FALSE		FALSE	FALSE	null	null	null	null	null	null	null	1364.73	9559	201.64748:102141 202.65083:0 203.65419:0		0	30972	0	0	0	0	0	15865	0	0	0	0	0	0	0	0	0	0
64	20.777	201.73584	Unknown	[M-H]-	ion correlated with 3509; similar chromatogram in higher mz_9844; similar chromatogram in higher mz_9974; similar chromatogram in higher mz_10232; similar chromatogram in higher mz_10993; similar chromatogram in higher mz_13941; similar chromatogram in higher mz_15623; similar chromatogram in higher mz_15914; similar chromatogram in higher mz_3509	0.04	FALSE	null	null	null	null	null	null	999	FALSE	FALSE	FALSE		FALSE	FALSE	null	null	null	null	null	null	null	2349.57	8055	201.73584:165019 202.73919:0 203.74255:0		0	70394	0	0	1444	0	23557	36304	0	0	0	0	0	0	0	0	0	0
65	19.979	201.77635	Unknown	[M-H]-		0.004	FALSE	null	null	null	null	null	null	999	FALSE	FALSE	FALSE		FALSE	FALSE	null	null	null	null	null	null	null	6366.43	8615	201.77635:318322 202.7797:0 203.78306:0		0	0	0	0	0	0	0	0	16255	0	0	0	0	0	0	5783	0	0
66	1.119	201.80193	Unknown	[M-H]-	similar chromatogram in higher mz_7801; similar chromatogram in higher mz_2612; similar chromatogram in higher mz_2628; similar chromatogram in higher mz_1439; similar chromatogram in higher mz_635; similar chromatogram in higher mz_2858; similar chromatogram in higher mz_1311; similar chromatogram in higher mz_3189; similar chromatogram in higher mz_3737; similar chromatogram in higher mz_9798; …	0.968	FALSE	null	null	null	null	null	null	999	FALSE	FALSE	FALSE		FALSE	FALSE	null	null	null	null	null	null	null	49464.2	2363	201.80193:15755385 202.80528:327435 203.80864:1331142		3750764	4048466	9133979	1286372	5223692	506661	2942970	3665770	2903374	929905	3515044	5124823	297403	2226479	5190584	5543499	2549130	5446772
67	18.377	201.80624	Unknown	[M-H]-		0.004	FALSE	null	null	null	null	null	null	999	FALSE	FALSE	FALSE		FALSE	FALSE	null	null	null	null	null	null	null	2269.47	10311	201.80624:113473 202.80959:0 203.81295:0		0	12289	0	99991	813	113473	3977	0	0	0	0	0	78425	0	0	0	0	0
68	8.385	201.82892	Unknown	[M-H]-	similar chromatogram in higher mz_3937; similar chromatogram in higher mz_10690; similar chromatogram in higher mz_4034	0.036	FALSE	null	null	null	null	null	null	999	FALSE	FALSE	FALSE		FALSE	FALSE	null	null	null	null	null	null	null	85.58	4361	201.82892:208100 202.83227:0 203.83563:0		53483	0	0	0	95522	0	2288	0	0	0	0	0	0	0	27283	0	0	38978
69	1.183	201.86137	Unknown	[M-H]-		0.004	FALSE	null	null	null	null	null	null	999	FALSE	FALSE	FALSE		FALSE	FALSE	null	null	null	null	null	null	null	27.55	3591	201.86137:109062 202.86472:0 203.86808:0		0	38872	0	0	0	0	0	29415	0	0	0	0	0	0	0	78548	0	0
70	1.088	201.87152	Unknown	[M-H]-	similar chromatogram in higher mz_388; similar chromatogram in higher mz_549; similar chromatogram in higher mz_995; similar chromatogram in higher mz_1387; similar chromatogram in higher mz_1706; similar chromatogram in higher mz_2269; similar chromatogram in higher mz_3154; similar chromatogram in higher mz_3416; similar chromatogram in higher mz_3514; similar chromatogram in higher mz_4060; si…	0.007	FALSE	null	null	null	null	null	null	999	FALSE	FALSE	FALSE		FALSE	FALSE	null	null	null	null	null	null	null	133.41	6183	201.87152:1186059 202.87487:0 203.87823:1458789		0	26283	30651	0	1463	0	6701	10874	8628	0	0	14724	0	11420	0	11390	0	0
71	0.811	201.92575	Unknown	[M-H]-	ion correlated with 117; similar chromatogram in higher mz_279; similar chromatogram in higher mz_348	0.047	FALSE	null	null	null	null	null	null	999	FALSE	FALSE	FALSE		FALSE	FALSE	null	null	null	null	null	null	null	171.33	Blank_1.2	201.92575:1620243 202.9291:0 203.93246:1534737		1191	2198	2990	3531	620	3974	4277	2125	2060	2528	1745	888	3092	2453	902	953	2155	1370
72	0.863	201.98296	Unknown	[M-H]-	similar chromatogram in higher mz_3291; similar chromatogram in higher mz_3686; similar chromatogram in higher mz_2057; similar chromatogram in higher mz_3268; similar chromatogram in higher mz_866; similar chromatogram in higher mz_3182	0.04	FALSE	null	null	null	null	null	null	999	FALSE	FALSE	FALSE		FALSE	FALSE	null	null	null	null	null	null	null	132.94	Blank_4.2	201.98296:472778 202.98631:0 203.98967:0		0	0	0	231644	0	410567	0	0	0	0	0	0	0	0	0	0	0	0
73	1.045	202.03026	Unknown	[M-H]-		0.011	FALSE	null	null	null	null	null	null	999	FALSE	FALSE	FALSE		FALSE	FALSE	null	null	null	null	null	null	null	148.44	4377	202.03026:668858 203.03361:1510316 204.03697:772546		0	44314	15196	148942	0	0	10611	23440	18752	0	0	0	0	0	0	199315	6923	0
74	1.039	202.03822	Unknown	[M-H]-	ion correlated with 94; similar chromatogram in higher mz_140; similar chromatogram in higher mz_120; similar chromatogram in higher mz_94; similar chromatogram in higher mz_5721; similar chromatogram in higher mz_6202; similar chromatogram in higher mz_7728; similar chromatogram in higher mz_791; similar chromatogram in higher mz_956; similar chromatogram in higher mz_2251; similar chromatogram …	0.126	FALSE	null	null	null	null	null	null	999	FALSE	FALSE	FALSE		FALSE	FALSE	null	null	null	null	null	null	null	384.15	6039	202.03822:3360283 203.04157:6227060 204.04493:1607840		0	3265	5330	311492	183137	0	3557	38234	0	0	111381	0	0	12512	1816	261233	827	1296
75	1.048	202.05412	Unknown	[M-H]-		0.004	FALSE	null	null	null	null	null	null	999	FALSE	FALSE	FALSE		FALSE	FALSE	null	null	null	null	null	null	null	103.15	8055	202.05412:438104 203.05747:655814 204.06083:3652227		0	0	0	0	0	2151	0	0	2370	0	0	0	2275	0	0	0	0	0
76	1.03	202.0723	Unknown	[M-H]-		0.004	FALSE	null	null	null	null	null	null	999	FALSE	FALSE	FALSE		FALSE	FALSE	null	null	null	null	null	null	null	186.74	4263	202.0723:962566 203.07565:1691957 204.07901:1157067		1313	23875	0	30222	1379	92494	5327	53036	11285	239963	11538	2043	86994	2929	0	24315	4317	0
77	0.913	202.0833	Unknown	[M-H]-	similar chromatogram in higher mz_6082	0.011	FALSE	null	null	null	null	null	null	999	FALSE	FALSE	FALSE		FALSE	FALSE	null	null	null	null	null	null	null	274.41	10807	202.0833:2275916 203.08665:0 204.09001:0		1508	2322	0	248080	6594	235325	0	0	0	1395391	2260	20856	2275916	0	2632	0	3411	3765
78	1.116	202.09071	Unknown	[M-H]-	similar chromatogram in higher mz_7878; similar chromatogram in higher mz_609; similar chromatogram in higher mz_3165; similar chromatogram in higher mz_3529; similar chromatogram in higher mz_3830; similar chromatogram in higher mz_4446; similar chromatogram in higher mz_5164; similar chromatogram in higher mz_6340; similar chromatogram in higher mz_6429; similar chromatogram in higher mz_6914; …	0.007	FALSE	null	null	null	null	null	null	999	FALSE	FALSE	FALSE		FALSE	FALSE	null	null	null	null	null	null	null	88.86	7031	202.09071:293952 203.09406:9418 204.09742:226444		2318	0	4851	0	4142	8694	0	0	2196	19807	0	0	36050	0	3979	0	51582	4314
79	1.056	202.10857	Unknown	[M-H]-	similar chromatogram in higher mz_6179; similar chromatogram in higher mz_2711; similar chromatogram in higher mz_5844; similar chromatogram in higher mz_6208; similar chromatogram in higher mz_7008; similar chromatogram in higher mz_3601; similar chromatogram in higher mz_7753; similar chromatogram in higher mz_5586; similar chromatogram in higher mz_5864; similar chromatogram in higher mz_6711;…	0.165	FALSE	null	null	null	null	null	null	999	FALSE	FALSE	FALSE		FALSE	FALSE	null	null	null	null	null	null	null	593.57	8055	202.10857:54269420 203.11192:7068658 204.11528:1015236		0	102269	62979	2803426	0	2521770	77484	171973	78356	7126842	52309	0	1254378	147833	0	107404	35618	0
80	0.767	202.11992	Unknown	[M-H]-	similar chromatogram in higher mz_8909; similar chromatogram in higher mz_1324; similar chromatogram in higher mz_1479; similar chromatogram in higher mz_2626; similar chromatogram in higher mz_3310; similar chromatogram in higher mz_3602; similar chromatogram in higher mz_4024; similar chromatogram in higher mz_4247; similar chromatogram in higher mz_5302; similar chromatogram in higher mz_5983;…	0.004	FALSE	null	null	null	null	null	null	999	FALSE	FALSE	FALSE		FALSE	FALSE	null	null	null	null	null	null	null	166.65	10311	202.11992:1032761 203.12327:0 204.12663:0		2042	84148	60891	77063	1469	1032761	51726	44112	27634	503137	11984	7878	430237	0	0	21898	78405	0
81	0.826	202.57159	Unknown	[M-H]-		0.004	FALSE	null	null	null	null	null	null	999	FALSE	FALSE	FALSE		FALSE	FALSE	null	null	null	null	null	null	null	107.49	Blank_1.2	202.57159:316445 203.57494:0 204.5783:0		0	4662	34246	0	0	0	6826	0	0	0	16144	0	0	0	0	0	6969	0
82	1.068	202.59807	Unknown	[M-H]-	similar chromatogram in higher mz_2574; similar chromatogram in higher mz_3526; similar chromatogram in higher mz_7911; similar chromatogram in higher mz_7756; similar chromatogram in higher mz_3594; similar chromatogram in higher mz_4409; similar chromatogram in higher mz_6314; similar chromatogram in higher mz_7086; similar chromatogram in higher mz_3298; similar chromatogram in higher mz_1715;…	0.004	FALSE	null	null	null	null	null	null	999	FALSE	FALSE	FALSE		FALSE	FALSE	null	null	null	null	null	null	null	131.73	10583	202.59807:461929 203.60142:0 204.60478:0		129084	0	0	0	0	121599	0	0	0	461929	0	0	0	0	0	0	0	0
83	21.153	202.69563	Unknown	[M-H]-	ion correlated with 2760; similar chromatogram in higher mz_1623; similar chromatogram in higher mz_3545; similar chromatogram in higher mz_3475; similar chromatogram in higher mz_17142; similar chromatogram in higher mz_1249; similar chromatogram in higher mz_17119	0.029	FALSE	null	null	null	null	null	null	999	FALSE	FALSE	FALSE		FALSE	FALSE	null	null	null	null	null	null	null	16.52	QC_10.2	202.69563:155783 203.69898:0 204.70234:0		0	0	0	0	1377	0	0	38211	0	0	0	0	0	0	0	0	0	0
84	1.136	202.80208	Unknown	[M-H]-		0.043	FALSE	null	null	null	null	null	null	999	FALSE	FALSE	FALSE		FALSE	FALSE	null	null	null	null	null	null	null	2063.76	QC_1.2	202.80208:229091 203.80543:775530 204.80879:0		113166	92734	173370	9915	142827	0	38263	97148	49411	1768	44566	60118	0	12846	111463	82965	16226	121865
85	1.155	202.82858	Unknown	[M-H]-		0.007	FALSE	null	null	null	null	null	null	999	FALSE	FALSE	FALSE		FALSE	FALSE	null	null	null	null	null	null	null	2288	423	202.82858:121544 203.83193:73180 204.83529:103675		117958	0	0	0	83896	0	0	4086	0	87334	0	0	125546	0	71204	0	0	91364
86	17.737	202.84212	Unknown	[M-H]-	ion correlated with 808; ion correlated with 360; similar chromatogram in higher mz_13975; similar chromatogram in higher mz_12848	0.007	FALSE	null	null	null	null	null	null	999	FALSE	FALSE	FALSE		FALSE	FALSE	null	null	null	null	null	null	null	20.29	10807	202.84212:119118 203.84547:0 204.84883:0		161	0	0	80957	0	114636	0	0	0	49416	0	0	119118	0	0	0	0	0
87	20.39	202.8466	Unknown	[M-H]-	similar chromatogram in higher mz_9750; similar chromatogram in higher mz_11368; similar chromatogram in higher mz_12196	0.004	FALSE	null	null	null	null	null	null	999	FALSE	FALSE	FALSE		FALSE	FALSE	null	null	null	null	null	null	null	2408.34	QC_1.2	202.8466:120417 203.84995:0 204.85331:0		0	0	0	2606	0	0	0	68786	0	0	0	0	0	0	0	0	0	0
88	0.914	202.9182	Unknown	[M-H]-		0.155	FALSE	null	null	null	null	null	null	999	FALSE	FALSE	FALSE		FALSE	FALSE	null	null	null	null	null	null	null	28.97	5479	202.9182:1120383 203.92155:0 204.92491:0		18741	69025	128323	62960	14728	78538	13951	57810	91018	85878	11380	204353	60465	11781	15922	59995	14884	16801
89	20.403	202.91924	Unknown	[M-H]-		0.011	FALSE	null	null	null	null	null	null	999	FALSE	FALSE	FALSE		FALSE	FALSE	null	null	null	null	null	null	null	18.57	QC_1.2	202.91924:121148 203.92259:0 204.92595:0		0	0	0	0	0	0	0	55224	0	0	0	0	0	0	0	0	0	0
90	0.737	202.96078	Unknown	[M-H]-		0.18	FALSE	null	null	null	null	null	null	999	FALSE	FALSE	FALSE		FALSE	FALSE	null	null	null	null	null	null	null	14.25	3783	202.96078:404535 203.96413:0 204.96749:2105744		0	89223	56985	51156	0	44944	143989	122671	55159	97051	118917	43432	55410	97181	0	68794	142082	2318
91	1.033	202.99641	Unknown	[M-H]-	ion correlated with 42; similar chromatogram in higher mz_477; similar chromatogram in higher mz_1775; similar chromatogram in higher mz_995	0.241	FALSE	null	null	null	null	null	null	999	FALSE	FALSE	FALSE		FALSE	FALSE	null	null	null	null	null	null	null	42.52	4903	202.99641:4135018 203.99976:556801 205.00312:315841		10050	292509	97019	1762289	4570	656740	256502	333190	56965	1504852	30189	17786	12224	103406	5444	304742	141222	3671
92	1.031	203.00182	Unknown	[M-H]-	similar chromatogram in higher mz_9024; similar chromatogram in higher mz_9387	0.032	FALSE	null	null	null	null	null	null	999	FALSE	FALSE	FALSE		FALSE	FALSE	null	null	null	null	null	null	null	75.55	7607	203.00182:2742623 204.00517:1329746 205.00853:601402		1066	275780	121314	429484	0	272806	102444	165896	26880	480616	27191	15886	2582	93201	0	212263	82274	14754
93	1.056	203.02473	Unknown	[M-H]-	similar chromatogram in higher mz_2018; similar chromatogram in higher mz_5033; similar chromatogram in higher mz_566; similar chromatogram in higher mz_2614; similar chromatogram in higher mz_500; similar chromatogram in higher mz_438; similar chromatogram in higher mz_3205; similar chromatogram in higher mz_9315; similar chromatogram in higher mz_4248; similar chromatogram in higher mz_5815; si…	0.428	FALSE	null	null	null	null	null	null	999	FALSE	FALSE	FALSE		FALSE	FALSE	null	null	null	null	null	null	null	41.64	2983	203.02473:1355402 204.02808:0 205.03144:3191467		0	648260	231283	956831	50715	814221	138968	1049118	67888	661972	85373	33669	1168436	152053	34990	959778	83818	0
94	1.088	203.03465	Unknown	[M-H]-	ion correlated with 74; similar chromatogram in higher mz_7753; similar chromatogram in higher mz_1758; similar chromatogram in higher mz_3003	0.126	FALSE	null	null	null	null	null	null	999	FALSE	FALSE	FALSE		FALSE	FALSE	null	null	null	null	null	null	null	219.39	6039	203.03465:3800494 204.038:1607840 205.04136:6161462		0	19417	0	0	233320	0	0	0	87250	0	13878	0	5563	16373	0	332830	0	65445
95	0.788	203.06007	Unknown	[M-H]-	similar chromatogram in higher mz_3239; similar chromatogram in higher mz_950	0.104	FALSE	null	null	null	null	null	null	999	FALSE	FALSE	FALSE		FALSE	FALSE	null	null	null	null	null	null	null	24.36	5479	203.06007:1124236 204.06342:243666 205.06678:0		4399	187476	231720	346655	1858	425313	111112	205222	136548	366231	46477	246629	469839	49453	1433	195750	96668	1276
96	0.786	203.06693	Unknown	[M-H]-	ion correlated with 3867; ion correlated with 3549; ion correlated with 1942; ion correlated with 932; ion correlated with 3979	0.007	FALSE	null	null	null	null	null	null	999	FALSE	FALSE	FALSE		FALSE	FALSE	null	null	null	null	null	null	null	102.57	10311	203.06693:1376776 204.07028:0 205.07364:1728428		228	16397	15345	182653	106	1376776	5218	16087	3894	1049472	2457	10556	1056948	935	0	8452	5958	0
97	1.064	203.08255	Unknown	[M-H]-	similar chromatogram in higher mz_10346; similar chromatogram in higher mz_3634; similar chromatogram in higher mz_7054; similar chromatogram in higher mz_8946	0.219	FALSE	null	null	null	null	null	null	999	FALSE	FALSE	FALSE		FALSE	FALSE	null	null	null	null	null	null	null	81.13	9319	203.08255:9410291 204.0859:621442 205.08926:0		1639	157980	74445	2447917	1711	4336650	80202	29957	59083	1593579	266994	38370	7121195	199116	2494	36962	0	2559
98	17.174	203.0918	Unknown	[M-H]-		0.004	FALSE	null	null	null	null	null	null	999	FALSE	FALSE	FALSE		FALSE	FALSE	null	null	null	null	null	null	null	11.47	10087	203.0918:104077 204.09515:0 205.09851:0		1563	6891	6904	104077	1649	90451	7409	10034	4950	90639	11699	8413	14324	8326	1501	8492	10102	1616
99	1.044	203.09222	Unknown	[M-H]-	similar chromatogram in higher mz_1978; similar chromatogram in higher mz_4145; similar chromatogram in higher mz_2974; similar chromatogram in higher mz_7370; similar chromatogram in higher mz_8660; similar chromatogram in higher mz_8794; similar chromatogram in higher mz_1996; similar chromatogram in higher mz_7618; similar chromatogram in higher mz_5322; similar chromatogram in higher mz_2391;…	0.187	FALSE	null	null	null	null	null	null	999	FALSE	FALSE	FALSE		FALSE	FALSE	null	null	null	null	null	null	null	58.16	4263	203.09222:4273534 204.09557:591350 205.09893:1759686		1377	220057	153302	729935	1781	436788	81644	352091	84302	1182848	44601	57369	246012	65563	1894	419557	96888	1492
100	19.836	203.10332	Unknown	[M-H]-		0.004	FALSE	null	null	null	null	null	null	999	FALSE	FALSE	FALSE		FALSE	FALSE	null	null	null	null	null	null	null	5.22	10807	203.10332:110440 204.10667:0 205.11003:0		0	61117	37097	86711	0	83509	53936	40850	42002	108936	41445	36813	110440	38789	0	40027	34743	0
101	12.979	203.10367	Unknown	[M-H]-	ion correlated with 8800; ion correlated with 8234; similar chromatogram in higher mz_3015; similar chromatogram in higher mz_516; similar chromatogram in higher mz_1843; similar chromatogram in higher mz_1903; similar chromatogram in higher mz_3303; similar chromatogram in higher mz_3995; similar chromatogram in higher mz_4132; similar chromatogram in higher mz_4480; similar chromatogram in high…	0.068	FALSE	null	null	null	null	null	null	999	FALSE	FALSE	FALSE		FALSE	FALSE	null	null	null	null	null	null	null	13.68	2363	203.10367:284149 204.10702:22621 205.11038:0		2587	23638	28260	30636	5073	38872	27600	28266	26478	34370	26814	266135	193550	30818	2052	27524	24425	3607
102	0.962	203.10374	Unknown	[M-H]-	ion correlated with 1998; similar chromatogram in higher mz_3139; similar chromatogram in higher mz_2732; similar chromatogram in higher mz_451	0.014	FALSE	null	null	null	null	null	null	999	FALSE	FALSE	FALSE		FALSE	FALSE	null	null	null	null	null	null	null	110.63	10807	203.10374:3326905 204.10709:941520 205.11045:0		1175	18468	35388	24507	0	1111785	16894	22192	22652	1342149	8444	13094	3326905	12620	1410	8199	6663	1393
103	0.799	203.10406	Unknown	[M-H]-	ion correlated with 2399; ion correlated with 3549; ion correlated with 1771; ion correlated with 4638; ion correlated with 3979	0.011	FALSE	null	null	null	null	null	null	999	FALSE	FALSE	FALSE		FALSE	FALSE	null	null	null	null	null	null	null	72.26	10807	203.10406:1989134 204.10741:0 205.11077:0		1175	26729	37324	24507	0	1675168	42681	22192	38432	1342149	37241	19231	1989134	40869	1410	25981	39574	1393
104	24.755	203.10414	Unknown	[M-H]-	ion correlated with 3998	0.029	FALSE	null	null	null	null	null	null	999	FALSE	FALSE	FALSE		FALSE	FALSE	null	null	null	null	null	null	null	12.85	3959	203.10414:420257 204.10749:120506 205.11085:0		1934	73136	41239	155659	1525	233870	54257	72760	46461	126388	38997	61320	138857	67186	1507	63761	58796	1430
105	1.12	203.12871	Unknown	[M-H]-	similar chromatogram in higher mz_1994; similar chromatogram in higher mz_2026; similar chromatogram in higher mz_2252; similar chromatogram in higher mz_9872; similar chromatogram in higher mz_4429; similar chromatogram in higher mz_4539; similar chromatogram in higher mz_4214; similar chromatogram in higher mz_909; similar chromatogram in higher mz_4474; similar chromatogram in higher mz_8697; …	0.604	FALSE	null	null	null	null	null	null	999	FALSE	FALSE	FALSE		FALSE	FALSE	null	null	null	null	null	null	null	31.01	8217	203.12871:2869417 204.13206:815490 205.13542:0		1988	219779	182428	666577	3411	602702	227030	386455	152392	2212035	91218	245651	175851	201363	1529	337448	169380	103301
106	20.855	203.15343	Unknown	[M-H]-	ion correlated with 107; similar chromatogram in higher mz_107; similar chromatogram in higher mz_406; similar chromatogram in higher mz_7135; similar chromatogram in higher mz_11103; similar chromatogram in higher mz_14645; similar chromatogram in higher mz_14709; similar chromatogram in higher mz_15031; similar chromatogram in higher mz_16269; similar chromatogram in higher mz_17097	0.004	FALSE	null	null	null	null	null	null	999	FALSE	FALSE	FALSE		FALSE	FALSE	null	null	null	null	null	null	null	11899.53	10807	203.15343:594976 204.15678:0 205.16014:0		0	31475	0	81870	0	162824	7612	0	0	94762	0	0	594976	0	0	0	0	0
107	20.855	203.2426	Unknown	[M-H]-	ion correlated with 106; ion correlated with 15031; ion correlated with 8030	0.004	FALSE	null	null	null	null	null	null	999	FALSE	FALSE	FALSE		FALSE	FALSE	null	null	null	null	null	null	null	6773.44	10807	203.2426:338672 204.24595:0 205.24931:0		0	7237	0	0	0	80735	7572	0	0	0	0	0	338672	0	0	0	0	0
108	17.842	203.26453	Unknown	[M-H]-		0.007	FALSE	null	null	null	null	null	null	999	FALSE	FALSE	FALSE		FALSE	FALSE	null	null	null	null	null	null	null	1152.55	10311	203.26453:132845 204.26788:0 205.27124:0		0	0	0	75519	0	132845	0	0	0	80787	0	0	113559	0	0	0	0	0
109	20.978	203.49557	Unknown	[M-H]-	ion correlated with 8993; ion correlated with 9178	0.004	FALSE	null	null	null	null	null	null	999	FALSE	FALSE	FALSE		FALSE	FALSE	null	null	null	null	null	null	null	2293.1	5479	203.49557:114655 204.49892:0 205.50228:0		0	0	0	0	0	8831	0	0	0	0	7711	0	0	0	1248	0	0	0
110	18.302	203.61005	Unknown	[M-H]-		0.007	FALSE	null	null	null	null	null	null	999	FALSE	FALSE	FALSE		FALSE	FALSE	null	null	null	null	null	null	null	3647.76	3959	203.61005:217170 204.6134:0 205.61676:0		0	0	0	0	0	0	0	0	0	0	0	0	0	0	1290	0	0	0
111	1.135	203.7986	Unknown	[M-H]-	similar chromatogram in higher mz_2831; similar chromatogram in higher mz_3310; similar chromatogram in higher mz_3831; similar chromatogram in higher mz_3889; similar chromatogram in higher mz_4273; similar chromatogram in higher mz_4338	0.831	FALSE	null	null	null	null	null	null	999	FALSE	FALSE	FALSE		FALSE	FALSE	null	null	null	null	null	null	null	2277.61	2363	203.7986:1313943 204.80195:0 205.80531:0		321860	264234	802944	95578	354584	17938	244604	293699	232284	73416	302158	342008	0	124176	401417	467647	167625	379180
112	21.158	203.82571	Unknown	[M-H]-	similar chromatogram in higher mz_15475; similar chromatogram in higher mz_10986; similar chromatogram in higher mz_11049; similar chromatogram in higher mz_15786	0.004	FALSE	null	null	null	null	null	null	999	FALSE	FALSE	FALSE		FALSE	FALSE	null	null	null	null	null	null	null	15.64	10807	203.82571:101468 204.82906:0 205.83242:0		0	0	0	0	0	49659	0	613	0	0	0	0	101468	0	0	0	0	0
113	1.168	203.84415	Unknown	[M-H]-		0.547	FALSE	null	null	null	null	null	null	999	FALSE	FALSE	FALSE		FALSE	FALSE	null	null	null	null	null	null	null	3172.64	Blank_1.2	203.84415:1745877 204.8475:0 205.85086:43246868		12414	276707	782266	139069	21176	84039	239223	241242	221048	85174	244910	413824	47492	60912	47390	556383	225981	22506
114	0.994	203.86845	Unknown	[M-H]-	ion correlated with 8155; ion correlated with 2702	0.004	FALSE	null	null	null	null	null	null	999	FALSE	FALSE	FALSE		FALSE	FALSE	null	null	null	null	null	null	null	315.7	6183	203.86845:935910 204.8718:0 205.87516:648521		1250	0	0	0	0	0	0	0	0	0	0	0	0	0	0	0	0	0
115	1.173	203.8896	Unknown	[M-H]-		0.032	FALSE	null	null	null	null	null	null	999	FALSE	FALSE	FALSE		FALSE	FALSE	null	null	null	null	null	null	null	232.11	5417	203.8896:637560 204.89295:0 205.89631:0		267750	0	8157	0	285218	0	0	0	62750	0	174732	0	0	0	418593	5873	7018	104262
116	20.694	203.90359	Unknown	[M-H]-	similar chromatogram in higher mz_15090; similar chromatogram in higher mz_17121	0.004	FALSE	null	null	null	null	null	null	999	FALSE	FALSE	FALSE		FALSE	FALSE	null	null	null	null	null	null	null	14.43	9319	203.90359:105228 204.90694:0 205.9103:0		0	11050	4493	42682	0	98202	0	0	0	0	0	0	98444	0	0	0	0	0
117	0.82	203.92224	Unknown	[M-H]-	ion correlated with 1287; ion correlated with 71	0.036	FALSE	null	null	null	null	null	null	999	FALSE	FALSE	FALSE		FALSE	FALSE	null	null	null	null	null	null	null	61.43	Blank_1.2	203.92224:1010455 204.92559:0 205.92895:0		0	874	601	440	0	0	383	472	2067	0	3527	6958	2420	2280	586	815	3730	0
118	13.62	203.93619	Unknown	[M-H]-	similar chromatogram in higher mz_2919; similar chromatogram in higher mz_3647; similar chromatogram in higher mz_7617; similar chromatogram in higher mz_3697; similar chromatogram in higher mz_4158; similar chromatogram in higher mz_878; similar chromatogram in higher mz_5546; similar chromatogram in higher mz_13131; similar chromatogram in higher mz_9658; similar chromatogram in higher mz_981; …	0.007	FALSE	null	null	null	null	null	null	999	FALSE	FALSE	FALSE		FALSE	FALSE	null	null	null	null	null	null	null	29.16	7863	203.93619:181337 204.93954:0 205.9429:0		8569	12483	43430	15168	7872	4504	15584	10032	15634	10830	10192	55659	9787	10991	9418	9545	11662	13771
119	1.025	204.00452	Unknown	[M-H]-	ion correlated with 791; similar chromatogram in higher mz_2365	0.342	FALSE	null	null	null	null	null	null	999	FALSE	FALSE	FALSE		FALSE	FALSE	null	null	null	null	null	null	null	347.94	10807	204.00452:4571547 205.00787:0 206.01123:0		0	437013	372482	2796894	0	3843963	190650	235235	160296	3161130	294627	30711	4571547	328479	77528	261865	75673	38765
120	1.031	204.0174	Unknown	[M-H]-	ion correlated with 140; similar chromatogram in higher mz_2823	0.108	FALSE	null	null	null	null	null	null	999	FALSE	FALSE	FALSE		FALSE	FALSE	null	null	null	null	null	null	null	1077.03	Blank_1.2	204.0174:5397004 205.02075:8539495 206.02411:543182		1006	0	0	0	0	0	14858	0	0	0	15816	0	0	13471	0	466301	0	0
121	1.047	204.06619	Unknown	[M-H]-	similar chromatogram in higher mz_392; similar chromatogram in higher mz_2967; similar chromatogram in higher mz_11557	0.05	FALSE	null	null	null	null	null	null	999	FALSE	FALSE	FALSE		FALSE	FALSE	null	null	null	null	null	null	null	155.75	8055	204.06619:2894468 205.06954:683690 206.0729:1180156		0	57642	14052	2055	0	117240	36236	0	0	0	0	14194	403339	16013	0	61814	8036	2304
122	1.031	204.08183	Unknown	[M-H]-		0.004	FALSE	null	null	null	null	null	null	999	FALSE	FALSE	FALSE		FALSE	FALSE	null	null	null	null	null	null	null	82.4	7031	204.08183:293952 205.08518:54138 206.08854:0		0	2912	0	215553	1772	371598	0	11458	0	0	0	0	568269	0	131	4476	0	0
123	20.54	204.08804	Unknown	[M-H]-	ion correlated with 9547; similar chromatogram in higher mz_10721; similar chromatogram in higher mz_10760; similar chromatogram in higher mz_11556; similar chromatogram in higher mz_12716; similar chromatogram in higher mz_13475; similar chromatogram in higher mz_16968	0.011	FALSE	null	null	null	null	null	null	999	FALSE	FALSE	FALSE		FALSE	FALSE	null	null	null	null	null	null	null	132.04	5479	204.08804:1891507 205.09139:282688 206.09475:193709		0	0	4352	0	0	0	0	0	0	0	0	3547	0	0	0	0	0	1398
124	22.424	204.08804	Unknown	[M-H]-	ion correlated with 13697; ion correlated with 13297; ion correlated with 12348; ion correlated with 13296; ion correlated with 15320	0.007	FALSE	null	null	null	null	null	null	999	FALSE	FALSE	FALSE		FALSE	FALSE	null	null	null	null	null	null	null	14.66	5479	204.08804:165818 205.09139:0 206.09475:0		0	0	0	0	0	0	0	0	0	0	0	0	0	0	0	7807	0	1752
125	16.82	204.08807	Unknown	[M-H]-	ion correlated with 8864; ion correlated with 11003	0.004	FALSE	null	null	null	null	null	null	999	FALSE	FALSE	FALSE		FALSE	FALSE	null	null	null	null	null	null	null	4.66	5479	204.08807:144483 205.09142:0 206.09478:0		1422	0	0	0	0	0	0	0	0	0	0	0	0	0	1656	0	0	0
126	13.101	204.08875	Unknown	[M-H]-		0.004	FALSE	null	null	null	null	null	null	999	FALSE	FALSE	FALSE		FALSE	FALSE	null	null	null	null	null	null	null	4.45	5479	204.08875:138136 205.0921:22611 206.09546:12222		1762	0	0	0	1915	0	0	0	0	0	0	0	0	0	0	0	2330	0
127	19.051	204.11382	Unknown	[M-H]-		0.004	FALSE	null	null	null	null	null	null	999	FALSE	FALSE	FALSE		FALSE	FALSE	null	null	null	null	null	null	null	24.36	3959	204.11382:107173 205.11717:0 206.12053:0		0	0	0	0	0	40535	0	0	0	0	4204	0	14568	0	0	0	0	1152
128	1.031	204.12393	w/o MS2:NAE 6:0	[M-H]-		0.036	FALSE	2.14	204.1241	C8H17NO2	NAE	HVVJCLNYMSTOMR-UHFFFAOYSA-N	O=C(NCCO)CCCCC	530	TRUE	TRUE	FALSE		FALSE	FALSE	null	null	99.8	85.8	null	null	null	118.18	10455	204.12393:523607 205.12728:0 206.13064:0		0	0	0	0	0	0	0	523607	9555	0	0	0	0	0	0	0	29142	0
129	1.143	204.82541	Unknown	[M-H]-		0.018	FALSE	null	null	null	null	null	null	999	FALSE	FALSE	FALSE		FALSE	FALSE	null	null	null	null	null	null	null	1221.24	135	204.82541:165447 205.82876:0 206.83212:0		127706	0	0	111854	111144	0	0	0	0	52502	0	0	728	0	125078	144514	0	127543
130	21.202	204.88681	Unknown	[M-H]-	similar chromatogram in higher mz_9807	0.004	FALSE	null	null	null	null	null	null	999	FALSE	FALSE	FALSE		FALSE	FALSE	null	null	null	null	null	null	null	2020.23	3211	204.88681:101012 205.89016:0 206.89352:0		0	10484	8604	0	0	0	35850	16641	49095	0	31672	7837	0	64433	0	69062	49810	0
131	1.008	204.94193	Unknown	[M-H]-	similar chromatogram in higher mz_183; similar chromatogram in higher mz_2051; similar chromatogram in higher mz_3789; similar chromatogram in higher mz_3954; similar chromatogram in higher mz_4002; similar chromatogram in higher mz_5156; similar chromatogram in higher mz_5350; similar chromatogram in higher mz_5393; similar chromatogram in higher mz_8078; similar chromatogram in higher mz_9337; …	0.176	FALSE	null	null	null	null	null	null	999	FALSE	FALSE	FALSE		FALSE	FALSE	null	null	null	null	null	null	null	139.65	6039	204.94193:4433748 205.94528:0 206.94864:2632544		10332	1007692	49475	1500380	6899	1478213	100679	204565	12220	991707	353560	20218	1260176	156868	3998	192073	209242	1414
132	0.75	204.95607	Unknown	[M-H]-	similar chromatogram in higher mz_1894	0.669	FALSE	null	null	null	null	null	null	999	FALSE	FALSE	FALSE		FALSE	FALSE	null	null	null	null	null	null	null	19.79	3143	204.95607:1473258 205.95942:114310 206.96278:819507		5885	591949	349697	393715	7607	420577	635999	627208	245754	570624	422238	251980	469776	530396	3517	268811	465682	2887
133	13.386	204.95647	Unknown	[M-H]-	ion correlated with 1895	0.086	FALSE	null	null	null	null	null	null	999	FALSE	FALSE	FALSE		FALSE	FALSE	null	null	null	null	null	null	null	6.87	6151	204.95647:319192 205.95982:0 206.96318:104036		1706	12879	16787	19026	0	58413	88387	59681	36342	39840	34941	96632	58484	252464	0	82944	25425	0
134	11.174	204.96936	Unknown	[M-H]-	similar chromatogram in higher mz_5222; similar chromatogram in higher mz_828; similar chromatogram in higher mz_3278; similar chromatogram in higher mz_2114; similar chromatogram in higher mz_3661; similar chromatogram in higher mz_1973; similar chromatogram in higher mz_3321; similar chromatogram in higher mz_1308; similar chromatogram in higher mz_4875; similar chromatogram in higher mz_1237; …	0.065	FALSE	null	null	null	null	null	null	999	FALSE	FALSE	FALSE		FALSE	FALSE	null	null	null	null	null	null	null	5.13	7863	204.96936:184463 205.97271:0 206.97607:102133		0	45617	121522	65725	0	57174	44091	49217	47377	65029	37529	81142	84366	42584	0	45916	54937	0
135	22.633	204.96964	Unknown	[M-H]-	similar chromatogram in higher mz_476; similar chromatogram in higher mz_12435	0.158	FALSE	null	null	null	null	null	null	999	FALSE	FALSE	FALSE		FALSE	FALSE	null	null	null	null	null	null	null	6.22	9063	204.96964:256228 205.97299:0 206.97635:0		0	114008	141696	127411	0	190704	100372	99330	105924	134798	136760	24637	156412	94214	0	95022	77978	0
136	17.252	204.96982	Unknown	[M-H]-	ion correlated with 2562; ion correlated with 3441; similar chromatogram in higher mz_564; similar chromatogram in higher mz_2562; similar chromatogram in higher mz_3958; similar chromatogram in higher mz_6324; similar chromatogram in higher mz_2965; similar chromatogram in higher mz_4342	0.248	FALSE	null	null	null	null	null	null	999	FALSE	FALSE	FALSE		FALSE	FALSE	null	null	null	null	null	null	null	10.49	8567	204.96982:598409 205.97317:0 206.97653:187596		0	334763	42311	446655	0	459173	212478	143656	72046	561345	51952	13584	489806	39284	0	50360	36418	0
137	14.064	204.97014	Unknown	[M-H]-		0.058	FALSE	null	null	null	null	null	null	999	FALSE	FALSE	FALSE		FALSE	FALSE	null	null	null	null	null	null	null	5.76	QC_4.2	204.97014:243313 205.97349:0 206.97685:0		1486	22521	26426	39340	0	47258	13289	14677	17394	35247	12335	16685	39530	8794	0	19920	9259	0
138	24.554	204.97037	Unknown	[M-H]-	ion correlated with 2559	0.036	FALSE	null	null	null	null	null	null	999	FALSE	FALSE	FALSE		FALSE	FALSE	null	null	null	null	null	null	null	7.84	9319	204.97037:459657 205.97372:0 206.97708:0		0	121500	41456	363804	0	367326	52412	56784	53991	518558	52787	38978	391323	33566	0	35617	57947	0
139	1.017	204.98119	Unknown	[M-H]-	similar chromatogram in higher mz_1310; similar chromatogram in higher mz_1383; similar chromatogram in higher mz_238; similar chromatogram in higher mz_315; similar chromatogram in higher mz_9921; similar chromatogram in higher mz_9203; similar chromatogram in higher mz_380; similar chromatogram in higher mz_1703; similar chromatogram in higher mz_3952; similar chromatogram in higher mz_8657; si…	0.054	FALSE	null	null	null	null	null	null	999	FALSE	FALSE	FALSE		FALSE	FALSE	null	null	null	null	null	null	null	31.46	3143	204.98119:2261228 205.98454:0 206.9879:1686390		0	2166	6680	1913	1410	4608	173904	135927	2809	0	2088	2246	0	390257	0	82431	0	1480
140	1.032	205.01382	Unknown	[M-H]-	ion correlated with 120; similar chromatogram in higher mz_913; similar chromatogram in higher mz_4035	0.101	FALSE	null	null	null	null	null	null	999	FALSE	FALSE	FALSE		FALSE	FALSE	null	null	null	null	null	null	null	434.84	Blank_1.2	205.01382:7542885 206.01717:523097 207.02053:647387		1348	20991	26519	16739	0	6238	26167	80414	18983	17109	25877	8751	253528	33160	959	694253	48053	1194
141	1.038	205.03259	Unknown	[M-H]-	similar chromatogram in higher mz_1466; similar chromatogram in higher mz_428	0.241	FALSE	null	null	null	null	null	null	999	FALSE	FALSE	FALSE		FALSE	FALSE	null	null	null	null	null	null	null	43.15	6039	205.03259:5952088 206.03594:0 207.0393:0		0	531957	153777	2159406	0	693110	154482	383209	75501	2040776	97432	81305	2508	141377	10075	1907369	192282	0
142	1.579	205.05211	Unknown	[M-H]-		0.004	FALSE	null	null	null	null	null	null	999	FALSE	FALSE	FALSE		FALSE	FALSE	null	null	null	null	null	null	null	35.11	3673	205.05211:117330 206.05546:0 207.05882:0		0	27350	4913	2466	20730	85384	0	0	0	0	2205	0	323321	0	157570	26402	0	0
143	1.109	205.08696	Unknown	[M-H]-		0.076	FALSE	null	null	null	null	null	null	999	FALSE	FALSE	FALSE		FALSE	FALSE	null	null	null	null	null	null	null	71.26	5799	205.08696:1642339 206.09031:227575 207.09367:185495		2400	49910	79229	20127	2576	181749	310561	41518	157891	468107	13520	122849	1336402	147250	3499	67171	107518	1356
144	1.003	205.09167	Unknown	[M-H]-	ion correlated with 280; ion correlated with 2809; ion correlated with 3250; ion correlated with 2808; similar chromatogram in higher mz_479; similar chromatogram in higher mz_1535; similar chromatogram in higher mz_8080; similar chromatogram in higher mz_1968; similar chromatogram in higher mz_1264	0.227	FALSE	null	null	null	null	null	null	999	FALSE	FALSE	FALSE		FALSE	FALSE	null	null	null	null	null	null	null	140.29	Blank_12.2	205.09167:2340947 206.09502:0 207.09838:0		2948	49676	46190	10230	1543	71173	197283	32413	160350	313170	213871	167643	7948	130476	3745	48925	114402	3319
145	1.049	205.10831	Unknown	[M-H]-	similar chromatogram in higher mz_3104; similar chromatogram in higher mz_6887; similar chromatogram in higher mz_5808; similar chromatogram in higher mz_5846; similar chromatogram in higher mz_7050; similar chromatogram in higher mz_9175; similar chromatogram in higher mz_3006; similar chromatogram in higher mz_7889; similar chromatogram in higher mz_9679	0.129	FALSE	null	null	null	null	null	null	999	FALSE	FALSE	FALSE		FALSE	FALSE	null	null	null	null	null	null	null	176.82	8055	205.10831:3727391 206.11166:572631 207.11502:0		0	59534	0	845538	0	690877	46164	122784	115002	1597823	32235	53085	81677	51121	0	246431	66207	0
146	1.148	205.1347	Unknown	[M-H]-	ion correlated with 1537; similar chromatogram in higher mz_6649	0.122	FALSE	null	null	null	null	null	null	999	FALSE	FALSE	FALSE		FALSE	FALSE	null	null	null	null	null	null	null	99.4	6183	205.1347:2777128 206.13805:270482 207.14141:265726		196129	0	14626	0	11032	65185	0	0	0	13419	20788	0	138162	105664	1652	0	13334	32578
147	20.528	205.17625	Unknown	[M-H]-	similar chromatogram in higher mz_2141; similar chromatogram in higher mz_8141; similar chromatogram in higher mz_9320; similar chromatogram in higher mz_12122; similar chromatogram in higher mz_260; similar chromatogram in higher mz_807	0.065	FALSE	null	null	null	null	null	null	999	FALSE	FALSE	FALSE		FALSE	FALSE	null	null	null	null	null	null	null	32.03	2315	205.17625:153477 206.1796:0 207.18296:0		0	0	24316	0	0	0	75599	48761	57002	0	60955	94272	0	40295	0	75046	67054	0
148	18.124	205.22256	Unknown	[M-H]-	ion correlated with 9373; similar chromatogram in higher mz_9373	0.004	FALSE	null	null	null	null	null	null	999	FALSE	FALSE	FALSE		FALSE	FALSE	null	null	null	null	null	null	null	2044.72	149	205.22256:102236 206.22591:0 207.22927:0		0	0	0	0	0	0	0	0	584	0	0	0	0	6894	0	0	66601	864
149	16.13	205.33885	Unknown	[M-H]-	ion correlated with 2487; ion correlated with 726; similar chromatogram in higher mz_726	0.007	FALSE	null	null	null	null	null	null	999	FALSE	FALSE	FALSE		FALSE	FALSE	null	null	null	null	null	null	null	2728.81	10807	205.33885:158878 206.3422:0 207.34556:0		0	0	0	46114	0	114004	0	0	0	97117	0	0	158878	0	0	0	0	0
150	20.782	205.45184	Unknown	[M-H]-	ion correlated with 17071; ion correlated with 2505; ion correlated with 14319; similar chromatogram in higher mz_2038; similar chromatogram in higher mz_151; similar chromatogram in higher mz_3716; similar chromatogram in higher mz_4364; similar chromatogram in higher mz_9974; similar chromatogram in higher mz_10232; similar chromatogram in higher mz_16552	0.007	FALSE	null	null	null	null	null	null	999	FALSE	FALSE	FALSE		FALSE	FALSE	null	null	null	null	null	null	null	3665.62	10311	205.45184:198424 206.45519:0 207.45855:0		0	0	0	10333	0	198424	0	0	0	83370	0	0	168138	0	0	0	0	0
151	20.778	205.54085	Unknown	[M-H]-	ion correlated with 153; similar chromatogram in higher mz_10993; similar chromatogram in higher mz_16805; similar chromatogram in higher mz_16989; similar chromatogram in higher mz_156; similar chromatogram in higher mz_6611; similar chromatogram in higher mz_6618; similar chromatogram in higher mz_7565; similar chromatogram in higher mz_11737; similar chromatogram in higher mz_16437; similar ch…	0.061	FALSE	null	null	null	null	null	null	999	FALSE	FALSE	FALSE		FALSE	FALSE	null	null	null	null	null	null	null	4123.49	8567	205.54085:892087 206.5442:0 207.54756:0		0	48877	0	826277	1338	646547	0	19415	0	890596	0	0	536498	0	0	0	0	0
152	21.269	205.56044	Unknown	[M-H]-	similar chromatogram in higher mz_16248; similar chromatogram in higher mz_17212; similar chromatogram in higher mz_885; similar chromatogram in higher mz_1057; similar chromatogram in higher mz_1060; similar chromatogram in higher mz_6117; similar chromatogram in higher mz_17068	0.004	FALSE	null	null	null	null	null	null	999	FALSE	FALSE	FALSE		FALSE	FALSE	null	null	null	null	null	null	null	2361.2	10583	205.56044:118060 206.56379:0 207.56715:0		0	0	0	42332	0	0	0	0	0	118060	0	0	60987	0	0	0	0	0
153	20.784	205.63171	Unknown	[M-H]-	ion correlated with 151; ion correlated with 154	0.047	FALSE	null	null	null	null	null	null	999	FALSE	FALSE	FALSE		FALSE	FALSE	null	null	null	null	null	null	null	3434.38	8567	205.63171:475979 206.63506:0 207.63842:0		0	17708	0	443864	0	213224	0	0	0	398658	0	0	186730	0	0	0	0	0
154	20.784	205.70869	Unknown	[M-H]-	ion correlated with 151; ion correlated with 153; similar chromatogram in higher mz_14208; similar chromatogram in higher mz_15151; similar chromatogram in higher mz_16237; similar chromatogram in higher mz_16846; similar chromatogram in higher mz_16919	0.04	FALSE	null	null	null	null	null	null	999	FALSE	FALSE	FALSE		FALSE	FALSE	null	null	null	null	null	null	null	1954.2	10583	205.70869:383129 206.71204:0 207.7154:0		0	9476	5720	371730	0	147156	0	0	0	383129	0	0	187666	0	0	0	0	1551
155	16.412	205.76456	Unknown	[M-H]-	similar chromatogram in higher mz_13180; similar chromatogram in higher mz_162; similar chromatogram in higher mz_164	0.029	FALSE	null	null	null	null	null	null	999	FALSE	FALSE	FALSE		FALSE	FALSE	null	null	null	null	null	null	null	2580.13	10087	205.76456:356667 206.76791:0 207.77127:0		0	16997	0	356667	0	237490	4900	3924	0	84826	0	0	116891	0	0	0	0	0
156	20.799	205.79961	Unknown	[M-H]-		0.007	FALSE	null	null	null	null	null	null	999	FALSE	FALSE	FALSE		FALSE	FALSE	null	null	null	null	null	null	null	2810.39	8567	205.79961:173427 206.80296:0 207.80632:0		0	0	0	62187	0	50433	0	0	0	88382	0	0	53394	0	0	0	0	0
157	1.288	205.83961	Unknown	[M-H]-	ion correlated with 201	0.863	FALSE	null	null	null	null	null	null	999	FALSE	FALSE	FALSE		FALSE	FALSE	null	null	null	null	null	null	null	38688.56	2363	205.83961:13860654 206.84296:301496 207.84632:14748947		367820	4650468	12189109	2247024	499853	1422767	3854555	3855462	3715750	1404953	4153269	6669608	1033388	2631294	1584956	6490608	3524828	297126
158	31.319	205.83961	Unknown	[M-H]-		0.007	FALSE	null	null	null	null	null	null	999	FALSE	FALSE	FALSE		FALSE	FALSE	null	null	null	null	null	null	null	4308.86	5799	205.83961:323457 206.84296:0 207.84632:723875		0	0	0	0	0	0	0	0	22423	4867	0	0	0	5130	0	0	0	0
159	1.049	205.83974	Unknown	[M-H]-	ion correlated with 202; similar chromatogram in higher mz_1851; similar chromatogram in higher mz_4702; similar chromatogram in higher mz_14401; similar chromatogram in higher mz_16081	0.694	FALSE	null	null	null	null	null	null	999	FALSE	FALSE	FALSE		FALSE	FALSE	null	null	null	null	null	null	null	31144.87	Blank_1.2	205.83974:29665176 206.84309:1070198 207.84645:42189056		434633	4394872	10989448	230634	490839	1430794	2834150	5188453	3771050	300322	4197162	3947619	1041568	2641202	389383	9371826	3571192	432866
160	2.761	205.83984	Unknown	[M-H]-		0.212	FALSE	null	null	null	null	null	null	999	FALSE	FALSE	FALSE		FALSE	FALSE	null	null	null	null	null	null	null	413.29	1201	205.83984:1842864 206.84319:31102 207.84655:1821124		1116202	17704	40961	7915	366587	7011	7867	32272	14696	10498	5303	37835	0	28800	1112685	17611	5906	1547656
161	0.994	205.86658	Unknown	[M-H]-		0.004	FALSE	null	null	null	null	null	null	999	FALSE	FALSE	FALSE		FALSE	FALSE	null	null	null	null	null	null	null	8719.65	6183	205.86658:435983 206.86993:0 207.87329:223376		0	0	9752	0	0	0	0	0	0	0	20450	0	0	0	0	2095	0	0
162	16.391	205.87308	Unknown	[M-H]-	ion correlated with 155	0.011	FALSE	null	null	null	null	null	null	999	FALSE	FALSE	FALSE		FALSE	FALSE	null	null	null	null	null	null	null	12.13	10087	205.87308:152970 206.87643:0 207.87979:0		0	3971	344	152970	0	125728	0	0	0	27803	0	0	50484	0	0	0	0	1484
163	1.164	205.88669	Unknown	[M-H]-		0.018	FALSE	null	null	null	null	null	null	999	FALSE	FALSE	FALSE		FALSE	FALSE	null	null	null	null	null	null	null	144.03	5001	205.88669:804171 206.89004:0 207.8934:1057572		420522	279292	0	0	323926	249624	146443	120528	284506	0	168450	535102	0	358058	670027	143968	102528	129634
164	16.385	205.90878	Unknown	[M-H]-		0.007	FALSE	null	null	null	null	null	null	999	FALSE	FALSE	FALSE		FALSE	FALSE	null	null	null	null	null	null	null	12.75	10087	205.90878:132769 206.91213:0 207.91549:0		0	0	0	132769	0	125996	0	0	0	34063	0	0	23198	2878	0	0	0	0
165	21.164	205.98796	Unknown	[M-H]-		0.007	FALSE	null	null	null	null	null	null	999	FALSE	FALSE	FALSE		FALSE	FALSE	null	null	null	null	null	null	null	19.67	10087	205.98796:106803 206.99131:106575 207.99467:0		701	0	2811	106803	0	0	4432	3028	0	105310	5192	0	34024	0	943	0	8935	915
166	1.021	206.00179	Unknown	[M-H]-	similar chromatogram in higher mz_7813; similar chromatogram in higher mz_11485	0.108	FALSE	null	null	null	null	null	null	999	FALSE	FALSE	FALSE		FALSE	FALSE	null	null	null	null	null	null	null	79.58	10807	206.00179:1738762 207.00514:91258 208.0085:0		0	59599	106888	566133	0	1256325	20650	29215	38061	709621	58728	0	1738762	29123	248	61213	227352	962
167	0.949	206.02719	Unknown	[M-H]-		0.007	FALSE	null	null	null	null	null	null	999	FALSE	FALSE	FALSE		FALSE	FALSE	null	null	null	null	null	null	null	20.21	Blank_10.2	206.02719:131626 207.03054:624312 208.0339:382832		4440	2776	0	0	0	0	0	32000	0	0	3818	0	0	0	0	0	0	0
168	0.901	206.05939	Unknown	[M-H]-		0.022	FALSE	null	null	null	null	null	null	999	FALSE	FALSE	FALSE		FALSE	FALSE	null	null	null	null	null	null	null	31.84	Blank_8.2	206.05939:216253 207.06274:0 208.0661:0		0	0	0	0	0	0	0	0	0	0	0	0	0	0	0	0	0	0
169	21.757	206.06342	Unknown	[M-H]-		0.004	FALSE	null	null	null	null	null	null	999	FALSE	FALSE	FALSE		FALSE	FALSE	null	null	null	null	null	null	null	23.24	5479	206.06342:131362 207.06677:0 208.07013:0		1440	5155	7550	14541	1362	23863	5902	8908	14146	13158	14288	8004	54550	7993	132	10714	6432	1443
170	17.248	206.06654	Unknown	[M-H]-	similar chromatogram in higher mz_1604; similar chromatogram in higher mz_1633; similar chromatogram in higher mz_4522; similar chromatogram in higher mz_6796; similar chromatogram in higher mz_15598; similar chromatogram in higher mz_12356	0.032	FALSE	null	null	null	null	null	null	999	FALSE	FALSE	FALSE		FALSE	FALSE	null	null	null	null	null	null	null	18.07	8567	206.06654:196655 207.06989:0 208.07325:0		0	24864	17255	163929	1538	153053	24831	13747	16967	177309	11858	6413	154562	18451	0	14195	12380	0
171	24.734	206.06726	Unknown	[M-H]-		0.004	FALSE	null	null	null	null	null	null	999	FALSE	FALSE	FALSE		FALSE	FALSE	null	null	null	null	null	null	null	11.93	10583	206.06726:105081 207.07061:0 208.07397:0		0	11928	10985	25847	1425	149577	6120	12613	0	105081	9569	6545	60472	5742	1794	7091	5760	0
172	1.049	206.08192	Unknown	[M-H]-	ion correlated with 213	0.025	FALSE	null	null	null	null	null	null	999	FALSE	FALSE	FALSE		FALSE	FALSE	null	null	null	null	null	null	null	121.16	8055	206.08192:3199390 207.08527:488052 208.08863:3846942		1835	35878	0	0	2498	139540	0	25706	0	0	0	5442	0	11865	2898	2234	0	1818
173	20.517	206.08379	Unknown	[M-H]-	ion correlated with 9547; ion correlated with 11166; ion correlated with 10562; ion correlated with 123; ion correlated with 11471	0.007	FALSE	null	null	null	null	null	null	999	FALSE	FALSE	FALSE		FALSE	FALSE	null	null	null	null	null	null	null	21.26	5479	206.08379:135717 207.08714:0 208.0905:0		1596	4208	0	0	2748	0	0	0	3295	0	0	0	0	4210	2320	0	0	1883
174	3.426	206.09387	Unknown	[M-H]-		0.277	FALSE	null	null	null	null	null	null	999	FALSE	FALSE	FALSE		FALSE	FALSE	null	null	null	null	null	null	null	21.04	149	206.09387:374649 207.09722:86307 208.10058:52268		0	82651	102097	139450	0	94968	145838	120343	113421	85577	98808	92011	116437	45506	0	113853	88883	0
175	1.042	206.10349	Unknown	[M-H]-		0.047	FALSE	null	null	null	null	null	null	999	FALSE	FALSE	FALSE		FALSE	FALSE	null	null	null	null	null	null	null	40.91	661	206.10349:538012 207.10684:0 208.1102:0		0	0	10928	0	0	0	0	0	0	7592	37812	0	0	69706	9473	0	0	3591
176	20.254	206.13995	Unknown	[M-H]-	ion correlated with 9761; ion correlated with 8305; ion correlated with 15897; similar chromatogram in higher mz_13902; similar chromatogram in higher mz_13900; similar chromatogram in higher mz_13719; similar chromatogram in higher mz_14893; similar chromatogram in higher mz_15603	0.007	FALSE	null	null	null	null	null	null	999	FALSE	FALSE	FALSE		FALSE	FALSE	null	null	null	null	null	null	null	13.91	10311	206.13995:265000 207.1433:0 208.14666:0		0	0	0	92769	0	265000	0	0	0	47106	0	0	250694	0	0	0	0	0
177	1.23	206.15465	Unknown	[M-H]-		0.554	FALSE	null	null	null	null	null	null	999	FALSE	FALSE	FALSE		FALSE	FALSE	null	null	null	null	null	null	null	19.1	9063	206.15465:397108 207.158:0 208.16136:0		3926	302964	271669	173204	1915	172689	248509	227802	268879	126784	193844	205956	236397	216774	1940	237017	199208	1493
178	18.061	206.19611	Unknown	[M-H]-	similar chromatogram in higher mz_9515	0.007	FALSE	null	null	null	null	null	null	999	FALSE	FALSE	FALSE		FALSE	FALSE	null	null	null	null	null	null	null	11.39	10311	206.19611:214641 207.19946:0 208.20282:109215		0	0	0	43906	0	214641	0	0	0	78694	0	0	199031	0	188	0	0	0
179	18.398	206.76817	Unknown	[M-H]-	ion correlated with 272; similar chromatogram in higher mz_13772; similar chromatogram in higher mz_14831; similar chromatogram in higher mz_15528; similar chromatogram in higher mz_16122	0.011	FALSE	null	null	null	null	null	null	999	FALSE	FALSE	FALSE		FALSE	FALSE	null	null	null	null	null	null	null	5260.37	7031	206.76817:349546 207.77152:0 208.77488:0		0	0	0	22195	0	29706	0	0	0	0	0	0	0	0	0	0	0	0
180	0.825	206.78825	Unknown	[M-H]-		0.007	FALSE	null	null	null	null	null	null	999	FALSE	FALSE	FALSE		FALSE	FALSE	null	null	null	null	null	null	null	4030.63	Blank_1.2	206.78825:302902 207.7916:0 208.79496:0		0	2526	200955	0	0	0	0	0	7262	0	0	0	0	0	0	0	0	0
181	1.059	206.83977	Unknown	[M-H]-	similar chromatogram in higher mz_3061; similar chromatogram in higher mz_3118; similar chromatogram in higher mz_219	0.036	FALSE	null	null	null	null	null	null	999	FALSE	FALSE	FALSE		FALSE	FALSE	null	null	null	null	null	null	null	3515	Blank_1.2	206.83977:387518 207.84312:41518220 208.84648:1031392		2518	37133	183094	17500	5735	13472	55255	29511	11529	15055	20118	34604	12188	37157	5555	116370	26910	8194
182	0.768	206.90771	Unknown	[M-H]-		0.004	FALSE	null	null	null	null	null	null	999	FALSE	FALSE	FALSE		FALSE	FALSE	null	null	null	null	null	null	null	21.3	QC_7.2	206.90771:381631 207.91106:0 208.91442:0		0	117564	0	191244	0	200476	189796	245230	142232	336199	0	0	212706	100188	0	272757	209340	0
183	1.084	206.93877	Unknown	[M-H]-	similar chromatogram in higher mz_11436; similar chromatogram in higher mz_567; similar chromatogram in higher mz_6043; similar chromatogram in higher mz_8022	0.043	FALSE	null	null	null	null	null	null	999	FALSE	FALSE	FALSE		FALSE	FALSE	null	null	null	null	null	null	null	4431.03	6039	206.93877:2808823 207.94212:0 208.94548:0		6774	468963	0	1087101	1822	296035	0	22676	4227	862024	10873	43285	683242	182567	48889	34850	11662	13366
184	0.742	206.97272	Unknown	[M-H]-		0.687	FALSE	null	null	null	null	null	null	999	FALSE	FALSE	FALSE		FALSE	FALSE	null	null	null	null	null	null	null	54.02	3783	206.97272:2508904 207.97607:193098 208.97943:145131		32272	761567	600394	455330	54457	458554	1400922	2060524	1155104	1143059	739314	603584	624631	1127877	27104	1459251	1190500	37452
185	13.393	206.97272	Unknown	[M-H]-	similar chromatogram in higher mz_3583; similar chromatogram in higher mz_6834; similar chromatogram in higher mz_8430; similar chromatogram in higher mz_3381; similar chromatogram in higher mz_5089; similar chromatogram in higher mz_1379; similar chromatogram in higher mz_6698; similar chromatogram in higher mz_8258; similar chromatogram in higher mz_5620; similar chromatogram in higher mz_7153;…	0.032	FALSE	null	null	null	null	null	null	999	FALSE	FALSE	FALSE		FALSE	FALSE	null	null	null	null	null	null	null	5.9	6151	206.97272:303081 207.97607:0 208.97943:85876		2347	37287	25008	43613	2443	54134	98699	68092	69786	94607	58484	70938	61709	238442	0	76176	77579	3002
186	3.067	206.97273	Unknown	[M-H]-		0.014	FALSE	null	null	null	null	null	null	999	FALSE	FALSE	FALSE		FALSE	FALSE	null	null	null	null	null	null	null	13.31	1431	206.97273:798487 207.97608:36452 208.97944:31166		33478	309085	174160	329408	39097	395135	489385	423831	464888	611917	382586	281959	423897	613267	24659	431302	543285	27993
187	1.077	206.97275	Unknown	[M-H]-	similar chromatogram in higher mz_226; similar chromatogram in higher mz_436; similar chromatogram in higher mz_3280; similar chromatogram in higher mz_3324; similar chromatogram in higher mz_3952; similar chromatogram in higher mz_4001; similar chromatogram in higher mz_5346; similar chromatogram in higher mz_10628; similar chromatogram in higher mz_12344	0.205	FALSE	null	null	null	null	null	null	999	FALSE	FALSE	FALSE		FALSE	FALSE	null	null	null	null	null	null	null	29.81	8055	206.97275:4154147 207.9761:0 208.97946:16393780		32272	337004	26055	237727	15991	469078	571469	811184	520490	233979	435372	251661	449610	660206	7584	915502	571448	37452
188	17.235	206.97293	Unknown	[M-H]-	similar chromatogram in higher mz_1381; similar chromatogram in higher mz_3396; similar chromatogram in higher mz_3879; similar chromatogram in higher mz_4522	0.007	FALSE	null	null	null	null	null	null	999	FALSE	FALSE	FALSE		FALSE	FALSE	null	null	null	null	null	null	null	5.18	10583	206.97293:200996 207.97628:0 208.97964:629626		1773	37438	14060	75235	169	27456	61103	45559	59681	200996	33263	21583	49309	53852	1442	47897	63215	0
189	30.567	206.98817	Unknown	[M-H]-		0.007	FALSE	null	null	null	null	null	null	999	FALSE	FALSE	FALSE		FALSE	FALSE	null	null	null	null	null	null	null	9.2	107	206.98817:194794 207.99152:0 208.99488:0		22604	133783	165122	106991	26576	173347	137613	150373	151891	138565	194794	109723	161287	155440	24210	157141	166135	20280
190	1.024	207.01208	Unknown	[M-H]-		0.291	FALSE	null	null	null	null	null	null	999	FALSE	FALSE	FALSE		FALSE	FALSE	null	null	null	null	null	null	null	51.22	4263	207.01208:6528014 208.01543:1418015 209.01879:1465574		0	39991	680891	1428669	0	764758	176998	1005837	214890	5105716	12755	183536	352202	80653	0	744516	98444	1442
191	0.988	207.02356	Unknown	[M-H]-		0.029	FALSE	null	null	null	null	null	null	999	FALSE	FALSE	FALSE		FALSE	FALSE	null	null	null	null	null	null	null	21.79	Blank_11.2	207.02356:503342 208.02691:0 209.03027:195575		1578	64801	0	0	0	0	0	76483	0	0	0	0	0	0	0	103952	7879	0
192	1.126	207.05109	Unknown	[M-H]-		0.471	FALSE	null	null	null	null	null	null	999	FALSE	FALSE	FALSE		FALSE	FALSE	null	null	null	null	null	null	null	52.17	3959	207.05109:9942172 208.05444:829118 209.0578:171017		16441	424065	607740	176020	16432	792474	988719	284356	284047	749440	696532	71607	450738	1139964	16445	807323	483205	12490
193	1.057	207.0696	Unknown	[M-H]-	similar chromatogram in higher mz_3972	0.029	FALSE	null	null	null	null	null	null	999	FALSE	FALSE	FALSE		FALSE	FALSE	null	null	null	null	null	null	null	16.39	8055	207.0696:510434 208.07295:0 209.07631:4427010		1920	33838	4532	203602	1625	82131	16738	192768	25285	368287	5356	20833	0	29475	0	133016	85855	0
194	7.56	207.0887	Unknown	[M-H]-	ion correlated with 4848; ion correlated with 8461; ion correlated with 7906; ion correlated with 6755; ion correlated with 4907; ion correlated with 5270; ion correlated with 12681; ion correlated with 6869; ion correlated with 12680; ion correlated with 6180	0.004	FALSE	null	null	null	null	null	null	999	FALSE	FALSE	FALSE		FALSE	FALSE	null	null	null	null	null	null	null	6.33	149	207.0887:116363 208.09205:0 209.09541:0		1422	2279	0	9720	1404	0	0	0	0	13759	2058	2414	3948	2652	1374	2478	81793	1376
195	1.557	207.10255	Unknown	[M-H]-		0.083	FALSE	null	null	null	null	null	null	999	FALSE	FALSE	FALSE		FALSE	FALSE	null	null	null	null	null	null	null	30.33	5655	207.10255:941257 208.1059:726047 209.10926:0		6021	25286	15891	13871	3742	48837	19250	11247	101073	18213	31559	46341	55221	18100	2328	33531	846063	2669
196	2.038	207.13936	Unknown	[M-H]-	similar chromatogram in higher mz_414; similar chromatogram in higher mz_2953; similar chromatogram in higher mz_4089; similar chromatogram in higher mz_5643; similar chromatogram in higher mz_1513; similar chromatogram in higher mz_6965; similar chromatogram in higher mz_3012; similar chromatogram in higher mz_1651; similar chromatogram in higher mz_5702; similar chromatogram in higher mz_2814; …	0.27	FALSE	null	null	null	null	null	null	999	FALSE	FALSE	FALSE		FALSE	FALSE	null	null	null	null	null	null	null	18.41	8217	207.13936:622184 208.14271:0 209.14607:1446991		254021	15337	6331	194242	194390	29079	33635	27696	28014	525841	191597	17170	25403	36182	149182	25448	156341	166884
197	18.923	207.27251	Unknown	[M-H]-	similar chromatogram in higher mz_16551	0.007	FALSE	null	null	null	null	null	null	999	FALSE	FALSE	FALSE		FALSE	FALSE	null	null	null	null	null	null	null	2322.43	3959	207.27251:231128 208.27586:0 209.27922:0		0	0	0	0	0	0	0	0	0	29796	0	0	0	0	0	0	0	0
198	19.721	207.52808	Unknown	[M-H]-	similar chromatogram in higher mz_200	0.004	FALSE	null	null	null	null	null	null	999	FALSE	FALSE	FALSE		FALSE	FALSE	null	null	null	null	null	null	null	2477.58	3959	207.52808:123879 208.53143:0 209.53479:0		0	0	0	10222	0	0	0	0	0	0	0	0	0	0	0	6966	0	0
199	0.903	207.61304	Unknown	[M-H]-		0.047	FALSE	null	null	null	null	null	null	999	FALSE	FALSE	FALSE		FALSE	FALSE	null	null	null	null	null	null	null	5178.76	Blank_5.2	207.61304:335506 208.61639:0 209.61975:0		0	0	0	0	0	0	0	0	0	0	0	0	0	0	0	0	0	1209
200	19.596	207.77567	Unknown	[M-H]-	similar chromatogram in higher mz_6266; similar chromatogram in higher mz_2578; similar chromatogram in higher mz_11840	0.036	FALSE	null	null	null	null	null	null	999	FALSE	FALSE	FALSE		FALSE	FALSE	null	null	null	null	null	null	null	3551.92	3959	207.77567:487373 208.77902:0 209.78238:0		0	47090	0	146521	0	318132	36875	0	66064	26257	0	0	416795	0	0	6933	0	0
201	1.294	207.8363	Unknown	[M-H]-	ion correlated with 157	0.892	FALSE	null	null	null	null	null	null	999	FALSE	FALSE	FALSE		FALSE	FALSE	null	null	null	null	null	null	null	52544.54	2363	207.8363:13438966 208.83965:391076 209.84301:4850562		249872	4504638	11847155	2150741	651266	1369095	3735120	3154866	3585666	1376782	3976924	6353706	1009970	2614926	1499595	9150031	3450930	411824
202	1.056	207.83644	Unknown	[M-H]-	ion correlated with 159	0.68	FALSE	null	null	null	null	null	null	999	FALSE	FALSE	FALSE		FALSE	FALSE	null	null	null	null	null	null	null	51522.01	Blank_1.2	207.83644:28451974 208.83979:860643 209.84315:13290372		483215	4412135	11183261	192716	457022	1373388	2596777	4684728	3622679	1383819	4021011	6422768	1012722	1883788	395412	9087785	676105	416272
203	2.954	207.83681	Unknown	[M-H]-	similar chromatogram in higher mz_2368; similar chromatogram in higher mz_3375	0.212	FALSE	null	null	null	null	null	null	999	FALSE	FALSE	FALSE		FALSE	FALSE	null	null	null	null	null	null	null	1406.01	5223	207.83681:2037243 208.84016:9399128 209.84352:1967240		991009	10942	34048	37397	343948	5188	2411	7433	9992	12154	2123	16647	5945	17626	475409	9645	21430	1495268
204	31.68	207.83691	Unknown	[M-H]-		0.007	FALSE	null	null	null	null	null	null	999	FALSE	FALSE	FALSE		FALSE	FALSE	null	null	null	null	null	null	null	3118.15	9079	207.83691:409010 208.84026:39685 209.84362:473908		0	0	0	0	0	0	3553	0	0	7179	0	0	0	0	2964	0	0	0
205	1.059	207.85257	Unknown	[M-H]-	ion correlated with 1884; ion correlated with 7678	0.007	FALSE	null	null	null	null	null	null	999	FALSE	FALSE	FALSE		FALSE	FALSE	null	null	null	null	null	null	null	71.93	10583	207.85257:819778 208.85592:0 209.85928:0		0	0	0	502042	0	241026	0	0	0	819778	0	0	0	0	0	0	0	40638
206	1.223	207.99922	Unknown	[M-H]-		0.809	FALSE	null	null	null	null	null	null	999	FALSE	FALSE	FALSE		FALSE	FALSE	null	null	null	null	null	null	null	126.84	2199	207.99922:1323017 209.00257:136861 210.00593:0		3841	225930	910248	128441	1711	83230	544547	1044928	610757	70739	603804	8549	45277	424463	226987	512426	773975	131805
207	21.719	208.00999	Unknown	[M-H]-	ion correlated with 16671; ion correlated with 460; ion correlated with 3219; ion correlated with 14408; ion correlated with 15744; ion correlated with 15318; ion correlated with 1492; ion correlated with 1286; ion correlated with 12052; ion correlated with 11826	0.004	FALSE	null	null	null	null	null	null	999	FALSE	FALSE	FALSE		FALSE	FALSE	null	null	null	null	null	null	null	33.05	5479	208.00999:164443 209.01334:63102 210.0167:0		0	0	0	0	0	0	0	7793	0	0	0	2060	0	0	1694	0	0	0
208	0.931	208.03862	Unknown	[M-H]-	similar chromatogram in higher mz_3216	0.036	FALSE	null	null	null	null	null	null	999	FALSE	FALSE	FALSE		FALSE	FALSE	null	null	null	null	null	null	null	70.88	Blank_13.2	208.03862:389494 209.04197:0 210.04533:316339		0	0	0	0	0	7693	0	0	0	0	0	0	0	0	0	0	0	0
209	20.653	208.04205	Unknown	[M-H]-		0.004	FALSE	null	null	null	null	null	null	999	FALSE	FALSE	FALSE		FALSE	FALSE	null	null	null	null	null	null	null	33.31	7031	208.04205:178576 209.0454:0 210.04876:0		0	0	0	0	0	0	0	0	0	0	0	0	0	0	0	0	0	950
210	10.704	208.05203	Unknown	[M-H]-	ion correlated with 8086	0.025	FALSE	null	null	null	null	null	null	999	FALSE	FALSE	FALSE		FALSE	FALSE	null	null	null	null	null	null	null	31.75	10807	208.05203:265739 209.05538:0 210.05874:0		1784	38252	11610	183669	2243	246404	16114	2619	0	168007	12472	0	265739	3465	1718	3743	4900	1632
211	18.028	208.05917	Unknown	[M-H]-		0.014	FALSE	null	null	null	null	null	null	999	FALSE	FALSE	FALSE		FALSE	FALSE	null	null	null	null	null	null	null	27.95	8615	208.05917:227546 209.06252:0 210.06588:0		2062	4897	3724	143939	0	135369	29904	3693	48168	0	3423	0	66744	4130	1556	2885	3680	3034
212	1.12	208.06133	Unknown	[M-H]-		0.079	FALSE	null	null	null	null	null	null	999	FALSE	FALSE	FALSE		FALSE	FALSE	null	null	null	null	null	null	null	60.45	3959	208.06133:699384 209.06468:125030 210.06804:150808		1936	29828	14886	9797	2138	51885	1998	16448	110581	72456	51587	39831	19608	1764	0	52171	32253	0
213	1.042	208.07433	Unknown	[M-H]-	ion correlated with 172	0.011	FALSE	null	null	null	null	null	null	999	FALSE	FALSE	FALSE		FALSE	FALSE	null	null	null	null	null	null	null	373.82	8055	208.07433:3663331 209.07768:447259 210.08104:1707020		3230	0	0	0	1595	0	0	0	0	0	2222	0	0	0	1584	34033	0	2000
214	4.145	208.09822	Unknown	[M-H]-	similar chromatogram in higher mz_5695; similar chromatogram in higher mz_7913	0.514	FALSE	null	null	null	null	null	null	999	FALSE	FALSE	FALSE		FALSE	FALSE	null	null	null	null	null	null	null	65.13	885	208.09822:3283593 209.10157:386986 210.10493:23683		2933	81587	148132	97829	4484	130844	173617	132133	313581	320489	107115	128177	253423	157068	1407	191713	520995	3680
215	1.533	208.10114	Unknown	[M-H]-	similar chromatogram in higher mz_1901; similar chromatogram in higher mz_4234; similar chromatogram in higher mz_7318	0.151	FALSE	null	null	null	null	null	null	999	FALSE	FALSE	FALSE		FALSE	FALSE	null	null	null	null	null	null	null	121.67	4263	208.10114:4458742 209.10449:0 210.10785:1481400		5510	0	58046	206620	4476	3088	36610	2590	5205	4294	4007	3634	2776	2782	2740	3020	174294	5704
216	2.264	208.10606	Unknown	[M-H]-		0.004	FALSE	null	null	null	null	null	null	999	FALSE	FALSE	FALSE		FALSE	FALSE	null	null	null	null	null	null	null	23.43	2315	208.10606:107505 209.10941:0 210.11277:0		0	0	0	0	0	3083	2480	2745	5713	14677	17544	2379	4335	2681	1015	52708	114864	0
217	20.25	208.27998	Unknown	[M-H]-	similar chromatogram in higher mz_491; similar chromatogram in higher mz_13719; similar chromatogram in higher mz_13902; similar chromatogram in higher mz_15603; similar chromatogram in higher mz_16890	0.025	FALSE	null	null	null	null	null	null	999	FALSE	FALSE	FALSE		FALSE	FALSE	null	null	null	null	null	null	null	4477.46	9319	208.27998:470376 209.28333:0 210.28669:0		0	10122	0	208799	0	414848	4692	0	3776	23320	0	0	396246	2034	0	0	0	0
218	16.992	208.46175	Unknown	[M-H]-	ion correlated with 1058; ion correlated with 2162; ion correlated with 2155	0.011	FALSE	null	null	null	null	null	null	999	FALSE	FALSE	FALSE		FALSE	FALSE	null	null	null	null	null	null	null	2751.2	10311	208.46175:146759 209.4651:0 210.46846:0		0	0	346	49259	0	146759	0	0	0	44408	0	0	130026	0	0	0	0	0
219	0.807	208.733	Unknown	[M-H]-	similar chromatogram in higher mz_2022; similar chromatogram in higher mz_2024; similar chromatogram in higher mz_3537	0.004	FALSE	null	null	null	null	null	null	999	FALSE	FALSE	FALSE		FALSE	FALSE	null	null	null	null	null	null	null	6243.6	Blank_1.2	208.733:312180 209.73635:0 210.73971:0		0	25346	50956	0	0	0	0	0	0	0	14245	0	0	0	0	0	0	0
220	16.163	208.74843	Unknown	[M-H]-		0.004	FALSE	null	null	null	null	null	null	999	FALSE	FALSE	FALSE		FALSE	FALSE	null	null	null	null	null	null	null	2003.22	10087	208.74843:100161 209.75178:0 210.75514:0		0	0	0	100161	0	15088	0	0	0	2373	0	0	0	0	0	0	0	0
221	20.749	208.78329	Unknown	[M-H]-	ion correlated with 14915; ion correlated with 15620; ion correlated with 13941; similar chromatogram in higher mz_15620; similar chromatogram in higher mz_16186; similar chromatogram in higher mz_16590; similar chromatogram in higher mz_16911	0.004	FALSE	null	null	null	null	null	null	999	FALSE	FALSE	FALSE		FALSE	FALSE	null	null	null	null	null	null	null	2627.92	107	208.78329:131396 209.78664:0 210.79:0		0	0	0	0	0	0	920	0	0	0	131396	0	0	0	0	0	0	0
222	1.267	208.83611	Unknown	[M-H]-		0.007	FALSE	null	null	null	null	null	null	999	FALSE	FALSE	FALSE		FALSE	FALSE	null	null	null	null	null	null	null	3337.73	2363	208.83611:239797 209.83946:4441445 210.84282:176412		302744	63487	210910	18420	303011	14836	78983	59350	60952	16217	61121	94623	19703	17587	177356	104861	62273	141000
223	0.952	208.84496	Unknown	[M-H]-	similar chromatogram in higher mz_8158; similar chromatogram in higher mz_3035; similar chromatogram in higher mz_1072; similar chromatogram in higher mz_4046; similar chromatogram in higher mz_7879; similar chromatogram in higher mz_8121; similar chromatogram in higher mz_8482; similar chromatogram in higher mz_2882	0.964	FALSE	null	null	null	null	null	null	999	FALSE	FALSE	FALSE		FALSE	FALSE	null	null	null	null	null	null	null	1083995.75	8055	208.84496:112714224 209.84831:0 210.85167:152924384		49213940	77595880	87672888	76415328	50356360	57468272	80992184	80816088	86379072	78870192	81613040	83529216	52707612	80468632	48119632	80883776	83115784	52654644
224	25.004	208.84544	Unknown	[M-H]-	ion correlated with 293; ion correlated with 2348; ion correlated with 3788; ion correlated with 5209; ion correlated with 5273; ion correlated with 6586; ion correlated with 6640	0.004	FALSE	null	null	null	null	null	null	999	FALSE	FALSE	FALSE		FALSE	FALSE	null	null	null	null	null	null	null	48.08	2313	208.84544:188727 209.84879:0 210.85215:834767		71082	0	0	0	80788	0	0	0	0	0	0	0	0	0	83737	0	0	69085
225	1.009	208.85059	Unknown	[M-H]-		0.061	FALSE	null	null	null	null	null	null	999	FALSE	FALSE	FALSE		FALSE	FALSE	null	null	null	null	null	null	null	722.34	8217	208.85059:4150223 209.85394:0 210.8573:104769360		1322	24956460	33481102	25447906	20189592	12668615	29051064	24230918	17381398	31234222	21367136	22960	16268699	27439248	17209044	31311860	21179846	23865566
226	0.898	208.90839	Unknown	[M-H]-	similar chromatogram in higher mz_3235	0.032	FALSE	null	null	null	null	null	null	999	FALSE	FALSE	FALSE		FALSE	FALSE	null	null	null	null	null	null	null	103.07	9319	208.90839:1874397 209.91174:0 210.9151:1953185		0	0	0	422982	0	283137	145994	280160	0	1192801	0	0	571138	0	0	140389	124304	0
227	0.823	208.92004	Unknown	[M-H]-		0.004	FALSE	null	null	null	null	null	null	999	FALSE	FALSE	FALSE		FALSE	FALSE	null	null	null	null	null	null	null	62.07	5351	208.92004:226618 209.92339:0 210.92675:0		2763	0	3195	0	2424	4256	0	0	0	0	0	0	0	0	1367	0	0	1468
228	18.924	208.9214	Unknown	[M-H]-	ion correlated with 3171	0.004	FALSE	null	null	null	null	null	null	999	FALSE	FALSE	FALSE		FALSE	FALSE	null	null	null	null	null	null	null	6.62	10807	208.9214:193319 209.92475:0 210.92811:0		0	0	0	34888	0	100954	6056	0	0	0	0	0	193319	0	1387	0	0	0
229	10.523	208.93437	Unknown	[M-H]-		0.011	FALSE	null	null	null	null	null	null	999	FALSE	FALSE	FALSE		FALSE	FALSE	null	null	null	null	null	null	null	18.79	487	208.93437:222259 209.93772:39749 210.94108:100239		42738	2438	3116	6857	25759	5074	2390	3396	2408	2628	4164	7009	3168	2365	25631	4042	2688	25210
230	1.129	208.93442	Unknown	[M-H]-		0.263	FALSE	null	null	null	null	null	null	999	FALSE	FALSE	FALSE		FALSE	FALSE	null	null	null	null	null	null	null	1082.64	3673	208.93442:14647818 209.93777:4422768 210.94113:15330864		5748722	4103	6955	3048	7239000	14878	5532	4172	5631	5611	9331	3262	36176	4802	8875791	4097	4287	8431448
231	4.091	208.93504	Unknown	[M-H]-		0.05	FALSE	null	null	null	null	null	null	999	FALSE	FALSE	FALSE		FALSE	FALSE	null	null	null	null	null	null	null	17.7	Blank_6.1	208.93504:208143 209.93839:32377 210.94175:80622		12721	5542	3021	6144	116964	7085	2454	5154	2940	2623	5877	5012	4305	4146	12987	3727	3635	75252
232	7.364	208.93517	Unknown	[M-H]-	similar chromatogram in higher mz_559; similar chromatogram in higher mz_1021; similar chromatogram in higher mz_1020	0.097	FALSE	null	null	null	null	null	null	999	FALSE	FALSE	FALSE		FALSE	FALSE	null	null	null	null	null	null	null	16.25	3673	208.93517:260353 209.93852:22521 210.94188:118087		23595	4395	2298	6779	136806	6110	2334	6520	2689	6320	2046	5331	6401	2366	25951	2243	2848	24681
233	0.662	208.96793	Unknown	[M-H]-		0.047	FALSE	null	null	null	null	null	null	999	FALSE	FALSE	FALSE		FALSE	FALSE	null	null	null	null	null	null	null	3.72	4377	208.96793:132870 209.97128:0 210.97464:84014		275	60741	100693	65397	508	89746	76417	56968	67477	46105	107776	65944	48174	94941	172	51800	63062	303
234	17.232	208.96796	Unknown	[M-H]-		0.036	FALSE	null	null	null	null	null	null	999	FALSE	FALSE	FALSE		FALSE	FALSE	null	null	null	null	null	null	null	6.21	10807	208.96796:316249 209.97131:0 210.97467:88579		0	151974	66075	360491	0	484638	112999	59168	90134	291553	61673	54153	316249	38356	202	57474	68008	1712
235	0.711	208.97346	Unknown	[M-H]-		0.173	FALSE	null	null	null	null	null	null	999	FALSE	FALSE	FALSE		FALSE	FALSE	null	null	null	null	null	null	null	4.65	10071	208.97346:230337 209.97681:0 210.98017:251784		852	119621	230337	94083	1413	89731	113647	103327	89361	72970	113429	110944	68136	84596	12771	90564	99216	892
236	17.224	208.97362	Unknown	[M-H]-	ion correlated with 234; similar chromatogram in higher mz_5088; similar chromatogram in higher mz_3440; similar chromatogram in higher mz_13751; similar chromatogram in higher mz_2190	0.101	FALSE	null	null	null	null	null	null	999	FALSE	FALSE	FALSE		FALSE	FALSE	null	null	null	null	null	null	null	5.93	7031	208.97362:385402 209.97697:0 210.98033:450130		0	182388	95163	327490	0	429528	123740	82038	99513	343142	72636	106575	390344	60784	1409	85010	79837	582
237	24.717	208.97391	Unknown	[M-H]-		0.004	FALSE	null	null	null	null	null	null	999	FALSE	FALSE	FALSE		FALSE	FALSE	null	null	null	null	null	null	null	4.33	3463	208.97391:204348 209.97726:0 210.98062:172239		0	72576	20427	237381	0	275942	38602	48418	25602	187164	23119	59423	208153	39731	2280	18711	27320	0
238	1.053	208.98586	Unknown	[M-H]-	ion correlated with 1383; ion correlated with 2251; ion correlated with 1310; similar chromatogram in higher mz_3578; similar chromatogram in higher mz_5225; similar chromatogram in higher mz_2171; similar chromatogram in higher mz_663; similar chromatogram in higher mz_8634	0.327	FALSE	null	null	null	null	null	null	999	FALSE	FALSE	FALSE		FALSE	FALSE	null	null	null	null	null	null	null	61.94	8217	208.98586:13854701 209.98921:1080964 210.99257:9007048		11716	269547	400568	8284604	12229	2465848	214293	2577277	57476	8845431	41003	27183	942980	182136	12193	921925	74226	12713
239	20.641	209.00394	Unknown	[M-H]-	similar chromatogram in higher mz_6190; similar chromatogram in higher mz_7742	0.363	FALSE	null	null	null	null	null	null	999	FALSE	FALSE	FALSE		FALSE	FALSE	null	null	null	null	null	null	null	5.34	10087	209.00394:341950 210.00729:0 211.01065:0		12177	231859	229448	341950	12766	229145	223214	240547	222895	257353	195515	259853	273008	222352	11246	228870	200964	10356
240	17.805	209.00395	Unknown	[M-H]-		0.112	FALSE	null	null	null	null	null	null	999	FALSE	FALSE	FALSE		FALSE	FALSE	null	null	null	null	null	null	null	4.55	3707	209.00395:333157 210.0073:0 211.01066:0		8796	76046	69808	132124	5367	179404	81488	74199	78435	119720	62313	221223	200739	70274	4110	173699	65830	9324
241	13.083	209.00398	Unknown	[M-H]-		0.234	FALSE	null	null	null	null	null	null	999	FALSE	FALSE	FALSE		FALSE	FALSE	null	null	null	null	null	null	null	5.4	981	209.00398:246017 210.00733:0 211.01069:70942		22165	51931	220216	75957	15974	76807	181585	50776	48138	62295	45195	221627	92252	218857	20810	50422	45910	19964
242	11.215	209.00415	Unknown	[M-H]-	ion correlated with 4875; ion correlated with 3732; ion correlated with 6122; ion correlated with 1308; similar chromatogram in higher mz_2961; similar chromatogram in higher mz_382; similar chromatogram in higher mz_2563; similar chromatogram in higher mz_2361	0.471	FALSE	null	null	null	null	null	null	999	FALSE	FALSE	FALSE		FALSE	FALSE	null	null	null	null	null	null	null	4.38	981	209.00415:246469 210.0075:0 211.01086:70942		9860	139686	223347	171343	16465	147842	139763	139509	140821	159800	106026	173169	155939	141970	13961	139849	154562	15736
243	21.834	209.00417	Unknown	[M-H]-	similar chromatogram in higher mz_3808; similar chromatogram in higher mz_4989	0.151	FALSE	null	null	null	null	null	null	999	FALSE	FALSE	FALSE		FALSE	FALSE	null	null	null	null	null	null	null	5.17	3691	209.00417:291260 210.00752:0 211.01088:72046		12573	190956	227908	302527	17646	274444	95514	197402	177669	289804	175332	223924	305026	188890	13965	214166	187327	12411
244	0.934	209.00443	Unknown	[M-H]-		0.022	FALSE	null	null	null	null	null	null	999	FALSE	FALSE	FALSE		FALSE	FALSE	null	null	null	null	null	null	null	6.2	885	209.00443:243530 210.00778:0 211.01114:0		12839	224927	186486	168340	4605	148612	180426	221669	179443	156609	73966	84265	47347	131839	8563	246828	140028	12336
245	0.971	209.02095	Unknown	[M-H]-		0.014	FALSE	null	null	null	null	null	null	999	FALSE	FALSE	FALSE		FALSE	FALSE	null	null	null	null	null	null	null	5.07	Blank_6.2	209.02095:150518 210.0243:0 211.02766:753336		0	0	0	0	0	0	0	0	0	0	0	0	0	0	0	61116	0	0
246	1.126	209.0302	Unknown	[M-H]-		0.004	FALSE	null	null	null	null	null	null	999	FALSE	FALSE	FALSE		FALSE	FALSE	null	null	null	null	null	null	null	7.32	9319	209.0302:267442 210.03355:0 211.03691:0		0	0	0	0	0	0	0	0	0	0	0	0	0	0	0	0	0	14923
247	14.849	209.04062	Unknown	[M-H]-	ion correlated with 264; ion correlated with 13204; ion correlated with 13302; ion correlated with 4631; ion correlated with 13331; ion correlated with 13328; ion correlated with 265; ion correlated with 1248; ion correlated with 2691; ion correlated with 262; ion correlated with 37; ion correlated with 329; ion correlated with 1200; ion correlated with 56; similar chromatogram in higher mz_13666	0.043	FALSE	null	null	null	null	null	null	999	FALSE	FALSE	FALSE		FALSE	FALSE	null	null	null	null	null	null	null	4.04	QC_2.2	209.04062:156304 210.04397:0 211.04733:256848		1071	792	0	5579	1669	3572	786	10014	1484	2532	1171	837	0	2616	1168	880	1960	940
248	1.175	209.06664	Unknown	[M-H]-		0.104	FALSE	null	null	null	null	null	null	999	FALSE	FALSE	FALSE		FALSE	FALSE	null	null	null	null	null	null	null	32.31	661	209.06664:1433892 210.06999:0 211.07335:0		3655	202173	45993	101290	146073	137050	158834	98619	305501	128035	90178	49643	83823	81369	0	635120	21275	1696
249	24.735	209.06674	Unknown	[M-H]-		0.007	FALSE	null	null	null	null	null	null	999	FALSE	FALSE	FALSE		FALSE	FALSE	null	null	null	null	null	null	null	8.92	7031	209.06674:184276 210.07009:0 211.07345:0		3438	14301	21062	70339	1579	140834	40318	40927	25277	23841	23427	7323	104826	26770	2172	53418	5708	2512
250	20.195	209.06677	Unknown	[M-H]-		0.029	FALSE	null	null	null	null	null	null	999	FALSE	FALSE	FALSE		FALSE	FALSE	null	null	null	null	null	null	null	7.66	QC_6.2	209.06677:168411 210.07012:0 211.07348:0		1606	28210	17606	27658	3028	30886	28619	32549	28210	15184	25073	5624	13529	31757	0	37097	10949	1618
251	30.368	209.08148	Unknown	[M-H]-		0.004	FALSE	null	null	null	null	null	null	999	FALSE	FALSE	FALSE		FALSE	FALSE	null	null	null	null	null	null	null	8.54	Blank_12.2	209.08148:107262 210.08483:0 211.08819:0		23798	28048	48416	59113	25895	54806	59443	44098	78133	25836	26808	62442	28958	49509	26040	58043	67800	35294
252	1.121	209.08481	Unknown	[M-H]-		0.065	FALSE	null	null	null	null	null	null	999	FALSE	FALSE	FALSE		FALSE	FALSE	null	null	null	null	null	null	null	17.59	Blank_13.2	209.08481:509238 210.08816:0 211.09152:268712		2446	90255	137379	847019	1869	718625	289066	345887	133453	2819086	75693	269425	393920	72100	2868	264053	88505	3379
253	1.073	209.09468	Unknown	[M-H]-	similar chromatogram in higher mz_687; similar chromatogram in higher mz_7315; similar chromatogram in higher mz_1616; similar chromatogram in higher mz_4699; similar chromatogram in higher mz_2756; similar chromatogram in higher mz_1353; similar chromatogram in higher mz_4654; similar chromatogram in higher mz_4739; similar chromatogram in higher mz_1871; similar chromatogram in higher mz_5324; …	0.442	FALSE	null	null	null	null	null	null	999	FALSE	FALSE	FALSE		FALSE	FALSE	null	null	null	null	null	null	null	67.53	81	209.09468:20178120 210.09803:3921893 211.10139:1073729		5793	392395	601781	1804064	4070	4958214	322932	2376316	239372	8963250	93251	267093	99484	209990	1474	692202	407894	5742
254	4.074	209.1011	Unknown	[M-H]-	ion correlated with 3708	0.004	FALSE	null	null	null	null	null	null	999	FALSE	FALSE	FALSE		FALSE	FALSE	null	null	null	null	null	null	null	34.87	885	209.1011:396021 210.10445:27932 211.10781:0		205	7962	14083	13677	0	10291	15143	15847	40427	37161	5590	14836	25923	13572	1393	22599	60263	0
255	1.013	209.10324	Unknown	[M-H]-		0.004	FALSE	null	null	null	null	null	null	999	FALSE	FALSE	FALSE		FALSE	FALSE	null	null	null	null	null	null	null	48.15	9319	209.10324:580821 210.10659:0 211.10995:1111718		0	1612	30157	0	0	11230	0	4657	0	573154	0	0	14143	0	0	1045	23796	0
256	1.146	209.11812	Unknown	[M-H]-		0.004	FALSE	null	null	null	null	null	null	999	FALSE	FALSE	FALSE		FALSE	FALSE	null	null	null	null	null	null	null	17.34	5799	209.11812:171222 210.12147:0 211.12483:46106		5838	23320	25396	10250	2536	14511	13250	40644	9577	13342	80982	7781	17414	20695	4781	12176	39374	1566
257	24.726	209.15421	Unknown	[M-H]-	similar chromatogram in higher mz_1828; similar chromatogram in higher mz_1902; similar chromatogram in higher mz_1868; similar chromatogram in higher mz_6631; similar chromatogram in higher mz_1156; similar chromatogram in higher mz_3763	0.007	FALSE	null	null	null	null	null	null	999	FALSE	FALSE	FALSE		FALSE	FALSE	null	null	null	null	null	null	null	9.79	7031	209.15421:139888 210.15756:0 211.16092:0		8905	20410	14433	74993	6969	103392	8170	9068	8778	104704	9595	19965	111349	17074	4140	22936	22032	4293
258	1.12	209.15486	Unknown	[M-H]-	similar chromatogram in higher mz_2138; similar chromatogram in higher mz_4111; similar chromatogram in higher mz_6108; similar chromatogram in higher mz_5079; similar chromatogram in higher mz_3353; similar chromatogram in higher mz_8108; similar chromatogram in higher mz_1134; similar chromatogram in higher mz_523; similar chromatogram in higher mz_3467; similar chromatogram in higher mz_3026; …	0.191	FALSE	null	null	null	null	null	null	999	FALSE	FALSE	FALSE		FALSE	FALSE	null	null	null	null	null	null	null	26.81	8217	209.15486:1192787 210.15821:0 211.16157:0		4612	112118	9738	116578	1286	254507	102536	186880	35476	764246	28956	91324	133916	132654	1671	218206	60848	56646
259	3.255	209.15492	Unknown	[M-H]-		0.011	FALSE	null	null	null	null	null	null	999	FALSE	FALSE	FALSE		FALSE	FALSE	null	null	null	null	null	null	null	118.04	4583	209.15492:2065566 210.15827:307776 211.16163:29115		2200	211445	14682	17095	1690	27909	10572	24116	15060	32837	17063	20701	24757	12653	1666	26773	16286	1666
260	20.526	209.15501	Unknown	[M-H]-	similar chromatogram in higher mz_3347; similar chromatogram in higher mz_3398; similar chromatogram in higher mz_3814; similar chromatogram in higher mz_4157; similar chromatogram in higher mz_6327; similar chromatogram in higher mz_6802; similar chromatogram in higher mz_13192	0.004	FALSE	null	null	null	null	null	null	999	FALSE	FALSE	FALSE		FALSE	FALSE	null	null	null	null	null	null	null	12.08	137	209.15501:121365 210.15836:0 211.16172:0		7679	15065	4619	27507	7032	30818	12307	21265	28437	45399	7201	84652	34553	11116	3639	16479	36657	4389
261	14.858	209.15823	Unknown	[M-H]-	ion correlated with 4631; ion correlated with 2691; ion correlated with 37; ion correlated with 6397; ion correlated with 329; ion correlated with 56	0.007	FALSE	null	null	null	null	null	null	999	FALSE	FALSE	FALSE		FALSE	FALSE	null	null	null	null	null	null	null	9.15	QC_12.2	209.15823:108734 210.16158:0 211.16494:0		3437	11777	10345	7297	3881	9403	8164	3920	9807	16525	13948	11211	11040	10800	4942	15440	4862	2800
262	14.847	209.17377	Unknown	[M-H]-	ion correlated with 264; ion correlated with 13302; ion correlated with 4631; ion correlated with 13331; ion correlated with 13328; ion correlated with 265; ion correlated with 1248; ion correlated with 2691; ion correlated with 247; ion correlated with 37; ion correlated with 329; ion correlated with 1200; ion correlated with 56; ion correlated with 1190	0.032	FALSE	null	null	null	null	null	null	999	FALSE	FALSE	FALSE		FALSE	FALSE	null	null	null	null	null	null	null	10.45	QC_5.2	209.17377:131944 210.17712:0 211.18048:0		0	0	0	0	0	0	0	0	0	0	0	0	0	0	1574	1955	0	0
263	30.459	209.22603	Unknown	[M-H]-	ion correlated with 3555; ion correlated with 5191; ion correlated with 5994; ion correlated with 4552; ion correlated with 7771; ion correlated with 6004	0.475	FALSE	null	null	null	null	null	null	999	FALSE	FALSE	FALSE		FALSE	FALSE	null	null	null	null	null	null	null	19.24	4903	209.22603:205023 210.22938:0 211.23274:0		0	168341	156834	133975	0	97975	181511	157790	156409	110698	163371	174208	155224	163244	0	153319	182602	0
264	14.806	209.27586	Unknown	[M-H]-	ion correlated with 13302; ion correlated with 13331; ion correlated with 13328; ion correlated with 265; ion correlated with 1248; ion correlated with 2691; ion correlated with 262; ion correlated with 247; ion correlated with 37; ion correlated with 329; ion correlated with 1200; ion correlated with 56	0.004	FALSE	null	null	null	null	null	null	999	FALSE	FALSE	FALSE		FALSE	FALSE	null	null	null	null	null	null	null	2209.57	QC_2.2	209.27586:110478 210.27921:0 211.28257:0		0	0	0	0	0	0	0	0	0	0	0	0	0	0	0	0	0	0
265	14.844	209.30646	Unknown	[M-H]-	ion correlated with 264; ion correlated with 13302; ion correlated with 13331; ion correlated with 13328; ion correlated with 1248; ion correlated with 2691; ion correlated with 262; ion correlated with 247; ion correlated with 37; ion correlated with 329; ion correlated with 1200; ion correlated with 56; similar chromatogram in higher mz_13122; similar chromatogram in higher mz_14543	0.007	FALSE	null	null	null	null	null	null	999	FALSE	FALSE	FALSE		FALSE	FALSE	null	null	null	null	null	null	null	2082.74	QC_3.2	209.30646:105731 210.30981:0 211.31317:0		0	0	0	0	0	0	2556	4967	0	0	1850	0	0	0	0	0	0	0
266	17.937	209.37106	Unknown	[M-H]-	ion correlated with 1292; ion correlated with 1917; similar chromatogram in higher mz_1917; similar chromatogram in higher mz_1292	0.007	FALSE	null	null	null	null	null	null	999	FALSE	FALSE	FALSE		FALSE	FALSE	null	null	null	null	null	null	null	2614.7	10311	209.37106:143016 210.37441:0 211.37777:0		0	0	0	60389	0	143016	0	0	0	55195	0	0	118453	0	0	0	0	0
267	21.536	209.41272	Unknown	[M-H]-	ion correlated with 2220; similar chromatogram in higher mz_969; similar chromatogram in higher mz_2241	0.004	FALSE	null	null	null	null	null	null	999	FALSE	FALSE	FALSE		FALSE	FALSE	null	null	null	null	null	null	null	2390.65	10807	209.41272:119532 210.41607:0 211.41943:0		0	0	0	0	0	103082	0	0	0	0	0	0	119532	0	0	0	7026	0
268	21.377	209.43782	Unknown	[M-H]-		0.007	FALSE	null	null	null	null	null	null	999	FALSE	FALSE	FALSE		FALSE	FALSE	null	null	null	null	null	null	null	1018.28	10311	209.43782:149249 210.44117:0 211.44453:0		0	0	0	104233	0	149249	0	0	0	101098	0	0	54895	0	0	0	0	0
269	0.898	209.45222	Unknown	[M-H]-		0.004	FALSE	null	null	null	null	null	null	999	FALSE	FALSE	FALSE		FALSE	FALSE	null	null	null	null	null	null	null	4237.21	3211	209.45222:211861 210.45557:0 211.45893:0		0	0	0	0	0	0	0	0	0	0	0	0	0	0	0	89622	0	0
270	20.698	209.45438	Unknown	[M-H]-	similar chromatogram in higher mz_934	0.007	FALSE	null	null	null	null	null	null	999	FALSE	FALSE	FALSE		FALSE	FALSE	null	null	null	null	null	null	null	1496.85	10807	209.45438:148788 210.45773:0 211.46109:0		0	0	0	66122	1553	135529	0	0	0	0	0	0	148788	0	0	0	0	0
271	0.918	209.46774	Unknown	[M-H]-		0.004	FALSE	null	null	null	null	null	null	999	FALSE	FALSE	FALSE		FALSE	FALSE	null	null	null	null	null	null	null	6093.9	2983	209.46774:304695 210.47109:0 211.47445:0		0	0	0	0	0	0	0	0	0	0	0	197380	0	0	1333	158745	0	0
272	18.388	209.60971	Unknown	[M-H]-	ion correlated with 274; ion correlated with 179; similar chromatogram in higher mz_14169; similar chromatogram in higher mz_274	0.007	FALSE	null	null	null	null	null	null	999	FALSE	FALSE	FALSE		FALSE	FALSE	null	null	null	null	null	null	null	4138.04	7031	209.60971:226988 210.61306:0 211.61642:0		1539	0	0	0	0	0	0	906	0	0	0	0	0	0	0	0	0	0
273	0.827	209.62582	Unknown	[M-H]-	similar chromatogram in higher mz_6339; similar chromatogram in higher mz_5124; similar chromatogram in higher mz_6387	0.04	FALSE	null	null	null	null	null	null	999	FALSE	FALSE	FALSE		FALSE	FALSE	null	null	null	null	null	null	null	2887	Blank_12.2	209.62582:177897 210.62917:0 211.63253:0		0	0	0	0	0	0	0	0	0	0	0	0	0	0	0	0	0	0
274	18.356	209.7328	Unknown	[M-H]-	ion correlated with 272	0.004	FALSE	null	null	null	null	null	null	999	FALSE	FALSE	FALSE		FALSE	FALSE	null	null	null	null	null	null	null	2253.76	7031	209.7328:112688 210.73615:0 211.73951:0		0	0	0	0	0	0	0	0	0	0	0	2464	0	0	1391	0	0	0
275	18.628	209.78226	Unknown	[M-H]-		0.007	FALSE	null	null	null	null	null	null	999	FALSE	FALSE	FALSE		FALSE	FALSE	null	null	null	null	null	null	null	2069.51	2983	209.78226:103906 210.78561:0 211.78897:0		0	0	0	0	0	0	95113	0	91077	0	43891	0	0	0	1326	7929	34977	861
276	1.264	209.83331	Unknown	[M-H]-		0.687	FALSE	null	null	null	null	null	null	999	FALSE	FALSE	FALSE		FALSE	FALSE	null	null	null	null	null	null	null	22279.55	2363	209.83331:4335137 210.83666:89573 211.84002:378884		170576	1468443	3767998	707972	178408	417926	1217529	1640045	1113137	420026	1263136	2024399	318285	812098	477322	2013103	1141297	126356
277	1.058	209.83348	Unknown	[M-H]-		0.554	FALSE	null	null	null	null	null	null	999	FALSE	FALSE	FALSE		FALSE	FALSE	null	null	null	null	null	null	null	20367.98	Blank_1.2	209.83348:8669548 210.83683:465589 211.84019:1101809		170576	1395709	3434020	710997	178408	417980	925824	1636063	1118121	420026	1274018	2032858	318285	606784	162350	2831043	1154896	126356
278	1.13	209.9341	Unknown	[M-H]-	ion correlated with 1070; ion correlated with 4335; ion correlated with 2242	0.241	FALSE	null	null	null	null	null	null	999	FALSE	FALSE	FALSE		FALSE	FALSE	null	null	null	null	null	null	null	322.82	3673	209.9341:1636292 210.93745:15238121 211.94081:1414349		498259	3422	208	220	768969	2370	0	0	0	0	475	0	195	0	1024862	2309	0	828961
279	0.925	209.9492	Unknown	[M-H]-		0.068	FALSE	null	null	null	null	null	null	999	FALSE	FALSE	FALSE		FALSE	FALSE	null	null	null	null	null	null	null	55508.86	Blank_10.2	209.9492:11382694 210.95255:1952316 211.95591:2945828		0	1434	0	0	268	0	0	0	0	0	0	0	0	0	0	0	0	0
280	0.951	210.01781	Unknown	[M-H]-	ion correlated with 1179; ion correlated with 2809; ion correlated with 1504; ion correlated with 144; ion correlated with 3250	0.112	FALSE	null	null	null	null	null	null	999	FALSE	FALSE	FALSE		FALSE	FALSE	null	null	null	null	null	null	null	310.57	Blank_12.2	210.01781:1785233 211.02116:486667 212.02452:866699		0	94034	168918	0	1368	0	35702	166518	102899	0	89987	128415	0	70324	5627	57715	154877	0
281	1.087	210.02823	Unknown	[M-H]-	ion correlated with 2808; ion correlated with 2779; ion correlated with 3415	0.004	FALSE	null	null	null	null	null	null	999	FALSE	FALSE	FALSE		FALSE	FALSE	null	null	null	null	null	null	null	20.36	2199	210.02823:109961 211.03158:0 212.03494:0		0	6674	0	0	0	0	0	33781	0	0	4140	24149	0	0	0	25154	0	0
282	1.05	210.0407	Unknown	[M-H]-	similar chromatogram in higher mz_6385; similar chromatogram in higher mz_3154; similar chromatogram in higher mz_2313; similar chromatogram in higher mz_2736; similar chromatogram in higher mz_573; similar chromatogram in higher mz_513; similar chromatogram in higher mz_4664; similar chromatogram in higher mz_3145; similar chromatogram in higher mz_3553; similar chromatogram in higher mz_3044; s…	0.514	FALSE	null	null	null	null	null	null	999	FALSE	FALSE	FALSE		FALSE	FALSE	null	null	null	null	null	null	null	140.76	8055	210.0407:5213622 211.04405:644848 212.04741:0		490	386380	126018	2045092	0	1210888	31260	260696	550527	3245859	290398	409758	118232	46841	0	1087188	161948	503
283	1.048	210.07187	Unknown	[M-H]-		0.004	FALSE	null	null	null	null	null	null	999	FALSE	FALSE	FALSE		FALSE	FALSE	null	null	null	null	null	null	null	209.65	8055	210.07187:1052098 211.07522:0 212.07858:0		232	18367	6768	90969	576	27829	10114	33743	19021	9676	15396	27232	43735	7119	434	30997	31020	588
284	1.122	210.07739	Unknown	[M-H]-	similar chromatogram in higher mz_5574; similar chromatogram in higher mz_1177; similar chromatogram in higher mz_986	0.05	FALSE	null	null	null	null	null	null	999	FALSE	FALSE	FALSE		FALSE	FALSE	null	null	null	null	null	null	null	46.51	4263	210.07739:876055 211.08074:1336793 212.0841:0		0	49632	22130	227159	1575	50784	27752	78340	30075	29188	32113	53816	88956	10443	0	60008	67613	0
285	3.098	210.07762	Unknown	[M-H]-	similar chromatogram in higher mz_3779	0.14	FALSE	null	null	null	null	null	null	999	FALSE	FALSE	FALSE		FALSE	FALSE	null	null	null	null	null	null	null	78.51	149	210.07762:5711371 211.08097:577211 212.08433:32273		1642	17282	24430	64795	1569	170994	17818	186895	119683	52976	64617	69438	95760	21903	4927	96253	3416015	1680
286	1.371	210.17628	Unknown	[M-H]-		0.018	FALSE	null	null	null	null	null	null	999	FALSE	FALSE	FALSE		FALSE	FALSE	null	null	null	null	null	null	null	196.96	6329	210.17628:311040 211.17963:0 212.18299:0		104631	0	0	0	47840	0	0	0	0	0	0	2850	0	0	75010	0	0	211705
287	0.901	210.29124	Unknown	[M-H]-	ion correlated with 5341	0.04	FALSE	null	null	null	null	null	null	999	FALSE	FALSE	FALSE		FALSE	FALSE	null	null	null	null	null	null	null	3744.78	Blank_7.2	210.29124:248552 211.29459:0 212.29795:0		70636	0	0	0	0	0	0	0	0	0	0	0	0	0	0	0	0	1322
288	1.031	210.39798	Unknown	[M-H]-	ion correlated with 11; ion correlated with 361; ion correlated with 631; ion correlated with 1254; ion correlated with 1279; ion correlated with 3701; ion correlated with 3866; ion correlated with 343; ion correlated with 3446; ion correlated with 1371; ion correlated with 7678	0.004	FALSE	null	null	null	null	null	null	999	FALSE	FALSE	FALSE		FALSE	FALSE	null	null	null	null	null	null	null	249.68	10583	210.39798:1335358 211.40133:0 212.40469:0		0	0	0	240195	0	0	0	0	0	1335358	0	0	0	0	0	0	0	0
289	19.804	210.61867	Unknown	[M-H]-	ion correlated with 1752; similar chromatogram in higher mz_1752	0.007	FALSE	null	null	null	null	null	null	999	FALSE	FALSE	FALSE		FALSE	FALSE	null	null	null	null	null	null	null	20.07	3959	210.61867:151226 211.62202:0 212.62538:0		0	0	0	0	0	0	0	0	0	0	0	0	0	0	0	0	0	0
290	0.807	210.772	Unknown	[M-H]-		0.004	FALSE	null	null	null	null	null	null	999	FALSE	FALSE	FALSE		FALSE	FALSE	null	null	null	null	null	null	null	5493.12	Blank_1.2	210.772:274656 211.77535:0 212.77871:0		0	15448	48555	0	0	0	0	0	0	0	6467	0	0	3423	0	0	0	0
291	0.952	210.84206	Unknown	[M-H]-	similar chromatogram in higher mz_7760	0.964	FALSE	null	null	null	null	null	null	999	FALSE	FALSE	FALSE		FALSE	FALSE	null	null	null	null	null	null	null	1220965.5	8055	210.84206:146674848 211.84541:0 212.84877:74424144		67010124	104815672	115224104	101295984	66262948	81596368	103675072	110798528	114507720	98513176	106085912	109722928	74719992	107992880	61944840	109458272	113518368	67601504
292	27.252	210.84213	Unknown	[M-H]-	ion correlated with 2511; ion correlated with 3842; ion correlated with 3902; ion correlated with 7957	0.004	FALSE	null	null	null	null	null	null	999	FALSE	FALSE	FALSE		FALSE	FALSE	null	null	null	null	null	null	null	38.09	1545	210.84213:281870 211.84548:0 212.84884:169359		197065	0	0	0	188595	0	0	0	0	0	0	0	0	0	205150	0	0	181652
293	25.004	210.84274	Unknown	[M-H]-	ion correlated with 224; ion correlated with 2348; ion correlated with 3788; ion correlated with 3841; ion correlated with 3901; ion correlated with 5209; ion correlated with 5273; ion correlated with 6640; similar chromatogram in higher mz_3841; similar chromatogram in higher mz_2290; similar chromatogram in higher mz_2184; similar chromatogram in higher mz_6640; similar chromatogram in higher m…	0.004	FALSE	null	null	null	null	null	null	999	FALSE	FALSE	FALSE		FALSE	FALSE	null	null	null	null	null	null	null	68.9	2313	210.84274:278824 211.84609:0 212.84945:380333		102219	0	0	0	89553	0	0	0	0	0	0	0	0	0	98539	0	0	95011
294	13.598	210.88367	Unknown	[M-H]-		0.583	FALSE	null	null	null	null	null	null	999	FALSE	FALSE	FALSE		FALSE	FALSE	null	null	null	null	null	null	null	15.39	2363	210.88367:1048202 211.88702:20409 212.89038:810546		0	208681	815099	443190	0	290890	744286	717979	826979	523928	315743	412605	322302	679344	0	675254	527043	0
295	11.184	210.8837	Unknown	[M-H]-	similar chromatogram in higher mz_2606; similar chromatogram in higher mz_3728; similar chromatogram in higher mz_1811	0.712	FALSE	null	null	null	null	null	null	999	FALSE	FALSE	FALSE		FALSE	FALSE	null	null	null	null	null	null	null	16.47	2363	210.8837:1423489 211.88705:0 212.89041:1254685		0	263426	1030487	316309	0	222439	775118	849885	968544	424011	359926	386649	214260	747841	0	821135	751895	0
296	31.408	210.88388	Unknown	[M-H]-		0.029	FALSE	null	null	null	null	null	null	999	FALSE	FALSE	FALSE		FALSE	FALSE	null	null	null	null	null	null	null	9.37	3127	210.88388:653488 211.88723:24503 212.89059:647263		0	6374	22125	2434	0	25784	124067	26895	166732	332185	13395	46741	6860	20313	0	66690	3470	0
297	0.641	210.884	Unknown	[M-H]-		0.723	FALSE	null	null	null	null	null	null	999	FALSE	FALSE	FALSE		FALSE	FALSE	null	null	null	null	null	null	null	130.57	7975	210.884:7258220 211.88735:262134 212.89071:9153299		1450	1952520	5064972	1865418	1714	2207428	4239114	3851918	4456476	3695630	3098890	1758448	2309168	3043228	0	3478730	4948805	0
298	6.655	210.88423	Unknown	[M-H]-		0.245	FALSE	null	null	null	null	null	null	999	FALSE	FALSE	FALSE		FALSE	FALSE	null	null	null	null	null	null	null	8.99	9079	210.88423:1310514 211.88758:34215 212.89094:922290		0	283654	532621	253547	1565	231983	982359	895845	669167	607606	421842	279767	284266	597880	0	664499	589497	0
299	10.377	210.88429	Unknown	[M-H]-		0.299	FALSE	null	null	null	null	null	null	999	FALSE	FALSE	FALSE		FALSE	FALSE	null	null	null	null	null	null	null	5.89	33	210.88429:811164 211.88764:0 212.891:667164		0	84769	389045	306811	0	122209	422275	278994	452343	236966	151379	161990	146188	341977	0	269063	367729	0
300	15.486	210.88432	Unknown	[M-H]-		0.209	FALSE	null	null	null	null	null	null	999	FALSE	FALSE	FALSE		FALSE	FALSE	null	null	null	null	null	null	null	7.58	2363	210.88432:1240691 211.88767:22366 212.89103:1048458		0	247929	174813	368959	0	132153	1008426	306765	258174	376187	99844	84119	158377	396790	0	125384	140273	0
301	17.213	210.88434	Unknown	[M-H]-	similar chromatogram in higher mz_378; similar chromatogram in higher mz_823; similar chromatogram in higher mz_2299; similar chromatogram in higher mz_2562	0.597	FALSE	null	null	null	null	null	null	999	FALSE	FALSE	FALSE		FALSE	FALSE	null	null	null	null	null	null	null	13.49	2363	210.88434:1269846 211.88769:33359 212.89105:1002651		0	575913	602307	340138	0	71051	327126	916657	452303	476673	262690	224978	172151	433071	0	292140	319566	0
302	18.721	210.88435	Unknown	[M-H]-	similar chromatogram in higher mz_984; similar chromatogram in higher mz_379; similar chromatogram in higher mz_11706	0.047	FALSE	null	null	null	null	null	null	999	FALSE	FALSE	FALSE		FALSE	FALSE	null	null	null	null	null	null	null	7.09	49	210.88435:837474 211.8877:103107 212.89106:2070521		0	63583	126307	50788	0	56435	88738	94356	494097	52236	62399	72408	23822	77730	0	62332	97651	0
303	3.465	210.8848	Unknown	[M-H]-		0.09	FALSE	null	null	null	null	null	null	999	FALSE	FALSE	FALSE		FALSE	FALSE	null	null	null	null	null	null	null	11.59	Blank_11.2	210.8848:2267648 211.88815:56344 212.89151:1811707		1321	285839	583894	182126	0	166893	558813	479443	554313	230460	450037	356751	210676	507036	1531	465700	507894	156
304	0.993	210.90494	Unknown	[M-H]-	similar chromatogram in higher mz_2624; similar chromatogram in higher mz_2569; similar chromatogram in higher mz_616; similar chromatogram in higher mz_664; similar chromatogram in higher mz_1039; similar chromatogram in higher mz_1310; similar chromatogram in higher mz_2677; similar chromatogram in higher mz_3283; similar chromatogram in higher mz_4193; similar chromatogram in higher mz_4401; s…	0.007	FALSE	null	null	null	null	null	null	999	FALSE	FALSE	FALSE		FALSE	FALSE	null	null	null	null	null	null	null	35.96	9319	210.90494:1759048 211.90829:0 212.91165:0		1559	1223	0	303851	10483	234862	0	697	2123	204124	386	0	223990	20808	19431	2385	9786	7193
305	20.13	210.92902	Unknown	[M-H]-	similar chromatogram in higher mz_13047; similar chromatogram in higher mz_697	0.007	FALSE	null	null	null	null	null	null	999	FALSE	FALSE	FALSE		FALSE	FALSE	null	null	null	null	null	null	null	4.35	7031	210.92902:120247 211.93237:0 212.93573:0		10026	4669	0	0	12766	0	0	0	5436	0	5334	0	0	0	13838	0	0	11770
306	1.131	210.93155	Unknown	[M-H]-	ion correlated with 1019; ion correlated with 2746	0.241	FALSE	null	null	null	null	null	null	999	FALSE	FALSE	FALSE		FALSE	FALSE	null	null	null	null	null	null	null	514.85	3673	210.93155:6035887 211.9349:1414349 212.93826:930330		2254125	550	4454	2460	2961318	989	1260	1089	3498	955	6411	3271	7056	9741	3469309	1090	2242	3529266
307	0.714	210.94952	Unknown	[M-H]-		0.014	FALSE	null	null	null	null	null	null	999	FALSE	FALSE	FALSE		FALSE	FALSE	null	null	null	null	null	null	null	6.24	3783	210.94952:125420 211.95287:0 212.95623:0		1852	23214	20612	19036	3721	6642	71045	99925	50096	55403	25135	19707	26010	58194	2134	60315	55272	2243
308	0.701	210.96866	Unknown	[M-H]-		0.129	FALSE	null	null	null	null	null	null	999	FALSE	FALSE	FALSE		FALSE	FALSE	null	null	null	null	null	null	null	7.76	981	210.96866:228538 211.97201:0 212.97537:126730		1663	115453	214855	144554	1628	60654	92425	114517	94328	70847	63702	168796	88521	30059	4883	108511	79139	0
309	30.679	210.96866	Unknown	[M-H]-		0.007	FALSE	null	null	null	null	null	null	999	FALSE	FALSE	FALSE		FALSE	FALSE	null	null	null	null	null	null	null	7.19	8471	210.96866:156584 211.97201:0 212.97537:69140		0	55924	67809	69833	0	72188	59115	33081	53139	64501	45479	44292	73884	50969	0	45108	30844	0
310	20.765	210.96869	Unknown	[M-H]-		0.011	FALSE	null	null	null	null	null	null	999	FALSE	FALSE	FALSE		FALSE	FALSE	null	null	null	null	null	null	null	5.2	2983	210.96869:171483 211.97204:0 212.9754:190178		0	91840	47740	143220	0	25354	24950	36143	21397	153781	45091	13132	91586	15007	0	30283	7506	0
311	13.566	210.96877	Unknown	[M-H]-	similar chromatogram in higher mz_2963; similar chromatogram in higher mz_5106	0.072	FALSE	null	null	null	null	null	null	999	FALSE	FALSE	FALSE		FALSE	FALSE	null	null	null	null	null	null	null	6.26	10711	210.96877:248310 211.97212:0 212.97548:134034		0	51213	207501	91742	1911	63119	43952	45915	46682	57056	56170	248310	140643	46321	0	55524	50786	0
312	11.165	210.9688	Unknown	[M-H]-	similar chromatogram in higher mz_1602; similar chromatogram in higher mz_1845; similar chromatogram in higher mz_3580; similar chromatogram in higher mz_3169; similar chromatogram in higher mz_3764; similar chromatogram in higher mz_5411; similar chromatogram in higher mz_2928; similar chromatogram in higher mz_8571; similar chromatogram in higher mz_6956; similar chromatogram in higher mz_3399;…	0.04	FALSE	null	null	null	null	null	null	999	FALSE	FALSE	FALSE		FALSE	FALSE	null	null	null	null	null	null	null	6.62	5479	210.9688:235363 211.97215:0 212.97551:166491		1696	62789	124098	66324	0	57188	45049	42901	46534	47351	45350	164115	69231	42270	1526	51124	35895	2325
313	24.15	210.96902	Unknown	[M-H]-		0.011	FALSE	null	null	null	null	null	null	999	FALSE	FALSE	FALSE		FALSE	FALSE	null	null	null	null	null	null	null	5.24	2071	210.96902:189022 211.97237:0 212.97573:161530		1693	22413	25122	58996	0	123654	17399	20716	10708	48632	11074	25497	68209	17179	0	26469	15700	0
314	16.144	210.96915	Unknown	[M-H]-		0.007	FALSE	null	null	null	null	null	null	999	FALSE	FALSE	FALSE		FALSE	FALSE	null	null	null	null	null	null	null	3.73	10087	210.96915:153753 211.9725:0 212.97586:180972		0	80537	126213	153753	0	141338	62242	57866	76018	91356	56434	72938	128423	43050	0	70048	60565	0
315	1.044	210.98279	Unknown	[M-H]-	ion correlated with 2312; ion correlated with 1383; ion correlated with 2251; ion correlated with 793; ion correlated with 1310; ion correlated with 238; ion correlated with 3243	0.165	FALSE	null	null	null	null	null	null	999	FALSE	FALSE	FALSE		FALSE	FALSE	null	null	null	null	null	null	null	37.52	8217	210.98279:4942856 211.98614:0 212.9895:800846		1612	82795	146332	2573944	4301	513961	68959	750986	17642	2845369	6298	15224	47528	63542	3227	341549	16721	2230
316	17.23	210.98337	Unknown	[M-H]-	ion correlated with 2908	0.065	FALSE	null	null	null	null	null	null	999	FALSE	FALSE	FALSE		FALSE	FALSE	null	null	null	null	null	null	null	5.78	3959	210.98337:280406 211.98672:0 212.99008:243177		6512	123598	68743	234886	1503	232395	115451	48871	96005	265322	62451	43368	249564	47615	1952	68741	68757	2770
317	1.022	210.99551	Unknown	[M-H]-		0.007	FALSE	null	null	null	null	null	null	999	FALSE	FALSE	FALSE		FALSE	FALSE	null	null	null	null	null	null	null	27.52	3143	210.99551:791779 211.99886:0 213.00222:0		1602	68919	74931	15198	188	73804	15546	258176	66766	523121	68849	17418	19460	54404	1944	328045	99872	586
318	1.106	211.00107	Unknown	[M-H]-		0.007	FALSE	null	null	null	null	null	null	999	FALSE	FALSE	FALSE		FALSE	FALSE	null	null	null	null	null	null	null	11.13	6407	211.00107:336641 212.00442:50471 213.00778:206313		4218	54629	118700	23767	2319	22437	29324	76486	82973	60442	90030	28068	44489	28985	2329	100889	124115	3316
319	20.274	211.00615	Unknown	[M-H]-		0.011	FALSE	null	null	null	null	null	null	999	FALSE	FALSE	FALSE		FALSE	FALSE	null	null	null	null	null	null	null	6.21	3959	211.00615:138249 212.0095:0 213.01286:0		1865	5971	15016	70066	785	136862	8882	6594	3781	9192	5762	5228	136120	6861	1338	6395	5117	882
320	0.935	211.01273	Unknown	[M-H]-		0.061	FALSE	null	null	null	null	null	null	999	FALSE	FALSE	FALSE		FALSE	FALSE	null	null	null	null	null	null	null	55.66	Blank_10.2	211.01273:1213718 212.01608:451406 213.01944:655825		0	0	99535	439195	0	171015	0	34754	0	0	1001	8088	0	210	0	0	0	0
321	1.031	211.02487	Unknown	[M-H]-		0.007	FALSE	null	null	null	null	null	null	999	FALSE	FALSE	FALSE		FALSE	FALSE	null	null	null	null	null	null	null	31.31	7031	211.02487:809533 212.02822:627527 213.03158:970930		1157	0	302	0	0	0	0	2074	0	0	1196	0	0	826	0	0	0	1236
322	1.106	211.03581	Unknown	[M-H]-		0.004	FALSE	null	null	null	null	null	null	999	FALSE	FALSE	FALSE		FALSE	FALSE	null	null	null	null	null	null	null	2.7	QC_11.2	211.03581:105276 212.03916:0 213.04252:0		0	12753	52920	80705	0	82734	6765	104570	54094	0	83753	0	0	37069	0	43076	40972	0
323	21.142	211.04588	Unknown	[M-H]-	ion correlated with 711; ion correlated with 1581; ion correlated with 1623; ion correlated with 765; ion correlated with 3037; ion correlated with 17173; ion correlated with 17146; ion correlated with 5287; ion correlated with 17147; ion correlated with 3520; ion correlated with 17143; ion correlated with 4624; ion correlated with 17119; ion correlated with 2696; ion correlated with 3451; simila…	0.032	FALSE	null	null	null	null	null	null	999	FALSE	FALSE	FALSE		FALSE	FALSE	null	null	null	null	null	null	null	18.35	QC_11.2	211.04588:866620 212.04923:0 213.05259:0		0	0	0	33809	1499	25272	0	161071	11738	0	0	0	26898	0	0	10693	0	0
324	5.775	211.04599	Unknown	[M-H]-		0.072	FALSE	null	null	null	null	null	null	999	FALSE	FALSE	FALSE		FALSE	FALSE	null	null	null	null	null	null	null	7.39	137	211.04599:213110 212.04934:0 213.0527:0		0	109879	87176	93739	197	137645	106948	2983	2529	2303	77416	116768	151146	71260	0	3558	0	1448
325	12.791	211.04604	Unknown	[M-H]-	ion correlated with 13301; ion correlated with 6394; ion correlated with 4628; ion correlated with 2700; similar chromatogram in higher mz_12149; similar chromatogram in higher mz_14034	0.043	FALSE	null	null	null	null	null	null	999	FALSE	FALSE	FALSE		FALSE	FALSE	null	null	null	null	null	null	null	7.5	QC_3.2	211.04604:279788 212.04939:43540 213.05275:0		3188	2390	2632	4615	0	3960	2091	12095	2658	0	2094	7829	5988	2317	3183	0	2551	0
326	19.901	211.0461	Unknown	[M-H]-	ion correlated with 15991; ion correlated with 16079; ion correlated with 2694; ion correlated with 5286; ion correlated with 16094; ion correlated with 1885; ion correlated with 16006; similar chromatogram in higher mz_16079; similar chromatogram in higher mz_1230; similar chromatogram in higher mz_3453; similar chromatogram in higher mz_679; similar chromatogram in higher mz_16504; similar chro…	0.05	FALSE	null	null	null	null	null	null	999	FALSE	FALSE	FALSE		FALSE	FALSE	null	null	null	null	null	null	null	20.07	QC_13.2	211.0461:830181 212.04945:118386 213.05281:0		0	5296	3715	14981	0	23098	0	145002	3470	0	0	4094	0	0	0	3981	2892	0
327	17.023	211.04614	Unknown	[M-H]-	ion correlated with 859; ion correlated with 14593; ion correlated with 767; ion correlated with 2690; ion correlated with 6396; ion correlated with 580; ion correlated with 579; ion correlated with 1247; ion correlated with 863; ion correlated with 861; ion correlated with 865; ion correlated with 860; ion correlated with 15776; ion correlated with 14602; similar chromatogram in higher mz_865	0.04	FALSE	null	null	null	null	null	null	999	FALSE	FALSE	FALSE		FALSE	FALSE	null	null	null	null	null	null	null	5.21	QC_10.2	211.04614:189474 212.04949:0 213.05285:0		1429	2489	2008	0	0	0	0	11251	3054	0	0	2257	0	2745	0	3632	0	1386
328	18.891	211.04617	Unknown	[M-H]-	ion correlated with 3516; ion correlated with 15420; ion correlated with 3449; ion correlated with 2692; ion correlated with 5291; ion correlated with 1174; ion correlated with 1187; ion correlated with 3032; similar chromatogram in higher mz_1228; similar chromatogram in higher mz_3516; similar chromatogram in higher mz_3032; similar chromatogram in higher mz_6393	0.047	FALSE	null	null	null	null	null	null	999	FALSE	FALSE	FALSE		FALSE	FALSE	null	null	null	null	null	null	null	10.11	QC_10.2	211.04617:399951 212.04952:0 213.05288:0		0	5310	3288	18726	0	6918	0	39834	4296	0	0	2940	0	0	0	0	4800	0
329	14.851	211.0463	Unknown	[M-H]-	ion correlated with 13204; ion correlated with 4631; ion correlated with 13331; ion correlated with 13328; ion correlated with 13168; ion correlated with 2691; ion correlated with 14503; ion correlated with 37; ion correlated with 6397; ion correlated with 56; ion correlated with 766; ion correlated with 261; ion correlated with 15081; ion correlated with 5292; ion correlated with 1271; ion corre…	0.043	FALSE	null	null	null	null	null	null	999	FALSE	FALSE	FALSE		FALSE	FALSE	null	null	null	null	null	null	null	7.43	QC_13.2	211.0463:282317 212.04965:0 213.05301:0		1599	2101	3193	0	0	3870	0	25531	2728	0	2500	2313	8036	3332	0	0	2749	0
330	1.18	211.04701	Unknown	[M-H]-		0.223	FALSE	null	null	null	null	null	null	999	FALSE	FALSE	FALSE		FALSE	FALSE	null	null	null	null	null	null	null	30.88	Blank_10.2	211.04701:1413629 212.05036:207931 213.05372:212560		34812	276198	142170	193760	405	242064	110118	5335	43347	126028	271191	211374	215766	42557	19154	56829	63425	1342
331	1.049	211.0562	Unknown	[M-H]-	similar chromatogram in higher mz_1616; similar chromatogram in higher mz_1763	0.061	FALSE	null	null	null	null	null	null	999	FALSE	FALSE	FALSE		FALSE	FALSE	null	null	null	null	null	null	null	80.51	81	211.0562:2959098 212.05955:484287 213.06291:0		939	52562	2529	82086	3962	1658871	1365	620592	7939	1431269	1032	5664	0	0	238	116281	57590	12436
332	1.131	211.06419	Unknown	[M-H]-		0.439	FALSE	null	null	null	null	null	null	999	FALSE	FALSE	FALSE		FALSE	FALSE	null	null	null	null	null	null	null	33.73	9319	211.06419:858951 212.06754:0 213.0709:0		2096	433673	524700	428221	2342	237979	667766	474722	526020	188665	343424	495390	22325	456697	2063	400461	510733	3268
333	1.611	211.07645	Unknown	[M-H]-		0.004	FALSE	null	null	null	null	null	null	999	FALSE	FALSE	FALSE		FALSE	FALSE	null	null	null	null	null	null	null	52.18	4583	211.07645:613618 212.0798:74255 213.08316:0		1916	0	0	123826	0	110027	3044	0	5902	182520	1440	5666	4306	0	0	37178	2714	1968
334	1.117	211.08226	Unknown	[M-H]-	similar chromatogram in higher mz_1754; similar chromatogram in higher mz_571; similar chromatogram in higher mz_12375	0.018	FALSE	null	null	null	null	null	null	999	FALSE	FALSE	FALSE		FALSE	FALSE	null	null	null	null	null	null	null	41.16	9063	211.08226:1393514 212.08561:62171 213.08897:578998		2631	18706	2819	353304	0	1177429	4192	4903	0	17116	2496	3661	94815	0	0	2208	6748	0
335	1.102	211.09729	Unknown	[M-H]-	similar chromatogram in higher mz_5596; similar chromatogram in higher mz_5671; similar chromatogram in higher mz_2525; similar chromatogram in higher mz_400; similar chromatogram in higher mz_686; similar chromatogram in higher mz_930; similar chromatogram in higher mz_993; similar chromatogram in higher mz_2517; similar chromatogram in higher mz_3293; similar chromatogram in higher mz_3712; sim…	0.162	FALSE	null	null	null	null	null	null	999	FALSE	FALSE	FALSE		FALSE	FALSE	null	null	null	null	null	null	null	98.17	8567	211.09729:5181112 212.10064:516464 213.104:380182		2931	298695	158525	791464	4778	693647	1391925	569646	152357	2035621	146957	135558	213163	2161708	1446	359926	253999	2679
336	20.837	211.09766	Unknown	[M-H]-	similar chromatogram in higher mz_4723; similar chromatogram in higher mz_6944	0.007	FALSE	null	null	null	null	null	null	999	FALSE	FALSE	FALSE		FALSE	FALSE	null	null	null	null	null	null	null	6.96	10807	211.09766:147522 212.10101:0 213.10437:123530		8215	30046	36405	83998	5865	29146	45875	29196	29867	56411	21474	133700	147522	20962	7108	19849	27158	10302
337	20.722	211.13184	Unknown	[M-H]-		0.007	FALSE	null	null	null	null	null	null	999	FALSE	FALSE	FALSE		FALSE	FALSE	null	null	null	null	null	null	null	9.48	7031	211.13184:223825 212.13519:0 213.13855:0		7535	12096	14999	43125	7409	0	19265	10574	23943	23585	19610	15740	89235	7770	9790	11508	6430	6768
338	1.558	211.13391	Unknown	[M-H]-		0.09	FALSE	null	null	null	null	null	null	999	FALSE	FALSE	FALSE		FALSE	FALSE	null	null	null	null	null	null	null	41.55	4583	211.13391:2622131 212.13726:352281 213.14062:0		50826	404257	48886	65336	87618	36033	56912	37572	41650	600995	26810	53090	32506	28688	47634	33752	45018	79917
339	8.668	211.13412	Unknown	[M-H]-		0.083	FALSE	null	null	null	null	null	null	999	FALSE	FALSE	FALSE		FALSE	FALSE	null	null	null	null	null	null	null	11.59	5223	211.13412:329932 212.13747:37078 213.14083:9306		9972	20951	64990	82402	7574	46628	52443	23088	31698	84156	22048	50651	119831	23109	5179	29735	24181	2308
340	20.722	211.25914	Unknown	[M-H]-	similar chromatogram in higher mz_8143	0.007	FALSE	null	null	null	null	null	null	999	FALSE	FALSE	FALSE		FALSE	FALSE	null	null	null	null	null	null	null	24.41	7031	211.25914:120495 212.26249:0 213.26585:0		0	0	0	0	0	33050	0	0	0	0	0	0	0	0	0	0	0	0
341	21.864	211.32976	Unknown	[M-H]-	similar chromatogram in higher mz_11410	0.004	FALSE	null	null	null	null	null	null	999	FALSE	FALSE	FALSE		FALSE	FALSE	null	null	null	null	null	null	null	2293.25	10311	211.32976:114662 212.33311:0 213.33647:0		0	0	0	90782	0	114662	0	0	0	94418	0	0	60999	0	0	0	0	0
342	20.754	211.55579	Unknown	[M-H]-		0.004	FALSE	null	null	null	null	null	null	999	FALSE	FALSE	FALSE		FALSE	FALSE	null	null	null	null	null	null	null	2014.65	81	211.55579:100732 212.55914:0 213.5625:0		0	0	0	0	0	0	0	0	0	75560	7985	0	0	0	1364	0	0	0
343	1.031	211.71819	Unknown	[M-H]-	ion correlated with 1935; ion correlated with 288; ion correlated with 631; ion correlated with 3446; ion correlated with 3386; ion correlated with 7678; ion correlated with 1214; ion correlated with 2523; ion correlated with 2474	0.011	FALSE	null	null	null	null	null	null	999	FALSE	FALSE	FALSE		FALSE	FALSE	null	null	null	null	null	null	null	43635.03	10583	211.71819:5391783 212.72154:0 213.7249:0		0	0	0	709504	0	443968	0	0	0	5391783	0	0	71378	0	0	0	0	0
344	1.164	211.83041	Unknown	[M-H]-		0.129	FALSE	null	null	null	null	null	null	999	FALSE	FALSE	FALSE		FALSE	FALSE	null	null	null	null	null	null	null	810.38	3591	211.83041:425181 212.83376:26826 213.83712:0		2615	146303	364287	89573	10786	13299	22695	131744	26563	46961	120776	216275	18941	94968	50966	357632	135711	11947
345	1.132	211.87396	Unknown	[M-H]-		0.036	FALSE	null	null	null	null	null	null	999	FALSE	FALSE	FALSE		FALSE	FALSE	null	null	null	null	null	null	null	36.39	4361	211.87396:150653 212.87731:0 213.88067:197066		59507	0	0	0	40146	0	0	0	0	0	0	0	0	11174	100243	0	0	111303
346	1.081	211.89371	Unknown	[M-H]-		0.022	FALSE	null	null	null	null	null	null	999	FALSE	FALSE	FALSE		FALSE	FALSE	null	null	null	null	null	null	null	46.13	QC_1.2	211.89371:313592 212.89706:0 213.90042:4942314		0	115943	63391	3394	0	6895	13538	6780	7261	10736	39722	20734	8241	7925	0	142724	16083	0
347	1.131	211.93092	Unknown	[M-H]-	ion correlated with 4369; ion correlated with 2294	0.241	FALSE	null	null	null	null	null	null	999	FALSE	FALSE	FALSE		FALSE	FALSE	null	null	null	null	null	null	null	85.63	3673	211.93092:538162 212.93427:872124 213.93763:123993		156934	286	22692	0	273240	262	0	0	0	0	0	0	198	0	292491	714	0	376877
348	0.927	211.94682	Unknown	[M-H]-	ion correlated with 279	0.068	FALSE	null	null	null	null	null	null	999	FALSE	FALSE	FALSE		FALSE	FALSE	null	null	null	null	null	null	null	2606.65	Blank_10.2	211.94682:1629907 212.95017:0 213.95353:0		0	0	0	0	0	0	0	0	0	0	0	0	0	0	0	0	0	79578
349	1.102	211.97076	Unknown	[M-H]-	similar chromatogram in higher mz_5559; similar chromatogram in higher mz_354; similar chromatogram in higher mz_1016; similar chromatogram in higher mz_5225; similar chromatogram in higher mz_6598	0.058	FALSE	null	null	null	null	null	null	999	FALSE	FALSE	FALSE		FALSE	FALSE	null	null	null	null	null	null	null	379.62	10807	211.97076:1333098 212.97411:1509408 213.97747:0		0	26621	28290	485184	26212	843144	17864	0	9190	495750	19541	4573	1333098	14255	32795	0	0	6686
350	0.767	211.97079	Unknown	[M-H]-		0.004	FALSE	null	null	null	null	null	null	999	FALSE	FALSE	FALSE		FALSE	FALSE	null	null	null	null	null	null	null	85.82	10311	211.97079:518815 212.97414:0 213.9775:168544		0	26621	3018	134790	1234	518815	17864	0	3939	89339	19541	4573	1020967	14255	0	0	0	0
351	1.051	211.99466	Unknown	[M-H]-		0.385	FALSE	null	null	null	null	null	null	999	FALSE	FALSE	FALSE		FALSE	FALSE	null	null	null	null	null	null	null	275.7	QC_1.2	211.99466:632103 212.99801:0 214.00137:0		2973	98982	359461	0	0	0	335190	62050	228858	0	182378	0	0	248707	0	66672	262630	0
352	0.999	212.00232	Unknown	[M-H]-	similar chromatogram in higher mz_1423; similar chromatogram in higher mz_2354; similar chromatogram in higher mz_2359; similar chromatogram in higher mz_9708; similar chromatogram in higher mz_10663; similar chromatogram in higher mz_10715; similar chromatogram in higher mz_11052; similar chromatogram in higher mz_11145; similar chromatogram in higher mz_11886; similar chromatogram in higher mz_…	0.014	FALSE	null	null	null	null	null	null	999	FALSE	FALSE	FALSE		FALSE	FALSE	null	null	null	null	null	null	null	105.1	7031	212.00232:798699 213.00567:0 214.00903:0		0	295382	25989	69776	0	0	5339	0	335	0	15352	0	0	668	0	0	383	0
353	0.844	212.01492	Unknown	[M-H]-		0.004	FALSE	null	null	null	null	null	null	999	FALSE	FALSE	FALSE		FALSE	FALSE	null	null	null	null	null	null	null	301.6	Blank_12.2	212.01492:684340 213.01827:661787 214.02163:0		0	168679	40928	27476	0	194780	86298	58109	182307	8894	51651	148741	163200	102836	1522	242098	25444	988
354	1.042	212.01985	Unknown	[M-H]-	similar chromatogram in higher mz_7004; similar chromatogram in higher mz_9368; similar chromatogram in higher mz_5555	0.313	FALSE	null	null	null	null	null	null	999	FALSE	FALSE	FALSE		FALSE	FALSE	null	null	null	null	null	null	null	144.3	8055	212.01985:1910967 213.0232:18866840 214.02656:2711119		585	244460	51551	467239	0	981473	126611	113583	272603	226404	82960	128258	1014510	171122	1726	451041	45548	7322
355	1.058	212.05635	Unknown	[M-H]-	similar chromatogram in higher mz_2710; similar chromatogram in higher mz_3690; similar chromatogram in higher mz_3752; similar chromatogram in higher mz_1265; similar chromatogram in higher mz_4028; similar chromatogram in higher mz_625	0.065	FALSE	null	null	null	null	null	null	999	FALSE	FALSE	FALSE		FALSE	FALSE	null	null	null	null	null	null	null	72.51	4263	212.05635:606379 213.0597:46838 214.06306:0		1837	94742	0	0	0	173604	20674	304590	3009	0	10646	28885	138956	0	1501	89521	46551	0
356	1.033	212.06718	Unknown	[M-H]-		0.004	FALSE	null	null	null	null	null	null	999	FALSE	FALSE	FALSE		FALSE	FALSE	null	null	null	null	null	null	null	53.71	6791	212.06718:112184 213.07053:63000 214.07389:81342		0	2461	0	0	803	0	0	28966	34403	0	36287	0	0	29692	45764	0	14737	0
357	1.068	212.09306	Unknown	[M-H]-		0.004	FALSE	null	null	null	null	null	null	999	FALSE	FALSE	FALSE		FALSE	FALSE	null	null	null	null	null	null	null	33.19	4903	212.09306:114297 213.09641:0 214.09977:193916		1400	5846	0	0	1596	4864	0	34354	3959	3468	2285	2000	3347	1920	0	31932	0	1310
358	1.123	212.1291	Unknown	[M-H]-		0.004	FALSE	null	null	null	null	null	null	999	FALSE	FALSE	FALSE		FALSE	FALSE	null	null	null	null	null	null	null	69.63	8055	212.1291:215050 213.13245:0 214.13581:628845		0	0	0	0	0	0	0	0	3599	0	2413	0	0	0	1408	0	0	0
359	0.881	212.14806	Unknown	[M-H]-		0.004	FALSE	null	null	null	null	null	null	999	FALSE	FALSE	FALSE		FALSE	FALSE	null	null	null	null	null	null	null	100.97	Blank_13.2	212.14806:175250 213.15141:210734 214.15477:0		0	0	0	1651	0	0	0	0	0	0	0	0	0	0	0	0	0	0
360	17.775	212.20586	Unknown	[M-H]-	ion correlated with 86	0.007	FALSE	null	null	null	null	null	null	999	FALSE	FALSE	FALSE		FALSE	FALSE	null	null	null	null	null	null	null	2502.55	10311	212.20586:137872 213.20921:0 214.21257:0		0	0	0	82859	0	137872	0	0	5176	35374	0	0	112382	0	0	0	0	0
361	1.031	212.54449	Unknown	[M-H]-	ion correlated with 11; ion correlated with 288; ion correlated with 631; ion correlated with 1279; ion correlated with 2504; ion correlated with 3668; ion correlated with 3701; ion correlated with 3785; ion correlated with 3866; ion correlated with 343; ion correlated with 1371	0.004	FALSE	null	null	null	null	null	null	999	FALSE	FALSE	FALSE		FALSE	FALSE	null	null	null	null	null	null	null	19665.72	10583	212.54449:983286 213.54784:0 214.5512:0		0	0	0	0	0	0	0	0	0	983286	0	0	0	0	9149	0	0	0
362	13.602	212.57359	Unknown	[M-H]-	ion correlated with 2536; ion correlated with 3775	0.004	FALSE	null	null	null	null	null	null	999	FALSE	FALSE	FALSE		FALSE	FALSE	null	null	null	null	null	null	null	2400.69	7863	212.57359:120034 213.57694:0 214.5803:0		0	0	0	0	0	0	0	0	0	0	0	0	0	0	0	0	2689	0
363	0.825	212.60078	Unknown	[M-H]-	similar chromatogram in higher mz_2170; similar chromatogram in higher mz_2288; similar chromatogram in higher mz_2410; similar chromatogram in higher mz_2939; similar chromatogram in higher mz_4165; similar chromatogram in higher mz_4668; similar chromatogram in higher mz_6233; similar chromatogram in higher mz_6387; similar chromatogram in higher mz_6432	0.029	FALSE	null	null	null	null	null	null	999	FALSE	FALSE	FALSE		FALSE	FALSE	null	null	null	null	null	null	null	17.23	Blank_13.2	212.60078:165803 213.60413:0 214.60749:0		0	2799	0	0	0	0	30500	0	0	0	0	0	0	12748	0	0	0	0
364	24.979	212.62666	Unknown	[M-H]-	similar chromatogram in higher mz_515; similar chromatogram in higher mz_2452	0.022	FALSE	null	null	null	null	null	null	999	FALSE	FALSE	FALSE		FALSE	FALSE	null	null	null	null	null	null	null	9.64	3271	212.62666:125472 213.63001:0 214.63337:0		0	23545	12680	25760	0	4845	32474	27073	49642	0	39344	33108	0	31656	0	45193	52946	0
365	30.495	212.62694	Unknown	[M-H]-	similar chromatogram in higher mz_783; similar chromatogram in higher mz_7212	0.719	FALSE	null	null	null	null	null	null	999	FALSE	FALSE	FALSE		FALSE	FALSE	null	null	null	null	null	null	null	75.73	Blank_1.2	212.62694:741327 213.63029:0 214.63365:0		0	621082	682375	597811	0	590352	614000	542383	631367	612302	664158	624047	578591	634842	0	615225	661303	0
366	21.668	212.62721	Unknown	[M-H]-		0.101	FALSE	null	null	null	null	null	null	999	FALSE	FALSE	FALSE		FALSE	FALSE	null	null	null	null	null	null	null	13.94	4011	212.62721:139152 213.63056:0 214.63392:0		0	56292	64195	9563	0	0	85551	72760	93105	0	54072	116727	13802	72904	0	90512	88882	444
367	22.718	212.62738	Unknown	[M-H]-		0.036	FALSE	null	null	null	null	null	null	999	FALSE	FALSE	FALSE		FALSE	FALSE	null	null	null	null	null	null	null	13.61	3707	212.62738:157440 213.63073:0 214.63409:0		0	54246	37216	40458	0	12509	56084	54841	56042	47143	67139	56678	7910	63540	0	53463	78064	556
368	0.952	212.8392	Unknown	[M-H]-	ion correlated with 607; ion correlated with 550	0.964	FALSE	null	null	null	null	null	null	999	FALSE	FALSE	FALSE		FALSE	FALSE	null	null	null	null	null	null	null	387870.78	8055	212.8392:72855688 213.84255:0 214.84591:17081568		32368624	51913680	57966224	52028820	30093232	40451492	54362448	55274848	55039744	51053852	54096432	55580204	36826944	54441716	31049872	53429176	56205372	33016902
369	0.767	212.85622	Unknown	[M-H]-		0.004	FALSE	null	null	null	null	null	null	999	FALSE	FALSE	FALSE		FALSE	FALSE	null	null	null	null	null	null	null	4.77	1307	212.85622:133774 213.85957:0 214.86293:215751		1880	417772	529257	0	10651	157654	18982	216555	137146	250732	0	20260	107038	0	0	33486	104578	1227
370	11.181	212.88141	Unknown	[M-H]-	similar chromatogram in higher mz_752; similar chromatogram in higher mz_2555	0.68	FALSE	null	null	null	null	null	null	999	FALSE	FALSE	FALSE		FALSE	FALSE	null	null	null	null	null	null	null	11.21	2363	212.88141:1000718 213.88476:0 214.88812:250194		526	180179	704946	182088	1916	151902	524962	621886	660899	275952	241213	266117	126998	518592	1521	556567	497573	0
371	13.588	212.88142	Unknown	[M-H]-	ion correlated with 812	0.572	FALSE	null	null	null	null	null	null	999	FALSE	FALSE	FALSE		FALSE	FALSE	null	null	null	null	null	null	null	10.59	2363	212.88142:860510 213.88477:0 214.88813:208903		193	158160	580201	239219	653	201177	497103	509610	567408	385021	200507	289296	193641	463012	0	452021	376529	0
372	15.443	212.88145	Unknown	[M-H]-		0.176	FALSE	null	null	null	null	null	null	999	FALSE	FALSE	FALSE		FALSE	FALSE	null	null	null	null	null	null	null	6.9	2363	212.88145:749996 213.8848:0 214.88816:162767		0	69791	127696	212653	1147	110470	128120	435457	176016	263408	71440	287880	129956	95016	0	97767	99316	1299
373	3.522	212.88152	Unknown	[M-H]-		0.043	FALSE	null	null	null	null	null	null	999	FALSE	FALSE	FALSE		FALSE	FALSE	null	null	null	null	null	null	null	15.77	Blank_9.2	212.88152:1704642 213.88487:31187 214.88823:378696		2773	192507	459529	141521	870	117598	361738	312596	380566	146355	314522	247098	138934	372824	3122	345459	359895	3224
374	10.429	212.88165	Unknown	[M-H]-	similar chromatogram in higher mz_832; similar chromatogram in higher mz_4694	0.169	FALSE	null	null	null	null	null	null	999	FALSE	FALSE	FALSE		FALSE	FALSE	null	null	null	null	null	null	null	5.16	1623	212.88165:535379 213.885:0 214.88836:87861		526	62740	278412	129558	574	79796	269208	185709	321781	227069	115079	266117	110367	220052	651	180582	262346	0
375	0.639	212.88176	Unknown	[M-H]-		0.719	FALSE	null	null	null	null	null	null	999	FALSE	FALSE	FALSE		FALSE	FALSE	null	null	null	null	null	null	null	89.66	7975	212.88176:5582436 213.88511:166963 214.88847:1692775		1402	1401220	3693724	1347064	1788	1581055	3160925	2842817	3441768	2783440	2327790	1287904	1669075	2291250	561	2573074	3695198	604
376	31.609	212.8819	Unknown	[M-H]-		0.011	FALSE	null	null	null	null	null	null	999	FALSE	FALSE	FALSE		FALSE	FALSE	null	null	null	null	null	null	null	12.35	113	212.8819:581451 213.88525:0 214.88861:116432		0	2872	4888	3243	0	19161	90999	14626	173634	202305	81760	14064	6864	97846	0	581451	106529	0
377	6.65	212.88197	Unknown	[M-H]-		0.155	FALSE	null	null	null	null	null	null	999	FALSE	FALSE	FALSE		FALSE	FALSE	null	null	null	null	null	null	null	7.51	9079	212.88197:949855 213.88532:15876 214.88868:173186		1071	193353	437331	158063	483	161685	722719	429878	471992	291362	292338	205371	219031	392925	782	454142	409634	1785
378	17.22	212.88213	Unknown	[M-H]-		0.489	FALSE	null	null	null	null	null	null	999	FALSE	FALSE	FALSE		FALSE	FALSE	null	null	null	null	null	null	null	11.06	2363	212.88213:882268 213.88548:24618 214.88884:175757		1151	374717	409782	252046	0	90148	697793	655337	305734	325057	188803	149536	39262	303772	870	215968	224442	1162
379	18.551	212.88213	Unknown	[M-H]-	similar chromatogram in higher mz_1613; similar chromatogram in higher mz_2656	0.036	FALSE	null	null	null	null	null	null	999	FALSE	FALSE	FALSE		FALSE	FALSE	null	null	null	null	null	null	null	7.84	49	212.88213:573784 213.88548:47645 214.88884:419957		1756	42820	70785	45720	938	9556	88033	78007	413150	72826	65752	66986	23565	66358	0	43113	62591	0
380	1.055	212.89194	Unknown	[M-H]-	similar chromatogram in higher mz_4976; similar chromatogram in higher mz_4633; similar chromatogram in higher mz_8881; similar chromatogram in higher mz_1346; similar chromatogram in higher mz_458; similar chromatogram in higher mz_535; similar chromatogram in higher mz_1326; similar chromatogram in higher mz_4051; similar chromatogram in higher mz_4237; similar chromatogram in higher mz_4900; s…	0.086	FALSE	null	null	null	null	null	null	999	FALSE	FALSE	FALSE		FALSE	FALSE	null	null	null	null	null	null	null	26.1	9319	212.89194:2525512 213.89529:0 214.89865:3945407		26979	13947	10050	0	35501	3054	25780	4865	3726	3108	7339	8363	1292	295077	1114	56759	23372	0
381	13.598	212.91026	Unknown	[M-H]-	similar chromatogram in higher mz_1211; similar chromatogram in higher mz_3287; similar chromatogram in higher mz_9061; similar chromatogram in higher mz_9256	0.054	FALSE	null	null	null	null	null	null	999	FALSE	FALSE	FALSE		FALSE	FALSE	null	null	null	null	null	null	null	4.49	2315	212.91026:283017 213.91361:30052 214.91697:0		0	156588	53233	66957	0	73494	5674	12932	5088	10991	70937	252356	73515	7034	0	26179	12562	1990
382	11.149	212.91032	Unknown	[M-H]-		0.068	FALSE	null	null	null	null	null	null	999	FALSE	FALSE	FALSE		FALSE	FALSE	null	null	null	null	null	null	null	4.04	2315	212.91032:362800 213.91367:41379 214.91703:0		1838	212091	32146	117502	592	78205	10422	6511	11622	6201	63964	267674	71800	14728	498	13171	13939	0
383	31.354	212.91087	Unknown	[M-H]-		0.011	FALSE	null	null	null	null	null	null	999	FALSE	FALSE	FALSE		FALSE	FALSE	null	null	null	null	null	null	null	6.94	10071	212.91087:506545 213.91422:123181 214.91758:26884		1548	203872	506545	235085	514	138474	42877	72927	38434	58868	73976	189852	74370	55013	1871	81819	60479	1536
384	20.399	212.91095	Unknown	[M-H]-		0.068	FALSE	null	null	null	null	null	null	999	FALSE	FALSE	FALSE		FALSE	FALSE	null	null	null	null	null	null	null	5.73	Blank_1.2	212.91095:539562 213.9143:128570 214.91766:0		0	272832	273559	76387	0	40033	43900	19203	23928	0	153697	318368	55062	19290	0	70698	22874	0
385	16.808	212.91116	Unknown	[M-H]-		0.014	FALSE	null	null	null	null	null	null	999	FALSE	FALSE	FALSE		FALSE	FALSE	null	null	null	null	null	null	null	4.61	5623	212.91116:408546 213.91451:104882 214.91787:0		1453	186978	43494	74697	1458	24415	23535	18773	12486	13938	96092	83152	60894	21801	0	41630	20233	0
386	1.131	212.92786	Unknown	[M-H]-		0.212	FALSE	null	null	null	null	null	null	999	FALSE	FALSE	FALSE		FALSE	FALSE	null	null	null	null	null	null	null	73.79	3673	212.92786:310769 213.93121:123993 214.93457:0		117170	744	0	0	132807	0	0	774	2593	0	0	0	0	1023	188666	0	0	181106
387	30.441	212.95554	Unknown	[M-H]-		0.079	FALSE	null	null	null	null	null	null	999	FALSE	FALSE	FALSE		FALSE	FALSE	null	null	null	null	null	null	null	5.96	Blank_8.2	212.95554:170030 213.95889:0 214.96225:0		0	50347	88551	125254	0	164106	139007	82939	133842	72189	85812	92567	152951	25261	0	117067	90502	0
388	1.04	212.97887	Unknown	[M-H]-	similar chromatogram in higher mz_7708; similar chromatogram in higher mz_7665; similar chromatogram in higher mz_2376; similar chromatogram in higher mz_6223; similar chromatogram in higher mz_3342; similar chromatogram in higher mz_6226; similar chromatogram in higher mz_7703; similar chromatogram in higher mz_8486; similar chromatogram in higher mz_10270; similar chromatogram in higher mz_4903…	0.723	FALSE	null	null	null	null	null	null	999	FALSE	FALSE	FALSE		FALSE	FALSE	null	null	null	null	null	null	null	197.43	5479	212.97887:24188916 213.98222:2110242 214.98558:486969		9960	4478426	6899829	3570546	10611	2992740	3199004	3425724	2348306	3174838	2255897	16272706	12702247	2570605	14904	4580934	4012088	13846
389	20.902	212.97975	Unknown	[M-H]-		0.007	FALSE	null	null	null	null	null	null	999	FALSE	FALSE	FALSE		FALSE	FALSE	null	null	null	null	null	null	null	5.74	3211	212.97975:191606 213.9831:0 214.98646:0		19326	102603	84901	61155	17447	96320	106856	124454	83157	162400	86050	69621	97740	97352	15501	70909	93827	15315
390	0.914	213.00975	Unknown	[M-H]-		0.022	FALSE	null	null	null	null	null	null	999	FALSE	FALSE	FALSE		FALSE	FALSE	null	null	null	null	null	null	null	33.11	Blank_9.2	213.00975:423252 214.0131:0 215.01646:206247		1403	362099	38463	3876031	2398	2609845	31830	221991	494491	3500996	271482	64583	1206384	373893	1261	1123844	128947	136918
391	1.032	213.01523	Unknown	[M-H]-	similar chromatogram in higher mz_1759; similar chromatogram in higher mz_5283	0.601	FALSE	null	null	null	null	null	null	999	FALSE	FALSE	FALSE		FALSE	FALSE	null	null	null	null	null	null	null	140.68	8055	213.01523:16345254 214.01858:2711119 215.02194:978648		12811	1493690	178764	8830357	16102	7975192	162018	937014	1252749	9861927	912426	517360	4146514	818612	18051	3437268	384180	12301
392	1.047	213.02254	Unknown	[M-H]-		0.036	FALSE	null	null	null	null	null	null	999	FALSE	FALSE	FALSE		FALSE	FALSE	null	null	null	null	null	null	null	67.69	3959	213.02254:4386916 214.02589:653788 215.02925:14607052		6484	498904	2920	78562	7049	142672	34076	30073	78789	430047	20882	2050	73767	184951	11324	96714	47734	5796
393	1.369	213.04948	Unknown	[M-H]-		0.04	FALSE	null	null	null	null	null	null	999	FALSE	FALSE	FALSE		FALSE	FALSE	null	null	null	null	null	null	null	37.34	135	213.04948:632062 214.05283:0 215.05619:0		3696	2499	95314	20808	530	1546	818	619	1761	289310	3488	3238	353866	5601	40106	460	3048	118183
394	0.932	213.05713	Unknown	[M-H]-		0.029	FALSE	null	null	null	null	null	null	999	FALSE	FALSE	FALSE		FALSE	FALSE	null	null	null	null	null	null	null	18.98	Blank_6.2	213.05713:280086 214.06048:0 215.06384:351908		9386	45656	21046	16856	8999	13303	91783	4725	14213	224880	3912	3802	5244	13754	8415	7630	19858	17160
395	1.047	213.07681	Unknown	[M-H]-		0.04	FALSE	null	null	null	null	null	null	999	FALSE	FALSE	FALSE		FALSE	FALSE	null	null	null	null	null	null	null	28.64	2983	213.07681:1056976 214.08016:0 215.08352:613638		1853	148983	108514	264189	1505	265318	26972	273746	91140	274840	25257	24521	3524	62911	1515	305889	30823	1686
396	1.519	213.08813	Unknown	[M-H]-	similar chromatogram in higher mz_1909; similar chromatogram in higher mz_3502	0.014	FALSE	null	null	null	null	null	null	999	FALSE	FALSE	FALSE		FALSE	FALSE	null	null	null	null	null	null	null	50.94	9319	213.08813:3020034 214.09148:0 215.09484:621018		3417	2624	273946	7051	8486	19091	1690	2150	2350	5706	0	9986	15308	0	5448	1823	0	4238
397	1.947	213.09238	Unknown	[M-H]-		0.004	FALSE	null	null	null	null	null	null	999	FALSE	FALSE	FALSE		FALSE	FALSE	null	null	null	null	null	null	null	23.56	5479	213.09238:446626 214.09573:77876 215.09909:19146		0	2302	184735	2166	0	3446	2674	1923	2117	2592	0	12432	13358	0	697	2584	0	154
398	1.038	213.09898	Unknown	[M-H]-		0.022	FALSE	null	null	null	null	null	null	999	FALSE	FALSE	FALSE		FALSE	FALSE	null	null	null	null	null	null	null	30.42	5767	213.09898:593924 214.10233:69341 215.10569:314573		0	0	0	0	0	0	0	0	0	0	0	0	1207	0	0	258	0	0
399	21.183	213.11322	Unknown	[M-H]-	similar chromatogram in higher mz_12861; similar chromatogram in higher mz_1824; similar chromatogram in higher mz_4005; similar chromatogram in higher mz_2639; similar chromatogram in higher mz_5480; similar chromatogram in higher mz_13821; similar chromatogram in higher mz_1904; similar chromatogram in higher mz_6330	0.007	FALSE	null	null	null	null	null	null	999	FALSE	FALSE	FALSE		FALSE	FALSE	null	null	null	null	null	null	null	9.45	10807	213.11322:269088 214.11657:218045 215.11993:0		12594	62813	58052	102170	14022	71859	60479	53136	63444	77768	31496	133362	269088	54963	13660	56590	86474	9650
400	1.117	213.11336	Unknown	[M-H]-	similar chromatogram in higher mz_3087; similar chromatogram in higher mz_3151; similar chromatogram in higher mz_1685; similar chromatogram in higher mz_1984; similar chromatogram in higher mz_8832; similar chromatogram in higher mz_5862; similar chromatogram in higher mz_4999; similar chromatogram in higher mz_7987	0.583	FALSE	null	null	null	null	null	null	999	FALSE	FALSE	FALSE		FALSE	FALSE	null	null	null	null	null	null	null	25.75	8055	213.11336:2490528 214.11671:0 215.12007:3547498		6880	241840	232495	664144	5022	646323	150617	393607	182889	1660288	127360	169126	157665	152142	2916	416607	220461	2395
401	1.021	213.12424	Unknown	[M-H]-	similar chromatogram in higher mz_2134; similar chromatogram in higher mz_4809; similar chromatogram in higher mz_5827; similar chromatogram in higher mz_741; similar chromatogram in higher mz_917; similar chromatogram in higher mz_1326; similar chromatogram in higher mz_1863; similar chromatogram in higher mz_2569; similar chromatogram in higher mz_2945; similar chromatogram in higher mz_3155; s…	0.007	FALSE	null	null	null	null	null	null	999	FALSE	FALSE	FALSE		FALSE	FALSE	null	null	null	null	null	null	null	33.94	10807	213.12424:1414427 214.12759:0 215.13095:2253229		1574	5447	0	136978	1620	442472	6883	9060	7336	754996	3418	0	1414427	0	0	0	0	0
402	0.973	213.14729	Unknown	[M-H]-		0.05	FALSE	null	null	null	null	null	null	999	FALSE	FALSE	FALSE		FALSE	FALSE	null	null	null	null	null	null	null	18.34	Blank_10.2	213.14729:326753 214.15064:0 215.154:0		11273	26631	6925	36963	6445	15593	46947	37682	33633	111307	39931	17979	46148	37009	12102	71704	9150	8865
403	1.22	213.36684	Unknown	[M-H]-		0.004	FALSE	null	null	null	null	null	null	999	FALSE	FALSE	FALSE		FALSE	FALSE	null	null	null	null	null	null	null	2045.87	2983	213.36684:102294 214.37019:0 215.37355:0		0	0	11475	0	0	0	27399	0	0	0	0	0	0	0	0	0	0	0
404	20.86	213.68159	Unknown	[M-H]-	ion correlated with 10081; ion correlated with 406; ion correlated with 11103; similar chromatogram in higher mz_406; similar chromatogram in higher mz_405; similar chromatogram in higher mz_410	0.022	FALSE	null	null	null	null	null	null	999	FALSE	FALSE	FALSE		FALSE	FALSE	null	null	null	null	null	null	null	3453.5	10807	213.68159:566704 214.68494:0 215.6883:0		0	9639	0	191258	0	548819	0	0	0	164248	0	0	566704	0	0	0	0	0
405	20.688	213.77786	Unknown	[M-H]-	similar chromatogram in higher mz_10792; similar chromatogram in higher mz_8030; similar chromatogram in higher mz_16747	0.022	FALSE	null	null	null	null	null	null	999	FALSE	FALSE	FALSE		FALSE	FALSE	null	null	null	null	null	null	null	3006.43	10311	213.77786:320303 214.78121:0 215.78457:0		0	0	24995	105301	0	320303	15616	13007	36722	119077	10380	17710	275112	32491	0	11452	34904	0
406	20.86	213.84088	Unknown	[M-H]-	ion correlated with 10081; ion correlated with 404	0.011	FALSE	null	null	null	null	null	null	999	FALSE	FALSE	FALSE		FALSE	FALSE	null	null	null	null	null	null	null	18.26	10311	213.84088:292442 214.84423:0 215.84759:0		0	9313	0	69136	0	292442	0	0	0	32689	0	0	198104	0	0	0	0	1462
407	1.141	213.87119	Unknown	[M-H]-		0.004	FALSE	null	null	null	null	null	null	999	FALSE	FALSE	FALSE		FALSE	FALSE	null	null	null	null	null	null	null	67.56	3689	213.87119:101789 214.87454:106309 215.8779:116118		28290	31102	26600	7985	45153	0	15351	5342	11738	0	16577	9520	0	9292	63969	7770	7116	43371
408	19.39	213.8726	Unknown	[M-H]-	similar chromatogram in higher mz_3620; similar chromatogram in higher mz_8505	0.004	FALSE	null	null	null	null	null	null	999	FALSE	FALSE	FALSE		FALSE	FALSE	null	null	null	null	null	null	null	12.02	981	213.8726:114741 214.87595:0 215.87931:4977115		0	8292	0	0	0	0	0	0	0	0	0	0	0	0	1509	0	0	0
409	1.107	213.88895	Unknown	[M-H]-		0.73	FALSE	null	null	null	null	null	null	999	FALSE	FALSE	FALSE		FALSE	FALSE	null	null	null	null	null	null	null	1069.21	6039	213.88895:8814318 214.8923:0 215.89566:6564595		4298	2353452	1704657	502903	4815	472702	463613	581904	329052	474835	814478	946522	288992	456883	2940	2561306	254394	1384
410	20.862	213.93729	Unknown	[M-H]-		0.007	FALSE	null	null	null	null	null	null	999	FALSE	FALSE	FALSE		FALSE	FALSE	null	null	null	null	null	null	null	18.11	10311	213.93729:165804 214.94064:0 215.944:0		1808	0	5726	0	0	165804	15675	8322	8436	32407	8930	8920	80371	5203	0	4144	4648	0
411	0.976	213.96017	Unknown	[M-H]-		0.004	FALSE	null	null	null	null	null	null	999	FALSE	FALSE	FALSE		FALSE	FALSE	null	null	null	null	null	null	null	44.71	9319	213.96017:428241 214.96352:329472 215.96688:0		0	0	0	0	0	0	0	0	0	0	0	0	0	0	0	32023	0	0
412	1.075	214.03307	Unknown	[M-H]-	similar chromatogram in higher mz_4661	0.252	FALSE	null	null	null	null	null	null	999	FALSE	FALSE	FALSE		FALSE	FALSE	null	null	null	null	null	null	null	58.02	10807	214.03307:2143536 215.03642:13000266 216.03978:1007625		1526	170960	213350	627398	2358	1332753	76413	84904	63323	240138	186808	19151	2143536	101719	1670	32934	79150	2176
413	2.63	214.05099	Unknown	[M-H]-		0.004	FALSE	null	null	null	null	null	null	999	FALSE	FALSE	FALSE		FALSE	FALSE	null	null	null	null	null	null	null	30.6	6903	214.05099:129217 215.05434:11863 216.0577:0		1650	6849	23214	16508	2888	222193	21172	13803	25870	9689	3379	13466	27575	43267	2876	13559	4255	0
414	1.112	214.06445	Unknown	[M-H]-	similar chromatogram in higher mz_3236; similar chromatogram in higher mz_2498; similar chromatogram in higher mz_10532; similar chromatogram in higher mz_3274; similar chromatogram in higher mz_2542; similar chromatogram in higher mz_2774; similar chromatogram in higher mz_2867; similar chromatogram in higher mz_10563; similar chromatogram in higher mz_6984; similar chromatogram in higher mz_776…	0.032	FALSE	null	null	null	null	null	null	999	FALSE	FALSE	FALSE		FALSE	FALSE	null	null	null	null	null	null	null	99.78	8055	214.06445:3474772 215.0678:612764 216.07116:1249093		1162	22208	0	0	133472	0	0	83185	0	1671768	0	0	0	0	145	750	0	0
415	1.002	214.07236	Unknown	[M-H]-		0.054	FALSE	null	null	null	null	null	null	999	FALSE	FALSE	FALSE		FALSE	FALSE	null	null	null	null	null	null	null	35.61	4263	214.07236:269270 215.07571:1571611 216.07907:1519274		0	25927	0	68465	0	0	0	60414	0	0	3109	0	0	0	0	59785	0	0
416	1.015	214.10797	Unknown	[M-H]-	similar chromatogram in higher mz_2982; similar chromatogram in higher mz_4747	0.047	FALSE	null	null	null	null	null	null	999	FALSE	FALSE	FALSE		FALSE	FALSE	null	null	null	null	null	null	null	44.67	9319	214.10797:3628357 215.11132:364011 216.11468:304131		4778	72091	23832	487706	1386	908978	51008	74163	24224	3540556	12338	4583	642183	27905	5450	41161	10031	1624
417	13.656	214.10805	Unknown	[M-H]-	similar chromatogram in higher mz_3123; similar chromatogram in higher mz_4132; similar chromatogram in higher mz_5794; similar chromatogram in higher mz_6066; similar chromatogram in higher mz_6633; similar chromatogram in higher mz_6669; similar chromatogram in higher mz_8732; similar chromatogram in higher mz_10159	0.004	FALSE	null	null	null	null	null	null	999	FALSE	FALSE	FALSE		FALSE	FALSE	null	null	null	null	null	null	null	10.49	7975	214.10805:150205 215.1114:0 216.11476:0		2913	23476	16078	20039	3739	36991	24620	28228	25443	36793	22263	24758	39817	27687	5208	25362	24637	1748
418	21.214	214.10805	Unknown	[M-H]-	similar chromatogram in higher mz_6578; similar chromatogram in higher mz_12387; similar chromatogram in higher mz_14781	0.004	FALSE	null	null	null	null	null	null	999	FALSE	FALSE	FALSE		FALSE	FALSE	null	null	null	null	null	null	null	6.4	10807	214.10805:149869 215.1114:0 216.11476:0		6298	32738	19749	20226	4576	25292	39109	7105	19967	24581	8254	41266	149869	27077	1980	37446	20705	5053
419	11.18	214.10806	Unknown	[M-H]-		0.004	FALSE	null	null	null	null	null	null	999	FALSE	FALSE	FALSE		FALSE	FALSE	null	null	null	null	null	null	null	5.89	7863	214.10806:129003 215.11141:0 216.11477:41795		8344	25460	40558	16271	3315	26898	28370	28200	26615	29793	21451	38560	17141	27358	2199	28732	18235	2800
420	24.681	214.10886	Unknown	[M-H]-		0.004	FALSE	null	null	null	null	null	null	999	FALSE	FALSE	FALSE		FALSE	FALSE	null	null	null	null	null	null	null	6.98	3959	214.10886:130607 215.11221:0 216.11557:0		12985	20930	23091	39349	4744	93921	19980	31443	30586	43691	38589	38975	32186	22342	7031	39743	30080	12256
421	17.232	214.10909	Unknown	[M-H]-	ion correlated with 6165; ion correlated with 6287; similar chromatogram in higher mz_3585; similar chromatogram in higher mz_3376; similar chromatogram in higher mz_8670; similar chromatogram in higher mz_1365; similar chromatogram in higher mz_1733; similar chromatogram in higher mz_2143; similar chromatogram in higher mz_2638; similar chromatogram in higher mz_3368; similar chromatogram in hig…	0.025	FALSE	null	null	null	null	null	null	999	FALSE	FALSE	FALSE		FALSE	FALSE	null	null	null	null	null	null	null	12.4	10583	214.10909:328033 215.11244:0 216.1158:0		1889	26740	20401	308355	1635	321196	20662	22707	20561	328033	29964	25339	249999	29168	1556	25942	19370	3020
422	17.235	214.14445	Unknown	[M-H]-	similar chromatogram in higher mz_4155; similar chromatogram in higher mz_6268; similar chromatogram in higher mz_4455; similar chromatogram in higher mz_1927; similar chromatogram in higher mz_3882; similar chromatogram in higher mz_4417; similar chromatogram in higher mz_6165; similar chromatogram in higher mz_6287; similar chromatogram in higher mz_8051; similar chromatogram in higher mz_8670	0.011	FALSE	null	null	null	null	null	null	999	FALSE	FALSE	FALSE		FALSE	FALSE	null	null	null	null	null	null	null	8.04	10807	214.14445:246651 215.1478:0 216.15116:196729		1619	35148	21806	149308	1518	204281	37343	27676	36210	120255	32441	27273	246651	32299	1629	30312	34204	0
423	13.64	214.1445	Unknown	[M-H]-	similar chromatogram in higher mz_5891; similar chromatogram in higher mz_10159	0.004	FALSE	null	null	null	null	null	null	999	FALSE	FALSE	FALSE		FALSE	FALSE	null	null	null	null	null	null	null	6.22	7863	214.1445:140734 215.14785:0 216.15121:0		2214	26653	46333	32744	2931	39424	34636	38305	34480	44355	31554	46964	43773	45529	2632	34391	35160	3542
424	1.11	214.14525	Unknown	[M-H]-	ion correlated with 877; similar chromatogram in higher mz_3053; similar chromatogram in higher mz_2337; similar chromatogram in higher mz_1740; similar chromatogram in higher mz_3980; similar chromatogram in higher mz_3605; similar chromatogram in higher mz_9668; similar chromatogram in higher mz_5011; similar chromatogram in higher mz_2907; similar chromatogram in higher mz_1681; similar chroma…	0.687	FALSE	null	null	null	null	null	null	999	FALSE	FALSE	FALSE		FALSE	FALSE	null	null	null	null	null	null	null	48.64	453	214.14525:14999211 215.1486:3008260 216.15196:0		1973	751329	462544	83134	3067	205866	751947	674025	479277	1124045	189242	461986	195021	1568125	2272	607450	132933	1944
425	16.31	214.32616	Unknown	[M-H]-		0.004	FALSE	null	null	null	null	null	null	999	FALSE	FALSE	FALSE		FALSE	FALSE	null	null	null	null	null	null	null	2308.55	8567	214.32616:115427 215.32951:0 216.33287:0		0	0	0	23467	0	0	0	0	0	51684	0	0	13962	0	0	0	0	0
426	20.725	214.54636	Unknown	[M-H]-	similar chromatogram in higher mz_8220; similar chromatogram in higher mz_655; similar chromatogram in higher mz_626	0.029	FALSE	null	null	null	null	null	null	999	FALSE	FALSE	FALSE		FALSE	FALSE	null	null	null	null	null	null	null	3656.85	3959	214.54636:325643 215.54971:0 216.55307:0		0	38241	0	237330	0	190657	6352	0	0	192332	0	0	163757	0	0	0	0	0
427	18.846	214.60805	Unknown	[M-H]-		0.007	FALSE	null	null	null	null	null	null	999	FALSE	FALSE	FALSE		FALSE	FALSE	null	null	null	null	null	null	null	7.83	QC_9.2	214.60805:103660 215.6114:0 216.61476:0		0	0	0	0	0	0	0	0	0	0	0	0	0	0	1274	0	0	0
428	0.908	214.78281	Unknown	[M-H]-		0.018	FALSE	null	null	null	null	null	null	999	FALSE	FALSE	FALSE		FALSE	FALSE	null	null	null	null	null	null	null	2734.19	6103	214.78281:243521 215.78616:0 216.78952:352822		1539	4849	0	0	1504	0	11992	0	0	0	0	0	0	0	1724	0	0	1465
429	0.958	214.83643	Unknown	[M-H]-	similar chromatogram in higher mz_1295	0.917	FALSE	null	null	null	null	null	null	999	FALSE	FALSE	FALSE		FALSE	FALSE	null	null	null	null	null	null	null	42163.36	8055	214.83643:16133208 215.83978:0 216.84314:1407621		6795106	11575329	12548569	11746177	6221470	8523303	12281253	11611757	12211458	10806003	10902828	11890795	8354966	12851240	6973676	11214082	12045073	7186406
430	0.854	214.85355	Unknown	[M-H]-		0.011	FALSE	null	null	null	null	null	null	999	FALSE	FALSE	FALSE		FALSE	FALSE	null	null	null	null	null	null	null	55.57	5479	214.85355:1184998 215.8569:0 216.86026:0		0	2656	122506	578656	0	120482	137987	226435	184130	528641	0	224322	141384	0	0	227712	113744	0
431	11.194	214.87904	Unknown	[M-H]-		0.054	FALSE	null	null	null	null	null	null	999	FALSE	FALSE	FALSE		FALSE	FALSE	null	null	null	null	null	null	null	11.5	8887	214.87904:174949 215.88239:0 216.88575:0		0	34280	144003	43956	0	9389	112965	111462	126455	62162	54121	53165	17608	106870	0	118754	99223	1141
432	13.573	214.87914	Unknown	[M-H]-		0.007	FALSE	null	null	null	null	null	null	999	FALSE	FALSE	FALSE		FALSE	FALSE	null	null	null	null	null	null	null	12.43	Blank_1.2	214.87914:143088 215.88249:0 216.88585:0		1139	29506	112266	44904	0	14758	100699	102452	121510	50639	41313	56634	19121	93480	0	94399	71778	0
433	17.205	214.87929	Unknown	[M-H]-		0.036	FALSE	null	null	null	null	null	null	999	FALSE	FALSE	FALSE		FALSE	FALSE	null	null	null	null	null	null	null	12.89	2363	214.87929:177607 215.88264:0 216.886:0		913	77854	78592	21999	0	13493	142597	124702	56099	61856	39393	27950	10621	52439	0	35853	43722	0
434	4.487	214.87973	Unknown	[M-H]-	similar chromatogram in higher mz_9191	0.004	FALSE	null	null	null	null	null	null	999	FALSE	FALSE	FALSE		FALSE	FALSE	null	null	null	null	null	null	null	21.26	9207	214.87973:316331 215.88308:0 216.88644:0		1195	54120	101883	38418	498	35721	106890	94744	108361	56526	75786	60800	31845	90054	3801	99609	124824	836
435	0.643	214.88017	Unknown	[M-H]-	similar chromatogram in higher mz_2118; similar chromatogram in higher mz_6339	0.691	FALSE	null	null	null	null	null	null	999	FALSE	FALSE	FALSE		FALSE	FALSE	null	null	null	null	null	null	null	57.31	Blank_1.2	214.88017:1911337 215.88352:1398879 216.88688:684049		15164	275896	696522	276806	3901	300860	578637	557263	654077	539122	432626	241759	336307	432729	229	498201	722476	1474
436	0.991	214.88844	Unknown	[M-H]-		0.068	FALSE	null	null	null	null	null	null	999	FALSE	FALSE	FALSE		FALSE	FALSE	null	null	null	null	null	null	null	66.33	9319	214.88844:2171120 215.89179:0 216.89515:714716		0	14276	20629	0	44806	2771	41642	26680	5762	5205	4116	13936	1441	2068	0	40933	11733	0
437	1.323	214.89655	Unknown	[M-H]-		0.007	FALSE	null	null	null	null	null	null	999	FALSE	FALSE	FALSE		FALSE	FALSE	null	null	null	null	null	null	null	17.77	QC_1.2	214.89655:252597 215.8999:0 216.90326:160476		1700	38142	53284	37832	116558	25525	12366	0	7286	12212	28954	8492	13996	17507	0	4645	14161	1518
438	1.347	214.97054	Unknown	[M-H]-	similar chromatogram in higher mz_5563	0.079	FALSE	null	null	null	null	null	null	999	FALSE	FALSE	FALSE		FALSE	FALSE	null	null	null	null	null	null	null	42.84	9319	214.97054:2248638 215.97389:0 216.97725:0		35187	442929	47979	318089	132280	305097	26030	0	44201	473	83628	29066	845876	143840	46026	766	61964	105421
439	1.031	214.98792	Unknown	[M-H]-		0.525	FALSE	null	null	null	null	null	null	999	FALSE	FALSE	FALSE		FALSE	FALSE	null	null	null	null	null	null	null	53.49	9063	214.98792:1949411 215.99127:0 216.99463:1927856		243	987358	407969	868566	271	672104	304212	1036931	200069	966883	85681	4007	195510	268439	172	1304994	265758	636
440	1.045	215.00069	Unknown	[M-H]-		0.014	FALSE	null	null	null	null	null	null	999	FALSE	FALSE	FALSE		FALSE	FALSE	null	null	null	null	null	null	null	192.11	4263	215.00069:4424224 216.00404:755315 217.0074:1816745		187778	16930	1324	406170	166767	921	8103	57043	1511	2237424	1166	4971	8839	37909	198566	41302	880	162472
441	24.744	215.00446	Unknown	[M-H]-		0.029	FALSE	null	null	null	null	null	null	999	FALSE	FALSE	FALSE		FALSE	FALSE	null	null	null	null	null	null	null	7.66	7031	215.00446:355628 216.00781:0 217.01117:62757		40214	14014	40423	167689	44868	184873	22372	19548	16666	133728	12630	19717	193017	27188	39321	19725	12504	33540
442	17.692	215.02254	Unknown	[M-H]-		0.018	FALSE	null	null	null	null	null	null	999	FALSE	FALSE	FALSE		FALSE	FALSE	null	null	null	null	null	null	null	7.88	8567	215.02254:284982 216.02589:0 217.02925:0		0	16978	17318	210235	0	37177	46777	21596	31809	246750	16736	10455	79180	16970	0	37254	31186	0
443	18.028	215.02307	Unknown	[M-H]-		0.05	FALSE	null	null	null	null	null	null	999	FALSE	FALSE	FALSE		FALSE	FALSE	null	null	null	null	null	null	null	7.79	10311	215.02307:248420 216.02642:0 217.02978:0		0	23570	24518	210905	0	248420	29683	24203	26107	246750	21613	16365	229819	21463	0	17830	21128	0
444	13.57	215.02313	Unknown	[M-H]-		0.014	FALSE	null	null	null	null	null	null	999	FALSE	FALSE	FALSE		FALSE	FALSE	null	null	null	null	null	null	null	4.97	7975	215.02313:118184 216.02648:0 217.02984:0		0	12894	39778	10387	0	12257	21514	10306	9998	22260	18677	50572	23393	77104	612	16022	20764	0
445	21.852	215.02315	Unknown	[M-H]-	similar chromatogram in higher mz_1826; similar chromatogram in higher mz_2800	0.122	FALSE	null	null	null	null	null	null	999	FALSE	FALSE	FALSE		FALSE	FALSE	null	null	null	null	null	null	null	7.93	10807	215.02315:278109 216.0265:0 217.02986:0		1731	25724	30779	137382	0	35541	116604	98069	111300	140740	96585	184650	278109	11097	934	119679	107082	1673
446	20.7	215.02318	Unknown	[M-H]-	similar chromatogram in higher mz_3574; similar chromatogram in higher mz_5223; similar chromatogram in higher mz_6823; similar chromatogram in higher mz_9506; similar chromatogram in higher mz_12505; similar chromatogram in higher mz_11101; similar chromatogram in higher mz_3398; similar chromatogram in higher mz_6802; similar chromatogram in higher mz_3814; similar chromatogram in higher mz_182…	0.331	FALSE	null	null	null	null	null	null	999	FALSE	FALSE	FALSE		FALSE	FALSE	null	null	null	null	null	null	null	6.83	10807	215.02318:430911 216.02653:0 217.02989:0		0	63014	14734	174635	665	41690	29040	99718	35761	140740	17729	199726	430911	101074	0	134237	27037	0
447	9.649	215.03273	Unknown	[M-H]-		0.004	FALSE	null	null	null	null	null	null	999	FALSE	FALSE	FALSE		FALSE	FALSE	null	null	null	null	null	null	null	9.9	487	215.03273:132412 216.03608:0 217.03944:48806		18808	0	2141	2474	44103	2519	2123	2211	2682	3958	0	2210	8339	2969	16144	1794	1870	15041
448	1.005	215.03278	Unknown	[M-H]-	similar chromatogram in higher mz_2533	0.953	FALSE	null	null	null	null	null	null	999	FALSE	FALSE	FALSE		FALSE	FALSE	null	null	null	null	null	null	null	542.64	4263	215.03278:130378160 216.03613:13269878 217.03949:65635524		2999602	5098432	6210399	28350912	1922911	41326052	8996553	3757869	2670445	22807076	15083342	1419410	45036564	20614546	5315899	11260714	4210075	7102816
449	1.145	215.0332	Unknown	[M-H]-		0.018	FALSE	null	null	null	null	null	null	999	FALSE	FALSE	FALSE		FALSE	FALSE	null	null	null	null	null	null	null	288.19	10583	215.0332:23307640 216.03655:1601460 217.03991:9464133		3023104	5170501	37287	28991898	1954157	42352116	9117335	44281	11397	23307640	15245979	1426701	428842	109199	5390154	25965	4216743	7194436
450	21.265	215.05003	Unknown	[M-H]-	similar chromatogram in higher mz_15220; similar chromatogram in higher mz_1568; similar chromatogram in higher mz_1638; similar chromatogram in higher mz_13257; similar chromatogram in higher mz_14153; similar chromatogram in higher mz_14331; similar chromatogram in higher mz_16329; similar chromatogram in higher mz_16707; similar chromatogram in higher mz_17000; similar chromatogram in higher m…	0.004	FALSE	null	null	null	null	null	null	999	FALSE	FALSE	FALSE		FALSE	FALSE	null	null	null	null	null	null	null	12.08	7031	215.05003:250084 216.05338:0 217.05674:0		20176	1274	1474	53122	17560	0	0	0	547	24086	0	707	0	6162	23892	1706	0	22079
451	1.019	215.0677	Unknown	[M-H]-	similar chromatogram in higher mz_1299; similar chromatogram in higher mz_1942; similar chromatogram in higher mz_2719; similar chromatogram in higher mz_3280; similar chromatogram in higher mz_3324; similar chromatogram in higher mz_3602; similar chromatogram in higher mz_4254; similar chromatogram in higher mz_4277; similar chromatogram in higher mz_4798; similar chromatogram in higher mz_8809;…	0.054	FALSE	null	null	null	null	null	null	999	FALSE	FALSE	FALSE		FALSE	FALSE	null	null	null	null	null	null	null	69.08	10583	215.0677:4409078 216.07105:0 217.07441:4232657		1432	91328	1266	458417	31348	3017614	66869	0	0	4409078	51653	0	3336720	37849	0	57294	0	0
452	1.028	215.0731	Unknown	[M-H]-		0.04	FALSE	null	null	null	null	null	null	999	FALSE	FALSE	FALSE		FALSE	FALSE	null	null	null	null	null	null	null	45.73	6039	215.0731:2687601 216.07645:0 217.07981:1056962		526	181192	918	147360	3639	137740	91921	0	0	464214	23968	0	265553	80351	0	145711	0	0
453	17.234	215.0921	Unknown	[M-H]-	similar chromatogram in higher mz_3396; similar chromatogram in higher mz_3812; similar chromatogram in higher mz_2143; similar chromatogram in higher mz_7290; similar chromatogram in higher mz_3009; similar chromatogram in higher mz_5099	0.018	FALSE	null	null	null	null	null	null	999	FALSE	FALSE	FALSE		FALSE	FALSE	null	null	null	null	null	null	null	7.65	10087	215.0921:167361 216.09545:0 217.09881:0		3167	10469	19936	167361	2905	79017	17593	25471	12506	124446	20779	21873	165529	24329	1745	18017	21483	1391
454	1.047	215.09245	Unknown	[M-H]-	ion correlated with 1837	0.212	FALSE	null	null	null	null	null	null	999	FALSE	FALSE	FALSE		FALSE	FALSE	null	null	null	null	null	null	null	35.71	8055	215.09245:2275640 216.0958:3489048 217.09916:2318799		4198	226171	76902	834237	1353	514077	116845	534185	72042	1174534	64459	83978	178437	137294	1768	535980	142501	1392
455	21.744	215.0927	Unknown	[M-H]-	similar chromatogram in higher mz_10633; similar chromatogram in higher mz_14564; similar chromatogram in higher mz_15511	0.004	FALSE	null	null	null	null	null	null	999	FALSE	FALSE	FALSE		FALSE	FALSE	null	null	null	null	null	null	null	5.95	10807	215.0927:127963 216.09605:0 217.09941:0		4597	39562	13748	56253	6723	74473	41072	40301	20561	35674	35510	77306	127963	28786	7591	20690	35053	4949
456	1.107	215.10378	Unknown	[M-H]-		0.011	FALSE	null	null	null	null	null	null	999	FALSE	FALSE	FALSE		FALSE	FALSE	null	null	null	null	null	null	null	10.81	3559	215.10378:122663 216.10713:391689 217.11049:289387		0	52427	59398	267948	3671	68399	93429	110512	82698	1226381	19992	28356	815848	24369	0	86645	23737	1422
457	1.14	215.12851	w/o MS2:AAHFA 3:0/8:0;O	[M-H]-	similar chromatogram in higher mz_1045; similar chromatogram in higher mz_5746	0.421	FALSE	1.58	215.12891	C11H20O4	FAHFA	ZVKRACZODJBBOR-UHFFFAOYSA-N	O=C(OC(C(=O)O)CCCCCC)CC	530	TRUE	TRUE	FALSE		FALSE	FALSE	null	null	99.1	97.8	null	null	null	39.57	453	215.12851:8632862 216.13186:1295642 217.13522:127605		11276	278607	267852	318434	3806	583356	329278	252552	186600	1500567	141097	217168	413396	122842	4661	367008	158665	2170
458	1.025	215.13988	Unknown	[M-H]-	ion correlated with 2471; ion correlated with 4237; ion correlated with 4087; ion correlated with 1396; ion correlated with 2426; ion correlated with 3550; ion correlated with 2480; ion correlated with 4051; ion correlated with 3464; ion correlated with 917; ion correlated with 1326; ion correlated with 966; ion correlated with 55; ion correlated with 4503; similar chromatogram in higher mz_6158	0.022	FALSE	null	null	null	null	null	null	999	FALSE	FALSE	FALSE		FALSE	FALSE	null	null	null	null	null	null	null	163.39	10583	215.13988:6462387 216.14323:1018081 217.14659:0		0	23773	0	3085562	1543	1604206	0	0	191772	6462387	21718	0	2774801	0	0	0	0	0
459	1.829	215.16531	Unknown	[M-H]-		0.011	FALSE	null	null	null	null	null	null	999	FALSE	FALSE	FALSE		FALSE	FALSE	null	null	null	null	null	null	null	40.42	1945	215.16531:157669 216.16866:0 217.17202:0		16995	21104	27738	24334	56505	10652	24272	20124	18826	21785	19870	31686	46388	30922	16304	27816	20945	50738
460	21.719	215.30879	Unknown	[M-H]-	ion correlated with 16671; ion correlated with 13298; ion correlated with 16871; ion correlated with 207; ion correlated with 3219; ion correlated with 14408; ion correlated with 15744; ion correlated with 15318; ion correlated with 1492; ion correlated with 15659; ion correlated with 1286; ion correlated with 12052; ion correlated with 11826; similar chromatogram in higher mz_3219	0.004	FALSE	null	null	null	null	null	null	999	FALSE	FALSE	FALSE		FALSE	FALSE	null	null	null	null	null	null	null	9.3	5479	215.30879:134140 216.31214:0 217.3155:0		0	0	0	0	0	0	0	0	0	0	0	0	0	0	0	0	0	1489
461	30.438	215.48734	Unknown	[M-H]-		0.014	FALSE	null	null	null	null	null	null	999	FALSE	FALSE	FALSE		FALSE	FALSE	null	null	null	null	null	null	null	1535.39	5639	215.48734:105042 216.49069:0 217.49405:0		0	37359	31628	27100	0	41309	63213	26168	44048	50044	28555	71724	73639	26967	0	98477	27892	0
462	1.22	215.63849	Unknown	[M-H]-		0.004	FALSE	null	null	null	null	null	null	999	FALSE	FALSE	FALSE		FALSE	FALSE	null	null	null	null	null	null	null	23.91	2983	215.63849:111910 216.64184:0 217.6452:0		0	5534	4813	0	12835	0	16860	0	0	0	0	0	0	0	0	0	0	0
463	1.542	215.69514	Unknown	[M-H]-		0.004	FALSE	null	null	null	null	null	null	999	FALSE	FALSE	FALSE		FALSE	FALSE	null	null	null	null	null	null	null	63.92	4263	215.69514:228988 216.69849:0 217.70185:0		0	0	0	14635	0	0	0	0	0	0	0	0	0	9893	0	0	0	0
464	18.894	215.7169	Unknown	[M-H]-		0.022	FALSE	null	null	null	null	null	null	999	FALSE	FALSE	FALSE		FALSE	FALSE	null	null	null	null	null	null	null	1089.39	3211	215.7169:121546 216.72025:0 217.72361:0		0	0	0	12296	0	45585	43671	5269	40679	44501	18570	27447	100457	31441	0	31361	34342	0
465	0.863	215.81071	Unknown	[M-H]-		0.014	FALSE	null	null	null	null	null	null	999	FALSE	FALSE	FALSE		FALSE	FALSE	null	null	null	null	null	null	null	18.69	1623	215.81071:130777 216.81406:624694 217.81742:311076		0	21156	46989	26754	0	19939	36292	51462	131489	8700	31924	95423	16465	41036	0	101945	89755	0
466	3.3	215.86803	Unknown	[M-H]-	similar chromatogram in higher mz_1195; similar chromatogram in higher mz_1290	0.058	FALSE	null	null	null	null	null	null	999	FALSE	FALSE	FALSE		FALSE	FALSE	null	null	null	null	null	null	null	64.42	3591	215.86803:1030275 216.87138:0 217.87474:553459		351812	6082	14042	7771	222821	3133	11237	2550	2497	5409	19400	10349	2639	3153	313507	5400	2816	445108
467	31.498	215.86835	Unknown	[M-H]-	similar chromatogram in higher mz_527	0.004	FALSE	null	null	null	null	null	null	999	FALSE	FALSE	FALSE		FALSE	FALSE	null	null	null	null	null	null	null	31.83	5799	215.86835:174010 216.8717:0 217.87506:202670		1061	0	5006	0	0	0	2623	0	19535	25259	0	0	0	3251	0	20863	0	0
468	1.023	215.86852	Unknown	[M-H]-		0.471	FALSE	null	null	null	null	null	null	999	FALSE	FALSE	FALSE		FALSE	FALSE	null	null	null	null	null	null	null	400.48	Blank_1.2	215.86852:3829732 216.87187:339751 217.87523:3583086		299137	299908	1049812	204018	582090	165022	360269	552852	292579	143830	104984	614539	158104	137249	410708	863506	312903	393654
469	8.549	215.86868	Unknown	[M-H]-	similar chromatogram in higher mz_980	0.004	FALSE	null	null	null	null	null	null	999	FALSE	FALSE	FALSE		FALSE	FALSE	null	null	null	null	null	null	null	37.72	3211	215.86868:249916 216.87203:15619 217.87539:641597		11848	0	0	0	2476	0	0	0	0	0	0	0	0	0	21260	0	0	11795
470	1.074	215.88576	Unknown	[M-H]-		0.14	FALSE	null	null	null	null	null	null	999	FALSE	FALSE	FALSE		FALSE	FALSE	null	null	null	null	null	null	null	2019.1	QC_1.2	215.88576:4053141 216.88911:320109 217.89247:945437		0	1494440	1142974	377570	2228	252147	292055	335023	243169	229626	530897	608079	181986	274700	52804	1644712	159722	2302
471	1.14	215.88617	Unknown	[M-H]-		0.381	FALSE	null	null	null	null	null	null	999	FALSE	FALSE	FALSE		FALSE	FALSE	null	null	null	null	null	null	null	1008.46	6039	215.88617:5706238 216.88952:0 217.89288:1777961		25549	1476064	1129995	374557	2228	250687	289645	335023	243169	357792	528701	614508	181986	253914	72298	1626637	159722	2302
472	0.875	215.99854	Unknown	[M-H]-		0.036	FALSE	null	null	null	null	null	null	999	FALSE	FALSE	FALSE		FALSE	FALSE	null	null	null	null	null	null	null	996.94	Blank_2.2	215.99854:279433 217.00189:0 218.00525:200952		3152	2425	0	0	2796	0	0	0	21747	0	0	0	0	0	3872	0	0	1946
473	18.775	216.01305	Unknown	[M-H]-		0.004	FALSE	null	null	null	null	null	null	999	FALSE	FALSE	FALSE		FALSE	FALSE	null	null	null	null	null	null	null	36.21	5479	216.01305:207694 217.0164:0 218.01976:0		1278	2900	2606	9616	1823	52848	4433	4227	3494	5550	5092	13684	38268	2272	0	2412	4876	2199
474	17.982	216.01845	Unknown	[M-H]-		0.011	FALSE	null	null	null	null	null	null	999	FALSE	FALSE	FALSE		FALSE	FALSE	null	null	null	null	null	null	null	20.14	10311	216.01845:178608 217.0218:0 218.02516:0		0	0	834	40731	0	178608	22296	0	16578	41604	559	0	119877	0	565	0	255	1557
475	1.009	216.02444	Unknown	[M-H]-		0.004	FALSE	null	null	null	null	null	null	999	FALSE	FALSE	FALSE		FALSE	FALSE	null	null	null	null	null	null	null	26.79	QC_6.2	216.02444:104289 217.02779:1325609 218.03115:0		0	0	0	0	0	0	0	0	0	0	0	2290	0	0	0	0	0	0
476	22.608	216.02722	Unknown	[M-H]-		0.004	FALSE	null	null	null	null	null	null	999	FALSE	FALSE	FALSE		FALSE	FALSE	null	null	null	null	null	null	null	24.91	Blank_1.2	216.02722:163954 217.03057:0 218.03393:0		0	0	0	0	0	0	0	0	0	0	5015	0	0	0	0	0	0	0
477	1.038	216.04306	Unknown	[M-H]-		0.011	FALSE	null	null	null	null	null	null	999	FALSE	FALSE	FALSE		FALSE	FALSE	null	null	null	null	null	null	null	154.62	3127	216.04306:1304332 217.04641:256903 218.04977:999718		5201	208694	0	39387	153	19152	1663	0	0	52636	2926	0	170843	20892	5442	104936	0	19734
478	20.874	216.06966	Unknown	[M-H]-	similar chromatogram in higher mz_2828; similar chromatogram in higher mz_11812; similar chromatogram in higher mz_13198	0.007	FALSE	null	null	null	null	null	null	999	FALSE	FALSE	FALSE		FALSE	FALSE	null	null	null	null	null	null	null	31.54	7031	216.06966:180367 217.07301:0 218.07637:0		0	44118	0	0	0	0	22125	0	6358	14973	0	0	0	3026	153	0	6244	0
479	1.034	216.08789	Unknown	[M-H]-	similar chromatogram in higher mz_7510; similar chromatogram in higher mz_7562; similar chromatogram in higher mz_7459; similar chromatogram in higher mz_4538; similar chromatogram in higher mz_2819	0.291	FALSE	null	null	null	null	null	null	999	FALSE	FALSE	FALSE		FALSE	FALSE	null	null	null	null	null	null	null	158.74	8055	216.08789:2528606 217.09124:0 218.0946:4281975		0	308692	187330	998155	1553	1106570	132316	996993	83264	1971922	41871	53994	229921	97587	0	1053536	84623	0
480	1.2	216.09917	Unknown	[M-H]-		0.014	FALSE	null	null	null	null	null	null	999	FALSE	FALSE	FALSE		FALSE	FALSE	null	null	null	null	null	null	null	78.71	871	216.09917:171084 217.10252:0 218.10588:0		0	53093	39309	2462	0	11399	4332	0	8662	5700	22918	0	13346	8464	1904	0	0	104910
481	21.498	216.10361	Unknown	[M-H]-	similar chromatogram in higher mz_10330; similar chromatogram in higher mz_13644	0.004	FALSE	null	null	null	null	null	null	999	FALSE	FALSE	FALSE		FALSE	FALSE	null	null	null	null	null	null	null	3.82	10807	216.10361:110387 217.10696:0 218.11032:0		0	0	0	50297	1406	27133	0	0	0	0	0	0	110387	0	0	0	0	0
482	1.042	216.11345	Unknown	[M-H]-		0.748	FALSE	null	null	null	null	null	null	999	FALSE	FALSE	FALSE		FALSE	FALSE	null	null	null	null	null	null	null	776.19	Blank_13.2	216.11345:15504524 217.1168:153371 218.12016:154144		66262	1134664	1776682	894039	58212	719440	1933854	1310310	1788035	503680	1889106	2189693	1096514	1540858	91495	1435346	1690856	92315
483	17.311	216.1344	Unknown	[M-H]-	ion correlated with 485	0.004	FALSE	null	null	null	null	null	null	999	FALSE	FALSE	FALSE		FALSE	FALSE	null	null	null	null	null	null	null	3.21	10311	216.1344:108327 217.13775:0 218.14111:0		0	0	0	108941	0	108327	0	0	3121	0	0	0	152382	0	1448	0	2384	0
484	0.948	216.13522	Unknown	[M-H]-	similar chromatogram in higher mz_4444; similar chromatogram in higher mz_7620; similar chromatogram in higher mz_8639; similar chromatogram in higher mz_6342; similar chromatogram in higher mz_7844; similar chromatogram in higher mz_6661; similar chromatogram in higher mz_6364; similar chromatogram in higher mz_9648; similar chromatogram in higher mz_8659; similar chromatogram in higher mz_8706;…	0.007	FALSE	null	null	null	null	null	null	999	FALSE	FALSE	FALSE		FALSE	FALSE	null	null	null	null	null	null	null	56.74	10807	216.13522:482126 217.13857:0 218.14193:0		0	5830	0	155856	0	146110	10065	0	0	445748	201576	8317	482126	0	0	47697	0	0
485	17.286	216.13972	Unknown	[M-H]-	ion correlated with 483	0.004	FALSE	null	null	null	null	null	null	999	FALSE	FALSE	FALSE		FALSE	FALSE	null	null	null	null	null	null	null	4.43	10807	216.13972:128024 217.14307:0 218.14643:0		0	0	0	86311	0	115067	0	0	3985	0	0	0	128024	0	0	0	1220	0
486	18.893	216.15781	Unknown	[M-H]-	similar chromatogram in higher mz_11706	0.014	FALSE	null	null	null	null	null	null	999	FALSE	FALSE	FALSE		FALSE	FALSE	null	null	null	null	null	null	null	26.67	4011	216.15781:138451 217.16116:0 218.16452:0		0	8838	4384	87684	0	68025	23718	0	18791	0	29029	34090	66647	0	0	13452	16979	0
487	17.25	216.1788	Unknown	[M-H]-		0.004	FALSE	null	null	null	null	null	null	999	FALSE	FALSE	FALSE		FALSE	FALSE	null	null	null	null	null	null	null	5.29	9319	216.1788:134485 217.18215:0 218.18551:0		0	0	11363	0	0	0	0	0	0	0	4509	0	4008	0	0	0	0	0
488	22.086	216.20633	Unknown	[M-H]-		0.004	FALSE	null	null	null	null	null	null	999	FALSE	FALSE	FALSE		FALSE	FALSE	null	null	null	null	null	null	null	4.07	10583	216.20633:114852 217.20968:0 218.21304:0		0	0	0	0	0	0	0	0	0	114852	0	0	0	0	0	0	5667	0
489	17.263	216.22823	Unknown	[M-H]-		0.004	FALSE	null	null	null	null	null	null	999	FALSE	FALSE	FALSE		FALSE	FALSE	null	null	null	null	null	null	null	5.76	10583	216.22823:162420 217.23158:0 218.23494:0		0	0	0	0	0	10866	408	0	0	162420	0	5221	0	0	0	0	0	0
490	17.156	216.29721	Unknown	[M-H]-	similar chromatogram in higher mz_2588	0.004	FALSE	null	null	null	null	null	null	999	FALSE	FALSE	FALSE		FALSE	FALSE	null	null	null	null	null	null	null	10.06	9319	216.29721:110301 217.30056:0 218.30392:0		0	0	0	0	1962	0	0	0	0	0	0	0	0	0	0	0	0	0
491	20.26	216.4021	Unknown	[M-H]-		0.004	FALSE	null	null	null	null	null	null	999	FALSE	FALSE	FALSE		FALSE	FALSE	null	null	null	null	null	null	null	2086.73	9319	216.4021:104336 217.40545:0 218.40881:0		0	0	0	0	0	0	0	0	0	0	0	0	0	0	0	0	0	0
492	0.843	216.78014	Unknown	[M-H]-		0.007	FALSE	null	null	null	null	null	null	999	FALSE	FALSE	FALSE		FALSE	FALSE	null	null	null	null	null	null	null	1438.06	Blank_13.2	216.78014:142605 217.78349:0 218.78685:0		0	0	0	0	1780	0	0	0	0	0	0	0	6714	0	0	0	0	0
493	1.431	216.81033	Unknown	[M-H]-		0.09	FALSE	null	null	null	null	null	null	999	FALSE	FALSE	FALSE		FALSE	FALSE	null	null	null	null	null	null	null	509.89	2279	216.81033:332022 217.81368:181477 218.81704:472562		0	91609	69331	81548	0	117747	121773	62378	116969	110672	152471	93322	192251	80823	0	39928	75041	0
494	0.994	216.83324	Unknown	[M-H]-	similar chromatogram in higher mz_11318	0.245	FALSE	null	null	null	null	null	null	999	FALSE	FALSE	FALSE		FALSE	FALSE	null	null	null	null	null	null	null	2632.33	8055	216.83324:1294927 217.83659:0 218.83995:0		392478	411668	546983	321271	491965	382449	385176	528457	283025	300234	269602	1181010	122458	778271	407411	787920	542416	500796
495	0.975	216.84573	Unknown	[M-H]-		0.004	FALSE	null	null	null	null	null	null	999	FALSE	FALSE	FALSE		FALSE	FALSE	null	null	null	null	null	null	null	140.89	6183	216.84573:746969 217.84908:0 218.85244:0		24471	46886	0	39165	0	0	0	0	0	17746	0	10930	0	0	0	0	0	0
496	0.844	216.87666	Unknown	[M-H]-		0.004	FALSE	null	null	null	null	null	null	999	FALSE	FALSE	FALSE		FALSE	FALSE	null	null	null	null	null	null	null	213.55	Blank_1.2	216.87666:646777 217.88001:539336 218.88337:1680836		1824	1919	3415	0	1211	0	2292	2030	737	0	1086	1296	0	0	1207	21008	0	1000
497	0.783	216.937	Unknown	[M-H]-		0.327	FALSE	null	null	null	null	null	null	999	FALSE	FALSE	FALSE		FALSE	FALSE	null	null	null	null	null	null	null	233.99	9319	216.937:6601193 217.94035:0 218.94371:5209942		6285	1067700	949369	2955309	5322	3530070	1047487	1326342	888847	2776101	185726	37290	2772624	243854	4517	657239	583402	6060
498	0.905	216.93726	Unknown	[M-H]-	similar chromatogram in higher mz_3706; similar chromatogram in higher mz_2632	0.094	FALSE	null	null	null	null	null	null	999	FALSE	FALSE	FALSE		FALSE	FALSE	null	null	null	null	null	null	null	206.18	10583	216.93726:2728566 217.94061:0 218.94397:2230890		6285	37195	58313	509700	1504	1388827	1042417	181881	199862	2728566	185726	217938	1585398	140688	4517	657239	583939	6060
499	1.32	216.9657	Unknown	[M-H]-		0.007	FALSE	null	null	null	null	null	null	999	FALSE	FALSE	FALSE		FALSE	FALSE	null	null	null	null	null	null	null	19.38	311	216.9657:174503 217.96905:0 218.97241:130487		4907	4485	0	0	2532	118867	39900	25258	0	0	0	0	56837	18527	1902	55158	17044	15679
500	1.024	216.98517	Unknown	[M-H]-		0.489	FALSE	null	null	null	null	null	null	999	FALSE	FALSE	FALSE		FALSE	FALSE	null	null	null	null	null	null	null	42.56	9063	216.98517:1208195 217.98852:0 218.99188:230028		3281	433287	273759	628450	1439	291898	155869	666412	162776	300416	73961	119743	85853	141792	1391	802876	124126	1571
501	1.201	216.99358	Unknown	[M-H]-		0.011	FALSE	null	null	null	null	null	null	999	FALSE	FALSE	FALSE		FALSE	FALSE	null	null	null	null	null	null	null	56.1	4263	216.99358:1051652 217.99693:0 219.00029:0		5561	42745	14991	332707	1548	11976	5478	3728	8517	98340	7545	4311	318404	6166	1678	4621	11964	3314
502	1.136	217.0034	Unknown	[M-H]-		0.007	FALSE	null	null	null	null	null	null	999	FALSE	FALSE	FALSE		FALSE	FALSE	null	null	null	null	null	null	null	27.15	4135	217.0034:175298 218.00675:0 219.01011:129799		20628	139895	94401	30137	13692	7785	103908	72143	82746	33172	146278	1263	413	84030	21009	99819	132169	22284
503	1.013	217.01021	Unknown	[M-H]-		0.007	FALSE	null	null	null	null	null	null	999	FALSE	FALSE	FALSE		FALSE	FALSE	null	null	null	null	null	null	null	103.29	325	217.01021:1301962 218.01356:0 219.01692:0		6173	18852	22341	3664	1850	2988	265777	32781	8340	6999	18780	3471	11522	475196	1698	140552	12513	2134
504	1.009	217.02991	Unknown	[M-H]-	similar chromatogram in higher mz_1179; similar chromatogram in higher mz_1380; similar chromatogram in higher mz_1504	0.791	FALSE	null	null	null	null	null	null	999	FALSE	FALSE	FALSE		FALSE	FALSE	null	null	null	null	null	null	null	458.69	4263	217.02991:42382836 218.03326:3349463 219.03662:1376784		390875	1597135	2013753	9580448	482218	13427879	3022366	1438766	866319	8786531	4511424	904161	13986656	6611832	1965331	3272271	1035189	2394634
505	1.087	217.02998	Unknown	[M-H]-		0.065	FALSE	null	null	null	null	null	null	999	FALSE	FALSE	FALSE		FALSE	FALSE	null	null	null	null	null	null	null	234.87	6039	217.02998:11758852 218.03333:0 219.03669:0		13164	1609402	2023598	9685978	360054	119367	3119822	12958	866319	7322214	4583082	904161	158947	6685505	16736	7693	1035189	2440242
506	1.031	217.04218	Unknown	[M-H]-		0.011	FALSE	null	null	null	null	null	null	999	FALSE	FALSE	FALSE		FALSE	FALSE	null	null	null	null	null	null	null	33.17	1295	217.04218:334412 218.04553:48179 219.04889:188281		102	0	0	362021	812	274	0	0	0	881120	21702	143043	16481	36574	255	6801	0	435
507	0.993	217.04852	Unknown	[M-H]-		0.04	FALSE	null	null	null	null	null	null	999	FALSE	FALSE	FALSE		FALSE	FALSE	null	null	null	null	null	null	null	157.78	10583	217.04852:4293724 218.05187:0 219.05523:927131		4495	0	0	1673710	4067	0	2737	0	0	4293724	5345	14449	214266	373000	5403	47091	0	3383
508	1.038	217.05779	Unknown	[M-H]-		0.011	FALSE	null	null	null	null	null	null	999	FALSE	FALSE	FALSE		FALSE	FALSE	null	null	null	null	null	null	null	21.83	5767	217.05779:425093 218.06114:40194 219.0645:0		1300	0	0	0	2651	16919	0	0	0	0	0	0	65151	0	0	0	0	80067
509	0.882	217.07169	Unknown	[M-H]-		0.004	FALSE	null	null	null	null	null	null	999	FALSE	FALSE	FALSE		FALSE	FALSE	null	null	null	null	null	null	null	8.06	Blank_5.2	217.07169:107134 218.07504:0 219.0784:0		1336	33776	39064	2354	0	649237	2181	59655	0	622716	0	15527	11086	13381	0	2507	10704	1294
510	0.958	217.08234	Unknown	[M-H]-		0.022	FALSE	null	null	null	null	null	null	999	FALSE	FALSE	FALSE		FALSE	FALSE	null	null	null	null	null	null	null	167.43	10311	217.08234:4860757 218.08569:1883815 219.08905:2430589		1455	19806	0	1734833	2196	4860757	3550	0	0	1597881	1075	0	4546126	0	1422	2120	0	0
511	0.935	217.08847	Unknown	[M-H]-		0.014	FALSE	null	null	null	null	null	null	999	FALSE	FALSE	FALSE		FALSE	FALSE	null	null	null	null	null	null	null	13.35	Blank_8.2	217.08847:201143 218.09182:0 219.09518:0		430	7808	0	165641	440	485813	6751	60182	3482	395136	2732	3035	562602	5572	526	30516	0	2323
512	20.3	217.09666	Unknown	[M-H]-	similar chromatogram in higher mz_10956	0.011	FALSE	null	null	null	null	null	null	999	FALSE	FALSE	FALSE		FALSE	FALSE	null	null	null	null	null	null	null	9.95	4263	217.09666:122381 218.10001:0 219.10337:0		0	70568	0	31235	522	0	4595	22556	0	57704	0	0	0	0	1766	0	0	0
513	1.059	217.10805	Unknown	[M-H]-	similar chromatogram in higher mz_4974; similar chromatogram in higher mz_4936; similar chromatogram in higher mz_4869; similar chromatogram in higher mz_2728; similar chromatogram in higher mz_3941; similar chromatogram in higher mz_8291	0.335	FALSE	null	null	null	null	null	null	999	FALSE	FALSE	FALSE		FALSE	FALSE	null	null	null	null	null	null	null	39.98	4263	217.10805:5974373 218.1114:4977439 219.11476:1789310		2246	482100	562571	1348622	1608	1568170	200188	719440	134048	2116048	105543	171078	320697	166831	2060	598647	122158	1628
514	11.183	217.11896	Unknown	[M-H]-	ion correlated with 2563; ion correlated with 7893; ion correlated with 8214; similar chromatogram in higher mz_2305	0.043	FALSE	null	null	null	null	null	null	999	FALSE	FALSE	FALSE		FALSE	FALSE	null	null	null	null	null	null	null	7.26	2363	217.11896:157323 218.12231:0 219.12567:0		2579	76536	142286	94149	1636	84901	73032	76436	69241	82579	57796	112968	101049	77148	0	74162	75807	0
515	23.704	217.119	Unknown	[M-H]-		0.011	FALSE	null	null	null	null	null	null	999	FALSE	FALSE	FALSE		FALSE	FALSE	null	null	null	null	null	null	null	13.75	8471	217.119:265210 218.12235:0 219.12571:0		1974	65751	77248	80882	0	89652	67400	71950	48682	77194	67065	179071	75940	62912	1616	59723	73292	0
516	13.157	217.11903	Unknown	[M-H]-	similar chromatogram in higher mz_6803; similar chromatogram in higher mz_8800; similar chromatogram in higher mz_8234; similar chromatogram in higher mz_9561; similar chromatogram in higher mz_10906; similar chromatogram in higher mz_4132; similar chromatogram in higher mz_12578; similar chromatogram in higher mz_1774; similar chromatogram in higher mz_1451	0.094	FALSE	null	null	null	null	null	null	999	FALSE	FALSE	FALSE		FALSE	FALSE	null	null	null	null	null	null	null	15.2	2363	217.11903:385602 218.12238:34859 219.12574:0		0	45642	45867	42368	0	48068	35235	29596	34034	38166	36916	371772	260856	33902	0	32465	33824	0
517	18.589	217.11909	Unknown	[M-H]-		0.004	FALSE	null	null	null	null	null	null	999	FALSE	FALSE	FALSE		FALSE	FALSE	null	null	null	null	null	null	null	6.35	10071	217.11909:154820 218.12244:0 219.1258:0		1435	93740	154820	131565	0	122765	103097	47377	114504	91002	112277	87687	107027	86046	1368	100938	101290	1138
518	24.73	217.11958	Unknown	[M-H]-	ion correlated with 6329	0.032	FALSE	null	null	null	null	null	null	999	FALSE	FALSE	FALSE		FALSE	FALSE	null	null	null	null	null	null	null	13.2	3959	217.11958:483147 218.12293:0 219.12629:0		0	110681	93598	225064	0	289551	82880	83671	80414	207691	78713	87505	206892	81135	0	64443	82242	0
519	1.089	217.14449	Unknown	[M-H]-		0.004	FALSE	null	null	null	null	null	null	999	FALSE	FALSE	FALSE		FALSE	FALSE	null	null	null	null	null	null	null	14.04	8793	217.14449:251276 218.14784:0 219.1512:0		1627	8331	40714	69091	0	28539	43486	5670	14299	479845	7759	81103	26803	9796	0	126674	38972	1507
520	19.985	217.36584	Unknown	[M-H]-	ion correlated with 2773; similar chromatogram in higher mz_2773; similar chromatogram in higher mz_8522; similar chromatogram in higher mz_8539; similar chromatogram in higher mz_10552	0.011	FALSE	null	null	null	null	null	null	999	FALSE	FALSE	FALSE		FALSE	FALSE	null	null	null	null	null	null	null	2134.9	1323	217.36584:111130 218.36919:0 219.37255:0		0	54998	15596	3733	0	0	5968	86536	0	0	0	0	0	0	0	0	0	0
521	1.031	217.41978	Unknown	[M-H]-		0.004	FALSE	null	null	null	null	null	null	999	FALSE	FALSE	FALSE		FALSE	FALSE	null	null	null	null	null	null	null	5362.1	2983	217.41978:268105 218.42313:0 219.42649:0		0	0	0	0	0	0	0	0	0	0	0	0	0	0	0	0	0	0
522	20.77	217.45122	Unknown	[M-H]-	similar chromatogram in higher mz_1047; similar chromatogram in higher mz_1796; similar chromatogram in higher mz_1797; similar chromatogram in higher mz_2037; similar chromatogram in higher mz_14269; similar chromatogram in higher mz_15623; similar chromatogram in higher mz_16438	0.004	FALSE	null	null	null	null	null	null	999	FALSE	FALSE	FALSE		FALSE	FALSE	null	null	null	null	null	null	null	4594.75	9319	217.45122:229737 218.45457:0 219.45793:0		0	0	0	12165	0	75005	0	0	0	0	0	0	172646	768	0	0	0	0
523	1.125	217.66548	Unknown	[M-H]-		0.004	FALSE	null	null	null	null	null	null	999	FALSE	FALSE	FALSE		FALSE	FALSE	null	null	null	null	null	null	null	8662.26	10583	217.66548:433113 218.66883:0 219.67219:0		0	0	0	68148	0	0	0	0	0	433113	0	0	24181	1985	0	0	0	0
524	1.032	217.81432	Unknown	[M-H]-		0.004	FALSE	null	null	null	null	null	null	999	FALSE	FALSE	FALSE		FALSE	FALSE	null	null	null	null	null	null	null	30.5	3463	217.81432:116743 218.81767:0 219.82103:0		0	24578	16803	18182	1406	58748	9338	30150	16202	42646	20631	32574	73007	8119	0	59545	63089	0
525	1.131	217.85004	Unknown	[M-H]-		0.205	FALSE	null	null	null	null	null	null	999	FALSE	FALSE	FALSE		FALSE	FALSE	null	null	null	null	null	null	null	61.26	359	217.85004:239152 218.85339:0 219.85675:6739124		182842	24360	37355	9278	135694	0	18782	12112	20821	0	31826	50260	0	10139	159303	30077	7476	143485
526	1.3	217.86507	Unknown	[M-H]-		0.363	FALSE	null	null	null	null	null	null	999	FALSE	FALSE	FALSE		FALSE	FALSE	null	null	null	null	null	null	null	884.9	QC_1.2	217.86507:704585 218.86842:0 219.87178:96824		22623	297548	645434	119615	24601	127737	238641	161120	186324	46691	245065	387377	87728	138594	21780	247551	183617	70335
527	31.498	217.86507	Unknown	[M-H]-		0.004	FALSE	null	null	null	null	null	null	999	FALSE	FALSE	FALSE		FALSE	FALSE	null	null	null	null	null	null	null	43.07	5799	217.86507:121400 218.86842:0 219.87178:33812		0	0	0	1960	0	0	4798	0	12943	19144	0	0	0	0	0	16314	0	0
528	0.953	217.8653	Unknown	[M-H]-		0.367	FALSE	null	null	null	null	null	null	999	FALSE	FALSE	FALSE		FALSE	FALSE	null	null	null	null	null	null	null	346.81	Blank_1.2	217.8653:2415724 218.86865:859634 219.87201:696573		178524	198906	551688	119615	24601	127737	113397	297526	55623	46691	246109	102903	87728	105569	269082	685655	47007	249224
529	2.367	217.86551	Unknown	[M-H]-		0.018	FALSE	null	null	null	null	null	null	999	FALSE	FALSE	FALSE		FALSE	FALSE	null	null	null	null	null	null	null	53.87	1719	217.86551:340964 218.86886:20005 219.87222:78637		242137	33727	28804	31389	387771	27415	11347	16828	24498	13843	17609	36308	13309	24604	227415	6584	31007	303968
530	1.082	217.88341	Unknown	[M-H]-		0.032	FALSE	null	null	null	null	null	null	999	FALSE	FALSE	FALSE		FALSE	FALSE	null	null	null	null	null	null	null	88.52	981	217.88341:642145 218.88676:0 219.89012:370361		0	258363	158556	43304	0	40628	37720	11386	19466	20163	95678	59352	0	36568	0	189423	47399	0
531	17.301	218.01205	Unknown	[M-H]-	ion correlated with 1037; ion correlated with 2180; ion correlated with 2194; ion correlated with 9120; ion correlated with 9145; ion correlated with 10118; ion correlated with 10136; ion correlated with 11566; ion correlated with 9149	0.007	FALSE	null	null	null	null	null	null	999	FALSE	FALSE	FALSE		FALSE	FALSE	null	null	null	null	null	null	null	38.34	7863	218.01205:138227 219.0154:0 220.01876:0		0	0	2585	0	0	0	0	0	0	0	0	304	0	0	0	0	2988	0
532	18.851	218.01265	Unknown	[M-H]-		0.004	FALSE	null	null	null	null	null	null	999	FALSE	FALSE	FALSE		FALSE	FALSE	null	null	null	null	null	null	null	55.63	5479	218.01265:102665 219.016:0 220.01936:0		0	0	0	6514	0	100698	0	0	0	0	5356	0	5243	0	0	0	0	0
533	1.03	218.03996	Unknown	[M-H]-		0.011	FALSE	null	null	null	null	null	null	999	FALSE	FALSE	FALSE		FALSE	FALSE	null	null	null	null	null	null	null	80.75	3127	218.03996:462498 219.04331:136612 220.04667:225388		0	11212	40910	19146	0	1276	78437	134211	25950	20813	125532	0	25436	85054	14912	10718	36244	2168
534	1.065	218.08165	Unknown	[M-H]-		0.029	FALSE	null	null	null	null	null	null	999	FALSE	FALSE	FALSE		FALSE	FALSE	null	null	null	null	null	null	null	87.84	1307	218.08165:480383 219.085:0 220.08836:0		0	68029	0	17832	0	30070	0	0	0	154565	17968	0	31805	0	0	136246	38529	0
535	1.035	218.103	w/o MS2:Pantothenic acid	[M-H]-	similar chromatogram in higher mz_3075; similar chromatogram in higher mz_2520; similar chromatogram in higher mz_2811; similar chromatogram in higher mz_1788; similar chromatogram in higher mz_2204; similar chromatogram in higher mz_2526; similar chromatogram in higher mz_5836; similar chromatogram in higher mz_3638	0.068	FALSE	0.376	218.10339	C9H17NO5	Others	GHOKWGTUZJEAQD-UHFFFAOYNA-N	O=C(O)CCN=C(O)C(O)C(C)(C)CO	530	TRUE	TRUE	FALSE		FALSE	FALSE	null	null	99.1	94.8	null	null	null	484.21	8055	218.103:5866784 219.10635:1680527 220.10971:1364614		0	31533	0	1510125	0	1345946	0	0	0	3975250	2027	0	2847740	0	0	0	0	0
536	1.34	218.12288	Unknown	[M-H]-		0.004	FALSE	null	null	null	null	null	null	999	FALSE	FALSE	FALSE		FALSE	FALSE	null	null	null	null	null	null	null	151.93	871	218.12288:176464 219.12623:0 220.12959:0		0	0	0	0	0	112992	0	0	17688	341088	0	0	93228	0	0	0	0	72942
537	0.958	218.13844	w/o MS2:NAE 7:0	[M-H]-	similar chromatogram in higher mz_2168	0.004	FALSE	2.78	218.1398	C9H19NO2	NAE	GZNSXQUYLMMDLX-UHFFFAOYSA-N	O=C(NCCO)CCCCCC	530	TRUE	TRUE	FALSE		FALSE	FALSE	null	null	90.3	66	null	null	null	19.88	Blank_1.2	218.13844:110403 219.14179:0 220.14515:0		0	0	0	0	0	0	0	0	0	0	0	0	0	0	0	0	0	0
538	19.158	218.15247	Unknown	[M-H]-		0.004	FALSE	null	null	null	null	null	null	999	FALSE	FALSE	FALSE		FALSE	FALSE	null	null	null	null	null	null	null	23.83	10311	218.15247:127066 219.15582:0 220.15918:0		0	0	6847	0	0	127066	0	0	0	0	0	0	0	0	0	0	0	0
539	19.178	218.18681	Unknown	[M-H]-	ion correlated with 544; similar chromatogram in higher mz_544	0.004	FALSE	null	null	null	null	null	null	999	FALSE	FALSE	FALSE		FALSE	FALSE	null	null	null	null	null	null	null	20.39	9319	218.18681:112696 219.19016:0 220.19352:0		0	0	0	0	0	0	0	0	0	0	0	0	0	0	0	0	0	0
540	13.629	218.28316	Unknown	[M-H]-	ion correlated with 2741; similar chromatogram in higher mz_2637; similar chromatogram in higher mz_3935; similar chromatogram in higher mz_6066; similar chromatogram in higher mz_4418; similar chromatogram in higher mz_9256; similar chromatogram in higher mz_5169; similar chromatogram in higher mz_4852; similar chromatogram in higher mz_2536; similar chromatogram in higher mz_11769; similar chro…	0.007	FALSE	null	null	null	null	null	null	999	FALSE	FALSE	FALSE		FALSE	FALSE	null	null	null	null	null	null	null	2597.41	7975	218.28316:136915 219.28651:0 220.28987:0		0	0	0	31889	0	5412	0	0	0	12936	0	4487	66868	0	0	2252	0	0
541	19.172	218.28474	Unknown	[M-H]-		0.004	FALSE	null	null	null	null	null	null	999	FALSE	FALSE	FALSE		FALSE	FALSE	null	null	null	null	null	null	null	26.13	10807	218.28474:102895 219.28809:0 220.29145:0		0	0	0	11628	0	21037	0	3557	0	0	4447	0	102895	0	0	0	0	0
542	19.139	218.29465	Unknown	[M-H]-		0.004	FALSE	null	null	null	null	null	null	999	FALSE	FALSE	FALSE		FALSE	FALSE	null	null	null	null	null	null	null	3223.36	10311	218.29465:161168 219.298:0 220.30136:0		0	0	0	108700	0	161168	0	0	0	0	0	3736	55849	0	0	0	0	0
543	20.407	218.3176	Unknown	[M-H]-	ion correlated with 1043; ion correlated with 2740; ion correlated with 2179; similar chromatogram in higher mz_2740; similar chromatogram in higher mz_5920; similar chromatogram in higher mz_8801; similar chromatogram in higher mz_9750; similar chromatogram in higher mz_14574	0.025	FALSE	null	null	null	null	null	null	999	FALSE	FALSE	FALSE		FALSE	FALSE	null	null	null	null	null	null	null	1838.85	5655	218.3176:121749 219.32095:0 220.32431:0		0	89577	77839	0	0	0	96942	24481	71466	0	80590	0	0	86234	0	80829	83930	0
544	19.178	218.32825	Unknown	[M-H]-	ion correlated with 539	0.004	FALSE	null	null	null	null	null	null	999	FALSE	FALSE	FALSE		FALSE	FALSE	null	null	null	null	null	null	null	2213.33	9319	218.32825:110667 219.3316:0 220.33496:0		0	0	0	0	0	0	0	0	0	0	0	0	0	0	0	0	0	0
545	20.499	218.35703	Unknown	[M-H]-		0.022	FALSE	null	null	null	null	null	null	999	FALSE	FALSE	FALSE		FALSE	FALSE	null	null	null	null	null	null	null	2162.22	8759	218.35703:113654 219.36038:0 220.36374:0		0	82818	3508	21792	0	0	55161	34747	0	32693	0	0	0	1310	1848	0	0	0
546	20.768	218.69	Unknown	[M-H]-	ion correlated with 2720; similar chromatogram in higher mz_16003; similar chromatogram in higher mz_16318; similar chromatogram in higher mz_16438; similar chromatogram in higher mz_16805	0.004	FALSE	null	null	null	null	null	null	999	FALSE	FALSE	FALSE		FALSE	FALSE	null	null	null	null	null	null	null	3198.68	3271	218.69:159934 219.69335:0 220.69671:0		0	55145	14297	0	0	21834	42539	18506	0	0	0	0	0	0	0	12889	0	0
547	2.078	218.81029	Unknown	[M-H]-		0.155	FALSE	null	null	null	null	null	null	999	FALSE	FALSE	FALSE		FALSE	FALSE	null	null	null	null	null	null	null	702.22	8391	218.81029:339330 219.81364:174567 220.817:422246		130069	273534	519699	227113	0	366027	295037	145624	262526	205911	257515	141991	403991	403763	0	114392	198944	0
548	0.912	218.8167	Unknown	[M-H]-	ion correlated with 603	0.072	FALSE	null	null	null	null	null	null	999	FALSE	FALSE	FALSE		FALSE	FALSE	null	null	null	null	null	null	null	1965.62	981	218.8167:3305384 219.82005:0 220.82341:5172597		130069	14624	7602	20279	0	2517	19759	8760	56535	32952	33105	13388	34924	20961	0	38664	62027	0
549	0.994	218.84511	Unknown	[M-H]-		0.004	FALSE	null	null	null	null	null	null	999	FALSE	FALSE	FALSE		FALSE	FALSE	null	null	null	null	null	null	null	60.25	6183	218.84511:324586 219.84846:0 220.85182:0		0	0	0	0	784	0	0	0	0	0	0	0	0	0	4205	0	3104	0
550	0.974	218.87352	Unknown	[M-H]-	ion correlated with 368; ion correlated with 607; similar chromatogram in higher mz_1207; similar chromatogram in higher mz_8334; similar chromatogram in higher mz_7145	0.964	FALSE	null	null	null	null	null	null	999	FALSE	FALSE	FALSE		FALSE	FALSE	null	null	null	null	null	null	null	84187.02	2967	218.87352:66100824 219.87687:0 220.88023:57065588		33013230	53303132	59362420	50628100	32965600	40277756	53132248	51070040	55672004	40850820	53324328	58154384	40114460	56572628	29793110	49905200	58760660	33256790
551	21.167	218.89798	Unknown	[M-H]-		0.004	FALSE	null	null	null	null	null	null	999	FALSE	FALSE	FALSE		FALSE	FALSE	null	null	null	null	null	null	null	13.95	8567	218.89798:106350 219.90133:0 220.90469:0		0	10296	0	92634	0	29234	13244	11477	0	113365	0	18882	0	14022	0	3312	11256	0
552	17.296	218.92947	Unknown	[M-H]-	similar chromatogram in higher mz_1604; similar chromatogram in higher mz_2116; similar chromatogram in higher mz_8051; similar chromatogram in higher mz_8014; similar chromatogram in higher mz_5028; similar chromatogram in higher mz_875; similar chromatogram in higher mz_1710; similar chromatogram in higher mz_2562; similar chromatogram in higher mz_4004; similar chromatogram in higher mz_5476; …	0.007	FALSE	null	null	null	null	null	null	999	FALSE	FALSE	FALSE		FALSE	FALSE	null	null	null	null	null	null	null	10.93	10583	218.92947:186300 219.93282:0 220.93618:89115		1637	0	3866	0	3584	0	12822	4399	6880	186300	3396	0	0	22276	3448	3628	22540	4409
553	0.778	218.93379	Unknown	[M-H]-		0.054	FALSE	null	null	null	null	null	null	999	FALSE	FALSE	FALSE		FALSE	FALSE	null	null	null	null	null	null	null	36.02	10311	218.93379:1611200 219.93714:0 220.9405:0		4833	392134	395135	525650	3061	1611200	233256	432504	206105	1562967	161663	21238	932133	167105	1062	159480	259158	1294
554	30.652	218.94957	Unknown	[M-H]-		0.022	FALSE	null	null	null	null	null	null	999	FALSE	FALSE	FALSE		FALSE	FALSE	null	null	null	null	null	null	null	9.11	1323	218.94957:118566 219.95292:0 220.95628:879400		3030	62775	43627	78155	1264	53493	108323	59037	64066	68479	58478	83390	88607	89683	3871	42689	82907	1388
555	20.396	218.96294	Unknown	[M-H]-	similar chromatogram in higher mz_3575; similar chromatogram in higher mz_8420; similar chromatogram in higher mz_2640; similar chromatogram in higher mz_6801; similar chromatogram in higher mz_11085; similar chromatogram in higher mz_3809; similar chromatogram in higher mz_10855; similar chromatogram in higher mz_1842; similar chromatogram in higher mz_3932; similar chromatogram in higher mz_107…	0.122	FALSE	null	null	null	null	null	null	999	FALSE	FALSE	FALSE		FALSE	FALSE	null	null	null	null	null	null	null	7.84	9063	218.96294:203767 219.96629:0 220.96965:91611		32972	23667	18707	22047	28396	0	110146	127418	94421	0	74600	156487	0	93536	31464	97289	112099	24134
556	17.345	218.96317	Unknown	[M-H]-		0.147	FALSE	null	null	null	null	null	null	999	FALSE	FALSE	FALSE		FALSE	FALSE	null	null	null	null	null	null	null	15.88	8567	218.96317:823983 219.96652:98351 220.96988:0		17378	175836	41781	532955	19300	710913	116763	57687	51580	769832	44529	88397	677477	38619	19471	43676	40542	17428
557	4.315	218.96327	Unknown	[M-H]-		0.04	FALSE	null	null	null	null	null	null	999	FALSE	FALSE	FALSE		FALSE	FALSE	null	null	null	null	null	null	null	15.04	5417	218.96327:166762 219.96662:15328 220.96998:13186		77344	17923	20226	20563	132993	14357	17851	14915	12990	12583	16091	16945	20835	10016	17840	14301	10264	19240
558	1.052	218.96333	Unknown	[M-H]-		0.27	FALSE	null	null	null	null	null	null	999	FALSE	FALSE	FALSE		FALSE	FALSE	null	null	null	null	null	null	null	119.64	487	218.96333:2321690 219.96668:266685 220.97004:254868		815885	8441	7157	9163	1003820	9696	41242	6960	4781	7375	6862	6213	7347	5659	1030972	31297	5478	917141
559	8.017	218.96344	Unknown	[M-H]-		0.032	FALSE	null	null	null	null	null	null	999	FALSE	FALSE	FALSE		FALSE	FALSE	null	null	null	null	null	null	null	13.72	3673	218.96344:173399 219.96679:11734 220.97015:11213		13831	23949	17625	34229	16923	41729	21967	23116	17248	32051	23093	25521	37081	20129	19822	18296	19421	17694
560	13.198	218.96365	Unknown	[M-H]-	similar chromatogram in higher mz_4945; similar chromatogram in higher mz_4985; similar chromatogram in higher mz_6777; similar chromatogram in higher mz_5591; similar chromatogram in higher mz_3052; similar chromatogram in higher mz_1379; similar chromatogram in higher mz_1712; similar chromatogram in higher mz_5153; similar chromatogram in higher mz_7698	0.234	FALSE	null	null	null	null	null	null	999	FALSE	FALSE	FALSE		FALSE	FALSE	null	null	null	null	null	null	null	10.43	137	218.96365:325355 219.967:0 220.97036:188293		38670	25448	70049	28594	164617	31323	23145	19603	15433	28719	23063	192608	35945	277908	39069	138398	21284	45445
561	1.148	218.98604	Unknown	[M-H]-	similar chromatogram in higher mz_964; similar chromatogram in higher mz_1391; similar chromatogram in higher mz_1414; similar chromatogram in higher mz_1940; similar chromatogram in higher mz_2054; similar chromatogram in higher mz_2341; similar chromatogram in higher mz_2375; similar chromatogram in higher mz_2459; similar chromatogram in higher mz_2517; similar chromatogram in higher mz_3255; …	0.155	FALSE	null	null	null	null	null	null	999	FALSE	FALSE	FALSE		FALSE	FALSE	null	null	null	null	null	null	null	39.23	453	218.98604:3758421 219.98939:278745 220.99275:0		34310	64610	17345	68231	25366	125780	44934	60289	46653	488345	124400	641915	1294324	120930	21386	61513	35201	6521
562	20.58	218.9883	Unknown	[M-H]-		0.004	FALSE	null	null	null	null	null	null	999	FALSE	FALSE	FALSE		FALSE	FALSE	null	null	null	null	null	null	null	5.1	QC_7.2	218.9883:121064 219.99165:0 220.99501:37360		14827	84197	97387	53199	18787	32572	90424	91183	114948	89422	83536	99160	36048	96043	21305	103319	92259	22140
563	30.573	218.9884	Unknown	[M-H]-		0.014	FALSE	null	null	null	null	null	null	999	FALSE	FALSE	FALSE		FALSE	FALSE	null	null	null	null	null	null	null	5.97	8135	218.9884:149909 219.99175:0 220.99511:0		28318	61631	66503	71895	30349	89328	65660	101078	49790	76068	79140	129012	82619	103206	25409	93816	64536	26895
564	17.149	218.99948	Unknown	[M-H]-		0.007	FALSE	null	null	null	null	null	null	999	FALSE	FALSE	FALSE		FALSE	FALSE	null	null	null	null	null	null	null	10.13	2983	218.99948:408824 220.00283:0 221.00619:0		551	52507	110011	77622	1204	47448	13109	2117	1025	4874	4911	21240	3804	3034	371	2852	3117	541
565	0.742	218.9995	Unknown	[M-H]-		0.018	FALSE	null	null	null	null	null	null	999	FALSE	FALSE	FALSE		FALSE	FALSE	null	null	null	null	null	null	null	12.66	QC_1.2	218.9995:406274 220.00285:23996 221.00621:45010		608	17692	214814	24056	0	18741	3536	4696	3255	2326	27646	33657	9836	7246	482	15912	17728	515
566	1.042	219.00977	Unknown	[M-H]-		0.173	FALSE	null	null	null	null	null	null	999	FALSE	FALSE	FALSE		FALSE	FALSE	null	null	null	null	null	null	null	72.38	9063	219.00977:1902495 220.01312:225886 221.01648:348128		1037	48654	145258	1086110	0	798105	122252	251299	83380	437580	96886	88908	370809	188971	2324	276225	108262	884
567	1.021	219.04526	Unknown	[M-H]-	similar chromatogram in higher mz_2359; similar chromatogram in higher mz_9555; similar chromatogram in higher mz_14051	0.043	FALSE	null	null	null	null	null	null	999	FALSE	FALSE	FALSE		FALSE	FALSE	null	null	null	null	null	null	null	85.98	3959	219.04526:2414240 220.04861:0 221.05197:0		2760	1734	0	115801	7023	250838	0	0	0	1418548	0	305	0	0	2424	45077	10992	138
568	16.305	219.0571	Unknown	[M-H]-	ion correlated with 1085; ion correlated with 7587	0.007	FALSE	null	null	null	null	null	null	999	FALSE	FALSE	FALSE		FALSE	FALSE	null	null	null	null	null	null	null	15.88	10583	219.0571:127086 220.06045:0 221.06381:0		0	0	2626	71084	228	124401	0	0	0	127086	0	0	63189	0	0	0	0	146
569	1.119	219.07755	Unknown	[M-H]-		0.126	FALSE	null	null	null	null	null	null	999	FALSE	FALSE	FALSE		FALSE	FALSE	null	null	null	null	null	null	null	61.7	1135	219.07755:1008787 220.0809:202991 221.08426:2308082		0	5234	22421	79014	470	22258	74982	10848	99086	0	106979	16821	81402	45187	1885	14200	1008787	0
570	0.855	219.08926	Unknown	[M-H]-		0.05	FALSE	null	null	null	null	null	null	999	FALSE	FALSE	FALSE		FALSE	FALSE	null	null	null	null	null	null	null	108.58	Blank_13.2	219.08926:552781 220.09261:509174 221.09597:764719		2937	0	2819	5107	0	14121	2926	2772	0	0	2748	0	6628	0	1466	46455	0	0
571	0.96	219.09825	Unknown	[M-H]-		0.014	FALSE	null	null	null	null	null	null	999	FALSE	FALSE	FALSE		FALSE	FALSE	null	null	null	null	null	null	null	110.45	9319	219.09825:1261190 220.1016:0 221.10496:0		2372	1326	22677	143307	784	346412	47315	0	12119	374327	0	26980	985787	26062	4284	31705	3143	659
572	1.102	219.11444	Unknown	[M-H]-		0.029	FALSE	null	null	null	null	null	null	999	FALSE	FALSE	FALSE		FALSE	FALSE	null	null	null	null	null	null	null	89.76	6183	219.11444:649872 220.11779:0 221.12115:0		59312	7041	10225	0	1601	56472	0	0	0	0	0	0	15837	4913	1748	0	4124	1603
573	1.071	219.12346	Unknown	[M-H]-	ion correlated with 145; similar chromatogram in higher mz_2941; similar chromatogram in higher mz_2879; similar chromatogram in higher mz_1409; similar chromatogram in higher mz_4675; similar chromatogram in higher mz_4728; similar chromatogram in higher mz_4622; similar chromatogram in higher mz_3887; similar chromatogram in higher mz_5527; similar chromatogram in higher mz_4599; similar chroma…	0.047	FALSE	null	null	null	null	null	null	999	FALSE	FALSE	FALSE		FALSE	FALSE	null	null	null	null	null	null	null	159.16	4263	219.12346:2031703 220.12681:473754 221.13017:517536		0	31889	0	301012	0	159245	0	62096	41639	640711	0	17547	0	29208	0	101670	0	0
574	1.125	219.13893	Unknown	[M-H]-		0.004	FALSE	null	null	null	null	null	null	999	FALSE	FALSE	FALSE		FALSE	FALSE	null	null	null	null	null	null	null	81.2	5479	219.13893:212653 220.14228:0 221.14564:0		0	0	0	0	0	0	0	0	0	0	0	3684	4893	0	0	0	0	0
575	9.772	219.17497	Unknown	[M-H]-		0.108	FALSE	null	null	null	null	null	null	999	FALSE	FALSE	FALSE		FALSE	FALSE	null	null	null	null	null	null	null	107.95	9319	219.17497:938011 220.17832:162024 221.18168:0		1732	17853	13459	0	0	15641	519714	2147	186892	11169	0	0	13573	352052	0	2399	622376	1811
576	1.164	219.17513	Unknown	[M-H]-		0.004	FALSE	null	null	null	null	null	null	999	FALSE	FALSE	FALSE		FALSE	FALSE	null	null	null	null	null	null	null	51.47	3463	219.17513:279568 220.17848:58803 221.18184:0		6791	0	0	0	3561	0	15917	2015	3304	0	2489	0	0	62859	0	0	105101	2164
577	1.36	219.20721	Unknown	[M-H]-		0.004	FALSE	null	null	null	null	null	null	999	FALSE	FALSE	FALSE		FALSE	FALSE	null	null	null	null	null	null	null	51.35	Blank_1.2	219.20721:235192 220.21056:0 221.21392:0		0	0	47074	98553	0	279888	39292	9766	55814	46124	0	61214	90656	67927	0	10863	53942	0
578	21.417	219.27448	Unknown	[M-H]-	ion correlated with 1136; ion correlated with 16554; ion correlated with 16140; similar chromatogram in higher mz_12366; similar chromatogram in higher mz_14803	0.018	FALSE	null	null	null	null	null	null	999	FALSE	FALSE	FALSE		FALSE	FALSE	null	null	null	null	null	null	null	1704.25	10807	219.27448:138745 220.27783:0 221.28119:0		0	0	0	100486	0	120412	0	0	0	100046	0	0	138745	0	0	0	0	0
579	17.009	219.43085	Unknown	[M-2H]2-	ion correlated with 859; ion correlated with 14593; ion correlated with 767; ion correlated with 2690; ion correlated with 6396; ion correlated with 14577; ion correlated with 580; ion correlated with 1247; ion correlated with 863; ion correlated with 861; ion correlated with 865; ion correlated with 860; ion correlated with 327; ion correlated with 14602; similar chromatogram in higher mz_4626; …	0.043	FALSE	null	null	null	null	null	null	999	FALSE	FALSE	FALSE		FALSE	FALSE	null	null	null	null	null	null	null	3740.39	QC_3.2	219.43085:254832 220.4342:0 221.43756:0		0	0	0	0	0	0	0	5702	0	0	0	0	0	0	0	0	0	0
580	17.009	219.68076	Unknown	[M-H]-	ion correlated with 859; ion correlated with 14593; ion correlated with 767; ion correlated with 2690; ion correlated with 6396; ion correlated with 579; ion correlated with 1247; ion correlated with 861; ion correlated with 860; ion correlated with 327; ion correlated with 14602; similar chromatogram in higher mz_1268; similar chromatogram in higher mz_3522; similar chromatogram in higher mz_303…	0.043	FALSE	null	null	null	null	null	null	999	FALSE	FALSE	FALSE		FALSE	FALSE	null	null	null	null	null	null	null	3559.54	QC_3.2	219.68076:300835 220.68411:0 221.68747:0		0	0	0	0	0	0	1958	5441	0	0	0	0	0	0	0	0	0	0
581	0.956	219.8447	Unknown	[M-H]-		0.248	FALSE	null	null	null	null	null	null	999	FALSE	FALSE	FALSE		FALSE	FALSE	null	null	null	null	null	null	null	707.42	Blank_2.2	219.8447:1242738 220.84805:0 221.85141:1035172		3034443	627951	516512	378038	242711	266989	420890	428607	72658	213857	665380	89861	176808	370243	334485	782996	157550	276298
582	1.159	219.845	Unknown	[M-H]-		0.95	FALSE	null	null	null	null	null	null	999	FALSE	FALSE	FALSE		FALSE	FALSE	null	null	null	null	null	null	null	1490.57	4009	219.845:3559626 220.84835:779928 221.85171:4415076		2926349	608499	523181	368410	2262056	262631	420890	423135	471495	217225	646421	1087068	176808	373221	2960198	772817	371298	2535329
583	3.21	219.84573	Unknown	[M-H]-		0.043	FALSE	null	null	null	null	null	null	999	FALSE	FALSE	FALSE		FALSE	FALSE	null	null	null	null	null	null	null	35.52	4649	219.84573:593577 220.84908:96770 221.85244:378458		446086	4290	7967	0	574691	4576	0	5777	3797	0	0	2324	0	2280	447334	4649	2740	543574
584	1.367	219.87772	Unknown	[M-H]-	similar chromatogram in higher mz_5683; similar chromatogram in higher mz_6995; similar chromatogram in higher mz_13636; similar chromatogram in higher mz_15504	0.014	FALSE	null	null	null	null	null	null	999	FALSE	FALSE	FALSE		FALSE	FALSE	null	null	null	null	null	null	null	75.73	1815	219.87772:487578 220.88107:18552194 221.88443:0		172001	0	0	0	167478	0	0	0	0	0	0	0	0	0	169940	0	0	168596
585	1.125	219.89149	Unknown	[M-H]-		0.299	FALSE	null	null	null	null	null	null	999	FALSE	FALSE	FALSE		FALSE	FALSE	null	null	null	null	null	null	null	3749.98	Blank_1.2	219.89149:1229475 220.89484:0 221.8982:1763130		41226	212062	396939	102910	64439	30050	71076	80388	61236	67952	135448	215884	51657	82501	46422	454503	96592	81379
586	1.039	219.96304	Unknown	[M-H]-		0.101	FALSE	null	null	null	null	null	null	999	FALSE	FALSE	FALSE		FALSE	FALSE	null	null	null	null	null	null	null	63.14	487	219.96304:229597 220.96639:253981 221.96975:8393		74853	0	0	0	105584	0	0	0	0	0	0	0	0	0	103196	0	0	88591
587	1.088	220.0321	Unknown	[M-H]-		0.022	FALSE	null	null	null	null	null	null	999	FALSE	FALSE	FALSE		FALSE	FALSE	null	null	null	null	null	null	null	47.24	293	220.0321:185049 221.03545:0 222.03881:0		0	0	0	0	0	0	17678	0	0	0	64370	0	0	54530	7098	0	11623	0
588	1.049	220.0385	Unknown	[M-H]-		0.004	FALSE	null	null	null	null	null	null	999	FALSE	FALSE	FALSE		FALSE	FALSE	null	null	null	null	null	null	null	77.03	4263	220.0385:329211 221.04185:0 222.04521:0		0	0	0	0	0	0	4209	0	0	0	10324	0	0	2184	0	0	1881	0
589	1.04	220.06531	Unknown	[M-H]-		0.007	FALSE	null	null	null	null	null	null	999	FALSE	FALSE	FALSE		FALSE	FALSE	null	null	null	null	null	null	null	282.42	8055	220.06531:2263952 221.06866:0 222.07202:0		0	0	13972	0	0	10145	0	0	0	311483	0	4938	45902	0	0	0	9691	0
590	1.129	220.10127	Unknown	[M-H]-	similar chromatogram in higher mz_2619; similar chromatogram in higher mz_2689; similar chromatogram in higher mz_686; similar chromatogram in higher mz_1129; similar chromatogram in higher mz_1767; similar chromatogram in higher mz_2009; similar chromatogram in higher mz_3232; similar chromatogram in higher mz_3410; similar chromatogram in higher mz_3487; similar chromatogram in higher mz_3539; …	0.971	FALSE	null	null	null	null	null	null	999	FALSE	FALSE	FALSE		FALSE	FALSE	null	null	null	null	null	null	null	616.89	7863	220.10127:21093450 221.10462:2876093 222.10798:1353748		777126	991693	2590188	1313621	772752	1365378	1626501	1141594	1720933	7023446	1593956	1184045	1033072	1257940	910895	1128842	1424160	566233
591	2.887	220.1469	Unknown	[M-H]-	ion correlated with 2986	0.194	FALSE	null	null	null	null	null	null	999	FALSE	FALSE	FALSE		FALSE	FALSE	null	null	null	null	null	null	null	109.05	3655	220.1469:897012 221.15025:2005324 222.15361:343907		8293	284102	178725	239200	9848	404546	292199	130742	524120	290700	272797	524840	538177	311315	13395	358604	267028	7380
592	6.941	220.1469	Unknown	[M-H]-		0.032	FALSE	null	null	null	null	null	null	999	FALSE	FALSE	FALSE		FALSE	FALSE	null	null	null	null	null	null	null	53.64	4583	220.1469:490788 221.15025:83724 222.15361:0		14310	257518	44585	4366	18937	4466	27319	2224	4505	8331	14561	9547	7214	2476	12531	3961	8558	14714
593	21.685	220.14702	Unknown	[M-H]-	similar chromatogram in higher mz_11184	0.007	FALSE	null	null	null	null	null	null	999	FALSE	FALSE	FALSE		FALSE	FALSE	null	null	null	null	null	null	null	26.42	8793	220.14702:167418 221.15037:0 222.15373:0		2574	0	12005	0	3991	0	0	7491	10216	0	0	0	0	7295	4894	0	0	4880
594	16.106	220.16187	Unknown	[M-H]-		0.004	FALSE	null	null	null	null	null	null	999	FALSE	FALSE	FALSE		FALSE	FALSE	null	null	null	null	null	null	null	23.45	10087	220.16187:103511 221.16522:0 222.16858:0		0	0	0	103511	0	27625	0	0	0	9708	0	0	0	0	0	0	0	0
595	19.993	220.29198	Unknown	[M-H]-	similar chromatogram in higher mz_2652; similar chromatogram in higher mz_9527; similar chromatogram in higher mz_10552	0.011	FALSE	null	null	null	null	null	null	999	FALSE	FALSE	FALSE		FALSE	FALSE	null	null	null	null	null	null	null	838.57	1295	220.29198:143315 221.29533:0 222.29869:0		0	9022	15691	0	0	0	73205	0	14016	0	33099	22001	14958	31927	0	17674	0	0
596	30.475	220.40063	Unknown	[M-H]-	ion correlated with 43; ion correlated with 1665; ion correlated with 1077; ion correlated with 2152; ion correlated with 2647; ion correlated with 2450; ion correlated with 783; ion correlated with 6003; ion correlated with 1069; similar chromatogram in higher mz_2992	0.705	FALSE	null	null	null	null	null	null	999	FALSE	FALSE	FALSE		FALSE	FALSE	null	null	null	null	null	null	null	55.7	6103	220.40063:247938 221.40398:0 222.40734:0		0	208124	233400	208149	0	210125	217264	210895	211256	165025	222792	187872	188950	220129	0	205614	213557	0
597	21.732	220.40121	Unknown	[M-H]-	similar chromatogram in higher mz_12609	0.014	FALSE	null	null	null	null	null	null	999	FALSE	FALSE	FALSE		FALSE	FALSE	null	null	null	null	null	null	null	11.45	137	220.40121:110128 221.40456:0 222.40792:0		0	19091	15031	0	1466	0	36612	34573	27136	7330	44451	82140	0	29297	0	41746	27813	0
598	1.05	220.5056	Unknown	[M-H]-	ion correlated with 2999; ion correlated with 2941; ion correlated with 6052; ion correlated with 4204	0.004	FALSE	null	null	null	null	null	null	999	FALSE	FALSE	FALSE		FALSE	FALSE	null	null	null	null	null	null	null	86.05	2983	220.5056:576808 221.50895:0 222.51231:0		0	0	0	0	0	0	0	0	0	0	0	0	0	0	0	0	0	0
599	13.612	220.52847	Unknown	[M-H]-	similar chromatogram in higher mz_2637; similar chromatogram in higher mz_3935; similar chromatogram in higher mz_4418; similar chromatogram in higher mz_5546; similar chromatogram in higher mz_6066; similar chromatogram in higher mz_7617; similar chromatogram in higher mz_11769; similar chromatogram in higher mz_13131; similar chromatogram in higher mz_5672; similar chromatogram in higher mz_801…	0.299	FALSE	null	null	null	null	null	null	999	FALSE	FALSE	FALSE		FALSE	FALSE	null	null	null	null	null	null	null	2867.54	10807	220.52847:326511 221.53182:0 222.53518:0		0	27582	59405	184255	0	122783	35330	39072	44848	139695	31266	146890	326511	51151	0	43867	50675	0
600	24.748	220.63335	Unknown	[M-H]-	ion correlated with 3163	0.004	FALSE	null	null	null	null	null	null	999	FALSE	FALSE	FALSE		FALSE	FALSE	null	null	null	null	null	null	null	29.13	5655	220.63335:102251 221.6367:0 222.64006:0		0	0	0	45705	0	17246	0	0	6058	31685	0	0	16692	0	0	0	6162	0
601	21.877	220.68233	Unknown	[M-H]-	ion correlated with 28; ion correlated with 2618; similar chromatogram in higher mz_11747	0.004	FALSE	null	null	null	null	null	null	999	FALSE	FALSE	FALSE		FALSE	FALSE	null	null	null	null	null	null	null	4067.36	10807	220.68233:203368 221.68568:0 222.68904:0		0	0	0	50357	0	99028	0	0	0	62613	0	0	203368	0	0	0	0	0
602	1.966	220.80823	Unknown	[M-H]-		0.158	FALSE	null	null	null	null	null	null	999	FALSE	FALSE	FALSE		FALSE	FALSE	null	null	null	null	null	null	null	314.3	10071	220.80823:407473 221.81158:51916 222.81494:209638		0	201066	407473	218521	0	261455	240170	156722	177489	201302	224526	236402	377364	178967	0	203790	242467	0
603	0.934	220.81409	Unknown	[M-H]-	ion correlated with 548; similar chromatogram in higher mz_3388	0.076	FALSE	null	null	null	null	null	null	999	FALSE	FALSE	FALSE		FALSE	FALSE	null	null	null	null	null	null	null	2153.55	981	220.81409:3393781 221.81744:0 222.8208:1166519		0	21020	1026	4397	801	3436	29055	32062	60476	30115	29463	52241	5526	17139	29870	60653	37910	0
604	1.129	220.84471	Unknown	[M-H]-		0.147	FALSE	null	null	null	null	null	null	999	FALSE	FALSE	FALSE		FALSE	FALSE	null	null	null	null	null	null	null	136.13	3753	220.84471:227520 221.84806:4892929 222.85142:438878		140255	21306	13693	27424	148005	15728	12920	6826	17308	0	10590	66588	0	9512	176098	22467	6666	181164
605	1.206	220.853	Unknown	[M-H]-		0.025	FALSE	null	null	null	null	null	null	999	FALSE	FALSE	FALSE		FALSE	FALSE	null	null	null	null	null	null	null	40.45	2967	220.853:347905 221.85635:52727 222.85971:236819		193737	80804	208433	41007	159514	38573	80345	59242	81830	18373	112367	109928	16496	51356	252276	48098	82781	170032
606	9.572	220.85381	Unknown	[M-H]-		0.004	FALSE	null	null	null	null	null	null	999	FALSE	FALSE	FALSE		FALSE	FALSE	null	null	null	null	null	null	null	10.85	871	220.85381:156264 221.85716:19853 222.86052:141994		43254	2053	19790	5270	37624	2910	5805	2174	2846	2502	3242	5452	0	1930	44799	1885	2684	47301
607	0.974	220.87096	Unknown	[M-H]-	ion correlated with 368; ion correlated with 550; similar chromatogram in higher mz_3018; similar chromatogram in higher mz_4713; similar chromatogram in higher mz_7107; similar chromatogram in higher mz_15673	0.964	FALSE	null	null	null	null	null	null	999	FALSE	FALSE	FALSE		FALSE	FALSE	null	null	null	null	null	null	null	26099.21	2363	220.87096:68153976 221.87431:0 222.87767:21977154		34154428	53966316	59351264	50943220	33069136	39838304	53833888	52905048	59337484	39709040	54747952	57341720	42773968	54848508	29142484	51747308	54133012	32465432
608	0.768	220.92691	Unknown	[M-H]-		0.05	FALSE	null	null	null	null	null	null	999	FALSE	FALSE	FALSE		FALSE	FALSE	null	null	null	null	null	null	null	23.46	8023	220.92691:982684 221.93026:0 222.93362:0		69084	3604	69217	6293	62051	13190	114089	213460	26410	39670	19728	3134	6156	713476	34210	11686	564764	34450
609	1.107	220.94144	Unknown	[M-H]-		0.007	FALSE	null	null	null	null	null	null	999	FALSE	FALSE	FALSE		FALSE	FALSE	null	null	null	null	null	null	null	13.55	3959	220.94144:231440 221.94479:0 222.94815:0		0	24098	0	0	0	0	0	0	0	0	0	0	0	0	0	0	0	0
610	1.043	220.9606	Unknown	[M-H]-	ion correlated with 669; ion correlated with 3970; ion correlated with 3508; ion correlated with 3373; ion correlated with 3427; ion correlated with 3099	0.029	FALSE	null	null	null	null	null	null	999	FALSE	FALSE	FALSE		FALSE	FALSE	null	null	null	null	null	null	null	20.69	487	220.9606:169989 221.96395:8393 222.96731:9429		54206	11740	24189	13830	69108	7092	15432	24194	9854	11608	13462	13155	9617	18898	71142	8745	19278	61936
611	17.282	220.96506	Unknown	[M-H]-		0.004	FALSE	null	null	null	null	null	null	999	FALSE	FALSE	FALSE		FALSE	FALSE	null	null	null	null	null	null	null	9.95	10583	220.96506:171518 221.96841:0 222.97177:0		18674	29942	32281	18570	19241	38792	25616	33040	12000	171518	29119	32579	79160	33821	19281	34971	25778	19440
612	13.378	220.96542	Unknown	[M-H]-		0.032	FALSE	null	null	null	null	null	null	999	FALSE	FALSE	FALSE		FALSE	FALSE	null	null	null	null	null	null	null	5.95	6151	220.96542:174774 221.96877:0 222.97213:1616		9102	30878	40232	29534	7191	28369	58153	46134	38844	38236	39709	81590	23566	146594	15591	41522	29466	9933
613	30.825	220.96571	Unknown	[M-H]-	similar chromatogram in higher mz_3720	0.986	FALSE	null	null	null	null	null	null	999	FALSE	FALSE	FALSE		FALSE	FALSE	null	null	null	null	null	null	null	74.86	1087	220.96571:1591638 221.96906:0 222.97242:0		558180	1406027	1316922	1353876	436916	1379680	1274292	1264829	1349478	1468569	1383968	1511994	1281924	1591638	502008	1417297	1290046	504817
614	0.942	220.96777	Unknown	[M-H]-	ion correlated with 668; similar chromatogram in higher mz_8316; similar chromatogram in higher mz_6228	0.112	FALSE	null	null	null	null	null	null	999	FALSE	FALSE	FALSE		FALSE	FALSE	null	null	null	null	null	null	null	189.79	3463	220.96777:109579456 221.97112:18592492 222.97448:101639960		20646	34117	61647	137836	23951	120634	65583	77837	16836	52716	23844	19825	39798	153332	20967	104960	99375	2684
615	1.007	221.00224	Unknown	[M-H]-		0.029	FALSE	null	null	null	null	null	null	999	FALSE	FALSE	FALSE		FALSE	FALSE	null	null	null	null	null	null	null	13.4	1307	221.00224:990465 222.00559:0 223.00895:0		2204	24296	29989	22318	1559	181370	14043	18491	19808	202078	32473	9543	192137	24750	2520	34272	21876	2533
616	0.976	221.01212	Unknown	[M-H]-	ion correlated with 3233; similar chromatogram in higher mz_2170; similar chromatogram in higher mz_2904; similar chromatogram in higher mz_3578; similar chromatogram in higher mz_5225; similar chromatogram in higher mz_8164	0.004	FALSE	null	null	null	null	null	null	999	FALSE	FALSE	FALSE		FALSE	FALSE	null	null	null	null	null	null	null	39.31	9319	221.01212:747873 222.01547:0 223.01883:0		345	470	286	0	0	16889	334	266	238	48272	226	520	37192	0	0	1858	214	0
617	0.745	221.0248	Unknown	[M-H]-		0.158	FALSE	null	null	null	null	null	null	999	FALSE	FALSE	FALSE		FALSE	FALSE	null	null	null	null	null	null	null	10.12	4535	221.0248:336472 222.02815:0 223.03151:0		3494	94964	49099	62268	4145	72306	154496	335149	124473	169019	147243	64173	94077	144372	2014	157412	217374	2464
618	0.851	221.03163	Unknown	[M-H]-		0.011	FALSE	null	null	null	null	null	null	999	FALSE	FALSE	FALSE		FALSE	FALSE	null	null	null	null	null	null	null	10.44	Blank_7.2	221.03163:198899 222.03498:0 223.03834:0		237	8379	3800	1582	1674	5373	14004	15955	10089	64721	6681	1512	7987	9805	101	6693	8165	269
619	1.049	221.05824	Unknown	[M-H]-		0.004	FALSE	null	null	null	null	null	null	999	FALSE	FALSE	FALSE		FALSE	FALSE	null	null	null	null	null	null	null	18.05	5623	221.05824:126988 222.06159:0 223.06495:371704		0	92777	34828	127796	1289	127956	0	135654	0	13953	0	0	103562	15854	0	101374	0	0
620	1.122	221.08638	Unknown	[M-H]-		0.043	FALSE	null	null	null	null	null	null	999	FALSE	FALSE	FALSE		FALSE	FALSE	null	null	null	null	null	null	null	79	8055	221.08638:2431080 222.08973:925044 223.09309:2881151		5010	127477	122613	314410	1328	436128	850676	232503	272087	1986183	176784	214018	368130	199723	1912	303794	1360182	103135
621	0.998	221.09326	Unknown	[M-H]-	ion correlated with 1998; ion correlated with 2860	0.014	FALSE	null	null	null	null	null	null	999	FALSE	FALSE	FALSE		FALSE	FALSE	null	null	null	null	null	null	null	97.58	10807	221.09326:2872435 222.09661:0 223.09997:1246871		0	0	1716	229111	4256	2130587	29548	0	1156	775134	0	2062	2872435	0	2088	0	0	72011
622	0.873	221.1003	Unknown	[M-H]-		0.029	FALSE	null	null	null	null	null	null	999	FALSE	FALSE	FALSE		FALSE	FALSE	null	null	null	null	null	null	null	32.17	Blank_5.2	221.1003:539769 222.10365:571834 223.10701:0		9592	23984	127026	0	38072	70047	78060	47101	97823	278378	36164	16773	100948	51542	29238	40056	37186	10344
623	0.982	221.10471	Unknown	[M-H]-		0.022	FALSE	null	null	null	null	null	null	999	FALSE	FALSE	FALSE		FALSE	FALSE	null	null	null	null	null	null	null	133.52	Blank_1.2	221.10471:1392708 222.10806:79185 223.11142:0		15369	44816	202078	0	13456	0	125293	73957	118416	467146	50347	74714	0	63646	45597	56662	50698	17693
624	1.112	221.12135	Unknown	[M-H]-		0.011	FALSE	null	null	null	null	null	null	999	FALSE	FALSE	FALSE		FALSE	FALSE	null	null	null	null	null	null	null	70.56	8217	221.12135:691388 222.1247:0 223.12806:313076		16415	7930	0	9866	2430	10800	3439	10024	2756	548887	2744	2130	0	3596	1506	47660	3202	4858
625	1.079	221.12991	Unknown	[M-H]-	similar chromatogram in higher mz_2375; similar chromatogram in higher mz_3243; similar chromatogram in higher mz_3526; similar chromatogram in higher mz_3594; similar chromatogram in higher mz_7086	0.025	FALSE	null	null	null	null	null	null	999	FALSE	FALSE	FALSE		FALSE	FALSE	null	null	null	null	null	null	null	31.89	6039	221.12991:449881 222.13326:0 223.13662:0		0	0	0	0	2175	4520	0	0	0	195406	0	0	42903	0	0	0	0	2269
626	20.713	221.1384	Unknown	[M-H]-		0.004	FALSE	null	null	null	null	null	null	999	FALSE	FALSE	FALSE		FALSE	FALSE	null	null	null	null	null	null	null	17.56	9319	221.1384:157392 222.14175:0 223.14511:0		0	0	0	0	0	94566	0	0	0	0	0	0	87071	0	0	0	0	0
627	6.154	221.1543	Unknown	[M-H]-	similar chromatogram in higher mz_4068	0.108	FALSE	null	null	null	null	null	null	999	FALSE	FALSE	FALSE		FALSE	FALSE	null	null	null	null	null	null	null	24.5	1307	221.1543:1088344 222.15765:164253 223.16101:0		13401	151266	67273	134437	10011	171247	63594	95570	102925	149560	42409	235843	426145	16602	10782	42147	14641	10716
628	21.169	221.15453	Unknown	[M-H]-		0.011	FALSE	null	null	null	null	null	null	999	FALSE	FALSE	FALSE		FALSE	FALSE	null	null	null	null	null	null	null	10.53	3691	221.15453:129671 222.15788:0 223.16124:0		13464	27019	10077	78638	18598	62987	20654	33168	13140	37848	16978	34524	161957	13448	17047	14777	6030	16062
629	12.785	221.15488	Unknown	[M-H]-	similar chromatogram in higher mz_5547	0.007	FALSE	null	null	null	null	null	null	999	FALSE	FALSE	FALSE		FALSE	FALSE	null	null	null	null	null	null	null	12.98	7863	221.15488:137189 222.15823:28085 223.16159:0		28804	15332	6739	11277	32786	6312	11823	8512	14176	19793	5434	50299	61108	15442	24105	11017	14390	34233
630	2.9	221.15501	Unknown	[M-H]-	ion correlated with 1131	0.435	FALSE	null	null	null	null	null	null	999	FALSE	FALSE	FALSE		FALSE	FALSE	null	null	null	null	null	null	null	128.6	3655	221.15501:2194398 222.15836:343832 223.16172:0		26605	663924	401727	609098	30941	996051	688778	311214	1257551	759782	655052	1244738	1259690	720414	56896	831039	679508	54643
631	1.031	221.39091	Unknown	[M-H]-	ion correlated with 11; ion correlated with 288; ion correlated with 361; ion correlated with 1254; ion correlated with 1279; ion correlated with 2504; ion correlated with 3668; ion correlated with 3701; ion correlated with 3785; ion correlated with 3866; ion correlated with 343; ion correlated with 1371	0.004	FALSE	null	null	null	null	null	null	999	FALSE	FALSE	FALSE		FALSE	FALSE	null	null	null	null	null	null	null	29858.88	10583	221.39091:1492944 222.39426:0 223.39762:0		0	0	0	0	0	0	0	0	0	1492944	0	0	0	0	0	0	0	0
632	17.118	221.51477	Unknown	[M-H]-		0.011	FALSE	null	null	null	null	null	null	999	FALSE	FALSE	FALSE		FALSE	FALSE	null	null	null	null	null	null	null	9009.57	10311	221.51477:609510 222.51812:0 223.52148:0		0	3313	2791	48304	0	609510	0	0	0	61191	0	0	427957	0	1667	0	0	0
633	21.186	221.75125	Unknown	[M-H]-	similar chromatogram in higher mz_2582; similar chromatogram in higher mz_2994; similar chromatogram in higher mz_8142	0.076	FALSE	null	null	null	null	null	null	999	FALSE	FALSE	FALSE		FALSE	FALSE	null	null	null	null	null	null	null	32.36	3707	221.75125:164998 222.7546:0 223.75796:0		0	40910	9949	0	0	35927	74666	37180	51319	0	45881	61178	0	53280	0	64586	67370	0
634	1.11	221.84213	Unknown	[M-H]-		0.342	FALSE	null	null	null	null	null	null	999	FALSE	FALSE	FALSE		FALSE	FALSE	null	null	null	null	null	null	null	249.61	439	221.84213:1830084 222.84548:394983 223.84884:701062		1770556	418538	392019	258447	1630203	182976	270391	231994	299350	143477	413691	773960	43000	239623	223661	506820	250252	197836
635	1.161	221.84264	Unknown	[M-H]-		0.727	FALSE	null	null	null	null	null	null	999	FALSE	FALSE	FALSE		FALSE	FALSE	null	null	null	null	null	null	null	269.23	3753	221.84264:2133875 222.84599:432734 223.84935:1057412		1723760	398419	387465	261738	1576259	182909	267732	232086	294770	140774	405242	801386	43000	240003	2017258	518345	245254	1569979
636	1.107	221.85184	Unknown	[M-H]-	similar chromatogram in higher mz_922; similar chromatogram in higher mz_972; similar chromatogram in higher mz_2223; similar chromatogram in higher mz_2385; similar chromatogram in higher mz_2434; similar chromatogram in higher mz_3486; similar chromatogram in higher mz_4426; similar chromatogram in higher mz_788; similar chromatogram in higher mz_2946	0.025	FALSE	null	null	null	null	null	null	999	FALSE	FALSE	FALSE		FALSE	FALSE	null	null	null	null	null	null	null	323.91	Blank_4.1	221.85184:1308750 222.85519:571573 223.85855:2229623		4158	22575	170436	6812	3514	19181	16957	46710	16579	11309	46902	107623	5763	45990	5165	93167	37717	2819
637	1.274	221.87399	Unknown	[M-H]-		0.022	FALSE	null	null	null	null	null	null	999	FALSE	FALSE	FALSE		FALSE	FALSE	null	null	null	null	null	null	null	129.25	5383	221.87399:670441 222.87734:7751335 223.8807:0		120353	0	582201	0	52905	0	79414	0	312419	0	47444	0	440636	301708	227322	171646	213158	284388
638	1.129	221.88799	Unknown	[M-H]-		0.327	FALSE	null	null	null	null	null	null	999	FALSE	FALSE	FALSE		FALSE	FALSE	null	null	null	null	null	null	null	34.78	2315	221.88799:483687 222.89134:0 223.8947:0		75761	160852	321477	65174	66388	13401	143953	119872	132892	73924	118173	244458	30482	30720	60486	332888	55439	99945
639	1.12	221.90314	Unknown	[M-H]-		0.371	FALSE	null	null	null	null	null	null	999	FALSE	FALSE	FALSE		FALSE	FALSE	null	null	null	null	null	null	null	53.21	8055	221.90314:1100754 222.90649:0 223.90985:0		163661	76561	115239	39628	175169	25079	119399	237766	137665	251311	84892	33808	69637	104490	203805	297684	68155	243496
640	30.551	221.91754	Unknown	[M-H]-	ion correlated with 783; ion correlated with 6003; ion correlated with 1069; ion correlated with 5656	0.281	FALSE	null	null	null	null	null	null	999	FALSE	FALSE	FALSE		FALSE	FALSE	null	null	null	null	null	null	null	19.36	8471	221.91754:286372 222.92089:0 223.92425:0		8197	236080	242954	224340	0	211575	217433	243873	235231	196463	228738	246001	214327	235042	0	242908	233879	0
641	24.746	221.918	Unknown	[M-H]-		0.029	FALSE	null	null	null	null	null	null	999	FALSE	FALSE	FALSE		FALSE	FALSE	null	null	null	null	null	null	null	14.99	3959	221.918:247666 222.92135:0 223.92471:0		0	13232	44230	45066	0	26639	48838	46165	62006	17542	61216	46084	15535	55618	0	51019	61994	0
642	11.809	221.92738	Unknown	[M-H]-	similar chromatogram in higher mz_2579; similar chromatogram in higher mz_3881; similar chromatogram in higher mz_6013; similar chromatogram in higher mz_7570; similar chromatogram in higher mz_9195; similar chromatogram in higher mz_11147	0.007	FALSE	null	null	null	null	null	null	999	FALSE	FALSE	FALSE		FALSE	FALSE	null	null	null	null	null	null	null	7.23	3959	221.92738:127137 222.93073:0 223.93409:0		0	6363	10903	44016	0	59776	14047	2512	12664	40987	4596	5337	37731	5350	0	5867	10728	722
643	21.233	221.95474	Unknown	[M-H]-	ion correlated with 784; ion correlated with 971; similar chromatogram in higher mz_13356; similar chromatogram in higher mz_6117	0.004	FALSE	null	null	null	null	null	null	999	FALSE	FALSE	FALSE		FALSE	FALSE	null	null	null	null	null	null	null	14.88	10807	221.95474:182534 222.95809:0 223.96145:0		1615	5333	0	0	0	140898	0	0	0	0	0	0	182534	0	0	0	0	0
644	1.038	221.99942	Unknown	[M-H]-		0.036	FALSE	null	null	null	null	null	null	999	FALSE	FALSE	FALSE		FALSE	FALSE	null	null	null	null	null	null	null	38.95	10807	221.99942:453432 223.00277:0 224.00613:0		2202	0	0	17442	1919	269704	0	0	6567	22099	56936	0	453432	15685	1305	0	0	0
645	3.5	222.00572	Unknown	[M-H]-		0.022	FALSE	null	null	null	null	null	null	999	FALSE	FALSE	FALSE		FALSE	FALSE	null	null	null	null	null	null	null	38.44	6039	222.00572:211042 223.00907:39469 224.01243:17135		535	14540	43005	96477	1494	27031	669	7859	239	33763	49369	271	14602	487	1023	25439	310	608
646	17.677	222.01823	Unknown	[M-H]-	ion correlated with 15464; similar chromatogram in higher mz_16497	0.011	FALSE	null	null	null	null	null	null	999	FALSE	FALSE	FALSE		FALSE	FALSE	null	null	null	null	null	null	null	20.19	10311	222.01823:201319 223.02158:116545 224.02494:0		1616	0	0	61146	934	201319	0	0	2744	42994	0	3215	173894	0	961	0	0	1113
647	1.08	222.03	Unknown	[M-H]-	similar chromatogram in higher mz_5160; similar chromatogram in higher mz_7256	0.014	FALSE	null	null	null	null	null	null	999	FALSE	FALSE	FALSE		FALSE	FALSE	null	null	null	null	null	null	null	147.29	10807	222.03:1493982 223.03335:0 224.03671:0		607	0	0	538224	0	951219	11875	3033	2535	2022	2160	0	1493982	4912	0	3394	3372	0
648	1.053	222.03998	Unknown	[M-H]-		0.04	FALSE	null	null	null	null	null	null	999	FALSE	FALSE	FALSE		FALSE	FALSE	null	null	null	null	null	null	null	75.24	9063	222.03998:490272 223.04333:422694 224.04669:126880		0	0	0	26873	0	0	0	0	55104	285605	0	0	0	0	1994	17116	26330	0
649	1.055	222.04802	Unknown	[M-H]-	similar chromatogram in higher mz_7983; similar chromatogram in higher mz_2846	0.129	FALSE	null	null	null	null	null	null	999	FALSE	FALSE	FALSE		FALSE	FALSE	null	null	null	null	null	null	null	363.63	9319	222.04802:13322802 223.05137:1365640 224.05473:395212		1457	0	0	8350792	0	118120	0	0	558	68884	0	0	173434	0	2032	38200	33166	1418
650	21.22	222.05663	Unknown	[M-H]-	ion correlated with 971; similar chromatogram in higher mz_1011; similar chromatogram in higher mz_2070; similar chromatogram in higher mz_13356; similar chromatogram in higher mz_14531	0.004	FALSE	null	null	null	null	null	null	999	FALSE	FALSE	FALSE		FALSE	FALSE	null	null	null	null	null	null	null	20.17	10311	222.05663:118467 223.05998:0 224.06334:0		0	0	0	0	0	118467	0	0	0	0	0	0	80602	0	515	0	0	0
651	1.062	222.07698	Unknown	[M-H]-	similar chromatogram in higher mz_1589; similar chromatogram in higher mz_1498; similar chromatogram in higher mz_1426	0.011	FALSE	null	null	null	null	null	null	999	FALSE	FALSE	FALSE		FALSE	FALSE	null	null	null	null	null	null	null	106.02	9319	222.07698:906986 223.08033:0 224.08369:0		1660	14875	5331	10654	73373	10460	15572	0	19181	5718	16937	4218	8860	33976	46742	12695	63983	2980
652	1.054	222.09036	Unknown	[M-H]-		0.04	FALSE	null	null	null	null	null	null	999	FALSE	FALSE	FALSE		FALSE	FALSE	null	null	null	null	null	null	null	95.88	4263	222.09036:750683 223.09371:852902 224.09707:447567		119910	65718	3554	0	0	0	65080	108903	14573	45030	1798	2998	39654	1835	0	63532	84106	997
653	4.113	222.11401	Unknown	[M-H]-	similar chromatogram in higher mz_6299	0.558	FALSE	null	null	null	null	null	null	999	FALSE	FALSE	FALSE		FALSE	FALSE	null	null	null	null	null	null	null	59.04	6039	222.11401:524164 223.11736:62009 224.12072:11357		1612	187877	199292	433656	1680	361105	138283	273197	133530	404319	116463	36085	104046	136569	1959	185924	115551	1619
654	6.721	222.21999	Unknown	[M-H]-		0.004	FALSE	null	null	null	null	null	null	999	FALSE	FALSE	FALSE		FALSE	FALSE	null	null	null	null	null	null	null	5.92	10807	222.21999:104300 223.22334:0 224.2267:0		0	0	0	23960	0	51324	0	0	0	29414	0	1280	104300	0	0	0	0	0
655	20.752	222.67712	Unknown	[M-H]-		0.004	FALSE	null	null	null	null	null	null	999	FALSE	FALSE	FALSE		FALSE	FALSE	null	null	null	null	null	null	null	2149.55	3959	222.67712:107478 223.68047:0 224.68383:0		0	0	0	0	1584	0	0	0	0	0	0	0	0	0	0	0	0	0
656	1.029	222.81055	Unknown	[M-H]-		0.004	FALSE	null	null	null	null	null	null	999	FALSE	FALSE	FALSE		FALSE	FALSE	null	null	null	null	null	null	null	217.91	981	222.81055:1139592 223.8139:0 224.81726:0		0	2250	12685	10775	0	1024	12230	5955	58378	3600	25360	43420	76914	1302	0	71784	10910	0
657	0.832	222.82976	Unknown	[M-H]-		0.047	FALSE	null	null	null	null	null	null	999	FALSE	FALSE	FALSE		FALSE	FALSE	null	null	null	null	null	null	null	744.82	Blank_1.2	222.82976:782518 223.83311:0 224.83647:943015		0	0	0	0	0	0	0	0	0	0	0	0	0	0	0	0	0	0
658	1.131	222.84187	Unknown	[M-H]-		0.108	FALSE	null	null	null	null	null	null	999	FALSE	FALSE	FALSE		FALSE	FALSE	null	null	null	null	null	null	null	27.39	10	222.84187:167092 223.84522:566339 224.84858:0		167092	19558	9699	10211	112721	0	9252	0	294	0	9049	35284	8857	0	131772	6604	4388	90844
659	1.175	222.84998	Unknown	[M-H]-		0.025	FALSE	null	null	null	null	null	null	999	FALSE	FALSE	FALSE		FALSE	FALSE	null	null	null	null	null	null	null	30.41	2967	222.84998:238646 223.85333:50370 224.85669:87222		113773	59554	134736	21296	128953	18070	69146	31991	55769	19375	70719	87637	9736	42152	147687	23650	50244	99679
660	0.984	222.86818	Unknown	[M-H]-		0.935	FALSE	null	null	null	null	null	null	999	FALSE	FALSE	FALSE		FALSE	FALSE	null	null	null	null	null	null	null	4812.88	2363	222.86818:22249612 223.87153:0 224.87489:1832089		10666398	16724249	19904654	15441766	10170348	14033519	17422378	16852418	17927120	12743410	18123922	19352682	14219981	18460932	9736510	17128220	18198542	10734660
661	0.845	222.8862	Unknown	[M-H]-		0.029	FALSE	null	null	null	null	null	null	999	FALSE	FALSE	FALSE		FALSE	FALSE	null	null	null	null	null	null	null	177.47	Blank_10.2	222.8862:680469 223.88955:0 224.89291:480606		3119	617694	213223	958107	2559	549782	302141	285670	278665	1641451	30313	98544	256401	116128	4177	300935	493855	3523
662	1.42	222.89145	Unknown	[M-H]-		0.022	FALSE	null	null	null	null	null	null	999	FALSE	FALSE	FALSE		FALSE	FALSE	null	null	null	null	null	null	null	65.98	Blank_1.1	222.89145:326018 223.8948:0 224.89816:424429		5697	25003	11228	25184	5932	41316	5747	1805	14660	23541	24726	9725	72838	1695	3000	1600	5599	3013
663	1.26	222.91592	Unknown	[M-H]-		0.065	FALSE	null	null	null	null	null	null	999	FALSE	FALSE	FALSE		FALSE	FALSE	null	null	null	null	null	null	null	14.16	4903	222.91592:426559 223.91927:0 224.92263:0		0	7347	17459	3743	1370	9109	56458	34642	17539	18044	16595	3329	9500	15951	2201	42334	32229	2306
664	1.013	222.92369	Unknown	[M-H]-	similar chromatogram in higher mz_1016; similar chromatogram in higher mz_6598; similar chromatogram in higher mz_7361; similar chromatogram in higher mz_7924; similar chromatogram in higher mz_7961; similar chromatogram in higher mz_9283	0.007	FALSE	null	null	null	null	null	null	999	FALSE	FALSE	FALSE		FALSE	FALSE	null	null	null	null	null	null	null	39.68	9319	222.92369:1453062 223.92704:0 224.9304:1969142		0	176394	0	256186	1702	0	8554	0	0	0	0	5752	0	222504	161	36453	165044	0
665	20.422	222.93494	Unknown	[M-H]-		0.007	FALSE	null	null	null	null	null	null	999	FALSE	FALSE	FALSE		FALSE	FALSE	null	null	null	null	null	null	null	22.11	QC_5.2	222.93494:130019 223.93829:0 224.94165:0		1935	0	0	0	0	0	0	0	0	5510	0	0	0	0	0	0	0	1343
666	20.815	222.94339	Unknown	[M-H]-	ion correlated with 3179; ion correlated with 16889; ion correlated with 667; ion correlated with 3432; ion correlated with 3195; ion correlated with 3178; ion correlated with 2937; ion correlated with 1250; ion correlated with 3188; ion correlated with 1197; ion correlated with 3187; ion correlated with 2938; ion correlated with 1242; ion correlated with 690; ion correlated with 3476; ion correl…	0.007	FALSE	null	null	null	null	null	null	999	FALSE	FALSE	FALSE		FALSE	FALSE	null	null	null	null	null	null	null	21.76	QC_4.2	222.94339:106321 223.94674:0 224.9501:0		0	0	0	0	0	0	0	0	0	0	0	0	0	0	0	0	0	0
667	20.802	222.94894	Unknown	[M-H]-	ion correlated with 3179; ion correlated with 16900; ion correlated with 16889; ion correlated with 3432; ion correlated with 3195; ion correlated with 1348; ion correlated with 3178; ion correlated with 2937; ion correlated with 3371; ion correlated with 1250; ion correlated with 3188; ion correlated with 1197; ion correlated with 3187; ion correlated with 2938; ion correlated with 2944; ion cor…	0.004	FALSE	null	null	null	null	null	null	999	FALSE	FALSE	FALSE		FALSE	FALSE	null	null	null	null	null	null	null	15.41	QC_6.2	222.94894:106107 223.95229:0 224.95565:0		0	0	0	0	0	0	0	0	0	0	0	0	0	0	0	0	0	0
668	0.951	222.9648	Unknown	[M-H]-	ion correlated with 614	0.065	FALSE	null	null	null	null	null	null	999	FALSE	FALSE	FALSE		FALSE	FALSE	null	null	null	null	null	null	null	37.91	3463	222.9648:40247672 223.96815:8031343 224.97151:4821735		1234	49752	8240	6975	0	3296	6578	98247	23921	10551	6458	10017	16356	8253	0	119801	31869	0
669	1.042	222.97	Unknown	[M-H]-	ion correlated with 610; ion correlated with 3970; ion correlated with 3373; ion correlated with 3427; ion correlated with 3099	0.079	FALSE	null	null	null	null	null	null	999	FALSE	FALSE	FALSE		FALSE	FALSE	null	null	null	null	null	null	null	6.84	2983	222.97:454006 223.97335:0 224.97671:509869		0	126557	31536	1083	0	755	20231	220720	0	637	0	0	0	13556	0	238539	0	0
670	17.225	222.98331	Unknown	[M-H]-		0.076	FALSE	null	null	null	null	null	null	999	FALSE	FALSE	FALSE		FALSE	FALSE	null	null	null	null	null	null	null	7.06	8567	222.98331:355424 223.98666:0 224.99002:420168		6534	124464	54148	232635	7211	307694	79585	55793	74044	325379	47652	32791	343189	44245	6969	51096	36504	4049
671	0.678	222.98347	Unknown	[M-H]-		0.108	FALSE	null	null	null	null	null	null	999	FALSE	FALSE	FALSE		FALSE	FALSE	null	null	null	null	null	null	null	3.74	2983	222.98347:138487 223.98682:0 224.99018:144781		4355	58864	71675	37278	5078	64175	89211	71096	56467	51956	88786	29771	39479	99946	3112	36079	48995	4630
672	20.941	222.9838	Unknown	[M-H]-		0.011	FALSE	null	null	null	null	null	null	999	FALSE	FALSE	FALSE		FALSE	FALSE	null	null	null	null	null	null	null	5.62	81	222.9838:147356 223.98715:0 224.99051:38457		7624	57411	34083	32847	9486	87032	16734	30227	19338	44288	18267	10879	66483	40188	6604	41067	27967	7620
673	1.148	222.99957	Unknown	[M-H]-		0.018	FALSE	null	null	null	null	null	null	999	FALSE	FALSE	FALSE		FALSE	FALSE	null	null	null	null	null	null	null	3.68	3543	222.99957:114497 224.00292:0 225.00628:0		2006	65448	99240	35031	7047	29942	94862	62266	89441	51708	84254	68010	36407	69043	2115	72768	63562	3988
674	1.31	223.02797	Unknown	[M-H]-		0.32	FALSE	null	null	null	null	null	null	999	FALSE	FALSE	FALSE		FALSE	FALSE	null	null	null	null	null	null	null	8.3	9319	223.02797:2276432 224.03132:469008 225.03468:352515		207190	200068	31143	27165	22196	310289	243179	7974	18267	11623	164695	26724	332233	34412	153727	27329	193221	19256
675	16.928	223.02803	Unknown	[M-H]-	ion correlated with 1225; ion correlated with 15370; similar chromatogram in higher mz_15370; similar chromatogram in higher mz_2690	0.129	FALSE	null	null	null	null	null	null	999	FALSE	FALSE	FALSE		FALSE	FALSE	null	null	null	null	null	null	null	14.57	QC_6.2	223.02803:7380018 224.03138:1252303 225.03474:827312		14845	78135	23859	318780	3382	394787	59258	696338	42749	48182	42961	93049	138696	32477	7681	29728	36507	1712
676	18.995	223.02803	Unknown	[M-H]-	similar chromatogram in higher mz_3449; similar chromatogram in higher mz_15420; similar chromatogram in higher mz_16029; similar chromatogram in higher mz_714; similar chromatogram in higher mz_1174; similar chromatogram in higher mz_1187; similar chromatogram in higher mz_1228; similar chromatogram in higher mz_1274; similar chromatogram in higher mz_1313; similar chromatogram in higher mz_1481…	0.119	FALSE	null	null	null	null	null	null	999	FALSE	FALSE	FALSE		FALSE	FALSE	null	null	null	null	null	null	null	12.31	QC_9.2	223.02803:5774620 224.03138:942393 225.03474:666612		31951	72055	35728	120260	5627	118570	112642	665911	85258	63696	47397	37567	121186	41235	26335	42312	59658	5739
677	20.762	223.02803	Unknown	[M-H]-	ion correlated with 16898; ion correlated with 17133; similar chromatogram in higher mz_1269; similar chromatogram in higher mz_1231; similar chromatogram in higher mz_1243; similar chromatogram in higher mz_1318; similar chromatogram in higher mz_2432; similar chromatogram in higher mz_2646; similar chromatogram in higher mz_2649; similar chromatogram in higher mz_2698; similar chromatogram in h…	0.353	FALSE	null	null	null	null	null	null	999	FALSE	FALSE	FALSE		FALSE	FALSE	null	null	null	null	null	null	null	10.81	QC_11.2	223.02803:12694028 224.03138:2239961 225.03474:1381361		51923	207749	40205	632661	19601	611246	165979	1804057	161709	227862	110609	240100	175056	152199	41322	79810	132527	16051
678	9.262	223.02803	Unknown	[M-H]-	similar chromatogram in higher mz_1227; similar chromatogram in higher mz_5295; similar chromatogram in higher mz_3455; similar chromatogram in higher mz_9495; similar chromatogram in higher mz_713; similar chromatogram in higher mz_1267; similar chromatogram in higher mz_1317; similar chromatogram in higher mz_2699; similar chromatogram in higher mz_3039; similar chromatogram in higher mz_3523; …	0.486	FALSE	null	null	null	null	null	null	999	FALSE	FALSE	FALSE		FALSE	FALSE	null	null	null	null	null	null	null	8	QC_7.2	223.02803:3985930 224.03138:695594 225.03474:407537		15559	192959	154494	298126	5078	484590	758846	65777	26144	24766	193424	497548	712541	411728	11260	23281	29434	1486
679	20.374	223.02805	Unknown	[M-H]-	ion correlated with 16858; similar chromatogram in higher mz_4156; similar chromatogram in higher mz_4878	0.137	FALSE	null	null	null	null	null	null	999	FALSE	FALSE	FALSE		FALSE	FALSE	null	null	null	null	null	null	null	15.16	QC_8.2	223.02805:7185744 224.0314:1274539 225.03476:994705		48992	209114	24595	503753	6754	434280	158639	834079	49539	192526	41022	244511	223916	51199	36120	122161	135019	12272
680	10.99	223.02806	Unknown	[M-H]-	similar chromatogram in higher mz_1273; similar chromatogram in higher mz_14447	0.083	FALSE	null	null	null	null	null	null	999	FALSE	FALSE	FALSE		FALSE	FALSE	null	null	null	null	null	null	null	7.76	QC_3.1	223.02806:4204102 224.03141:630872 225.03477:451382		168804	38477	56773	58194	26062	59323	69199	32754	26612	30087	30018	106727	112487	47690	72222	59310	21981	7372
681	12.643	223.02808	Unknown	[M-H]-	similar chromatogram in higher mz_11821; similar chromatogram in higher mz_13205; similar chromatogram in higher mz_5289; similar chromatogram in higher mz_6394; similar chromatogram in higher mz_5362	0.079	FALSE	null	null	null	null	null	null	999	FALSE	FALSE	FALSE		FALSE	FALSE	null	null	null	null	null	null	null	6.35	QC_1.1	223.02808:2491804 224.03143:502985 225.03479:198996		46518	23365	15830	56566	18651	52696	29991	72060	23024	26176	25213	27530	32759	24203	30284	18538	23082	10901
682	7.511	223.02812	Unknown	[M-H]-	similar chromatogram in higher mz_8083; similar chromatogram in higher mz_1320; similar chromatogram in higher mz_7882; similar chromatogram in higher mz_8527	0.471	FALSE	null	null	null	null	null	null	999	FALSE	FALSE	FALSE		FALSE	FALSE	null	null	null	null	null	null	null	17.15	QC_1.1	223.02812:3440519 224.03147:472802 225.03483:361245		24201	552511	443012	691555	6161	1126219	1448824	57062	23653	26492	672227	1216128	1708783	868750	14721	19852	12616	4622
683	14.863	223.02815	Unknown	[M-H]-	ion correlated with 14505; ion correlated with 13331	0.129	FALSE	null	null	null	null	null	null	999	FALSE	FALSE	FALSE		FALSE	FALSE	null	null	null	null	null	null	null	13.23	QC_8.2	223.02815:6566760 224.0315:1062840 225.03486:784921		79220	63224	19328	122578	17489	151384	49158	518990	24710	39179	24962	73435	59625	32591	42592	29117	29252	17082
684	3.115	223.02823	Unknown	[M-H]-		0.115	FALSE	null	null	null	null	null	null	999	FALSE	FALSE	FALSE		FALSE	FALSE	null	null	null	null	null	null	null	11.88	Blank_13.2	223.02823:1344196 224.03158:199014 225.03494:124458		7527	94236	37887	80128	2195	113304	243179	16682	21617	14513	794784	74560	117857	50120	4391	12919	9843	2460
685	1.025	223.06427	Unknown	[M-H]-	ion correlated with 3134	0.083	FALSE	null	null	null	null	null	null	999	FALSE	FALSE	FALSE		FALSE	FALSE	null	null	null	null	null	null	null	14.54	9063	223.06427:718525 224.06762:629989 225.07098:558436		1666	215429	45753	763522	13096	530864	38663	630218	26898	855736	8612	16285	86246	57752	1350	537228	13234	0
686	1.09	223.07376	Unknown	[M-H]-	similar chromatogram in higher mz_3641; similar chromatogram in higher mz_1615; similar chromatogram in higher mz_6713; similar chromatogram in higher mz_7095; similar chromatogram in higher mz_5577; similar chromatogram in higher mz_5630; similar chromatogram in higher mz_4677	0.201	FALSE	null	null	null	null	null	null	999	FALSE	FALSE	FALSE		FALSE	FALSE	null	null	null	null	null	null	null	99.72	81	223.07376:14388804 224.07711:1693609 225.08047:7768099		37963	236485	35801	1087076	4696	873304	137482	686402	61384	2042011	0	27416	7455	18831	0	764200	9912	0
687	1.03	223.08525	Unknown	[M-H]-		0.007	FALSE	null	null	null	null	null	null	999	FALSE	FALSE	FALSE		FALSE	FALSE	null	null	null	null	null	null	null	85.65	10583	223.08525:2028168 224.0886:0 225.09196:2484214		0	38901	0	554628	1733	134220	0	88664	47634	2028168	0	39823	851396	30178	0	97141	0	0
688	1.102	223.0974	Unknown	[M-H]-	similar chromatogram in higher mz_7359	0.029	FALSE	null	null	null	null	null	null	999	FALSE	FALSE	FALSE		FALSE	FALSE	null	null	null	null	null	null	null	25.37	3959	223.0974:720281 224.10075:112665 225.10411:291609		1399	33076	7147	353971	5573	36796	42206	122427	18755	449531	6379	27071	106174	14679	5052	113855	6875	2260
689	21.141	223.1022	Unknown	[M-H]-	ion correlated with 1216; ion correlated with 5363; ion correlated with 17157; ion correlated with 3105; ion correlated with 3419; ion correlated with 1241; ion correlated with 3421; ion correlated with 17142; ion correlated with 3433; ion correlated with 3475; ion correlated with 1249; ion correlated with 3411; ion correlated with 1198; similar chromatogram in higher mz_3421	0.018	FALSE	null	null	null	null	null	null	999	FALSE	FALSE	FALSE		FALSE	FALSE	null	null	null	null	null	null	null	10.88	QC_6.2	223.1022:112594 224.10555:0 225.10891:0		2872	6471	2420	7197	1070	0	0	9286	2028	0	2725	6497	0	3057	613	3776	5096	1102
690	20.814	223.10875	Unknown	[M-H]-	ion correlated with 3179; ion correlated with 16889; ion correlated with 667; ion correlated with 3432; ion correlated with 3195; ion correlated with 1348; ion correlated with 3178; ion correlated with 2937; ion correlated with 3371; ion correlated with 1250; ion correlated with 3188; ion correlated with 1197; ion correlated with 3187; ion correlated with 2938; ion correlated with 2944; ion corre…	0.036	FALSE	null	null	null	null	null	null	999	FALSE	FALSE	FALSE		FALSE	FALSE	null	null	null	null	null	null	null	13.21	QC_13.2	223.10875:157696 224.1121:0 225.11546:0		0	0	0	0	0	0	0	0	0	0	0	0	0	0	2616	0	5148	1564
691	1.131	223.11003	Unknown	[M-H]-	similar chromatogram in higher mz_3710; similar chromatogram in higher mz_2734; similar chromatogram in higher mz_7966	0.367	FALSE	null	null	null	null	null	null	999	FALSE	FALSE	FALSE		FALSE	FALSE	null	null	null	null	null	null	null	86.98	81	223.11003:7280130 224.11338:1779656 225.11674:940535		0	151831	151454	247259	0	1249979	53905	713638	140433	5498265	33460	63488	148948	0	0	162507	364168	1475
692	20.433	223.11644	Unknown	[M-H]-	similar chromatogram in higher mz_17042	0.018	FALSE	null	null	null	null	null	null	999	FALSE	FALSE	FALSE		FALSE	FALSE	null	null	null	null	null	null	null	13.16	QC_6.2	223.11644:139166 224.11979:0 225.12315:0		0	0	0	0	0	0	0	0	0	0	0	0	0	0	0	0	0	0
693	1.982	223.1346	Unknown	[M-H]-		0.327	FALSE	null	null	null	null	null	null	999	FALSE	FALSE	FALSE		FALSE	FALSE	null	null	null	null	null	null	null	45.13	4583	223.1346:2238693 224.13795:386805 225.14131:26961		358081	1555685	58737	52676	143877	120753	153532	39891	57030	70317	78774	37001	48322	122719	189503	56879	95112	238608
694	21.725	223.24547	Unknown	[M-H]-	similar chromatogram in higher mz_4114	0.007	FALSE	null	null	null	null	null	null	999	FALSE	FALSE	FALSE		FALSE	FALSE	null	null	null	null	null	null	null	1040.04	489	223.24547:103744 224.24882:0 225.25218:0		0	13630	0	31427	0	18686	28781	31304	43661	14065	14490	51538	7784	20134	0	24992	12534	0
695	10.559	223.35454	Unknown	[M-H]-		0.007	FALSE	null	null	null	null	null	null	999	FALSE	FALSE	FALSE		FALSE	FALSE	null	null	null	null	null	null	null	3616.67	7863	223.35454:182968 224.35789:0 225.36125:0		0	0	19202	42732	0	45487	17565	0	15795	33725	0	5038	40848	6306	0	0	10552	0
696	1.031	223.37419	Unknown	[M-H]-		0.004	FALSE	null	null	null	null	null	null	999	FALSE	FALSE	FALSE		FALSE	FALSE	null	null	null	null	null	null	null	27.89	10311	223.37419:308023 224.37754:0 225.3809:0		0	0	0	0	0	308023	0	0	0	0	0	0	0	0	0	0	0	1380
697	20.142	223.414	Unknown	[M-H]-		0.004	FALSE	null	null	null	null	null	null	999	FALSE	FALSE	FALSE		FALSE	FALSE	null	null	null	null	null	null	null	24	3959	223.414:111935 224.41735:0 225.42071:0		0	10960	23012	0	0	0	27726	7036	0	0	2615	11626	0	0	0	12602	5842	0
698	20.503	223.57707	Unknown	[M-H]-		0.004	FALSE	null	null	null	null	null	null	999	FALSE	FALSE	FALSE		FALSE	FALSE	null	null	null	null	null	null	null	22.16	9063	223.57707:114988 224.58042:0 225.58378:0		0	0	0	0	0	0	48901	0	10218	0	0	0	0	27249	0	16038	11600	0
699	1.041	223.7131	Unknown	[M-H]-		0.007	FALSE	null	null	null	null	null	null	999	FALSE	FALSE	FALSE		FALSE	FALSE	null	null	null	null	null	null	null	3585.45	2983	223.7131:732757 224.71645:0 225.71981:0		0	0	1013	0	0	0	0	54648	0	0	0	0	0	0	0	0	0	0
700	0.69	223.7989	Unknown	[M-H]-		0.047	FALSE	null	null	null	null	null	null	999	FALSE	FALSE	FALSE		FALSE	FALSE	null	null	null	null	null	null	null	21.52	10071	223.7989:150641 224.80225:17318 225.80561:94544		1607	55258	150641	43801	0	61353	49962	75454	85455	40064	78702	55531	75356	44393	0	61260	47569	0
701	1.147	223.83907	Unknown	[M-H]-		0.281	FALSE	null	null	null	null	null	null	999	FALSE	FALSE	FALSE		FALSE	FALSE	null	null	null	null	null	null	null	301.27	3753	223.83907:405030 224.84242:0 225.84578:0		275263	24112	27434	37098	260280	0	57458	19210	60356	0	78286	118276	13364	35235	350873	53651	54993	310223
702	1.228	223.8485	Unknown	[M-H]-		0.097	FALSE	null	null	null	null	null	null	999	FALSE	FALSE	FALSE		FALSE	FALSE	null	null	null	null	null	null	null	857.44	Blank_6.1	223.8485:1273564 224.85185:274355 225.85521:994700		1478	53731	139534	0	9967	0	62352	56457	55110	5910	89737	106860	0	63420	4228	108758	74921	39579
703	0.94	223.84882	Unknown	[M-H]-		0.058	FALSE	null	null	null	null	null	null	999	FALSE	FALSE	FALSE		FALSE	FALSE	null	null	null	null	null	null	null	2152.18	Blank_1.2	223.84882:1314733 224.85217:0 225.85553:399871		1478	21789	136294	0	6500	0	62352	56457	9324	5910	68810	159689	2148	13422	4228	25421	70396	1579
704	24.683	223.87071	Unknown	[M-H]-		0.007	FALSE	null	null	null	null	null	null	999	FALSE	FALSE	FALSE		FALSE	FALSE	null	null	null	null	null	null	null	1016.38	3959	223.87071:123989 224.87406:0 225.87742:0		0	0	0	18953	0	102117	0	0	0	20702	0	0	53894	0	0	0	0	0
705	1.007	223.88548	Unknown	[M-H]-		0.018	FALSE	null	null	null	null	null	null	999	FALSE	FALSE	FALSE		FALSE	FALSE	null	null	null	null	null	null	null	683.38	4983	223.88548:170278 224.88883:0 225.89219:0		0	35512	102139	29727	1350	0	36547	52577	17568	6810	39824	78709	0	16927	0	83505	27881	19688
706	1.113	223.89961	Unknown	[M-H]-		0.014	FALSE	null	null	null	null	null	null	999	FALSE	FALSE	FALSE		FALSE	FALSE	null	null	null	null	null	null	null	223.34	3143	223.89961:299735 224.90296:0 225.90632:0		40116	11072	27890	12174	63730	0	10344	20130	9776	102348	10976	0	20644	14492	46220	21631	0	95498
707	1.067	223.99319	Unknown	[M-H]-		0.004	FALSE	null	null	null	null	null	null	999	FALSE	FALSE	FALSE		FALSE	FALSE	null	null	null	null	null	null	null	45.2	8055	223.99319:144182 224.99654:0 225.9999:0		0	0	0	0	0	0	0	0	114004	0	0	0	0	0	0	0	0	0
708	7.43	224.0274	Unknown	[M-H]-	ion correlated with 2693	0.291	FALSE	null	null	null	null	null	null	999	FALSE	FALSE	FALSE		FALSE	FALSE	null	null	null	null	null	null	null	14.34	QC_7.2	224.0274:290086 225.03075:260106 226.03411:12425		933	72392	56880	88381	1419	137636	197436	3132	2475	32561	95094	165543	219855	129603	166	2318	0	1622
709	2.081	224.02745	Unknown	[M-H]-		0.014	FALSE	null	null	null	null	null	null	999	FALSE	FALSE	FALSE		FALSE	FALSE	null	null	null	null	null	null	null	18.08	9319	224.02745:318059 225.0308:352515 226.03416:35052		22394	91927	51099	74151	0	117544	36577	3564	0	2107	116245	67496	111576	41251	5715	2360	2460	2119
710	14.874	224.0275	Unknown	[M-H]-	ion correlated with 13328; ion correlated with 2691; ion correlated with 766; ion correlated with 683; ion correlated with 5292; ion correlated with 1271; ion correlated with 1312; similar chromatogram in higher mz_3496	0.068	FALSE	null	null	null	null	null	null	999	FALSE	FALSE	FALSE		FALSE	FALSE	null	null	null	null	null	null	null	13.43	QC_4.2	224.0275:875688 225.03085:674183 226.03421:0		9214	6745	2333	16604	0	5957	5691	74527	2139	3481	6309	4320	6166	2030	4240	3448	2418	2889
711	21.082	224.02751	Unknown	[M-H]-	ion correlated with 6392; ion correlated with 765; ion correlated with 3037; ion correlated with 17146; ion correlated with 323; similar chromatogram in higher mz_765	0.072	FALSE	null	null	null	null	null	null	999	FALSE	FALSE	FALSE		FALSE	FALSE	null	null	null	null	null	null	null	21.64	QC_7.2	224.02751:1762133 225.03086:1655017 226.03422:162145		3529	7588	0	16293	1620	18706	7481	259510	0	34292	11496	21994	0	10830	4902	11076	0	1576
712	16.856	224.02753	Unknown	[M-H]-	ion correlated with 3450; ion correlated with 1314; ion correlated with 3036; ion correlated with 1268; ion correlated with 1225; similar chromatogram in higher mz_1225; similar chromatogram in higher mz_3450; similar chromatogram in higher mz_859; similar chromatogram in higher mz_3483; similar chromatogram in higher mz_4626; similar chromatogram in higher mz_10937; similar chromatogram in highe…	0.065	FALSE	null	null	null	null	null	null	999	FALSE	FALSE	FALSE		FALSE	FALSE	null	null	null	null	null	null	null	15.79	QC_6.2	224.02753:1020449 225.03088:827312 226.03424:116219		2907	2145	2928	10267	0	49094	4479	100679	0	6610	2671	3454	10607	2636	1979	2560	5311	1489
713	9.197	224.02753	Unknown	[M-H]-		0.09	FALSE	null	null	null	null	null	null	999	FALSE	FALSE	FALSE		FALSE	FALSE	null	null	null	null	null	null	null	10.11	QC_7.2	224.02753:548044 225.03088:407537 226.03424:33816		1868	26592	16827	35800	1498	137231	103205	7262	2543	2908	22445	66220	119737	41437	1693	2031	3082	1787
714	19.128	224.02754	Unknown	[M-H]-	ion correlated with 763; ion correlated with 6393; similar chromatogram in higher mz_1174	0.05	FALSE	null	null	null	null	null	null	999	FALSE	FALSE	FALSE		FALSE	FALSE	null	null	null	null	null	null	null	14.4	QC_6.2	224.02754:813859 225.03089:639483 226.03425:0		2276	5672	6370	2704	0	11654	5558	98395	4556	0	4472	5698	14705	5246	1614	0	2467	0
715	20.473	224.02763	Unknown	[M-H]-	ion correlated with 16544; ion correlated with 16542; ion correlated with 16538; ion correlated with 5290; ion correlated with 2698; ion correlated with 1318; ion correlated with 1269; similar chromatogram in higher mz_16858; similar chromatogram in higher mz_1318; similar chromatogram in higher mz_1350; similar chromatogram in higher mz_2411; similar chromatogram in higher mz_2431; similar chrom…	0.094	FALSE	null	null	null	null	null	null	999	FALSE	FALSE	FALSE		FALSE	FALSE	null	null	null	null	null	null	null	21.58	QC_10.2	224.02763:1739364 225.03098:1508779 226.03434:0		6030	11572	0	34915	1620	68923	12059	242366	8760	34292	3401	4699	20884	6084	2486	4101	0	2463
716	11	224.02766	Unknown	[M-H]-	ion correlated with 680; ion correlated with 1319	0.05	FALSE	null	null	null	null	null	null	999	FALSE	FALSE	FALSE		FALSE	FALSE	null	null	null	null	null	null	null	6.67	QC_3.1	224.02766:624289 225.03101:418724 226.03437:0		23540	2546	0	5336	1675	6244	8060	2332	4116	0	4097	5656	6350	3091	2159	4386	5193	2197
717	12.705	224.02779	Unknown	[M-H]-	ion correlated with 769	0.065	FALSE	null	null	null	null	null	null	999	FALSE	FALSE	FALSE		FALSE	FALSE	null	null	null	null	null	null	null	5.45	QC_1.1	224.02779:360886 225.03114:198996 226.0345:0		4534	2642	2602	4766	2787	3850	3586	5156	2406	3145	2744	16028	8604	2204	3007	2126	2655	3282
718	1.054	224.05965	Unknown	[M-H]-	ion correlated with 2569	0.011	FALSE	null	null	null	null	null	null	999	FALSE	FALSE	FALSE		FALSE	FALSE	null	null	null	null	null	null	null	576.32	9319	224.05965:16422542 225.063:2744633 226.06636:1030633		1851	130624	23650	527588	0	295952	86567	262232	134297	1044043	95988	29225	160881	24896	0	345570	86604	17499
719	1.029	224.06975	Unknown	[M-H]-		0.004	FALSE	null	null	null	null	null	null	999	FALSE	FALSE	FALSE		FALSE	FALSE	null	null	null	null	null	null	null	235.76	8055	224.06975:1780915 225.0731:748614 226.07646:587661		0	50841	24440	4135	0	120906	918	160056	0	397498	1343	486	10478	1548	0	84406	10025	0
720	20.56	224.08754	Unknown	[M-H]-	ion correlated with 8286; ion correlated with 11976; similar chromatogram in higher mz_13639	0.004	FALSE	null	null	null	null	null	null	999	FALSE	FALSE	FALSE		FALSE	FALSE	null	null	null	null	null	null	null	8.57	5479	224.08754:130192 225.09089:10980 226.09425:0		574	0	690	11528	219	0	2835	1359	0	10188	2122	790	0	3170	2038	1316	7093	728
721	3.288	224.09335	Unknown	[M-H]-		0.112	FALSE	null	null	null	null	null	null	999	FALSE	FALSE	FALSE		FALSE	FALSE	null	null	null	null	null	null	null	95.2	149	224.09335:5751450 225.0967:752249 226.10006:57145		1579	8860	4382	74951	1682	132386	157905	65863	8193	5956	44818	16285	4484	119731	0	4309	4187932	1553
722	0.92	224.10164	Unknown	[M-H]-		0.004	FALSE	null	null	null	null	null	null	999	FALSE	FALSE	FALSE		FALSE	FALSE	null	null	null	null	null	null	null	37.68	Blank_1.2	224.10164:163127 225.10499:0 226.10835:0		0	0	0	0	0	0	0	0	0	0	0	0	11134	0	0	0	15214	1835
723	19.322	224.10625	Unknown	[M-H]-	ion correlated with 2503	0.011	FALSE	null	null	null	null	null	null	999	FALSE	FALSE	FALSE		FALSE	FALSE	null	null	null	null	null	null	null	12.73	10583	224.10625:131167 225.1096:0 226.11296:0		0	870	0	103806	0	70180	4764	13381	0	131167	0	0	51804	3058	0	0	0	0
724	2.841	224.13762	Unknown	[M-H]-		0.007	FALSE	null	null	null	null	null	null	999	FALSE	FALSE	FALSE		FALSE	FALSE	null	null	null	null	null	null	null	34.65	3863	224.13762:138968 225.14097:12333 226.14433:13303		1955	2980	2706	3558	3108	5314	15635	2342	2680	3204	2924	2662	4598	2268	3399	3279	2417	1751
725	17.185	224.24753	Unknown	[M-H]-	ion correlated with 1459; ion correlated with 1745; ion correlated with 1461; ion correlated with 1743; ion correlated with 1744; similar chromatogram in higher mz_1461; similar chromatogram in higher mz_1743; similar chromatogram in higher mz_1745; similar chromatogram in higher mz_15198	0.007	FALSE	null	null	null	null	null	null	999	FALSE	FALSE	FALSE		FALSE	FALSE	null	null	null	null	null	null	null	43.87	10311	224.24753:250286 225.25088:0 226.25424:0		0	0	0	0	0	250286	0	0	0	0	0	0	154434	0	0	0	0	0
726	16.149	224.50258	Unknown	[M-H]-	ion correlated with 149; ion correlated with 2487	0.014	FALSE	null	null	null	null	null	null	999	FALSE	FALSE	FALSE		FALSE	FALSE	null	null	null	null	null	null	null	1341.44	10807	224.50258:143074 225.50593:0 226.50929:0		0	0	0	59089	0	137460	0	0	0	128371	0	0	143074	0	0	0	0	1882
727	2.799	224.80325	Unknown	[M-H]-		0.043	FALSE	null	null	null	null	null	null	999	FALSE	FALSE	FALSE		FALSE	FALSE	null	null	null	null	null	null	null	65.48	1623	224.80325:5116642 225.8066:0 226.80996:4227427		6447	278709	29728	2398153	2084	877200	34666	38756	32951	1334878	33022	22586	159331	42863	2005	1241502	28215	4145
728	16.908	224.80342	Unknown	[M-H]-	similar chromatogram in higher mz_14668	0.076	FALSE	null	null	null	null	null	null	999	FALSE	FALSE	FALSE		FALSE	FALSE	null	null	null	null	null	null	null	7.51	QC_9.2	224.80342:409670 225.80677:0 226.81013:306483		1794	153449	320604	88973	1797	23672	169612	369768	369135	142512	231419	217888	38264	258842	1624	260447	332760	1484
729	18.924	224.8035	Unknown	[M-H]-		0.234	FALSE	null	null	null	null	null	null	999	FALSE	FALSE	FALSE		FALSE	FALSE	null	null	null	null	null	null	null	6.97	489	224.8035:282507 225.80685:0 226.81021:210928		1730	81022	173710	44151	1419	0	148936	162889	176138	35635	113412	143921	0	131430	0	124356	156747	1260
730	9.202	224.80351	Unknown	[M-H]-		0.058	FALSE	null	null	null	null	null	null	999	FALSE	FALSE	FALSE		FALSE	FALSE	null	null	null	null	null	null	null	7.64	QC_11.2	224.80351:1418703 225.80686:0 226.81022:996306		1814	627176	1086909	501082	3523	395972	1283407	1431848	1337954	963494	921490	534499	492488	1176412	1307	1328359	1345093	1568
731	30.671	224.80354	Unknown	[M-H]-	similar chromatogram in higher mz_3850; similar chromatogram in higher mz_7037; similar chromatogram in higher mz_5477; similar chromatogram in higher mz_8651; similar chromatogram in higher mz_2027; similar chromatogram in higher mz_5525	0.007	FALSE	null	null	null	null	null	null	999	FALSE	FALSE	FALSE		FALSE	FALSE	null	null	null	null	null	null	null	6.69	1135	224.80354:178626 225.80689:0 226.81025:0		2098	2795	0	23788	0	24830	10766	14341	24300	8583	8922	33252	10552	6252	0	21251	178626	0
732	8.464	224.80367	Unknown	[M-H]-		0.018	FALSE	null	null	null	null	null	null	999	FALSE	FALSE	FALSE		FALSE	FALSE	null	null	null	null	null	null	null	17.38	1431	224.80367:1154907 225.80702:0 226.81038:818798		1528	526707	848736	442175	3961	446737	959360	1159270	1037547	874461	732264	434263	480794	1029185	1524	1059847	1127398	1581
733	11.241	224.8037	Unknown	[M-H]-		0.104	FALSE	null	null	null	null	null	null	999	FALSE	FALSE	FALSE		FALSE	FALSE	null	null	null	null	null	null	null	10.62	8887	224.8037:1391212 225.80705:0 226.81041:999595		4259	363924	903995	399111	7886	252550	965951	1225762	1100910	560154	562567	391787	189032	833481	2439	1084074	946656	3567
734	13.518	224.80373	Unknown	[M-H]-		0.277	FALSE	null	null	null	null	null	null	999	FALSE	FALSE	FALSE		FALSE	FALSE	null	null	null	null	null	null	null	9.19	8887	224.80373:927032 225.80708:1347 226.81044:611435		2128	237200	623874	260768	3919	155995	620265	709915	690168	321107	401054	328835	187519	486996	1755	590494	519250	4386
735	20.818	224.80376	Unknown	[M-H]-		0.014	FALSE	null	null	null	null	null	null	999	FALSE	FALSE	FALSE		FALSE	FALSE	null	null	null	null	null	null	null	4.54	149	224.80376:185788 225.80711:0 226.81047:229362		0	13332	52734	0	1518	107073	37133	50026	89285	16276	51831	45278	103119	43211	0	52265	54978	0
736	0.965	224.81953	Unknown	[M-H]-	similar chromatogram in higher mz_2672; similar chromatogram in higher mz_2602; similar chromatogram in higher mz_5433; similar chromatogram in higher mz_7760; similar chromatogram in higher mz_8114; similar chromatogram in higher mz_8476; similar chromatogram in higher mz_8560; similar chromatogram in higher mz_8629; similar chromatogram in higher mz_11140; similar chromatogram in higher mz_13549	0.083	FALSE	null	null	null	null	null	null	999	FALSE	FALSE	FALSE		FALSE	FALSE	null	null	null	null	null	null	null	122.46	4263	224.81953:2503069 225.82288:0 226.82624:2536251		0	0	0	222635	0	0	1649	0	0	0	267514	0	311767	191192	162259	0	1816	59943
737	0.942	224.82643	Unknown	[M-H]-		0.058	FALSE	null	null	null	null	null	null	999	FALSE	FALSE	FALSE		FALSE	FALSE	null	null	null	null	null	null	null	38.78	Blank_1.2	224.82643:774317 225.82978:0 226.83314:257226		0	2497	0	0	0	0	0	0	0	0	0	0	0	0	0	0	0	0
738	0.986	224.8649	Unknown	[M-H]-	similar chromatogram in higher mz_8254; similar chromatogram in higher mz_9627; similar chromatogram in higher mz_8221; similar chromatogram in higher mz_5854	0.878	FALSE	null	null	null	null	null	null	999	FALSE	FALSE	FALSE		FALSE	FALSE	null	null	null	null	null	null	null	212.83	4651	224.8649:2675635 225.86825:0 226.87161:0		1339772	2328054	1659492	936861	1050780	1110654	1776142	2197686	1955912	874934	2040450	2465826	1175027	2064591	1143948	1549190	1642720	1269789
739	0.856	224.88283	Unknown	[M-H]-		0.04	FALSE	null	null	null	null	null	null	999	FALSE	FALSE	FALSE		FALSE	FALSE	null	null	null	null	null	null	null	50.11	Blank_10.2	224.88283:396914 225.88618:0 226.88954:0		2756	491906	300771	172940	1038	204922	165170	308316	509781	842563	28517	558158	150299	41332	2317	201245	122390	6462
740	1.347	224.88365	Unknown	[M-H]-		0.025	FALSE	null	null	null	null	null	null	999	FALSE	FALSE	FALSE		FALSE	FALSE	null	null	null	null	null	null	null	148.84	Blank_10.2	224.88365:395678 225.887:0 226.89036:0		1270	16062	7074	6628	10828	28464	1314	308316	7396	7067	16413	21879	61639	41332	13904	2316	40697	1054
741	0.974	224.92104	Unknown	[M-H]-		0.004	FALSE	null	null	null	null	null	null	999	FALSE	FALSE	FALSE		FALSE	FALSE	null	null	null	null	null	null	null	6.12	10807	224.92104:563864 225.92439:0 226.92775:0		109	303	162	162234	0	0	356	231	193	0	244	106	563864	0	292	244	424	0
742	1.032	224.96103	Unknown	[M-H]-	ion correlated with 4065; ion correlated with 669; ion correlated with 610; ion correlated with 3970; ion correlated with 3508; ion correlated with 3373; ion correlated with 3427	0.004	FALSE	null	null	null	null	null	null	999	FALSE	FALSE	FALSE		FALSE	FALSE	null	null	null	null	null	null	null	33.55	3463	224.96103:1472113 225.96438:508682 226.96774:252021		0	16741	3043	90874	0	0	0	35865	4115	0	0	0	0	6240	0	50781	0	0
743	1.04	224.9668	Unknown	[M-H]-		0.04	FALSE	null	null	null	null	null	null	999	FALSE	FALSE	FALSE		FALSE	FALSE	null	null	null	null	null	null	null	7.52	10087	224.9668:317614 225.97015:0 226.97351:0		0	99604	23490	317614	0	0	15090	194168	12695	0	0	2147	0	20958	0	203984	0	0
744	1.018	224.98041	Unknown	[M-H]-	similar chromatogram in higher mz_12607	0.09	FALSE	null	null	null	null	null	null	999	FALSE	FALSE	FALSE		FALSE	FALSE	null	null	null	null	null	null	null	23.59	4903	224.98041:1217470 225.98376:0 226.98712:2139361		1559	254705	256455	3336	1595	2930	254114	156219	19667	234305	353984	10697	80639	46563	1600	283279	7620	96997
745	20.087	224.9987	Unknown	[M-H]-		0.05	FALSE	null	null	null	null	null	null	999	FALSE	FALSE	FALSE		FALSE	FALSE	null	null	null	null	null	null	null	6.16	9319	224.9987:599538 226.00205:0 227.00541:238971		18511	205837	104504	240171	16266	101635	131399	108989	202924	578756	111938	74404	96229	149806	17224	113612	98460	15775
746	15.903	224.99873	Unknown	[M-H]-		0.126	FALSE	null	null	null	null	null	null	999	FALSE	FALSE	FALSE		FALSE	FALSE	null	null	null	null	null	null	null	5.92	9319	224.99873:940382 226.00208:61366 227.00544:279186		14917	335150	195746	419802	23572	571057	202069	211947	155796	600547	170050	94811	513808	153410	20299	166028	149003	20099
747	1.327	224.99896	Unknown	[M-H]-		0.011	FALSE	null	null	null	null	null	null	999	FALSE	FALSE	FALSE		FALSE	FALSE	null	null	null	null	null	null	null	15.74	QC_2.2	224.99896:327997 226.00231:0 227.00567:2927900		66827	240193	84260	133531	263441	91544	60200	32869	71695	98354	227514	80361	505353	84731	13478	67734	71480	554415
748	31.142	224.99921	Unknown	[M-H]-		0.05	FALSE	null	null	null	null	null	null	999	FALSE	FALSE	FALSE		FALSE	FALSE	null	null	null	null	null	null	null	7.53	1799	224.99921:362256 226.00256:9756 227.00592:62874		26763	109773	271868	242667	19164	315173	284555	348194	325709	369156	333373	186376	337342	389622	8134	338851	279193	17159
749	9.164	224.99925	Unknown	[M-H]-		0.004	FALSE	null	null	null	null	null	null	999	FALSE	FALSE	FALSE		FALSE	FALSE	null	null	null	null	null	null	null	2.83	10583	224.99925:448487 226.0026:0 227.00596:158086		12823	159692	146749	280874	21983	487327	125471	105327	119276	448487	140129	97094	502274	132040	19638	138456	104578	15653
750	6.123	224.99931	Unknown	[M-H]-		0.058	FALSE	null	null	null	null	null	null	999	FALSE	FALSE	FALSE		FALSE	FALSE	null	null	null	null	null	null	null	5.39	9319	224.99931:1484657 226.00266:122926 227.00602:121594		15287	248645	234824	603111	17715	984311	186539	162149	148930	715081	221531	113140	937339	177362	16563	190579	135527	15260
751	16.446	224.99934	Unknown	[M-H]-	similar chromatogram in higher mz_2609	0.543	FALSE	null	null	null	null	null	null	999	FALSE	FALSE	FALSE		FALSE	FALSE	null	null	null	null	null	null	null	8.14	9319	224.99934:922933 226.00269:35301 227.00605:172780		20680	288517	330106	448275	22318	564673	406467	208884	437328	551528	299119	164502	514696	247705	20376	268492	261571	20863
752	13.188	224.99937	Unknown	[M-H]-		0.025	FALSE	null	null	null	null	null	null	999	FALSE	FALSE	FALSE		FALSE	FALSE	null	null	null	null	null	null	null	3.08	9319	224.99937:810920 226.00272:54812 227.00608:111927		26333	109437	112156	222176	43219	610840	118201	104266	111116	384534	118195	99948	539466	134272	28780	115163	102589	32056
753	1.247	224.99937	Unknown	[M-H]-	similar chromatogram in higher mz_3578; similar chromatogram in higher mz_1812	0.673	FALSE	null	null	null	null	null	null	999	FALSE	FALSE	FALSE		FALSE	FALSE	null	null	null	null	null	null	null	37.79	8793	224.99937:4573646 226.00272:364176 227.00608:779778		686096	507159	209418	102036	1184381	690419	137196	21393	225476	98354	171035	177923	1495753	182150	155439	266753	71480	546010
754	17.291	224.9994	Unknown	[M-H]-		0.299	FALSE	null	null	null	null	null	null	999	FALSE	FALSE	FALSE		FALSE	FALSE	null	null	null	null	null	null	null	15.74	9319	224.9994:2441621 226.00275:0 227.00611:377166		15233	551172	224413	1281317	18297	1558456	462501	223314	419180	1572390	254474	109129	1412926	171928	19861	260076	203998	19593
755	24.361	224.9994	Unknown	[M-H]-		0.043	FALSE	null	null	null	null	null	null	999	FALSE	FALSE	FALSE		FALSE	FALSE	null	null	null	null	null	null	null	4.83	9319	224.9994:985367 226.00275:109730 227.00611:330245		18408	78819	54204	389282	13815	781605	62896	72926	69654	689185	62416	47691	428430	78101	15907	64258	60662	16199
756	18.641	224.99942	Unknown	[M-H]-	similar chromatogram in higher mz_7274; similar chromatogram in higher mz_16960	0.644	FALSE	null	null	null	null	null	null	999	FALSE	FALSE	FALSE		FALSE	FALSE	null	null	null	null	null	null	null	15.67	9319	224.99942:1098817 226.00277:47764 227.00613:319680		19043	483478	586139	480801	21275	704296	579054	339109	528730	831376	584686	317377	729028	603219	20106	580004	571065	17283
757	0.677	224.99947	Unknown	[M-H]-		0.353	FALSE	null	null	null	null	null	null	999	FALSE	FALSE	FALSE		FALSE	FALSE	null	null	null	null	null	null	null	10.68	7319	224.99947:444683 226.00282:28610 227.00618:117946		14142	149401	139715	124998	10811	197516	212257	144244	177628	118149	283017	85256	110624	323389	8557	119255	178366	7845
758	19.176	224.99962	Unknown	[M-H]-		0.55	FALSE	null	null	null	null	null	null	999	FALSE	FALSE	FALSE		FALSE	FALSE	null	null	null	null	null	null	null	8.92	6039	224.99962:819031 226.00297:47361 227.00633:218412		19475	404706	263175	406723	18155	404139	462963	222465	451857	726113	339973	139001	441295	271951	14745	272435	301230	18138
759	24.68	224.99966	Unknown	[M-H]-		0.022	FALSE	null	null	null	null	null	null	999	FALSE	FALSE	FALSE		FALSE	FALSE	null	null	null	null	null	null	null	4.67	10311	224.99966:781605 226.00301:0 227.00637:268353		13437	123429	34091	393940	17970	781605	72242	68104	62258	718243	69068	43409	511090	83002	18172	56970	66884	14334
760	1.108	225.00772	Unknown	[M-H]-		0.158	FALSE	null	null	null	null	null	null	999	FALSE	FALSE	FALSE		FALSE	FALSE	null	null	null	null	null	null	null	32.57	Blank_10.2	225.00772:2216108 226.01107:401778 227.01443:198409		68	336158	216071	458101	4087	1104476	885674	84433	9072	152	322573	97792	457352	385984	1445	41492	429491	396
761	1.05	225.017	Unknown	[M-H]-		0.097	FALSE	null	null	null	null	null	null	999	FALSE	FALSE	FALSE		FALSE	FALSE	null	null	null	null	null	null	null	7.52	885	225.017:471635 226.02035:94357 227.02371:168544		0	154081	207484	25389	3243	7786	152299	119696	145178	4547	180730	4966	13075	109890	2763	47147	144069	1494
762	1.703	225.02428	Unknown	[M-H]-	similar chromatogram in higher mz_2420	0.007	FALSE	null	null	null	null	null	null	999	FALSE	FALSE	FALSE		FALSE	FALSE	null	null	null	null	null	null	null	9.34	8217	225.02428:257110 226.02763:0 227.03099:6933314		11442	375	25715	53295	196	92933	5426	6682	3248	0	2770	52866	6923	2244	10546	224	2362	0
763	19.069	225.02492	Unknown	[M-H]-	ion correlated with 6393; ion correlated with 714	0.047	FALSE	null	null	null	null	null	null	999	FALSE	FALSE	FALSE		FALSE	FALSE	null	null	null	null	null	null	null	8.35	QC_11.2	225.02492:593109 226.02827:0 227.03163:0		1790	3694	0	7188	0	14705	6162	2777	0	7532	4426	0	11805	4470	131	2762	4248	0
764	9.489	225.02493	Unknown	[M-H]-		0.065	FALSE	null	null	null	null	null	null	999	FALSE	FALSE	FALSE		FALSE	FALSE	null	null	null	null	null	null	null	5.49	QC_9.2	225.02493:389920 226.02828:38192 227.03164:0		10604	17772	3134	31635	0	35386	75401	2210	0	0	21458	50931	76716	2080	162	2080	330	1310
765	21.131	225.02495	Unknown	[M-H]-	ion correlated with 6392; ion correlated with 711; ion correlated with 3037; ion correlated with 17146; ion correlated with 5287; ion correlated with 323; ion correlated with 17147; ion correlated with 3520; ion correlated with 17143; ion correlated with 4624; ion correlated with 2696; ion correlated with 3451; similar chromatogram in higher mz_3520; similar chromatogram in higher mz_5287; simila…	0.061	FALSE	null	null	null	null	null	null	999	FALSE	FALSE	FALSE		FALSE	FALSE	null	null	null	null	null	null	null	13.9	QC_9.2	225.02495:1304567 226.0283:107902 227.03166:0		5062	0	0	18918	552	19461	0	199880	0	19968	0	0	0	0	2454	0	17000	951
766	14.857	225.02496	Unknown	[M-H]-	ion correlated with 13328; ion correlated with 2691; ion correlated with 683; ion correlated with 5292; ion correlated with 1271; ion correlated with 1312; ion correlated with 710	0.068	FALSE	null	null	null	null	null	null	999	FALSE	FALSE	FALSE		FALSE	FALSE	null	null	null	null	null	null	null	7.65	QC_3.2	225.02496:665200 226.02831:0 227.03167:0		5969	2892	2788	0	0	0	2462	48467	3043	0	2636	2463	9235	3147	1768	0	2054	0
767	17.001	225.02512	Unknown	[M-H]-	ion correlated with 14593; ion correlated with 14445; ion correlated with 2690; ion correlated with 15404; ion correlated with 14602; ion correlated with 15387	0.047	FALSE	null	null	null	null	null	null	999	FALSE	FALSE	FALSE		FALSE	FALSE	null	null	null	null	null	null	null	10.57	QC_10.2	225.02512:705102 226.02847:0 227.03183:0		3083	7954	0	15578	0	22642	5214	64633	0	8539	0	4332	0	0	0	0	0	0
768	20.164	225.02528	Unknown	[M-H]-	similar chromatogram in higher mz_2383; similar chromatogram in higher mz_1332	0.061	FALSE	null	null	null	null	null	null	999	FALSE	FALSE	FALSE		FALSE	FALSE	null	null	null	null	null	null	null	10.52	QC_13.2	225.02528:1204569 226.02863:0 227.03199:0		2325	0	5277	29310	0	25468	4811	164325	4493	31044	5643	11946	45634	0	1357	0	3729	0
769	12.686	225.02528	Unknown	[M-H]-	ion correlated with 717	0.054	FALSE	null	null	null	null	null	null	999	FALSE	FALSE	FALSE		FALSE	FALSE	null	null	null	null	null	null	null	3.88	QC_1.1	225.02528:424952 226.02863:31308 227.03199:31790		5252	2704	5924	3490	2278	3932	0	2618	2197	3958	2499	3656	4413	2286	1973	3193	0	2659
770	7.679	225.02531	Unknown	[M-H]-		0.144	FALSE	null	null	null	null	null	null	999	FALSE	FALSE	FALSE		FALSE	FALSE	null	null	null	null	null	null	null	4.74	QC_4.1	225.02531:378925 226.02866:66525 227.03202:0		1737	53319	39164	66024	216	115064	140883	2924	2302	0	2719	115974	153623	85053	0	2982	0	814
771	17.238	225.06123	Unknown	[M-H]-		0.018	FALSE	null	null	null	null	null	null	999	FALSE	FALSE	FALSE		FALSE	FALSE	null	null	null	null	null	null	null	5.75	10087	225.06123:240873 226.06458:67156 227.06794:0		6174	68592	21007	240873	4538	257389	46075	51312	48316	191328	39651	26644	143568	54969	7450	56209	45052	5211
772	1.106	225.07188	Unknown	[M-H]-		0.119	FALSE	null	null	null	null	null	null	999	FALSE	FALSE	FALSE		FALSE	FALSE	null	null	null	null	null	null	null	57.3	10583	225.07188:7824785 226.07523:1122078 227.07859:2004238		82	44218	19069	563303	1519	2569548	12930	691433	9203	7824785	30769	1922	11200	13893	1133	384096	118774	10639
773	1.05	225.08038	Unknown	[M-H]-		0.007	FALSE	null	null	null	null	null	null	999	FALSE	FALSE	FALSE		FALSE	FALSE	null	null	null	null	null	null	null	57.64	8217	225.08038:1398772 226.08373:0 227.08709:5983548		9407	122057	55186	1138504	14511	589514	25697	434441	14445	1378468	47424	16356	3282	35727	11143	376093	32728	7639
774	21.384	225.08047	Unknown	[M-H]-		0.086	FALSE	null	null	null	null	null	null	999	FALSE	FALSE	FALSE		FALSE	FALSE	null	null	null	null	null	null	null	6.4	5417	225.08047:992386 226.08382:77971 227.08718:39521		612482	63420	57260	106555	693125	26760	72397	56410	62355	100755	64745	82930	26507	66105	586114	59084	84193	558399
775	8.389	225.08054	Unknown	[M-H]-	ion correlated with 7616; ion correlated with 4853	0.007	FALSE	null	null	null	null	null	null	999	FALSE	FALSE	FALSE		FALSE	FALSE	null	null	null	null	null	null	null	6.14	423	225.08054:260750 226.08389:13937 227.08725:0		169692	8226	9724	17868	235276	17015	12832	10684	10749	16462	6648	11002	10655	13685	147509	8474	16254	150974
776	0.78	225.09875	Unknown	[M-H]-	ion correlated with 1873; ion correlated with 7172; ion correlated with 1415; ion correlated with 1771; ion correlated with 1942; ion correlated with 4638	0.011	FALSE	null	null	null	null	null	null	999	FALSE	FALSE	FALSE		FALSE	FALSE	null	null	null	null	null	null	null	88.66	10311	225.09875:3991345 226.1021:0 227.10546:0		0	0	0	337964	0	3991345	0	0	0	1194268	0	0	3542180	0	0	0	0	0
777	1.118	225.11307	Unknown	[M-H]-		0.302	FALSE	null	null	null	null	null	null	999	FALSE	FALSE	FALSE		FALSE	FALSE	null	null	null	null	null	null	null	23.84	4903	225.11307:1052184 226.11642:0 227.11978:916474		3149	82700	176856	218145	3820	169335	151860	238020	132935	553518	110765	92785	144500	38407	1747	248242	246474	1497
778	16.372	225.11655	Unknown	[M-H]-		0.004	FALSE	null	null	null	null	null	null	999	FALSE	FALSE	FALSE		FALSE	FALSE	null	null	null	null	null	null	null	7.33	10087	225.11655:103171 226.1199:0 227.12326:0		1962	12464	7654	103171	1390	90880	2176	5548	3324	62691	3466	5130	44424	5649	1812	2528	8443	1900
779	1.115	225.14937	Unknown	[M-H]-	similar chromatogram in higher mz_5842; similar chromatogram in higher mz_4726; similar chromatogram in higher mz_3627; similar chromatogram in higher mz_3011; similar chromatogram in higher mz_2174; similar chromatogram in higher mz_4863; similar chromatogram in higher mz_3437; similar chromatogram in higher mz_2247; similar chromatogram in higher mz_6867; similar chromatogram in higher mz_5900;…	0.126	FALSE	null	null	null	null	null	null	999	FALSE	FALSE	FALSE		FALSE	FALSE	null	null	null	null	null	null	null	39.38	8055	225.14937:1744420 226.15272:1740491 227.15608:0		4647	101563	9317	292462	2346	432478	168664	219489	79067	1068572	63711	9446	71530	233277	1474	360997	54915	3211
780	1.01	225.16031	Unknown	[M-H]-		0.058	FALSE	null	null	null	null	null	null	999	FALSE	FALSE	FALSE		FALSE	FALSE	null	null	null	null	null	null	null	30.34	Blank_6.2	225.16031:308639 226.16366:0 227.16702:499124		0	0	0	0	0	2380	0	0	0	0	0	0	0	0	0	18232	0	0
781	24.805	225.18546	w/o MS2:FA 14:1	[M-H]-	similar chromatogram in higher mz_2003; similar chromatogram in higher mz_4188; similar chromatogram in higher mz_6285; similar chromatogram in higher mz_6734; similar chromatogram in higher mz_7660; similar chromatogram in higher mz_8626	0.014	FALSE	4.66	225.186	C14H26O2	FA	YWWVWXASSLXJHU-UHFFFAOYSA-N	O=C(O)CCCCCCCC=CCCCC	530	FALSE	TRUE	FALSE		FALSE	FALSE	null	null	98.3	0	null	null	null	10.26	3271	225.18546:122152 226.18881:0 227.19217:0		0	28952	6812	41718	0	0	6409	17027	24791	25383	13699	7308	0	7258	0	12545	14570	0
782	21.833	225.30379	Unknown	[M-H]-	ion correlated with 1636; ion correlated with 1570; similar chromatogram in higher mz_10616	0.007	FALSE	null	null	null	null	null	null	999	FALSE	FALSE	FALSE		FALSE	FALSE	null	null	null	null	null	null	null	22.55	10311	225.30379:186272 226.30714:0 227.3105:0		0	0	0	45954	0	186272	0	0	0	14931	0	0	172106	0	0	0	0	0
783	30.507	225.42548	Unknown	[M-H]-	ion correlated with 43; ion correlated with 1665; ion correlated with 1077; ion correlated with 2152; ion correlated with 2647; ion correlated with 2450; ion correlated with 596; ion correlated with 6003; ion correlated with 1069; ion correlated with 5656; ion correlated with 640; similar chromatogram in higher mz_2647; similar chromatogram in higher mz_9633; similar chromatogram in higher mz_777…	0.644	FALSE	null	null	null	null	null	null	999	FALSE	FALSE	FALSE		FALSE	FALSE	null	null	null	null	null	null	null	471.98	981	225.42548:270096 226.42883:0 227.43219:0		0	219330	259551	216704	0	216367	210675	173124	218241	192619	199335	200712	185985	201812	0	214930	210132	0
784	21.245	225.55582	Unknown	[M-H]-	ion correlated with 643; ion correlated with 971; similar chromatogram in higher mz_16027; similar chromatogram in higher mz_1799; similar chromatogram in higher mz_1627; similar chromatogram in higher mz_2055; similar chromatogram in higher mz_15101; similar chromatogram in higher mz_15639; similar chromatogram in higher mz_15931; similar chromatogram in higher mz_16011	0.007	FALSE	null	null	null	null	null	null	999	FALSE	FALSE	FALSE		FALSE	FALSE	null	null	null	null	null	null	null	3495.41	10807	225.55582:196159 226.55917:0 227.56253:0		0	0	0	8119	0	153383	0	0	0	0	0	0	196159	0	0	0	0	0
785	20.944	225.62012	Unknown	[M-H]-	ion correlated with 2445	0.004	FALSE	null	null	null	null	null	null	999	FALSE	FALSE	FALSE		FALSE	FALSE	null	null	null	null	null	null	null	2449.32	81	225.62012:122466 226.62347:0 227.62683:0		0	5334	0	43179	0	0	0	0	0	19784	0	0	0	0	0	0	0	0
786	1.031	225.66711	Unknown	[M-H]-		0.004	FALSE	null	null	null	null	null	null	999	FALSE	FALSE	FALSE		FALSE	FALSE	null	null	null	null	null	null	null	6059.3	2983	225.66711:302965 226.67046:0 227.67382:0		0	0	0	0	0	0	0	0	0	0	0	0	0	0	0	0	0	0
787	30.434	225.78104	Unknown	[M-H]-		0.119	FALSE	null	null	null	null	null	null	999	FALSE	FALSE	FALSE		FALSE	FALSE	null	null	null	null	null	null	null	24.68	Blank_10.2	225.78104:156068 226.78439:0 227.78775:0		1306	68497	49858	38204	0	108771	35245	86488	97333	85298	76144	61448	116809	59116	0	89295	71340	0
788	1.147	225.84576	Unknown	[M-H]-		0.025	FALSE	null	null	null	null	null	null	999	FALSE	FALSE	FALSE		FALSE	FALSE	null	null	null	null	null	null	null	122.09	Blank_1.2	225.84576:470258 226.84911:0 227.85247:0		0	13523	29885	4405	1586	7189	6165	12791	5789	4763	19486	36478	2606	8471	0	38174	22539	0
789	0.768	225.89674	Unknown	[M-H]-		0.004	FALSE	null	null	null	null	null	null	999	FALSE	FALSE	FALSE		FALSE	FALSE	null	null	null	null	null	null	null	35.05	3591	225.89674:190856 226.90009:0 227.90345:0		63785	3360	48688	4272	89132	0	8606	0	15674	0	11113	99021	2566	3448	71495	70948	9439	81203
790	31.727	225.89742	Unknown	[M-H]-	similar chromatogram in higher mz_3844; similar chromatogram in higher mz_3081; similar chromatogram in higher mz_1261; similar chromatogram in higher mz_7501; similar chromatogram in higher mz_3905	0.004	FALSE	null	null	null	null	null	null	999	FALSE	FALSE	FALSE		FALSE	FALSE	null	null	null	null	null	null	null	27.92	3127	225.89742:116456 226.90077:0 227.90413:126840		0	0	0	0	0	0	5914	0	26093	24126	0	0	0	0	0	36390	0	0
791	1.068	225.98636	Unknown	[M-H]-	ion correlated with 119; similar chromatogram in higher mz_7789; similar chromatogram in higher mz_6694; similar chromatogram in higher mz_3790; similar chromatogram in higher mz_1888	0.338	FALSE	null	null	null	null	null	null	999	FALSE	FALSE	FALSE		FALSE	FALSE	null	null	null	null	null	null	null	191.36	10807	225.98636:4713815 226.98971:0 227.99307:1308979		0	271023	249679	2211490	14855	3281685	163494	176070	59918	2159872	257741	15213	4713815	204739	52004	163887	25686	47040
792	1.091	226.00691	Unknown	[M-H]-		0.036	FALSE	null	null	null	null	null	null	999	FALSE	FALSE	FALSE		FALSE	FALSE	null	null	null	null	null	null	null	49.21	Blank_9.2	226.00691:259241 227.01026:302259 228.01362:0		0	52010	4042	718110	2168	55029	50446	149773	20348	656667	4414	1578	32324	89723	0	57736	12974	1224
793	1.047	226.01273	Unknown	[M-H]-	ion correlated with 2312; ion correlated with 1383; ion correlated with 315; ion correlated with 836	0.05	FALSE	null	null	null	null	null	null	999	FALSE	FALSE	FALSE		FALSE	FALSE	null	null	null	null	null	null	null	223.12	8217	226.01273:3724124 227.01608:0 228.01944:3638247		0	15263	0	1970189	0	15525	18022	357592	9649	1998318	0	0	0	38165	838	160250	21478	0
794	20.799	226.02477	Unknown	[M-H]-		0.007	FALSE	null	null	null	null	null	null	999	FALSE	FALSE	FALSE		FALSE	FALSE	null	null	null	null	null	null	null	20.33	QC_7.2	226.02477:134352 227.02812:0 228.03148:0		0	0	0	0	0	0	0	11249	0	0	0	0	0	0	526	0	0	0
795	1.041	226.03581	Unknown	[M-H]-		0.065	FALSE	null	null	null	null	null	null	999	FALSE	FALSE	FALSE		FALSE	FALSE	null	null	null	null	null	null	null	39.72	4903	226.03581:526206 227.03916:1287154 228.04252:0		0	124245	0	0	0	2025	0	25547	119903	180568	9393	14176	74573	19870	0	168186	10969	0
796	1.013	226.05528	Unknown	[M-H]-	ion correlated with 3233; ion correlated with 2624; ion correlated with 4069; ion correlated with 6562; ion correlated with 10793; ion correlated with 1951; ion correlated with 3804; ion correlated with 5170; ion correlated with 4633; ion correlated with 2569; ion correlated with 3342; ion correlated with 7470; ion correlated with 8441	0.004	FALSE	null	null	null	null	null	null	999	FALSE	FALSE	FALSE		FALSE	FALSE	null	null	null	null	null	null	null	61.72	9319	226.05528:572748 227.05863:0 228.06199:0		1137	0	0	0	528	0	0	0	0	0	0	0	0	0	1004	0	0	607
797	1.038	226.07237	Unknown	[M-H]-		0.011	FALSE	null	null	null	null	null	null	999	FALSE	FALSE	FALSE		FALSE	FALSE	null	null	null	null	null	null	null	19.29	4903	226.07237:342970 227.07572:0 228.07908:966462		404	28079	4706	558	0	55291	552	1165	1127	401584	5499	0	0	16312	1606	33770	412	115
798	1.407	226.09064	Unknown	[M-H]-		0.004	FALSE	null	null	null	null	null	null	999	FALSE	FALSE	FALSE		FALSE	FALSE	null	null	null	null	null	null	null	30.04	183	226.09064:200501 227.09399:0 228.09735:0		4590	7458	0	0	48014	0	0	2672	0	0	0	0	0	0	0	0	0	40489
799	12.343	226.09081	Unknown	[M-H]-	similar chromatogram in higher mz_8390	0.004	FALSE	null	null	null	null	null	null	999	FALSE	FALSE	FALSE		FALSE	FALSE	null	null	null	null	null	null	null	11.54	7863	226.09081:215069 227.09416:30058 228.09752:0		1271	0	0	0	2589	0	2157	0	6111	0	0	0	0	0	1624	0	0	4396
800	11.18	226.09088	Unknown	[M-H]-		0.004	FALSE	null	null	null	null	null	null	999	FALSE	FALSE	FALSE		FALSE	FALSE	null	null	null	null	null	null	null	55.84	7863	226.09088:1039142 227.09423:180796 228.09759:0		825	0	0	0	18592	0	3347	0	14073	0	0	0	0	0	6090	5398	0	9101
801	4.672	226.0909	Unknown	[M-H]-		0.011	FALSE	null	null	null	null	null	null	999	FALSE	FALSE	FALSE		FALSE	FALSE	null	null	null	null	null	null	null	17.08	4377	226.0909:193018 227.09425:22434 228.09761:9728		5244	0	23732	8115	1455	0	75184	21908	60769	940	0	0	480	9686	118	33100	35869	1304
802	13.212	226.09093	Unknown	[M-H]-		0.004	FALSE	null	null	null	null	null	null	999	FALSE	FALSE	FALSE		FALSE	FALSE	null	null	null	null	null	null	null	13.41	7863	226.09093:248102 227.09428:36653 228.09764:11362		5011	0	0	0	9734	0	2157	0	6111	0	0	0	0	0	574	0	0	3196
803	20.236	226.10329	Unknown	[M-H]-	ion correlated with 2433	0.011	FALSE	null	null	null	null	null	null	999	FALSE	FALSE	FALSE		FALSE	FALSE	null	null	null	null	null	null	null	9.29	8567	226.10329:149805 227.10664:0 228.11:0		516	25212	869	117207	0	39636	9749	1608	1240	97074	1045	2023	27527	3071	579	1517	0	1069
804	21.195	226.14474	Unknown	[M-H]-	similar chromatogram in higher mz_4562	0.173	FALSE	null	null	null	null	null	null	999	FALSE	FALSE	FALSE		FALSE	FALSE	null	null	null	null	null	null	null	10.79	2315	226.14474:249273 227.14809:0 228.15145:88763		4219	158468	135284	153366	7410	127946	126593	135022	139214	122051	107523	173883	132032	122207	8847	132066	124710	7187
805	1.127	226.14513	Unknown	[M-H]-	similar chromatogram in higher mz_2517; similar chromatogram in higher mz_1880	0.122	FALSE	null	null	null	null	null	null	999	FALSE	FALSE	FALSE		FALSE	FALSE	null	null	null	null	null	null	null	17.56	8055	226.14513:1053698 227.14848:0 228.15184:5978139		2018	55884	125926	35175	2527	116816	86596	99521	81340	233529	34612	55991	46450	48812	2010	77950	39585	0
806	13.023	226.14519	Unknown	[M-H]-		0.047	FALSE	null	null	null	null	null	null	999	FALSE	FALSE	FALSE		FALSE	FALSE	null	null	null	null	null	null	null	9.84	2363	226.14519:181348 227.14854:25540 228.1519:79177		3881	37090	34119	48232	3276	46128	34864	39009	38129	45109	39136	163540	159803	36499	2176	39223	38292	2504
807	20.535	226.21204	Unknown	[M-H]-	similar chromatogram in higher mz_9362	0.011	FALSE	null	null	null	null	null	null	999	FALSE	FALSE	FALSE		FALSE	FALSE	null	null	null	null	null	null	null	29.33	3707	226.21204:111031 227.21539:0 228.21875:0		0	8168	18698	0	0	0	31116	0	41284	0	39328	58461	0	34388	0	35327	59628	0
808	17.69	226.40414	Unknown	[M-H]-	ion correlated with 86	0.004	FALSE	null	null	null	null	null	null	999	FALSE	FALSE	FALSE		FALSE	FALSE	null	null	null	null	null	null	null	2107.75	10087	226.40414:105388 227.40749:0 228.41085:0		0	0	2314	105388	0	99421	0	0	0	75579	0	0	94750	0	0	0	0	0
809	16.346	226.53362	Unknown	[M-H]-	similar chromatogram in higher mz_1085; similar chromatogram in higher mz_14084; similar chromatogram in higher mz_14095; similar chromatogram in higher mz_15650	0.007	FALSE	null	null	null	null	null	null	999	FALSE	FALSE	FALSE		FALSE	FALSE	null	null	null	null	null	null	null	1039.13	10583	226.53362:108599 227.53697:0 228.54033:0		0	0	0	14451	0	0	0	0	0	108599	0	0	15705	0	0	0	0	0
810	16.315	226.78162	Unknown	[M-H]-	ion correlated with 15652; ion correlated with 15650; ion correlated with 1091; similar chromatogram in higher mz_15652; similar chromatogram in higher mz_15650; similar chromatogram in higher mz_1091; similar chromatogram in higher mz_1098; similar chromatogram in higher mz_14095; similar chromatogram in higher mz_14851; similar chromatogram in higher mz_15416; similar chromatogram in higher mz_…	0.036	FALSE	null	null	null	null	null	null	999	FALSE	FALSE	FALSE		FALSE	FALSE	null	null	null	null	null	null	null	38.57	10311	226.78162:1043962 227.78497:0 228.78833:0		0	23340	0	717255	0	1043962	0	0	0	708748	0	0	1040890	0	1446	0	0	0
811	18.869	226.80116	Unknown	[M-H]-		0.058	FALSE	null	null	null	null	null	null	999	FALSE	FALSE	FALSE		FALSE	FALSE	null	null	null	null	null	null	null	7.15	149	226.80116:227686 227.80451:0 228.80787:38834		0	54252	114763	18428	0	9458	87981	112155	166605	26640	65729	96348	0	98107	2254	80904	115383	0
812	13.531	226.80118	Unknown	[M-H]-	ion correlated with 371	0.115	FALSE	null	null	null	null	null	null	999	FALSE	FALSE	FALSE		FALSE	FALSE	null	null	null	null	null	null	null	9.63	1307	226.80118:614911 227.80453:0 228.80789:99281		0	160538	429749	186282	0	105522	441596	488867	483634	224461	266565	214380	138092	376906	1669	403694	360692	1517
813	11.193	226.80119	Unknown	[M-H]-		0.061	FALSE	null	null	null	null	null	null	999	FALSE	FALSE	FALSE		FALSE	FALSE	null	null	null	null	null	null	null	11.12	8887	226.80119:1024477 227.80454:0 228.8079:246075		2499	239282	644684	237688	2781	139011	673512	879256	826324	401578	403579	289778	120842	582833	2508	757177	667248	4251
814	16.005	226.80135	Unknown	[M-H]-		0.004	FALSE	null	null	null	null	null	null	999	FALSE	FALSE	FALSE		FALSE	FALSE	null	null	null	null	null	null	null	8.07	QC_1.2	226.80135:217543 227.8047:0 228.80806:28592		1813	129713	235621	71230	1912	63170	226399	306054	318873	67408	186884	145716	49814	212361	0	213088	246952	0
815	2.733	226.80157	Unknown	[M-H]-		0.032	FALSE	null	null	null	null	null	null	999	FALSE	FALSE	FALSE		FALSE	FALSE	null	null	null	null	null	null	null	74.28	1623	226.80157:3839573 227.80492:0 228.80828:766435		4086	180888	29250	1723752	1839	625636	26448	25715	24201	917594	26479	15808	77211	29196	3402	865569	25262	1752
816	9.021	226.80161	Unknown	[M-H]-		0.011	FALSE	null	null	null	null	null	null	999	FALSE	FALSE	FALSE		FALSE	FALSE	null	null	null	null	null	null	null	9.45	1039	226.80161:911148 227.80496:0 228.80832:199346		1847	433271	775022	345408	1485	291031	911148	852880	931225	608845	628811	338823	277296	776718	1954	880786	913195	0
817	0.961	226.81648	Unknown	[M-H]-	similar chromatogram in higher mz_4665	0.129	FALSE	null	null	null	null	null	null	999	FALSE	FALSE	FALSE		FALSE	FALSE	null	null	null	null	null	null	null	183.42	4263	226.81648:2878754 227.81983:0 228.82319:2058211		0	2052	0	341317	168670	0	0	0	203848	0	208219	0	0	390042	261558	194950	0	0
818	1.368	226.88632	Unknown	[M-H]-		0.025	FALSE	null	null	null	null	null	null	999	FALSE	FALSE	FALSE		FALSE	FALSE	null	null	null	null	null	null	null	139.81	Blank_6.1	226.88632:231555 227.88967:16581 228.89303:109916		1598	11936	0	7378	11933	28795	0	0	0	6787	7142	7314	29912	0	3170	0	1387	1335
819	0.75	226.91786	Unknown	[M-H]-	similar chromatogram in higher mz_2793; similar chromatogram in higher mz_2412; similar chromatogram in higher mz_2357; similar chromatogram in higher mz_3239; similar chromatogram in higher mz_6007; similar chromatogram in higher mz_6198; similar chromatogram in higher mz_6661; similar chromatogram in higher mz_6678; similar chromatogram in higher mz_6964; similar chromatogram in higher mz_6989;…	0.004	FALSE	null	null	null	null	null	null	999	FALSE	FALSE	FALSE		FALSE	FALSE	null	null	null	null	null	null	null	7221.57	9319	226.91786:361078 227.92121:0 228.92457:0		7919	57809	54284	63862	4825	12724	20070	36062	28970	429	10098	18847	314628	13988	3560	32398	29918	5404
820	1.05	226.93677	Unknown	[M-H]-		0.004	FALSE	null	null	null	null	null	null	999	FALSE	FALSE	FALSE		FALSE	FALSE	null	null	null	null	null	null	null	60.6	2983	226.93677:244723 227.94012:0 228.94348:0		0	0	0	0	0	0	0	0	0	0	0	0	0	0	0	0	0	0
821	0.893	226.96611	Unknown	[M-H]-		0.406	FALSE	null	null	null	null	null	null	999	FALSE	FALSE	FALSE		FALSE	FALSE	null	null	null	null	null	null	null	13.39	2983	226.96611:4020518 227.96946:0 228.97282:0		314365	1728410	3064868	3659384	52764	3946463	1253092	1655474	884290	350239	113898	1313419	1017587	636565	45551	1313473	229403	45577
822	31.145	226.96645	Unknown	[M-H]-		0.212	FALSE	null	null	null	null	null	null	999	FALSE	FALSE	FALSE		FALSE	FALSE	null	null	null	null	null	null	null	18.36	3127	226.96645:330446 227.9698:41980 228.97316:62450		249596	116541	171441	117401	156844	119943	131234	121537	123171	131621	125845	115804	123854	319972	279016	132158	280380	191877
823	17.198	226.97809	Unknown	[M-H]-		0.622	FALSE	null	null	null	null	null	null	999	FALSE	FALSE	FALSE		FALSE	FALSE	null	null	null	null	null	null	null	8.48	QC_1.2	226.97809:3235751 227.98144:150413 228.9848:68716		0	2417679	3183260	1541296	0	1956652	2270686	2695784	1572807	2368031	1873908	1389449	2477939	2057436	0	1855936	1451512	0
824	18.984	226.97813	Unknown	[M-H]-		0.579	FALSE	null	null	null	null	null	null	999	FALSE	FALSE	FALSE		FALSE	FALSE	null	null	null	null	null	null	null	6.1	2983	226.97813:2587870 227.98148:138272 228.98484:45873		0	1213354	1472168	1693846	0	1074416	1309574	1138475	1319138	1660008	1156236	1118186	1096647	1013660	0	1010477	1077256	0
825	18.519	226.97813	Unknown	[M-H]-		0.363	FALSE	null	null	null	null	null	null	999	FALSE	FALSE	FALSE		FALSE	FALSE	null	null	null	null	null	null	null	4.43	2983	226.97813:2268848 227.98148:92044 228.98484:71717		0	1555580	1378389	1606965	0	1213969	1184282	1158482	986067	1891715	881858	1005509	1258246	722976	0	887426	755522	0
826	13.617	226.97815	Unknown	[M-H]-	similar chromatogram in higher mz_2043	0.716	FALSE	null	null	null	null	null	null	999	FALSE	FALSE	FALSE		FALSE	FALSE	null	null	null	null	null	null	null	15.69	2363	226.97815:6283790 227.9815:289605 228.98486:74508		0	2032377	4176472	2238200	0	1748152	2153881	2283561	2321311	1925323	1971635	4487160	2425759	2164101	2614	2223684	2319456	0
827	16.004	226.97815	Unknown	[M-H]-		0.392	FALSE	null	null	null	null	null	null	999	FALSE	FALSE	FALSE		FALSE	FALSE	null	null	null	null	null	null	null	3.89	QC_1.2	226.97815:2889884 227.9815:140872 228.98486:77037		0	1900801	1501719	2448653	0	1548599	1288409	1030364	1117858	1801314	804101	613149	1725252	645299	0	534401	771266	0
828	11.184	226.97816	Unknown	[M-H]-	similar chromatogram in higher mz_7227; similar chromatogram in higher mz_16424	0.719	FALSE	null	null	null	null	null	null	999	FALSE	FALSE	FALSE		FALSE	FALSE	null	null	null	null	null	null	null	15.8	2363	226.97816:5779281 227.98151:334267 228.98487:124393		260	2485574	4122055	2573526	0	2331231	2371287	2397300	2503506	2072217	2051630	3711718	2044271	2446727	0	2488900	2348230	0
829	20.538	226.9782	Unknown	[M-H]-		0.594	FALSE	null	null	null	null	null	null	999	FALSE	FALSE	FALSE		FALSE	FALSE	null	null	null	null	null	null	null	5.56	QC_1.2	226.9782:2350190 227.98155:0 228.98491:55110		0	1723432	2054142	526177	0	305976	1452384	1642400	1454446	638833	1193306	1225564	197422	1347795	0	1346035	1731716	0
830	29.861	226.97827	Unknown	[M-H]-		0.086	FALSE	null	null	null	null	null	null	999	FALSE	FALSE	FALSE		FALSE	FALSE	null	null	null	null	null	null	null	8.43	3559	226.97827:2080575 227.98162:81070 228.98498:38849		0	1816606	2361148	2028186	0	1795984	1808509	1760836	1936314	1720264	1829004	1945493	1782408	1575055	0	1798960	1764776	0
831	24.507	226.97842	Unknown	[M-H]-		0.529	FALSE	null	null	null	null	null	null	999	FALSE	FALSE	FALSE		FALSE	FALSE	null	null	null	null	null	null	null	5.42	10311	226.97842:6271756 227.98177:311434 228.98513:49886		0	4007052	2276561	4540679	0	6271756	3491956	1772781	3501879	4039284	2959842	4065830	5140228	3507904	0	3457558	2370672	0
832	10.666	226.97842	Unknown	[M-H]-	similar chromatogram in higher mz_10104	0.345	FALSE	null	null	null	null	null	null	999	FALSE	FALSE	FALSE		FALSE	FALSE	null	null	null	null	null	null	null	3.8	5479	226.97842:2317765 227.98177:100748 228.98513:67354		0	521680	1160940	1545421	0	1617599	713699	642492	571050	1209015	467156	958728	1463898	539831	0	541976	510649	0
833	21.092	226.97847	Unknown	[M-H]-		0.701	FALSE	null	null	null	null	null	null	999	FALSE	FALSE	FALSE		FALSE	FALSE	null	null	null	null	null	null	null	6.62	10311	226.97847:2955442 227.98182:112712 228.98518:81396		1704	2138866	2499870	1518630	0	2955442	1810866	2082506	1833343	1487992	1454515	1516373	2627168	1493777	1397	1569771	1430391	0
834	0.807	226.97856	Unknown	[M-H]-		0.406	FALSE	null	null	null	null	null	null	999	FALSE	FALSE	FALSE		FALSE	FALSE	null	null	null	null	null	null	null	7.82	8615	226.97856:2910064 227.98191:120417 228.98527:84063		172970	596570	2730029	886528	0	816989	1021586	1438364	1326134	621128	964283	704865	499183	429420	0	852690	1413937	0
835	1.275	226.97861	Unknown	[M-H]-		0.072	FALSE	null	null	null	null	null	null	999	FALSE	FALSE	FALSE		FALSE	FALSE	null	null	null	null	null	null	null	7.33	885	226.97861:1840009 227.98196:67719 228.98532:300443		172970	837895	970299	433087	0	430508	1048558	1090161	445892	901076	592743	359199	759946	766418	0	1026983	321131	0
836	1.081	226.99651	Unknown	[M-H]-		0.565	FALSE	null	null	null	null	null	null	999	FALSE	FALSE	FALSE		FALSE	FALSE	null	null	null	null	null	null	null	109.53	8055	226.99651:227732944 227.99986:18983894 229.00322:91364672		30765	2630694	2315466	87088368	23368	10749917	1183252	22637502	749524	97048760	369230	292251	392021	1277317	1600689	9268467	647926	21899
837	1.108	227.00378	Unknown	[M-H]-		0.004	FALSE	null	null	null	null	null	null	999	FALSE	FALSE	FALSE		FALSE	FALSE	null	null	null	null	null	null	null	24.05	Blank_13.2	227.00378:232233 228.00713:0 229.01049:0		2849	208881	37012	3368732	4666	107866	42471	659911	17894	4360350	18716	22640	9381	25612	28316	475000	57732	1634
838	0.849	227.01016	Unknown	[M-H]-	ion correlated with 3706; ion correlated with 4956; ion correlated with 2885	0.047	FALSE	null	null	null	null	null	null	999	FALSE	FALSE	FALSE		FALSE	FALSE	null	null	null	null	null	null	null	56.34	Blank_5.2	227.01016:821075 228.01351:305095 229.01687:0		1255	19526	16374	5718	2200	4617	37020	2088	82146	5604	89719	17143	2578	35374	1337	2222	58342	955
839	1.115	227.03062	Unknown	[M-H]-	similar chromatogram in higher mz_7460; similar chromatogram in higher mz_7511; similar chromatogram in higher mz_10775	0.608	FALSE	null	null	null	null	null	null	999	FALSE	FALSE	FALSE		FALSE	FALSE	null	null	null	null	null	null	null	96.6	8055	227.03062:14001089 228.03397:1191548 229.03733:23980		0	1116007	502814	5178679	1054	7616874	198240	1109463	2760592	6954942	1980849	1236072	2901909	145817	0	3031879	949347	1450
840	16.304	227.03209	Unknown	[M-H]-	ion correlated with 1098; ion correlated with 15652; ion correlated with 15650; ion correlated with 1091; ion correlated with 14946; ion correlated with 14947; ion correlated with 14945; ion correlated with 810; ion correlated with 1100	0.014	FALSE	null	null	null	null	null	null	999	FALSE	FALSE	FALSE		FALSE	FALSE	null	null	null	null	null	null	null	10.6	10807	227.03209:216863 228.03544:0 229.0388:0		1776	4329	0	137180	0	177392	0	2504	0	127367	0	0	216863	0	1752	0	0	2313
841	1.703	227.06482	Unknown	[M-H]-		0.004	FALSE	null	null	null	null	null	null	999	FALSE	FALSE	FALSE		FALSE	FALSE	null	null	null	null	null	null	null	19.15	4009	227.06482:123706 228.06817:118839 229.07153:0		3102	2796	11449	47196	2258	57734	10444	2818	14845	46025	10683	0	43978	5137	1714	36136	29729	792
842	1.152	227.0771	Unknown	[M-H]-		0.011	FALSE	null	null	null	null	null	null	999	FALSE	FALSE	FALSE		FALSE	FALSE	null	null	null	null	null	null	null	53.9	3399	227.0771:688254 228.08045:0 229.08381:0		0	0	0	26864	0	77054	5038	9333	8402	11898	5355	0	0	42565	0	732	10178	0
843	1.598	227.07718	Unknown	[M-H]-		0.007	FALSE	null	null	null	null	null	null	999	FALSE	FALSE	FALSE		FALSE	FALSE	null	null	null	null	null	null	null	258.39	1945	227.07718:2283720 228.08053:369842 229.08389:0		0	0	0	26420	0	77054	5038	4606	8402	21111	5355	0	0	7080	0	732	2941	0
844	13.618	227.09206	Unknown	[M-H]-		0.004	FALSE	null	null	null	null	null	null	999	FALSE	FALSE	FALSE		FALSE	FALSE	null	null	null	null	null	null	null	7.35	7975	227.09206:106660 228.09541:0 229.09877:26223		5544	19376	36836	28662	9923	6674	21436	20866	17324	28486	17267	38730	26890	19480	2166	27195	20370	7104
845	17.203	227.09235	Unknown	[M-H]-		0.007	FALSE	null	null	null	null	null	null	999	FALSE	FALSE	FALSE		FALSE	FALSE	null	null	null	null	null	null	null	10.09	8567	227.09235:157165 228.0957:0 229.09906:0		6253	14284	17976	131782	5251	62981	21194	14433	23940	71610	23655	16501	102408	17992	3458	17471	13055	2587
846	1.078	227.09279	Unknown	[M-H]-	similar chromatogram in higher mz_2462	0.209	FALSE	null	null	null	null	null	null	999	FALSE	FALSE	FALSE		FALSE	FALSE	null	null	null	null	null	null	null	65.91	8217	227.09279:4603238 228.09614:1146906 229.0995:518920		5103	452719	157592	1265736	2218	873307	297358	822385	221988	1345539	129004	165031	169457	356541	2017	928178	215571	1443
847	1.034	227.10376	Unknown	[M-H]-	ion correlated with 2426; ion correlated with 1326; similar chromatogram in higher mz_1983; similar chromatogram in higher mz_1709	0.036	FALSE	null	null	null	null	null	null	999	FALSE	FALSE	FALSE		FALSE	FALSE	null	null	null	null	null	null	null	1267.22	10583	227.10376:96409488 228.10711:15092721 229.11047:1925599		3442	128234	0	20673348	2620	30442590	13270	32276	9941	96409488	2020	0	60738180	16559	2911	0	0	34225
848	1.124	227.12856	Unknown	[M-H]-	similar chromatogram in higher mz_10101; similar chromatogram in higher mz_9600; similar chromatogram in higher mz_9647	0.658	FALSE	null	null	null	null	null	null	999	FALSE	FALSE	FALSE		FALSE	FALSE	null	null	null	null	null	null	null	60.63	4377	227.12856:6970110 228.13191:1898193 229.13527:433573		9258	275692	552884	1453306	2742	2046656	465247	878270	435214	5357818	148969	261000	864182	305731	3202	571215	332476	1917
849	8.65	227.12952	Unknown	[M-H]-		0.007	FALSE	null	null	null	null	null	null	999	FALSE	FALSE	FALSE		FALSE	FALSE	null	null	null	null	null	null	null	9.69	5223	227.12952:133190 228.13287:0 229.13623:0		6950	16618	41815	45876	5125	23528	30912	16465	12045	39818	18411	23981	45992	17397	1631	12093	15959	7472
850	13.147	227.16591	Unknown	[M-H]-		0.004	FALSE	null	null	null	null	null	null	999	FALSE	FALSE	FALSE		FALSE	FALSE	null	null	null	null	null	null	null	11.15	453	227.16591:127198 228.16926:88587 229.17262:0		2325	8434	17679	14993	6701	9832	8643	3766	6815	11275	2183	23050	18606	8328	9355	11658	8668	5886
851	14.08	227.166	Unknown	[M-H]-	similar chromatogram in higher mz_1395; similar chromatogram in higher mz_9002	0.004	FALSE	null	null	null	null	null	null	999	FALSE	FALSE	FALSE		FALSE	FALSE	null	null	null	null	null	null	null	13.42	453	227.166:150160 228.16935:87295 229.17271:13768		7967	11464	12435	17297	6917	7866	7334	10219	3189	8752	5617	12262	11292	5019	3248	10442	2604	7283
852	0.969	227.16777	Unknown	[M-H]-		0.101	FALSE	null	null	null	null	null	null	999	FALSE	FALSE	FALSE		FALSE	FALSE	null	null	null	null	null	null	null	125.08	Blank_12.2	227.16777:1849965 228.17112:0 229.17448:0		8636	19243	8133	413331	4476	307466	18336	193645	47367	378968	20536	34477	6901	47911	3223	135092	75922	5388
853	19.508	227.20129	Unknown	[M-H]-		0.018	FALSE	null	null	null	null	null	null	999	FALSE	FALSE	FALSE		FALSE	FALSE	null	null	null	null	null	null	null	20.16	2363	227.20129:167425 228.20464:38082 229.208:0		7171	14658	53036	0	4701	0	14588	20792	13507	13725	13159	144406	0	20607	2342	26301	34445	6545
854	9.081	227.20169	w/o MS2:FA 14:0	[M-H]-	similar chromatogram in higher mz_3599; similar chromatogram in higher mz_3637	0.198	FALSE	5.3	227.20171	C14H28O2	FA	TUNFSRHWOTWDNC-UHFFFAOYSA-N	O=C(O)CCCCCCCCCCCCC	530	FALSE	TRUE	FALSE		FALSE	FALSE	null	null	100	16.7	null	null	null	29.34	7863	227.20169:457777 228.20504:75255 229.2084:0		7973	72508	82958	126993	9180	113000	67974	53941	58748	130252	40002	179828	230585	66165	4391	52920	131383	4828
855	5.555	227.20206	Unknown	[M-H]-		0.014	FALSE	null	null	null	null	null	null	999	FALSE	FALSE	FALSE		FALSE	FALSE	null	null	null	null	null	null	null	31.65	5417	227.20206:258348 228.20541:37784 229.20877:0		52817	2040	2355	2296	67946	0	0	0	2270	2744	3579	3378	6506	2455	40068	2589	2968	52671
856	1.471	227.26935	Unknown	[M-H]-		0.011	FALSE	null	null	null	null	null	null	999	FALSE	FALSE	FALSE		FALSE	FALSE	null	null	null	null	null	null	null	109.12	6777	227.26935:311945 228.2727:0 229.27606:0		251233	2170	0	0	92258	4747	0	0	0	0	0	0	0	0	110312	0	0	230590
857	1.23	227.27104	Unknown	[M-H]-		0.04	FALSE	null	null	null	null	null	null	999	FALSE	FALSE	FALSE		FALSE	FALSE	null	null	null	null	null	null	null	204.68	3385	227.27104:551185 228.27439:0 229.27775:0		251233	2170	0	0	195572	11488	0	0	0	0	22582	0	0	0	249728	0	0	364926
858	20.519	227.41289	Unknown	[M-H]-	similar chromatogram in higher mz_1692; similar chromatogram in higher mz_13149; similar chromatogram in higher mz_11377; similar chromatogram in higher mz_11507; similar chromatogram in higher mz_13324; similar chromatogram in higher mz_17089	0.101	FALSE	null	null	null	null	null	null	999	FALSE	FALSE	FALSE		FALSE	FALSE	null	null	null	null	null	null	null	2022.23	10807	227.41289:272146 228.41624:0 229.4196:0		0	73775	80538	91324	0	245183	98341	109629	104414	32584	96429	0	272146	106842	0	100046	99323	0
859	16.993	227.56673	Unknown	[M-H]-	ion correlated with 862; ion correlated with 14593; ion correlated with 1253; ion correlated with 1192; ion correlated with 3483; ion correlated with 767; ion correlated with 2690; ion correlated with 6396; ion correlated with 14577; ion correlated with 580; ion correlated with 579; ion correlated with 1247; ion correlated with 863; ion correlated with 861; ion correlated with 865; ion correlated…	0.043	FALSE	null	null	null	null	null	null	999	FALSE	FALSE	FALSE		FALSE	FALSE	null	null	null	null	null	null	null	2681.29	QC_3.2	227.56673:146462 228.57008:0 229.57344:0		0	0	0	0	0	0	0	18611	0	0	0	0	0	0	0	0	0	0
860	17.018	227.68559	Unknown	[M-H]-	ion correlated with 862; ion correlated with 859; ion correlated with 14593; ion correlated with 1253; ion correlated with 1192; ion correlated with 767; ion correlated with 2690; ion correlated with 6396; ion correlated with 14577; ion correlated with 580; ion correlated with 579; ion correlated with 1247; ion correlated with 863; ion correlated with 861; ion correlated with 865; ion correlated …	0.018	FALSE	null	null	null	null	null	null	999	FALSE	FALSE	FALSE		FALSE	FALSE	null	null	null	null	null	null	null	2558.34	QC_3.2	227.68559:143136 228.68894:0 229.6923:0		0	0	0	0	0	0	0	12167	0	0	0	0	8562	0	0	0	0	0
861	17.016	227.69933	Unknown	[M-H]-	ion correlated with 862; ion correlated with 859; ion correlated with 14593; ion correlated with 1253; ion correlated with 1192; ion correlated with 3483; ion correlated with 767; ion correlated with 2690; ion correlated with 6396; ion correlated with 14577; ion correlated with 580; ion correlated with 579; ion correlated with 1247; ion correlated with 863; ion correlated with 865; ion correlated…	0.022	FALSE	null	null	null	null	null	null	999	FALSE	FALSE	FALSE		FALSE	FALSE	null	null	null	null	null	null	null	2421.61	QC_4.2	227.69933:135142 228.70268:0 229.70604:0		0	0	0	0	1423	0	0	4627	0	0	0	0	0	0	1314	0	0	0
862	16.99	227.80289	Unknown	[M-H]-	ion correlated with 859; ion correlated with 580; ion correlated with 579; ion correlated with 863; ion correlated with 861; ion correlated with 865; ion correlated with 860; ion correlated with 1349	0.007	FALSE	null	null	null	null	null	null	999	FALSE	FALSE	FALSE		FALSE	FALSE	null	null	null	null	null	null	null	20.73	QC_7.2	227.80289:125138 228.80624:0 229.8096:0		0	0	0	0	1660	0	2344	3494	0	0	0	0	0	0	0	0	0	0
863	17.016	227.81715	Unknown	[M-H]-	ion correlated with 862; ion correlated with 859; ion correlated with 14593; ion correlated with 1253; ion correlated with 1192; ion correlated with 3483; ion correlated with 767; ion correlated with 2690; ion correlated with 14577; ion correlated with 580; ion correlated with 579; ion correlated with 1247; ion correlated with 861; ion correlated with 865; ion correlated with 860; ion correlated …	0.004	FALSE	null	null	null	null	null	null	999	FALSE	FALSE	FALSE		FALSE	FALSE	null	null	null	null	null	null	null	33.86	QC_12.2	227.81715:101428 228.8205:0 229.82386:0		0	0	0	0	0	0	0	7180	0	0	0	0	0	0	0	0	0	0
864	21.784	227.82243	Unknown	[M-H]-	ion correlated with 15956; ion correlated with 15511; ion correlated with 2379; similar chromatogram in higher mz_15985; similar chromatogram in higher mz_2077; similar chromatogram in higher mz_2080; similar chromatogram in higher mz_2379; similar chromatogram in higher mz_15315; similar chromatogram in higher mz_15382; similar chromatogram in higher mz_16417	0.014	FALSE	null	null	null	null	null	null	999	FALSE	FALSE	FALSE		FALSE	FALSE	null	null	null	null	null	null	null	33.31	10311	227.82243:148784 228.82578:0 229.82914:0		0	0	0	44615	0	148784	0	0	0	59661	4099	0	142401	0	0	0	0	0
865	17.016	227.83055	Unknown	[M-H]-	ion correlated with 862; ion correlated with 859; ion correlated with 14593; ion correlated with 1253; ion correlated with 1192; ion correlated with 3483; ion correlated with 767; ion correlated with 2690; ion correlated with 14577; ion correlated with 580; ion correlated with 579; ion correlated with 1247; ion correlated with 863; ion correlated with 861; ion correlated with 860; ion correlated …	0.022	FALSE	null	null	null	null	null	null	999	FALSE	FALSE	FALSE		FALSE	FALSE	null	null	null	null	null	null	null	400.35	QC_4.2	227.83055:140388 228.8339:0 229.83726:0		0	0	0	0	1412	0	0	0	0	0	0	0	0	0	0	0	0	0
866	0.865	227.89542	Unknown	[M-H]-		0.004	FALSE	null	null	null	null	null	null	999	FALSE	FALSE	FALSE		FALSE	FALSE	null	null	null	null	null	null	null	2992.86	Blank_2.2	227.89542:149643 228.89877:2833538 229.90213:0		24373	0	11565	0	29369	0	29236	0	0	0	0	15184	0	0	23753	0	0	21948
867	1.05	227.90437	Unknown	[M-H]-		0.011	FALSE	null	null	null	null	null	null	999	FALSE	FALSE	FALSE		FALSE	FALSE	null	null	null	null	null	null	null	1988.42	8471	227.90437:151300 228.90772:3272737 229.91108:219779		0	5561	6949	0	0	0	73501	0	0	0	9051	56415	0	0	0	4633	0	0
868	0.963	227.91234	Unknown	[M-H]-		0.036	FALSE	null	null	null	null	null	null	999	FALSE	FALSE	FALSE		FALSE	FALSE	null	null	null	null	null	null	null	1734.95	Blank_10.2	227.91234:167990 228.91569:0 229.91905:115074		0	2034	0	0	0	0	0	0	0	0	0	0	0	0	0	0	2230	0
869	0.777	227.96696	Unknown	[M-H]-		0.007	FALSE	null	null	null	null	null	null	999	FALSE	FALSE	FALSE		FALSE	FALSE	null	null	null	null	null	null	null	19.42	9207	227.96696:361281 228.97031:0 229.97367:0		3300	122570	30256	190503	4406	363710	37524	64832	2101	240939	85153	49698	297184	20605	2094	241552	10655	4420
870	1.049	227.98956	Unknown	[M-H]-	similar chromatogram in higher mz_3045	0.647	FALSE	null	null	null	null	null	null	999	FALSE	FALSE	FALSE		FALSE	FALSE	null	null	null	null	null	null	null	633.18	9063	227.98956:20996414 228.99291:4226007 229.99627:283435		0	9257933	8247274	9106434	0	9608264	9654262	10143371	7976398	8721754	7049412	414	354006	8944834	1372	10922694	8646875	1617
871	1.014	228.01845	Unknown	[M-H]-		0.014	FALSE	null	null	null	null	null	null	999	FALSE	FALSE	FALSE		FALSE	FALSE	null	null	null	null	null	null	null	106.11	8567	228.01845:647622 229.0218:227708 230.02516:402376		0	201780	41136	815543	784	547087	0	602223	0	1181891	0	0	29159	0	0	326255	0	0
872	1.254	228.0639	Unknown	[M-H]-		0.788	FALSE	null	null	null	null	null	null	999	FALSE	FALSE	FALSE		FALSE	FALSE	null	null	null	null	null	null	null	210.67	2199	228.0639:3757913 229.06725:192365 230.07061:1591403		81098	297952	683684	599843	122727	479344	1141619	1096420	409444	596983	1575364	11766	923997	1207778	283569	475461	578971	157680
873	1.008	228.11388	Unknown	[M-H]-		0.011	FALSE	null	null	null	null	null	null	999	FALSE	FALSE	FALSE		FALSE	FALSE	null	null	null	null	null	null	null	56.89	Blank_11.2	228.11388:141378 229.11723:84313 230.12059:0		0	0	0	134247	0	101890	6301	0	0	1005053	0	0	582512	0	0	0	0	0
874	0.882	228.14352	Unknown	[M-H]-		0.025	FALSE	null	null	null	null	null	null	999	FALSE	FALSE	FALSE		FALSE	FALSE	null	null	null	null	null	null	null	88.14	Blank_12.2	228.14352:233603 229.14687:0 230.15023:0		0	0	0	0	0	306158	0	0	0	0	0	0	309374	0	175	0	0	0
875	17.228	228.16014	Unknown	[M-H]-	similar chromatogram in higher mz_1365; similar chromatogram in higher mz_1840; similar chromatogram in higher mz_4155; similar chromatogram in higher mz_5297; similar chromatogram in higher mz_5937; similar chromatogram in higher mz_6165; similar chromatogram in higher mz_6287; similar chromatogram in higher mz_6796; similar chromatogram in higher mz_8014; similar chromatogram in higher mz_8051;…	0.036	FALSE	null	null	null	null	null	null	999	FALSE	FALSE	FALSE		FALSE	FALSE	null	null	null	null	null	null	null	25.22	10311	228.16014:760022 229.16349:106043 230.16685:0		2002	90051	79831	615501	1574	760022	94346	92272	92763	631274	97058	77836	695174	100105	1400	96479	100668	2216
876	19.61	228.16025	Unknown	[M-H]-	similar chromatogram in higher mz_6859	0.083	FALSE	null	null	null	null	null	null	999	FALSE	FALSE	FALSE		FALSE	FALSE	null	null	null	null	null	null	null	9.73	10807	228.16025:297199 229.1636:0 230.16696:0		1732	105106	116806	109383	1454	143204	131851	146737	135704	138136	114542	267894	297199	122028	1609	147223	128708	1306
877	1.124	228.16026	Unknown	[M-H]-	similar chromatogram in higher mz_5418	0.709	FALSE	null	null	null	null	null	null	999	FALSE	FALSE	FALSE		FALSE	FALSE	null	null	null	null	null	null	null	82.22	453	228.16026:44323160 229.16361:8491879 230.16697:509241		7218	547345	768925	570438	1707	318032	1083215	651130	760514	1379702	381640	787861	613976	1930215	1317	795014	233574	2124
878	13.331	228.16032	Unknown	[M-H]-	similar chromatogram in higher mz_4931; similar chromatogram in higher mz_8471; similar chromatogram in higher mz_4078; similar chromatogram in higher mz_15241; similar chromatogram in higher mz_10747; similar chromatogram in higher mz_8088	0.072	FALSE	null	null	null	null	null	null	999	FALSE	FALSE	FALSE		FALSE	FALSE	null	null	null	null	null	null	null	11.94	7863	228.16032:434816 229.16367:0 230.16703:0		1992	77387	61042	74921	2846	84668	81682	80630	78317	77148	79072	74128	216329	81875	2364	79577	74535	2950
879	24.763	228.16043	Unknown	[M-H]-	ion correlated with 5941	0.022	FALSE	null	null	null	null	null	null	999	FALSE	FALSE	FALSE		FALSE	FALSE	null	null	null	null	null	null	null	13.35	3959	228.16043:609554 229.16378:0 230.16714:0		2382	193524	172831	266217	3969	451048	197424	186827	207984	282707	182977	196010	325128	171384	5116	194047	188620	6001
880	6.425	228.16632	Unknown	[M-H]-		0.014	FALSE	null	null	null	null	null	null	999	FALSE	FALSE	FALSE		FALSE	FALSE	null	null	null	null	null	null	null	6.12	10583	228.16632:146209 229.16967:0 230.17303:0		913	15805	16917	114872	219	123040	20431	17954	9619	146209	14047	9489	111043	16960	876	17436	13812	944
881	20.159	228.41737	Unknown	[M-H]-	ion correlated with 2345; similar chromatogram in higher mz_17170; similar chromatogram in higher mz_2345; similar chromatogram in higher mz_14932; similar chromatogram in higher mz_17125	0.007	FALSE	null	null	null	null	null	null	999	FALSE	FALSE	FALSE		FALSE	FALSE	null	null	null	null	null	null	null	2248.76	10583	228.41737:112945 229.42072:0 230.42408:0		420	8432	0	99914	0	0	0	0	0	112945	0	0	0	0	0	0	0	0
882	20.753	228.4453	Unknown	[M-H]-	ion correlated with 2344; similar chromatogram in higher mz_884; similar chromatogram in higher mz_1796; similar chromatogram in higher mz_2342; similar chromatogram in higher mz_11407; similar chromatogram in higher mz_13221; similar chromatogram in higher mz_14286; similar chromatogram in higher mz_15622; similar chromatogram in higher mz_16003	0.011	FALSE	null	null	null	null	null	null	999	FALSE	FALSE	FALSE		FALSE	FALSE	null	null	null	null	null	null	null	2410.59	8759	228.4453:129017 229.44865:0 230.45201:0		0	120762	0	0	0	0	18343	8942	0	0	0	0	0	0	0	0	0	0
883	21.278	228.50739	Unknown	[M-H]-	ion correlated with 2343; similar chromatogram in higher mz_885; similar chromatogram in higher mz_1057; similar chromatogram in higher mz_1060; similar chromatogram in higher mz_2340; similar chromatogram in higher mz_2343; similar chromatogram in higher mz_13257; similar chromatogram in higher mz_14327; similar chromatogram in higher mz_16648; similar chromatogram in higher mz_17076	0.011	FALSE	null	null	null	null	null	null	999	FALSE	FALSE	FALSE		FALSE	FALSE	null	null	null	null	null	null	null	2974.9	8567	228.50739:156706 229.51074:0 230.5141:0		0	0	0	152124	0	39105	0	0	0	137405	0	0	82408	8233	0	0	0	0
884	20.759	228.55502	Unknown	[M-H]-		0.004	FALSE	null	null	null	null	null	null	999	FALSE	FALSE	FALSE		FALSE	FALSE	null	null	null	null	null	null	null	2308.24	8759	228.55502:115412 229.55837:0 230.56173:0		0	49748	0	0	0	0	0	0	0	16054	0	681	0	0	0	0	0	0
885	21.275	228.61716	Unknown	[M-H]-		0.007	FALSE	null	null	null	null	null	null	999	FALSE	FALSE	FALSE		FALSE	FALSE	null	null	null	null	null	null	null	1046.4	8567	228.61716:119131 229.62051:0 230.62387:0		0	0	0	63542	0	23959	0	0	0	103332	0	0	72538	0	0	0	0	1264
886	11.567	228.67476	Unknown	[M-H]-		0.004	FALSE	null	null	null	null	null	null	999	FALSE	FALSE	FALSE		FALSE	FALSE	null	null	null	null	null	null	null	2155.06	487	228.67476:107753 229.67811:0 230.68147:0		11737	0	0	0	10327	0	0	2202	0	0	0	0	0	0	2838	0	0	4343
887	20.589	228.77673	Unknown	[M-H]-		0.004	FALSE	null	null	null	null	null	null	999	FALSE	FALSE	FALSE		FALSE	FALSE	null	null	null	null	null	null	null	18.56	4263	228.77673:100945 229.78008:0 230.78344:0		0	75672	0	0	0	0	25500	19999	0	50852	0	0	0	0	0	0	0	0
888	2.963	228.79855	Unknown	[M-H]-		0.011	FALSE	null	null	null	null	null	null	999	FALSE	FALSE	FALSE		FALSE	FALSE	null	null	null	null	null	null	null	48.2	1799	228.79855:641481 229.8019:0 230.80526:0		0	42581	4390	356769	1532	113961	2585	4853	5059	203448	3587	2441	22475	3483	0	180816	6719	0
889	1.071	228.81262	Unknown	[M-H]-		0.007	FALSE	null	null	null	null	null	null	999	FALSE	FALSE	FALSE		FALSE	FALSE	null	null	null	null	null	null	null	555.18	1545	228.81262:1206716 229.81597:0 230.81933:0		25707	0	0	189306	211560	0	105306	143284	0	0	0	178526	0	262050	0	189392	0	148409
890	1.473	228.81339	Unknown	[M-H]-		0.004	FALSE	null	null	null	null	null	null	999	FALSE	FALSE	FALSE		FALSE	FALSE	null	null	null	null	null	null	null	442.33	1545	228.81339:563499 229.81674:0 230.8201:0		25707	0	0	0	211560	0	0	0	0	0	0	0	0	0	0	0	0	148409
891	0.845	228.8454	Unknown	[M-H]-		0.029	FALSE	null	null	null	null	null	null	999	FALSE	FALSE	FALSE		FALSE	FALSE	null	null	null	null	null	null	null	46.63	Blank_1.2	228.8454:764702 229.84875:0 230.85211:367404		2099	8456	12529	4053	2440	6041	5039	6469	4974	4572	5160	9066	6948	1922	1522	5670	5759	3779
892	1.193	228.88571	Unknown	[M-H]-	ion correlated with 972; ion correlated with 922; ion correlated with 1035	0.018	FALSE	null	null	null	null	null	null	999	FALSE	FALSE	FALSE		FALSE	FALSE	null	null	null	null	null	null	null	40.33	Blank_6.1	228.88571:426739 229.88906:2510102 230.89242:801562		1755	3706	0	0	139	0	0	0	0	0	7906	0	0	0	1644	0	0	1823
893	24.798	228.90199	Unknown	[M-H]-		0.036	FALSE	null	null	null	null	null	null	999	FALSE	FALSE	FALSE		FALSE	FALSE	null	null	null	null	null	null	null	25.89	6791	228.90199:342123 229.90534:46463 230.9087:210598		218604	138104	79302	263758	216038	242335	68061	67073	49790	278348	44678	79064	232295	52454	218125	56654	56752	212522
894	1.064	228.90224	Unknown	[M-H]-		0.896	FALSE	null	null	null	null	null	null	999	FALSE	FALSE	FALSE		FALSE	FALSE	null	null	null	null	null	null	null	6377.73	9063	228.90224:63481908 229.90559:1762112 230.90895:37014864		36454572	47900712	56575148	32740926	37153292	33922584	50530540	41095408	53165496	24231220	53543884	55644496	37541696	54157280	33607560	43942468	54272992	35272228
895	21.678	228.90285	Unknown	[M-H]-		0.004	FALSE	null	null	null	null	null	null	999	FALSE	FALSE	FALSE		FALSE	FALSE	null	null	null	null	null	null	null	21.29	871	228.90285:367976 229.9062:9173 230.90956:233470		166296	29420	30593	19659	192227	13572	12417	23006	15233	9460	23983	14248	14096	12046	174960	8497	13174	166116
896	23.321	228.90286	Unknown	[M-H]-		0.007	FALSE	null	null	null	null	null	null	999	FALSE	FALSE	FALSE		FALSE	FALSE	null	null	null	null	null	null	null	21.51	871	228.90286:367976 229.90621:9173 230.90957:233470		212564	39818	42678	45558	222390	34190	35979	30128	29536	32032	29003	48776	28173	29416	225542	30125	29007	218163
897	0.809	228.90308	Unknown	[M-H]-		0.658	FALSE	null	null	null	null	null	null	999	FALSE	FALSE	FALSE		FALSE	FALSE	null	null	null	null	null	null	null	5327.56	5655	228.90308:63457784 229.90643:1567810 230.90979:42944272		15878	38256924	44450128	30645220	15743	22719988	36402080	35412064	38708476	23850518	38440944	39615012	36244504	35986412	16600	34760216	36916264	16697
898	0.737	228.96004	Unknown	[M-H]-		0.424	FALSE	null	null	null	null	null	null	999	FALSE	FALSE	FALSE		FALSE	FALSE	null	null	null	null	null	null	null	13.02	4535	228.96004:856333 229.96339:0 230.96675:6882440		3425	167207	128306	440926	3728	322378	494960	516564	317965	290326	310758	117182	319207	353853	3040	372384	419688	3044
899	1.144	228.99287	Unknown	[M-H]-		0.219	FALSE	null	null	null	null	null	null	999	FALSE	FALSE	FALSE		FALSE	FALSE	null	null	null	null	null	null	null	390.77	8055	228.99287:72910032 229.99622:7425906 230.99958:3243651		10864	1371768	1216691	28242950	8261	4337400	848522	8082194	666553	32890306	502547	216155	358709	1076844	354779	2740101	754607	9004
900	20.748	228.99448	Unknown	[M-H]-		0.004	FALSE	null	null	null	null	null	null	999	FALSE	FALSE	FALSE		FALSE	FALSE	null	null	null	null	null	null	null	4.34	1403	228.99448:122122 229.99783:0 231.00119:73743		13073	143917	141066	52812	15445	10038	140699	151295	106379	80862	108406	136673	43588	107719	11970	121540	126447	16687
901	1.174	229.01154	Unknown	[M-H]-		0.108	FALSE	null	null	null	null	null	null	999	FALSE	FALSE	FALSE		FALSE	FALSE	null	null	null	null	null	null	null	27.72	1545	229.01154:951901 230.01489:671506 231.01825:0		1566	91821	66718	547994	2627	70380	62802	22539	13697	65826	129300	78855	38420	21445	99633	1206	31157	30168
902	1.017	229.02927	Unknown	[M-H]-		0.014	FALSE	null	null	null	null	null	null	999	FALSE	FALSE	FALSE		FALSE	FALSE	null	null	null	null	null	null	null	7.55	2983	229.02927:247527 230.03262:1267250 231.03598:5960395		0	16582	37994	168074	2280	0	16916	0	37936	0	63099	37483	0	25253	0	40436	48818	0
903	21.821	229.04329	Unknown	[M-H]-		0.032	FALSE	null	null	null	null	null	null	999	FALSE	FALSE	FALSE		FALSE	FALSE	null	null	null	null	null	null	null	5.14	2315	229.04329:190269 230.04664:0 231.05:0		1438	88764	94900	92892	3564	56223	116628	57126	94936	71239	69721	90303	19984	73034	2680	100673	100093	1820
904	16.145	229.04355	Unknown	[M-H]-		0.004	FALSE	null	null	null	null	null	null	999	FALSE	FALSE	FALSE		FALSE	FALSE	null	null	null	null	null	null	null	6.05	9319	229.04355:133586 230.0469:0 231.05026:0		2060	140810	195160	142141	1342	86403	105043	99773	124624	119408	98529	91058	87784	76815	1182	97588	97938	1754
905	13.397	229.04411	Unknown	[M-H]-		0.011	FALSE	null	null	null	null	null	null	999	FALSE	FALSE	FALSE		FALSE	FALSE	null	null	null	null	null	null	null	7.28	4651	229.04411:250789 230.04746:18193 231.05082:0		2584	91701	74567	96665	8159	66769	69781	80718	82382	81471	77996	83701	75190	17902	5973	69199	81246	3564
906	24.647	229.04453	Unknown	[M-H]-	ion correlated with 2706; ion correlated with 2314	0.029	FALSE	null	null	null	null	null	null	999	FALSE	FALSE	FALSE		FALSE	FALSE	null	null	null	null	null	null	null	8.15	3959	229.04453:375121 230.04788:0 231.05124:0		2121	236750	116361	397416	4837	404956	109527	105444	83731	368513	93174	129890	336229	140968	2578	100457	108565	1344
907	19.401	229.04462	Unknown	[M-H]-		0.011	FALSE	null	null	null	null	null	null	999	FALSE	FALSE	FALSE		FALSE	FALSE	null	null	null	null	null	null	null	5.15	3287	229.04462:179042 230.04797:0 231.05133:0		2447	154032	119011	141110	3662	72207	154690	123912	151642	116968	54119	178258	75777	129347	2412	108793	150084	2184
908	0.933	229.04843	Unknown	[M-H]-		0.137	FALSE	null	null	null	null	null	null	999	FALSE	FALSE	FALSE		FALSE	FALSE	null	null	null	null	null	null	null	57.38	4263	229.04843:6771758 230.05178:1161802 231.05514:2224831		4627	39258	43180	263051	3734	950312	5876	41505	196456	442015	26062	42842	1208098	8566	3237	93562	42518	5563
909	1.037	229.05339	Unknown	[M-H]-		0.183	FALSE	null	null	null	null	null	null	999	FALSE	FALSE	FALSE		FALSE	FALSE	null	null	null	null	null	null	null	58.71	81	229.05339:30769990 230.05674:52732024 231.0601:8113258		1886	2940	21769	534220	2545	509469	19466	99195	7325	1033573	3058	2072	674172	805573	3775	75801	178180	2702
910	1.118	229.06744	Unknown	[M-H]-		0.011	FALSE	null	null	null	null	null	null	999	FALSE	FALSE	FALSE		FALSE	FALSE	null	null	null	null	null	null	null	11.78	293	229.06744:214811 230.07079:0 231.07415:0		1693	625	21072	13224	2851	171414	47723	18385	29553	4346	100250	0	14316	15911	14272	14953	14122	5420
911	21.18	229.07742	Unknown	[M-H]-	similar chromatogram in higher mz_9806; similar chromatogram in higher mz_11603; similar chromatogram in higher mz_12045	0.004	FALSE	null	null	null	null	null	null	999	FALSE	FALSE	FALSE		FALSE	FALSE	null	null	null	null	null	null	null	9.72	7863	229.07742:110537 230.08077:0 231.08413:0		772	596	4934	13670	854	1991	5010	2019	3456	8347	966	940	14070	2019	1182	3104	1322	274
912	0.971	229.08307	Unknown	[M-H]-	similar chromatogram in higher mz_1099; similar chromatogram in higher mz_4880	0.022	FALSE	null	null	null	null	null	null	999	FALSE	FALSE	FALSE		FALSE	FALSE	null	null	null	null	null	null	null	91.1	10807	229.08307:3316536 230.08642:0 231.08978:1398146		1422	40156	0	883361	2898	1962658	48643	0	7020	3258737	6692	0	3316536	60260	1505	45520	10516	0
913	1.025	229.09366	Unknown	[M-H]-		0.025	FALSE	null	null	null	null	null	null	999	FALSE	FALSE	FALSE		FALSE	FALSE	null	null	null	null	null	null	null	29.85	8793	229.09366:804748 230.09701:199973 231.10037:261384		0	52671	0	4900	0	0	21856	1858	0	1328	0	0	0	14323	0	26302	0	1556
914	1.058	229.10788	Unknown	[M-H]-		0.183	FALSE	null	null	null	null	null	null	999	FALSE	FALSE	FALSE		FALSE	FALSE	null	null	null	null	null	null	null	38.49	4263	229.10788:2224870 230.11123:1650848 231.11459:1702142		1883	148471	77545	837303	1616	655239	53657	331574	85344	1175448	30966	65829	103238	85321	2266	352268	75756	1728
915	1.069	229.11913	Unknown	[M-H]-		0.007	FALSE	null	null	null	null	null	null	999	FALSE	FALSE	FALSE		FALSE	FALSE	null	null	null	null	null	null	null	61.89	9319	229.11913:1659592 230.12248:1022480 231.12584:5555812		6293	0	0	0	0	1151132	9141	37221	74666	492356	23360	0	36073	0	1448	58103	0	1595
916	1.143	229.14474	w/o MS2:AAHFA 4:0/8:0;O	[M-H]-	ion correlated with 877; similar chromatogram in higher mz_4153; similar chromatogram in higher mz_3815; similar chromatogram in higher mz_11328; similar chromatogram in higher mz_3872; similar chromatogram in higher mz_7174	0.187	FALSE	1.57	229.1445	C12H22O4	FAHFA	CQUFLNWHMDWKSH-UHFFFAOYSA-N	O=C(OC(C(=O)O)CCCCCC)CCC	530	TRUE	TRUE	FALSE		FALSE	FALSE	null	null	99.7	99.1	null	null	null	28.58	453	229.14474:8548344 230.14809:1193520 231.15145:94324		13141	84518	171010	90385	2409	120257	137154	113228	114022	1014984	65605	160328	200891	92203	3628	257720	157345	2117
917	1.05	229.15584	Unknown	[M-H]-	ion correlated with 1396; ion correlated with 2527; ion correlated with 2480; ion correlated with 4051; ion correlated with 4503	0.079	FALSE	null	null	null	null	null	null	999	FALSE	FALSE	FALSE		FALSE	FALSE	null	null	null	null	null	null	null	364.37	10583	229.15584:37448820 230.15919:5701163 231.16255:0		18076	48661	0	20494550	9516	8323605	0	0	0	37448820	0	0	10107096	3258	4298	0	0	2090
918	20.308	229.23117	Unknown	[M-H]-	similar chromatogram in higher mz_8219; similar chromatogram in higher mz_6379; similar chromatogram in higher mz_7329	0.004	FALSE	null	null	null	null	null	null	999	FALSE	FALSE	FALSE		FALSE	FALSE	null	null	null	null	null	null	null	9.87	10807	229.23117:131927 230.23452:0 231.23788:0		0	0	3127	43025	0	79739	0	0	6841	0	0	11554	131927	4929	0	6212	14027	0
919	19.569	229.30605	Unknown	[M-H]-	ion correlated with 2330; similar chromatogram in higher mz_11609	0.047	FALSE	null	null	null	null	null	null	999	FALSE	FALSE	FALSE		FALSE	FALSE	null	null	null	null	null	null	null	2241.36	7031	229.30605:175193 230.3094:0 231.31276:0		0	46605	22396	12509	0	15934	74324	11366	35526	0	26020	7974	0	10218	0	30870	26351	0
920	20.536	229.79425	Unknown	[M-H]-	similar chromatogram in higher mz_11133; similar chromatogram in higher mz_11273; similar chromatogram in higher mz_11556; similar chromatogram in higher mz_12505; similar chromatogram in higher mz_13475; similar chromatogram in higher mz_14500; similar chromatogram in higher mz_16968	0.011	FALSE	null	null	null	null	null	null	999	FALSE	FALSE	FALSE		FALSE	FALSE	null	null	null	null	null	null	null	796.77	6039	229.79425:116747 230.7976:0 231.80096:0		0	49209	0	0	0	0	9750	0	0	0	0	0	0	654	0	0	0	0
921	21.149	229.86848	Unknown	[M-H]-	ion correlated with 2289; similar chromatogram in higher mz_2289	0.004	FALSE	null	null	null	null	null	null	999	FALSE	FALSE	FALSE		FALSE	FALSE	null	null	null	null	null	null	null	26.3	9319	229.86848:118388 230.87183:0 231.87519:0		0	0	0	0	549	0	0	0	0	0	0	0	0	0	190	0	0	1446
922	1.153	229.88161	Unknown	[M-H]-	ion correlated with 972; ion correlated with 892	0.025	FALSE	null	null	null	null	null	null	999	FALSE	FALSE	FALSE		FALSE	FALSE	null	null	null	null	null	null	null	112.02	Blank_6.1	229.88161:966129 230.88496:804183 231.88832:1645054		3379	0	0	0	2694	180	0	0	0	0	252	242	268	0	88	123	0	183
923	1.503	229.9063	Unknown	[M-H]-		0.086	FALSE	null	null	null	null	null	null	999	FALSE	FALSE	FALSE		FALSE	FALSE	null	null	null	null	null	null	null	107.8	839	229.9063:837019 230.90965:6828730 231.91301:290650		700620	1301129	1330010	326423	522465	0	965291	774647	1331299	0	1479476	1351368	10542	1397337	528495	782113	1163588	594364
924	1.138	229.9203	Unknown	[M-H]-		0.137	FALSE	null	null	null	null	null	null	999	FALSE	FALSE	FALSE		FALSE	FALSE	null	null	null	null	null	null	null	84.69	Blank_1.2	229.9203:1935261 230.92365:0 231.92701:2368669		38945	99150	471364	101008	1300	60257	74185	104173	32030	50811	78388	82388	40306	54069	73306	405283	46194	54642
925	0.981	229.99651	Unknown	[M-H]-		0.058	FALSE	null	null	null	null	null	null	999	FALSE	FALSE	FALSE		FALSE	FALSE	null	null	null	null	null	null	null	48.02	5383	229.99651:275721 230.99986:77166 232.00322:0		0	82409	113698	1868213	1540	187627	111682	497701	166647	2141754	68375	0	20543	62390	2328	357413	129926	0
926	1.013	230.01237	Unknown	[M-H]-		0.083	FALSE	null	null	null	null	null	null	999	FALSE	FALSE	FALSE		FALSE	FALSE	null	null	null	null	null	null	null	364.25	4263	230.01237:6378414 231.01572:1334101 232.01908:0		74393	9892	0	0	0	0	0	0	0	0	23745	0	0	12205	224805	630176	12433	0
927	1.559	230.01297	Unknown	[M-H]-		0.014	FALSE	null	null	null	null	null	null	999	FALSE	FALSE	FALSE		FALSE	FALSE	null	null	null	null	null	null	null	129.48	135	230.01297:790591 231.01632:0 232.01968:0		129808	0	0	5408	0	5406	0	4071	0	36692	0	0	0	0	52846	43674	0	0
928	1.069	230.03053	Unknown	[M-H]-		0.183	FALSE	null	null	null	null	null	null	999	FALSE	FALSE	FALSE		FALSE	FALSE	null	null	null	null	null	null	null	80.88	4377	230.03053:1308300 231.03388:8851737 232.03724:1655478		22071	172215	123502	523878	2121	220853	28820	456242	14780	359287	0	0	0	56885	0	1011806	11286	0
929	30.44	230.04503	Unknown	[M-H]-		0.583	FALSE	null	null	null	null	null	null	999	FALSE	FALSE	FALSE		FALSE	FALSE	null	null	null	null	null	null	null	37.1	Blank_12.2	230.04503:219528 231.04838:0 232.05174:0		1600	124277	111464	130496	0	116116	107490	160022	156886	110799	161541	131504	90999	136090	0	136221	169606	0
930	1.088	230.05891	Unknown	[M-H]-	similar chromatogram in higher mz_3079; similar chromatogram in higher mz_4020; similar chromatogram in higher mz_7518	0.568	FALSE	null	null	null	null	null	null	999	FALSE	FALSE	FALSE		FALSE	FALSE	null	null	null	null	null	null	null	2153.01	8055	230.05891:111699568 231.06226:18062476 232.06562:50181220		0	1670549	620265	12236531	1447	15617804	517243	2356934	70651	69476416	273840	33840	1145615	2128950	0	7216612	429646	0
931	1.062	230.10329	Unknown	[M-H]-		0.112	FALSE	null	null	null	null	null	null	999	FALSE	FALSE	FALSE		FALSE	FALSE	null	null	null	null	null	null	null	100.29	10311	230.10329:1007599 231.10664:991824 232.11:82796		0	131013	53584	415107	0	1007599	101032	267945	29263	2160092	17658	0	0	27559	0	201676	33491	0
932	0.842	230.11491	Unknown	[M-H]-	ion correlated with 1873; ion correlated with 1415; ion correlated with 1771; ion correlated with 1942; ion correlated with 4638; ion correlated with 2732; ion correlated with 3979	0.011	FALSE	null	null	null	null	null	null	999	FALSE	FALSE	FALSE		FALSE	FALSE	null	null	null	null	null	null	null	550.98	10807	230.11491:3188606 231.11826:0 232.12162:0		1412	0	0	1049623	0	2777145	0	22694	0	1907540	0	0	3188606	0	0	0	0	0
933	1.059	230.1394	w/o MS2:NAGly 9:0;O	[M-H]-		0.007	FALSE	1.8	230.1398	C11H21NO4	NAGly	VPSVIMCZJULRBP-UHFFFAOYSA-N	O=C(O)CNC(=O)CC(O)CCCCCC	530	TRUE	TRUE	FALSE		FALSE	FALSE	null	null	99.1	93.2	null	null	null	236.24	3143	230.1394:648331 231.14275:361248 232.14611:0		1964	0	31268	0	0	130495	0	0	0	0	0	0	0	11508	0	0	0	0
934	20.701	230.15137	Unknown	[M-H]-	ion correlated with 11923; ion correlated with 9669; ion correlated with 12993; similar chromatogram in higher mz_16976	0.007	FALSE	null	null	null	null	null	null	999	FALSE	FALSE	FALSE		FALSE	FALSE	null	null	null	null	null	null	null	25.11	10311	230.15137:160022 231.15472:0 232.15808:0		0	0	0	94282	0	160022	0	0	0	72273	0	0	105501	0	0	0	0	1590
935	0.807	230.22482	Unknown	[M-H]-		0.004	FALSE	null	null	null	null	null	null	999	FALSE	FALSE	FALSE		FALSE	FALSE	null	null	null	null	null	null	null	3601.09	Blank_1.2	230.22482:180055 231.22817:0 232.23153:0		0	0	0	0	0	0	0	0	0	0	0	0	0	0	22563	0	0	0
936	1.041	230.34816	Unknown	[M-H]-	ion correlated with 2506	0.007	FALSE	null	null	null	null	null	null	999	FALSE	FALSE	FALSE		FALSE	FALSE	null	null	null	null	null	null	null	12151.71	2983	230.34816:823943 231.35151:0 232.35487:0		0	0	0	0	0	0	0	33736	0	0	0	0	0	0	0	0	0	0
937	20.027	230.34866	Unknown	[M-H]-		0.004	FALSE	null	null	null	null	null	null	999	FALSE	FALSE	FALSE		FALSE	FALSE	null	null	null	null	null	null	null	2035.1	3959	230.34866:101755 231.35201:0 232.35537:89908		0	9270	5636	0	0	0	42735	0	0	0	8204	0	0	12967	0	23254	3329	0
938	16.744	230.37671	Unknown	[M-H]-	ion correlated with 2271; similar chromatogram in higher mz_13851	0.011	FALSE	null	null	null	null	null	null	999	FALSE	FALSE	FALSE		FALSE	FALSE	null	null	null	null	null	null	null	2979.7	9319	230.37671:176514 231.38006:0 232.38342:0		0	0	0	114625	0	155816	13541	0	34904	58076	3382	0	86620	0	0	0	0	0
939	19.706	230.38747	Unknown	[M-H]-	ion correlated with 2270; similar chromatogram in higher mz_11106; similar chromatogram in higher mz_14298	0.022	FALSE	null	null	null	null	null	null	999	FALSE	FALSE	FALSE		FALSE	FALSE	null	null	null	null	null	null	null	2745.83	9319	230.38747:169361 231.39082:0 232.39418:0		0	20884	0	153354	0	119026	14600	0	0	98184	0	0	99690	0	0	0	0	0
940	21.016	230.46042	Unknown	[M-H]-	similar chromatogram in higher mz_10262; similar chromatogram in higher mz_11713	0.004	FALSE	null	null	null	null	null	null	999	FALSE	FALSE	FALSE		FALSE	FALSE	null	null	null	null	null	null	null	2339.18	9319	230.46042:116959 231.46377:0 232.46713:0		0	5090	0	82541	0	43808	0	0	0	78644	0	0	20197	0	0	0	0	0
941	16.49	230.72385	Unknown	[M-H]-	similar chromatogram in higher mz_2266	0.004	FALSE	null	null	null	null	null	null	999	FALSE	FALSE	FALSE		FALSE	FALSE	null	null	null	null	null	null	null	10.33	7607	230.72385:114610 231.7272:0 232.73056:0		0	0	0	19848	0	42267	48336	0	78541	8410	0	0	84067	728	0	4764	0	0
942	16.795	230.72955	Unknown	[M-H]-	ion correlated with 2265; similar chromatogram in higher mz_2271	0.011	FALSE	null	null	null	null	null	null	999	FALSE	FALSE	FALSE		FALSE	FALSE	null	null	null	null	null	null	null	2676.11	10807	230.72955:174592 231.7329:0 232.73626:0		0	0	0	2066	0	105766	6390	0	12404	61411	0	0	174592	0	0	1758	0	0
943	0.578	230.76649	Unknown	[M-H]-	ion correlated with 1084	0.691	FALSE	null	null	null	null	null	null	999	FALSE	FALSE	FALSE		FALSE	FALSE	null	null	null	null	null	null	null	441.21	2363	230.76649:913332 231.76984:0 232.7732:1579241		2150	249897	384655	201782	2024	260722	479887	504757	503492	584342	423834	211702	400813	601106	0	354485	566320	1442
944	0.946	230.84309	Unknown	[M-H]-		0.007	FALSE	null	null	null	null	null	null	999	FALSE	FALSE	FALSE		FALSE	FALSE	null	null	null	null	null	null	null	66.53	Blank_1.2	230.84309:482992 231.84644:0 232.8498:0		4360	7417	13170	587	1940	3758	2210	560	5280	2667	1437	8769	303600	332	1344	937	362	1531
945	16.472	230.89095	Unknown	[M-H]-	ion correlated with 2262; similar chromatogram in higher mz_15244	0.011	FALSE	null	null	null	null	null	null	999	FALSE	FALSE	FALSE		FALSE	FALSE	null	null	null	null	null	null	null	18.08	7607	230.89095:138625 231.8943:0 232.89766:0		188	0	0	69842	1645	73366	47092	0	80705	0	19633	0	0	13690	1496	30156	19631	1736
946	24.826	230.89906	Unknown	[M-H]-		0.018	FALSE	null	null	null	null	null	null	999	FALSE	FALSE	FALSE		FALSE	FALSE	null	null	null	null	null	null	null	20.05	6791	230.89906:250628 231.90241:0 232.90577:0		142056	94240	77215	136707	148882	147374	29294	47038	37876	165061	38382	46924	171562	28471	140536	25724	36381	139205
947	1.087	230.89949	Unknown	[M-H]-		0.737	FALSE	null	null	null	null	null	null	999	FALSE	FALSE	FALSE		FALSE	FALSE	null	null	null	null	null	null	null	4035.07	2967	230.89949:41945792 231.90284:1552328 232.9062:7657463		23598452	31202402	37972384	21688952	23242656	20404776	34001828	28509892	34613160	15176632	33581284	36867884	24951108	35074684	20980892	28808354	36551764	22032982
948	0.876	230.8999	Unknown	[M-H]-		0.791	FALSE	null	null	null	null	null	null	999	FALSE	FALSE	FALSE		FALSE	FALSE	null	null	null	null	null	null	null	3409.78	885	230.8999:43337616 231.90325:0 232.90661:8213649		12579469	24125014	31985754	18912518	611	14259358	23224382	22063398	25222656	16469392	24071436	25878058	24346678	24435024	11997	23975996	23688368	7577
949	18.336	230.95564	Unknown	[M-H]-		0.011	FALSE	null	null	null	null	null	null	999	FALSE	FALSE	FALSE		FALSE	FALSE	null	null	null	null	null	null	null	5.91	4263	230.95564:210693 231.95899:0 232.96235:0		0	28831	32358	14908	0	24945	64503	31274	45702	48627	34197	20297	38986	40178	1382	26538	43460	0
950	0.74	230.9558	Unknown	[M-H]-		0.716	FALSE	null	null	null	null	null	null	999	FALSE	FALSE	FALSE		FALSE	FALSE	null	null	null	null	null	null	null	89.78	3783	230.9558:5245382 231.95915:345901 232.96251:374738		19799	1342933	1368238	740559	23158	649541	2882044	2944627	1719554	1503772	1673571	822302	894620	1884322	24219	1729218	2250629	17752
951	1.403	230.95583	Unknown	[M-H]-		0.097	FALSE	null	null	null	null	null	null	999	FALSE	FALSE	FALSE		FALSE	FALSE	null	null	null	null	null	null	null	22.53	7049	230.95583:1397214 231.95918:146731 232.96254:143289		19709	1352074	126112	158296	5842	153397	425364	282787	546166	263912	412130	350897	319619	476383	6011	234600	525343	23167
952	13.386	230.95583	Unknown	[M-H]-	similar chromatogram in higher mz_5153; similar chromatogram in higher mz_9640	0.356	FALSE	null	null	null	null	null	null	999	FALSE	FALSE	FALSE		FALSE	FALSE	null	null	null	null	null	null	null	10.21	6151	230.95583:836575 231.95918:31587 232.96254:2057		0	37828	44567	37507	0	92296	214925	153835	97046	88323	83562	205529	108215	663725	2086	209007	49347	2391
953	17.256	230.95601	Unknown	[M-H]-		0.086	FALSE	null	null	null	null	null	null	999	FALSE	FALSE	FALSE		FALSE	FALSE	null	null	null	null	null	null	null	7.26	10583	230.95601:302535 231.95936:0 232.96272:0		0	65209	11730	144849	0	196386	113821	54902	79937	302535	43176	20256	226850	50666	1984	56370	67603	1533
954	17.222	230.97002	Unknown	[M-H]-		0.011	FALSE	null	null	null	null	null	null	999	FALSE	FALSE	FALSE		FALSE	FALSE	null	null	null	null	null	null	null	4.49	10087	230.97002:119661 231.97337:0 232.97673:0		4282	63081	28219	119661	2771	103863	47038	11276	19276	161362	9614	5452	129347	9102	6351	20620	14200	3065
955	0.823	230.98659	Unknown	[M-H]-		0.004	FALSE	null	null	null	null	null	null	999	FALSE	FALSE	FALSE		FALSE	FALSE	null	null	null	null	null	null	null	10.91	10807	230.98659:338218 231.98994:0 232.9933:0		19544	27028	36874	25898	16188	36548	31927	22656	34011	0	40551	24441	338218	38420	21469	20319	34948	19230
956	1.114	230.99631	Unknown	[M-H]-	similar chromatogram in higher mz_3983	0.108	FALSE	null	null	null	null	null	null	999	FALSE	FALSE	FALSE		FALSE	FALSE	null	null	null	null	null	null	null	118.79	9319	230.99631:11593051 231.99966:1484042 233.00302:650990		3092	44564	0	1268844	0	329496	493869	85392	34248	674671	379206	0	0	159322	0	614351	26222	165204
957	1.058	231.02634	Unknown	[M-H]-		0.424	FALSE	null	null	null	null	null	null	999	FALSE	FALSE	FALSE		FALSE	FALSE	null	null	null	null	null	null	null	48.86	4377	231.02634:5586954 232.02969:1655478 233.03305:2833949		1679	809823	425744	1999084	0	934516	159020	1984426	85674	1806846	19057	77215	0	219818	1820	4020943	104123	0
958	0.919	231.0455	Unknown	[M-H]-		0.007	FALSE	null	null	null	null	null	null	999	FALSE	FALSE	FALSE		FALSE	FALSE	null	null	null	null	null	null	null	28.83	5479	231.0455:1361226 232.04885:0 233.05221:0		2289	396	0	0	0	17139	0	0	203688	0	0	0	7929	0	1436	23092	0	0
959	0.876	231.06058	Unknown	[M-H]-		0.011	FALSE	null	null	null	null	null	null	999	FALSE	FALSE	FALSE		FALSE	FALSE	null	null	null	null	null	null	null	27.32	Blank_6.2	231.06058:342818 232.06393:238151 233.06729:0		0	145434	38062	166560	1492	387202	22060	158831	0	482858	0	0	712693	208010	1520	835743	14872	0
960	0.91	231.06783	Unknown	[M-H]-	ion correlated with 959	0.032	FALSE	null	null	null	null	null	null	999	FALSE	FALSE	FALSE		FALSE	FALSE	null	null	null	null	null	null	null	33.62	Blank_9.2	231.06783:478219 232.07118:0 233.07454:325557		0	67848	12981	62148	626	265616	10337	60344	0	101895	0	0	222010	51459	422	280848	5388	0
961	1.046	231.08081	Unknown	[M-H]-	ion correlated with 2201	0.032	FALSE	null	null	null	null	null	null	999	FALSE	FALSE	FALSE		FALSE	FALSE	null	null	null	null	null	null	null	492.36	8055	231.08081:23794306 232.08416:3333045 233.08752:1314813		178	117696	4287	5287336	148	978925	70298	199773	29956	3964690	367	7591	568765	8331	0	92373	3255	214
962	17.206	231.08716	Unknown	[M-H]-	similar chromatogram in higher mz_5522; similar chromatogram in higher mz_9028	0.011	FALSE	null	null	null	null	null	null	999	FALSE	FALSE	FALSE		FALSE	FALSE	null	null	null	null	null	null	null	7.85	9319	231.08716:125063 232.09051:0 233.09387:0		1669	8113	17711	109704	0	85147	13742	8128	12506	107012	20432	11764	82636	8988	1661	8978	11397	1570
963	0.796	231.09818	Unknown	[M-H]-		0.014	FALSE	null	null	null	null	null	null	999	FALSE	FALSE	FALSE		FALSE	FALSE	null	null	null	null	null	null	null	181.86	10311	231.09818:3132042 232.10153:4551512 233.10489:0		0	24761	0	100948	1841	3132042	0	0	1768	2003704	0	0	2972027	0	0	0	0	0
964	1.086	231.1239	Unknown	[M-H]-	similar chromatogram in higher mz_2948; similar chromatogram in higher mz_8530	0.594	FALSE	null	null	null	null	null	null	999	FALSE	FALSE	FALSE		FALSE	FALSE	null	null	null	null	null	null	null	55.37	4263	231.1239:3625608 232.12725:628219 233.13061:361996		1345	281104	330511	1703867	2224	3029005	205590	1067310	276691	1509379	154386	252066	157425	159775	1645	378872	111797	1667
965	24.662	231.13478	Unknown	[M-H]-		0.004	FALSE	null	null	null	null	null	null	999	FALSE	FALSE	FALSE		FALSE	FALSE	null	null	null	null	null	null	null	18.42	3959	231.13478:136203 232.13813:0 233.14149:0		176	18889	6794	41439	1023	53483	6258	6287	7316	38202	14731	13928	38902	16411	392	6357	12786	850
966	1.065	231.13509	Unknown	[M-H]-	ion correlated with 3833; ion correlated with 3417; ion correlated with 2480; ion correlated with 55; similar chromatogram in higher mz_10296	0.032	FALSE	null	null	null	null	null	null	999	FALSE	FALSE	FALSE		FALSE	FALSE	null	null	null	null	null	null	null	330.34	10583	231.13509:11814803 232.13844:1351392 233.1418:0		2109	6054	2649	4094505	1986	3303916	13448	7244	132786	11814803	12130	3968	8137741	15116	0	67200	82805	1972
967	1.125	231.16055	Unknown	[M-H]-		0.068	FALSE	null	null	null	null	null	null	999	FALSE	FALSE	FALSE		FALSE	FALSE	null	null	null	null	null	null	null	62.38	4263	231.16055:610380 232.1639:0 233.16726:2628700		7434	9232	4660	10969	4365	19244	7387	6990	9897	152324	3530	100489	137751	31678	1470	42936	17647	26922
968	20.842	231.17969	Unknown	[M-H]-		0.004	FALSE	null	null	null	null	null	null	999	FALSE	FALSE	FALSE		FALSE	FALSE	null	null	null	null	null	null	null	13.75	10311	231.17969:113705 232.18304:0 233.1864:0		0	0	0	0	0	113705	0	0	5708	0	0	0	0	0	0	0	0	0
969	21.529	231.20302	Unknown	[M-H]-	ion correlated with 2241; ion correlated with 14872; similar chromatogram in higher mz_2241	0.007	FALSE	null	null	null	null	null	null	999	FALSE	FALSE	FALSE		FALSE	FALSE	null	null	null	null	null	null	null	27.23	10311	231.20302:158300 232.20637:0 233.20973:0		0	0	0	82138	0	158300	0	0	0	35430	0	0	124347	0	0	0	0	0
970	1.22	231.60356	Unknown	[M-H]-	ion correlated with 6452; ion correlated with 4935; ion correlated with 6768; ion correlated with 5427	0.004	FALSE	null	null	null	null	null	null	999	FALSE	FALSE	FALSE		FALSE	FALSE	null	null	null	null	null	null	null	2496.11	9319	231.60356:124805 232.60691:0 233.61027:0		0	2306	0	0	0	8897	0	0	0	0	0	0	0	0	0	0	0	0
971	21.264	231.68723	Unknown	[M-H]-	ion correlated with 650; ion correlated with 643; ion correlated with 784; similar chromatogram in higher mz_1057; similar chromatogram in higher mz_1061; similar chromatogram in higher mz_1060; similar chromatogram in higher mz_1925; similar chromatogram in higher mz_10211; similar chromatogram in higher mz_11351; similar chromatogram in higher mz_16230; similar chromatogram in higher mz_16248; …	0.007	FALSE	null	null	null	null	null	null	999	FALSE	FALSE	FALSE		FALSE	FALSE	null	null	null	null	null	null	null	1333.17	10807	231.68723:152459 232.69058:0 233.69394:259766		0	0	0	0	0	132072	0	0	0	0	0	0	152459	0	0	0	0	0
972	1.15	231.87891	Unknown	[M-H]-	ion correlated with 922; ion correlated with 892	0.025	FALSE	null	null	null	null	null	null	999	FALSE	FALSE	FALSE		FALSE	FALSE	null	null	null	null	null	null	null	49.2	Blank_6.1	231.87891:644910 232.88226:173849 233.88562:269252		516	3987	0	2104	1111	0	3039	742	0	0	3522	8596	0	3694	751	2525	0	1109
973	1.457	231.90305	Unknown	[M-H]-		0.133	FALSE	null	null	null	null	null	null	999	FALSE	FALSE	FALSE		FALSE	FALSE	null	null	null	null	null	null	null	21.86	3543	231.90305:782031 232.9064:2188996 233.90976:0		695166	647214	604074	0	311105	144349	702075	221134	528381	0	1130180	614966	258095	475448	268857	259315	271746	386460
974	0.798	231.91707	Unknown	[M-H]-	similar chromatogram in higher mz_2356	0.047	FALSE	null	null	null	null	null	null	999	FALSE	FALSE	FALSE		FALSE	FALSE	null	null	null	null	null	null	null	19.23	Blank_1.2	231.91707:1162756 232.92042:1793782 233.92378:346912		29758	42530	238100	57310	33820	13760	24380	29316	20198	15624	110772	169800	37592	41278	47353	189641	29018	36734
975	30.829	231.93155	Unknown	[M-H]-	similar chromatogram in higher mz_1027; similar chromatogram in higher mz_4715	0.647	FALSE	null	null	null	null	null	null	999	FALSE	FALSE	FALSE		FALSE	FALSE	null	null	null	null	null	null	null	20.1	7607	231.93155:1907206 232.9349:624145 233.93826:312846		922455	630984	835119	671826	983353	646408	1193409	595768	868860	1230760	661684	638430	670886	689920	1024659	778975	819677	958705
976	11.256	231.93163	Unknown	[M-H]-	similar chromatogram in higher mz_5502; similar chromatogram in higher mz_10012; similar chromatogram in higher mz_5454; similar chromatogram in higher mz_4507; similar chromatogram in higher mz_9731; similar chromatogram in higher mz_2933; similar chromatogram in higher mz_11974; similar chromatogram in higher mz_1618; similar chromatogram in higher mz_7298	0.241	FALSE	null	null	null	null	null	null	999	FALSE	FALSE	FALSE		FALSE	FALSE	null	null	null	null	null	null	null	12.72	3031	231.93163:1031891 232.93498:449958 233.93834:181789		114050	115864	462986	166690	127790	135706	137341	299321	150414	158085	91487	242472	177809	131488	93776	107830	134620	101555
977	20.676	231.93167	Unknown	[M-H]-	similar chromatogram in higher mz_3126; similar chromatogram in higher mz_5394; similar chromatogram in higher mz_2925	0.04	FALSE	null	null	null	null	null	null	999	FALSE	FALSE	FALSE		FALSE	FALSE	null	null	null	null	null	null	null	23.53	9207	231.93167:1524157 232.93502:503457 233.93838:254731		254612	282984	531493	475450	287704	694665	324363	273818	281815	555765	292355	272165	1344988	274691	310487	257692	271992	255105
978	2.007	231.93169	Unknown	[M-H]-		0.025	FALSE	null	null	null	null	null	null	999	FALSE	FALSE	FALSE		FALSE	FALSE	null	null	null	null	null	null	null	30.08	1431	231.93169:1109848 232.93504:79313 233.9384:27054		59080	153989	614042	177349	59581	165498	208456	793649	192169	215481	148104	190808	198315	227102	64715	198107	186554	53716
979	6.261	231.93172	Unknown	[M-H]-		0.029	FALSE	null	null	null	null	null	null	999	FALSE	FALSE	FALSE		FALSE	FALSE	null	null	null	null	null	null	null	22.32	2327	231.93172:991766 232.93507:365522 233.93843:165576		61660	104082	286244	137320	61516	118306	400826	115008	127204	138202	89073	103176	121460	123779	55049	115166	137064	52879
980	8.954	231.93179	Unknown	[M-H]-		0.025	FALSE	null	null	null	null	null	null	999	FALSE	FALSE	FALSE		FALSE	FALSE	null	null	null	null	null	null	null	13.83	6151	231.93179:686426 232.93514:168436 233.9385:70608		64877	89307	214258	91164	72279	97120	116772	94030	100266	96997	87554	94633	115419	95116	68777	202327	98485	67830
981	13.61	231.93185	Unknown	[M-H]-	similar chromatogram in higher mz_1608; similar chromatogram in higher mz_1025; similar chromatogram in higher mz_4714; similar chromatogram in higher mz_5396; similar chromatogram in higher mz_2119; similar chromatogram in higher mz_3334	0.317	FALSE	null	null	null	null	null	null	999	FALSE	FALSE	FALSE		FALSE	FALSE	null	null	null	null	null	null	null	19.51	9095	231.93185:2356262 232.9352:970692 233.93856:445151		179617	109274	595491	233709	202277	139991	137328	521622	429616	161231	106597	479502	352860	134043	151590	289859	109076	161080
982	24.736	231.93185	Unknown	[M-H]-		0.011	FALSE	null	null	null	null	null	null	999	FALSE	FALSE	FALSE		FALSE	FALSE	null	null	null	null	null	null	null	9.31	3959	231.93185:463945 232.9352:0 233.93856:0		307255	169617	338035	279492	332458	359153	145016	166144	146866	301684	145567	180550	318507	156633	323906	160991	163738	300738
983	8.203	231.93185	Unknown	[M-H]-		0.018	FALSE	null	null	null	null	null	null	999	FALSE	FALSE	FALSE		FALSE	FALSE	null	null	null	null	null	null	null	9.29	Blank_12.2	231.93185:449830 232.9352:146086 233.93856:58953		60773	83509	216573	101737	134117	111280	166838	91214	106745	109934	83285	94279	96328	96026	86361	98325	100812	63925
984	18.459	231.93199	Unknown	[M-H]-		0.137	FALSE	null	null	null	null	null	null	999	FALSE	FALSE	FALSE		FALSE	FALSE	null	null	null	null	null	null	null	31.85	49	231.93199:2839699 232.93534:1153275 233.9387:640217		96650	161576	296802	1037404	101355	1286365	459818	121854	2191631	779576	103065	98012	1303001	101025	92386	101466	110750	93078
985	16.653	231.93202	Unknown	[M-H]-	similar chromatogram in higher mz_2194	0.101	FALSE	null	null	null	null	null	null	999	FALSE	FALSE	FALSE		FALSE	FALSE	null	null	null	null	null	null	null	15.53	49	231.93202:1807938 232.93537:799278 233.93873:355026		77600	101956	196510	185869	99135	154717	324433	1275462	263923	299347	108329	91463	126293	106516	87445	101112	235259	90825
986	0.821	231.93213	Unknown	[M-H]-		0.353	FALSE	null	null	null	null	null	null	999	FALSE	FALSE	FALSE		FALSE	FALSE	null	null	null	null	null	null	null	18.16	10071	231.93213:1303636 232.93548:143683 233.93884:58589		110545	318526	1303636	306698	116263	227460	324514	304287	291423	342906	228086	299121	252711	322552	111822	377136	288795	97776
987	0.748	231.95499	Unknown	[M-H]-		0.007	FALSE	null	null	null	null	null	null	999	FALSE	FALSE	FALSE		FALSE	FALSE	null	null	null	null	null	null	null	33.66	1039	231.95499:154916 232.95834:0 233.9617:0		0	47720	41372	31258	0	29236	154916	124108	49101	70766	34614	27332	30918	59825	0	27889	73628	0
988	1.264	231.97351	Unknown	[M-H]-		0.194	FALSE	null	null	null	null	null	null	999	FALSE	FALSE	FALSE		FALSE	FALSE	null	null	null	null	null	null	null	154.58	QC_3.1	231.97351:979563 232.97686:0 233.98022:0		519558	0	0	0	679736	0	0	0	0	0	0	0	0	3346	696630	0	0	718876
989	0.987	231.99954	Unknown	[M-H]-		0.23	FALSE	null	null	null	null	null	null	999	FALSE	FALSE	FALSE		FALSE	FALSE	null	null	null	null	null	null	null	41.13	Blank_13.2	231.99954:1370067 233.00289:0 234.00625:586917		35752	115271	118543	105523	0	0	128561	48317	145151	0	94180	121022	0	94946	2536	119490	153562	8624
990	1.249	232.01294	Unknown	[M-H]-		0.022	FALSE	null	null	null	null	null	null	999	FALSE	FALSE	FALSE		FALSE	FALSE	null	null	null	null	null	null	null	238.21	Blank_6.1	232.01294:541564 233.01629:927197 234.01965:99930		0	1311	5826	0	0	4580	1078	1555	2608	1450	0	2669	4210	8217	0	1997	5897	1544
991	1.011	232.01782	Unknown	[M-H]-		0.011	FALSE	null	null	null	null	null	null	999	FALSE	FALSE	FALSE		FALSE	FALSE	null	null	null	null	null	null	null	53.1	7031	232.01782:387361 233.02117:0 234.02453:249002		0	0	18725	0	0	11588	6170	4362	6273	148968	0	5436	2218	30515	0	7578	16350	0
992	1.012	232.05054	Unknown	[M-H]-		0.011	FALSE	null	null	null	null	null	null	999	FALSE	FALSE	FALSE		FALSE	FALSE	null	null	null	null	null	null	null	172.8	6039	232.05054:1138007 233.05389:6322344 234.05725:0		0	211296	43451	1924096	154494	424124	72104	413057	0	8424828	28007	2320	647689	291750	0	823993	57011	0
993	1.064	232.0558	Unknown	[M-H]-	ion correlated with 930	0.493	FALSE	null	null	null	null	null	null	999	FALSE	FALSE	FALSE		FALSE	FALSE	null	null	null	null	null	null	null	652.2	8055	232.0558:36940348 233.05915:5215939 234.06251:0		2295	556184	112408	4111979	134932	4618649	192441	796944	36047	22928952	85820	31299	341194	709889	1460	2543381	155221	3039
994	0.977	232.09332	Unknown	[M-H]-		0.007	FALSE	null	null	null	null	null	null	999	FALSE	FALSE	FALSE		FALSE	FALSE	null	null	null	null	null	null	null	382.86	10311	232.09332:1576848 233.09667:0 234.10003:0		0	0	0	650288	0	1576848	3351	0	0	159919	0	0	887551	0	0	0	0	0
995	0.994	232.10838	Unknown	[M-H]-		0.007	FALSE	null	null	null	null	null	null	999	FALSE	FALSE	FALSE		FALSE	FALSE	null	null	null	null	null	null	null	1030.04	8793	232.10838:156542 233.11173:0 234.11509:0		0	0	0	1662	0	1627	0	0	0	0	0	0	0	0	0	0	0	0
996	21.479	232.11682	Unknown	[M-H]-	ion correlated with 2220; ion correlated with 2241; similar chromatogram in higher mz_2220	0.004	FALSE	null	null	null	null	null	null	999	FALSE	FALSE	FALSE		FALSE	FALSE	null	null	null	null	null	null	null	22.89	10807	232.11682:125894 233.12017:0 234.12353:0		0	0	0	34941	0	92434	0	0	0	11888	0	0	125894	0	0	0	0	0
997	1.049	232.11952	Unknown	[M-H]-	ion correlated with 213	0.007	FALSE	null	null	null	null	null	null	999	FALSE	FALSE	FALSE		FALSE	FALSE	null	null	null	null	null	null	null	4214.56	8055	232.11952:419623 233.12287:0 234.12623:0		0	0	0	0	0	1224	0	0	0	0	0	0	0	0	0	0	0	0
998	0.748	232.13016	Unknown	[M-H]-		0.007	FALSE	null	null	null	null	null	null	999	FALSE	FALSE	FALSE		FALSE	FALSE	null	null	null	null	null	null	null	102.59	10311	232.13016:418963 233.13351:0 234.13687:0		0	25306	22214	38974	0	418963	0	30414	0	336763	7608	0	385478	0	0	27379	0	0
999	19.976	232.35764	Unknown	[M-H]-	ion correlated with 2219; similar chromatogram in higher mz_2210; similar chromatogram in higher mz_2219; similar chromatogram in higher mz_9336; similar chromatogram in higher mz_9527; similar chromatogram in higher mz_9804; similar chromatogram in higher mz_10552; similar chromatogram in higher mz_11277	0.126	FALSE	null	null	null	null	null	null	999	FALSE	FALSE	FALSE		FALSE	FALSE	null	null	null	null	null	null	null	1523.5	137	232.35764:194529 233.36099:0 234.36435:0		0	100132	80600	34736	0	0	103470	120368	0	50138	31648	49293	28612	53384	0	79649	0	0
1000	1.031	232.38995	Unknown	[M-H]-		0.004	FALSE	null	null	null	null	null	null	999	FALSE	FALSE	FALSE		FALSE	FALSE	null	null	null	null	null	null	null	58.15	2983	232.38995:302549 233.3933:0 234.39666:0		0	0	0	0	0	0	0	0	0	0	0	0	0	0	0	0	0	0
1001	20.304	232.43526	Unknown	[M-H]-	similar chromatogram in higher mz_8528; similar chromatogram in higher mz_15796	0.004	FALSE	null	null	null	null	null	null	999	FALSE	FALSE	FALSE		FALSE	FALSE	null	null	null	null	null	null	null	2327.55	10583	232.43526:116378 233.43861:0 234.44197:0		0	79857	0	39469	0	0	0	24115	0	116378	0	0	0	0	0	0	0	0
1002	1.258	232.52107	Unknown	[M-H]-		0.004	FALSE	null	null	null	null	null	null	999	FALSE	FALSE	FALSE		FALSE	FALSE	null	null	null	null	null	null	null	2199.03	2983	232.52107:109952 233.52442:0 234.52778:0		0	7296	20008	0	0	0	0	12746	0	0	0	0	0	8600	0	0	0	0
1003	19.964	232.5744	Unknown	[M-H]-	ion correlated with 2210; similar chromatogram in higher mz_2219; similar chromatogram in higher mz_8539; similar chromatogram in higher mz_9336; similar chromatogram in higher mz_9527; similar chromatogram in higher mz_9804; similar chromatogram in higher mz_10552; similar chromatogram in higher mz_11277; similar chromatogram in higher mz_2210	0.025	FALSE	null	null	null	null	null	null	999	FALSE	FALSE	FALSE		FALSE	FALSE	null	null	null	null	null	null	null	2278.06	6167	232.5744:132988 233.57775:0 234.58111:0		0	90100	36917	16123	0	0	41331	95182	0	33303	0	0	0	0	0	30570	0	0
1004	20.431	232.64088	Unknown	[M-H]-	similar chromatogram in higher mz_4838; similar chromatogram in higher mz_5920; similar chromatogram in higher mz_16858	0.007	FALSE	null	null	null	null	null	null	999	FALSE	FALSE	FALSE		FALSE	FALSE	null	null	null	null	null	null	null	2108.12	9063	232.64088:107041 233.64423:0 234.64759:0		0	10736	0	0	0	0	19916	29114	23902	0	28938	0	0	28346	0	24790	18845	0
1005	18.878	232.71417	Unknown	[M-H]-	ion correlated with 7017; ion correlated with 2192	0.007	FALSE	null	null	null	null	null	null	999	FALSE	FALSE	FALSE		FALSE	FALSE	null	null	null	null	null	null	null	3041.55	7863	232.71417:152470 233.71752:0 234.72088:0		0	0	0	11542	0	0	0	0	0	0	0	0	0	0	0	0	0	0
1006	19.551	232.71417	Unknown	[M-H]-	ion correlated with 11150; ion correlated with 2193	0.007	FALSE	null	null	null	null	null	null	999	FALSE	FALSE	FALSE		FALSE	FALSE	null	null	null	null	null	null	null	1056.76	7863	232.71417:122027 233.71752:0 234.72088:0		0	0	0	0	0	0	0	0	0	0	0	0	0	0	0	0	0	0
1007	17.283	232.71419	Unknown	[M-H]-	ion correlated with 2194	0.007	FALSE	null	null	null	null	null	null	999	FALSE	FALSE	FALSE		FALSE	FALSE	null	null	null	null	null	null	null	2761.5	7863	232.71419:160746 233.71754:0 234.7209:0		0	3207	0	0	0	0	0	0	0	0	0	0	19205	0	1374	0	0	0
1008	6.205	232.73254	Unknown	[M-H]-	ion correlated with 2191	0.014	FALSE	null	null	null	null	null	null	999	FALSE	FALSE	FALSE		FALSE	FALSE	null	null	null	null	null	null	null	993.62	10311	232.73254:196063 233.73589:0 234.73925:0		0	0	0	124971	0	196063	0	0	0	137676	0	0	70979	0	0	0	0	0
1009	0.567	232.76381	Unknown	[M-H]-		0.705	FALSE	null	null	null	null	null	null	999	FALSE	FALSE	FALSE		FALSE	FALSE	null	null	null	null	null	null	null	610.32	Blank_13.2	232.76381:1092794 233.76716:0 234.77052:827167		1638	446210	665794	356771	4065	470552	858452	851188	857879	1014348	746424	372035	721091	1044467	1282	612188	934491	3787
1010	2.68	232.76419	Unknown	[M-H]-		0.025	FALSE	null	null	null	null	null	null	999	FALSE	FALSE	FALSE		FALSE	FALSE	null	null	null	null	null	null	null	33.16	2363	232.76419:1580820 233.76754:0 234.7709:1115754		1506	47574	105956	4662	0	4344	119434	118924	173668	23949	96546	57565	0	113947	0	174600	152890	0
1011	21.22	232.83022	Unknown	[M-H]-	ion correlated with 6117; ion correlated with 1061; ion correlated with 1057	0.004	FALSE	null	null	null	null	null	null	999	FALSE	FALSE	FALSE		FALSE	FALSE	null	null	null	null	null	null	null	2611.42	10311	232.83022:130571 233.83357:0 234.83693:0		0	0	0	89478	0	130571	4731	0	0	93724	0	0	122465	0	0	0	0	0
1012	20.419	232.88216	Unknown	[M-H]-	ion correlated with 2182; similar chromatogram in higher mz_9243	0.601	FALSE	null	null	null	null	null	null	999	FALSE	FALSE	FALSE		FALSE	FALSE	null	null	null	null	null	null	null	187.68	8759	232.88216:254060 233.88551:0 234.88887:0		0	188095	199016	89816	0	0	198351	173208	148706	138836	164292	7484	0	145237	0	157604	168068	0
1013	1.07	232.89668	Unknown	[M-H]-		0.86	FALSE	null	null	null	null	null	null	999	FALSE	FALSE	FALSE		FALSE	FALSE	null	null	null	null	null	null	null	594.54	233	232.89668:6855520 233.90003:0 234.90339:0		3483088	5519744	6349795	3092212	2894594	3683050	5394985	4321600	5562801	2709974	5430209	6329525	3579564	5699270	3834024	4582902	5290247	3329816
1014	0.839	232.89679	Unknown	[M-H]-	similar chromatogram in higher mz_2602; similar chromatogram in higher mz_2742; similar chromatogram in higher mz_3021; similar chromatogram in higher mz_4000; similar chromatogram in higher mz_4053; similar chromatogram in higher mz_4244; similar chromatogram in higher mz_4396; similar chromatogram in higher mz_4554; similar chromatogram in higher mz_4610; similar chromatogram in higher mz_4667;…	0.705	FALSE	null	null	null	null	null	null	999	FALSE	FALSE	FALSE		FALSE	FALSE	null	null	null	null	null	null	null	1138.55	885	232.89679:6809502 233.90014:0 234.9035:0		1450	4011271	4271458	3095615	1522	2223754	3643002	3476280	3754327	3455280	3793700	4601884	2517530	3684543	0	3425849	3755036	0
1015	1.105	232.90273	Unknown	[M-H]-		0.011	FALSE	null	null	null	null	null	null	999	FALSE	FALSE	FALSE		FALSE	FALSE	null	null	null	null	null	null	null	33.82	8391	232.90273:531690 233.90608:0 234.90944:0		396	1425608	1926550	687952	974420	530567	1551852	887751	760660	845158	1120063	1330888	744887	1511196	1123753	1136167	1048308	1172463
1016	1.114	232.91402	Unknown	[M-H]-		0.709	FALSE	null	null	null	null	null	null	999	FALSE	FALSE	FALSE		FALSE	FALSE	null	null	null	null	null	null	null	41.24	10087	232.91402:2170406 233.91737:0 234.92073:0		28336	363961	631299	2170406	187224	433465	270141	293194	453047	262540	189636	455269	735392	157630	139237	288420	345950	12403
1017	13.389	232.92467	Unknown	[M-H]-	similar chromatogram in higher mz_4904	0.036	FALSE	null	null	null	null	null	null	999	FALSE	FALSE	FALSE		FALSE	FALSE	null	null	null	null	null	null	null	9.46	137	232.92467:138808 233.92802:0 234.93138:0		18346	4373	21842	633	34937	26551	39626	32678	12166	11102	18499	53606	15164	105992	25294	52863	3854	28571
1018	4.25	232.92477	Unknown	[M-H]-		0.115	FALSE	null	null	null	null	null	null	999	FALSE	FALSE	FALSE		FALSE	FALSE	null	null	null	null	null	null	null	13.09	5417	232.92477:226107 233.92812:48766 234.93148:14453		109981	2532	1249	435	165180	968	258	826	721	312	2591	4013	498	489	18273	193	1971	121087
1019	1.124	232.9248	Unknown	[M-H]-	ion correlated with 230; ion correlated with 306; ion correlated with 2746	0.263	FALSE	null	null	null	null	null	null	999	FALSE	FALSE	FALSE		FALSE	FALSE	null	null	null	null	null	null	null	303.98	3673	232.9248:6667754 233.92815:920784 234.93151:666229		2624290	1022	2652	1593	3424030	1578	797	2033	2085	2198	782	2845	1501	1045	3943282	744	734	3808246
1020	8.023	232.92484	Unknown	[M-H]-		0.05	FALSE	null	null	null	null	null	null	999	FALSE	FALSE	FALSE		FALSE	FALSE	null	null	null	null	null	null	null	12.12	871	232.92484:239128 233.92819:29029 234.93155:20759		17486	3512	3071	303	26474	569	229	2882	770	2668	4098	2910	4666	4950	24421	2516	551	22006
1021	6.758	232.92491	Unknown	[M-H]-		0.054	FALSE	null	null	null	null	null	null	999	FALSE	FALSE	FALSE		FALSE	FALSE	null	null	null	null	null	null	null	11.09	3673	232.92491:245021 233.92826:30789 234.93162:28675		38895	3541	657	4613	153017	9996	589	2181	821	440	2541	2818	5263	227	104258	2105	2999	40887
1022	10.74	232.92497	Unknown	[M-H]-		0.022	FALSE	null	null	null	null	null	null	999	FALSE	FALSE	FALSE		FALSE	FALSE	null	null	null	null	null	null	null	11.68	1545	232.92497:200612 233.92832:37769 234.93168:0		33366	2547	3305	9307	27555	33537	2793	2844	5255	26650	4222	2919	31665	328	26524	3354	338	22667
1023	17.26	232.92497	Unknown	[M-H]-		0.018	FALSE	null	null	null	null	null	null	999	FALSE	FALSE	FALSE		FALSE	FALSE	null	null	null	null	null	null	null	9.08	10583	232.92497:170812 233.92832:0 234.93168:0		12545	21308	649	15308	13319	83239	1284	14808	1348	170812	8244	4835	56045	3223	18423	4622	6640	15800
1024	20.158	232.92796	Unknown	[M-H]-	similar chromatogram in higher mz_16003; similar chromatogram in higher mz_16438; similar chromatogram in higher mz_1796; similar chromatogram in higher mz_16005; similar chromatogram in higher mz_15623; similar chromatogram in higher mz_1789; similar chromatogram in higher mz_2037; similar chromatogram in higher mz_17071; similar chromatogram in higher mz_1797; similar chromatogram in higher mz_…	0.022	FALSE	null	null	null	null	null	null	999	FALSE	FALSE	FALSE		FALSE	FALSE	null	null	null	null	null	null	null	18.82	10311	232.92796:419780 233.93131:0 234.93467:0		30095	4398	22934	21837	32938	419780	6197	4296	11103	33079	11233	6331	371198	11005	32137	7289	18232	29052
1025	13.401	232.93082	Unknown	[M-H]-		0.007	FALSE	null	null	null	null	null	null	999	FALSE	FALSE	FALSE		FALSE	FALSE	null	null	null	null	null	null	null	17.96	9095	232.93082:220364 233.93417:445151 234.93753:19748		18289	3728	22480	3206	30543	4102	23655	14805	12999	2245	9293	22800	8947	44899	25046	17570	5698	17449
1026	17.833	232.93118	Unknown	[M-H]-		0.011	FALSE	null	null	null	null	null	null	999	FALSE	FALSE	FALSE		FALSE	FALSE	null	null	null	null	null	null	null	13.94	3127	232.93118:250095 233.93453:503714 234.93789:0		7776	5107	12595	7161	8686	12740	4119	113769	10896	619	454	5273	113399	3589	12246	6417	3833	6743
1027	31.34	232.9313	Unknown	[M-H]-		0.007	FALSE	null	null	null	null	null	null	999	FALSE	FALSE	FALSE		FALSE	FALSE	null	null	null	null	null	null	null	11.37	7607	232.9313:179695 233.93465:305080 234.93801:20269		82213	27870	54227	29210	60375	25809	43880	34583	63283	32607	29103	29635	29962	34514	105566	47355	28784	67740
1028	1.459	232.94482	Unknown	[M-H]-		0.054	FALSE	null	null	null	null	null	null	999	FALSE	FALSE	FALSE		FALSE	FALSE	null	null	null	null	null	null	null	22.73	4903	232.94482:616886 233.94817:0 234.95153:1218658		16864	3395	2369	639	10793	934	9451	455	1959	1617	897	5413	2064	2139	81578	14124	7145	20250
1029	0.725	232.95256	Unknown	[M-H]-		0.022	FALSE	null	null	null	null	null	null	999	FALSE	FALSE	FALSE		FALSE	FALSE	null	null	null	null	null	null	null	12.51	4535	232.95256:265777 233.95591:0 234.95927:0		2466	103608	64369	49319	234	36467	110623	105689	62418	87753	45007	52850	59231	48803	119	80318	135599	305
1030	1.04	232.95691	Unknown	[M-H]-		0.007	FALSE	null	null	null	null	null	null	999	FALSE	FALSE	FALSE		FALSE	FALSE	null	null	null	null	null	null	null	46.54	8055	232.95691:758921 233.96026:0 234.96362:435820		1272	76169	47669	18916	232446	28485	31426	25365	21761	7730	31357	16193	14888	5092	0	5200	20934	0
1031	0.825	232.9651	Unknown	[M-H]-		0.004	FALSE	null	null	null	null	null	null	999	FALSE	FALSE	FALSE		FALSE	FALSE	null	null	null	null	null	null	null	13.84	533	232.9651:199063 233.96845:0 234.97181:0		1426	7911	3390	0	0	2855	17097	11693	11849	12432	1510	823	5178	13702	1046	19177	4931	0
1032	1.164	232.98763	Unknown	[M-H]-		0.004	FALSE	null	null	null	null	null	null	999	FALSE	FALSE	FALSE		FALSE	FALSE	null	null	null	null	null	null	null	18.99	7031	232.98763:288613 233.99098:0 234.99434:82583		5523	52031	6560	18360	2325	46487	31942	19969	113031	38585	12443	10115	101156	43236	6769	96944	101600	5099
1033	1.033	232.9928	Unknown	[M-H]-		0.004	FALSE	null	null	null	null	null	null	999	FALSE	FALSE	FALSE		FALSE	FALSE	null	null	null	null	null	null	null	13.98	661	232.9928:208799 233.99615:0 234.99951:234835		0	41201	0	13466	0	25603	22439	13645	83285	28478	10253	2743	79722	26524	0	65009	71728	0
1034	18.813	233.00383	Unknown	[M-H]-		0.004	FALSE	null	null	null	null	null	null	999	FALSE	FALSE	FALSE		FALSE	FALSE	null	null	null	null	null	null	null	9.26	5479	233.00383:142921 234.00718:0 235.01054:0		2174	44880	52559	47417	2183	70676	51417	47515	58877	48420	57446	49135	57592	52619	3410	34974	52984	1514
1035	1.223	233.00916	Unknown	[M-H]-		0.025	FALSE	null	null	null	null	null	null	999	FALSE	FALSE	FALSE		FALSE	FALSE	null	null	null	null	null	null	null	103.34	Blank_6.1	233.00916:696798 234.01251:32907 235.01587:77835		1392	8932	11244	4711	1210	13601	5164	14075	4509	5437	7227	4303	5980	6434	1995	6016	4268	1210
1036	1.066	233.0235	Unknown	[M-H]-	similar chromatogram in higher mz_8549	0.302	FALSE	null	null	null	null	null	null	999	FALSE	FALSE	FALSE		FALSE	FALSE	null	null	null	null	null	null	null	43.43	3271	233.0235:2060843 234.02685:0 235.03021:494517		0	355417	157947	823786	0	230794	127068	874263	24687	542438	2936	88523	5270	57117	1597	1773086	18613	0
1037	17.243	233.03082	Unknown	[M-H]-	ion correlated with 9103; ion correlated with 2180; ion correlated with 7971; ion correlated with 531	0.004	FALSE	null	null	null	null	null	null	999	FALSE	FALSE	FALSE		FALSE	FALSE	null	null	null	null	null	null	null	8.72	5479	233.03082:129334 234.03417:0 235.03753:0		1348	3898	0	0	0	0	5594	0	3745	0	0	332	0	2298	0	894	2367	1264
1038	20.753	233.03502	Unknown	[M-H]-	ion correlated with 15807; ion correlated with 15789; ion correlated with 16005; ion correlated with 1054; ion correlated with 1047; ion correlated with 16003; ion correlated with 15914; ion correlated with 1796; ion correlated with 15995; ion correlated with 15623; ion correlated with 15151; similar chromatogram in higher mz_2505; similar chromatogram in higher mz_2509; similar chromatogram in h…	0.032	FALSE	null	null	null	null	null	null	999	FALSE	FALSE	FALSE		FALSE	FALSE	null	null	null	null	null	null	null	31.47	10311	233.03502:1018875 234.03837:0 235.04173:0		1540	96717	0	698436	0	1018875	6770	7860	0	701280	0	0	966100	0	0	969	1962	1615
1039	1.018	233.04752	Unknown	[M-H]-		0.014	FALSE	null	null	null	null	null	null	999	FALSE	FALSE	FALSE		FALSE	FALSE	null	null	null	null	null	null	null	145.12	6039	233.04752:4391330 234.05087:0 235.05423:0		0	0	0	144750	0	0	0	0	0	0	19655	1501	0	12834	0	0	0	0
1040	1.068	233.0594	Unknown	[M-H]-	ion correlated with 993; ion correlated with 930	0.004	FALSE	null	null	null	null	null	null	999	FALSE	FALSE	FALSE		FALSE	FALSE	null	null	null	null	null	null	null	271.71	4263	233.0594:3243189 234.06275:0 235.06611:1296826		0	69399	0	458846	0	376002	27408	154104	8830	2781754	0	0	139808	47228	0	351447	1950	0
1041	0.992	233.07799	Unknown	[M-H]-	similar chromatogram in higher mz_11355; similar chromatogram in higher mz_10070	0.029	FALSE	null	null	null	null	null	null	999	FALSE	FALSE	FALSE		FALSE	FALSE	null	null	null	null	null	null	null	66.86	10311	233.07799:1501797 234.08134:0 235.0847:1034383		2143	46543	0	812883	1603	1501797	1429	0	2260	629542	1262	0	922685	17070	0	0	0	0
1042	1.087	233.09271	Unknown	[M-H]-		0.007	FALSE	null	null	null	null	null	null	999	FALSE	FALSE	FALSE		FALSE	FALSE	null	null	null	null	null	null	null	12.65	8887	233.09271:123558 234.09606:0 235.09942:0		1496	3052	0	0	1834	34122	3314	637	41081	0	23458	25704	63981	10938	0	6753	4272	0
1043	20.402	233.09383	Unknown	[M-H]-	ion correlated with 2740; ion correlated with 2179; ion correlated with 543; similar chromatogram in higher mz_10801; similar chromatogram in higher mz_5920; similar chromatogram in higher mz_10483; similar chromatogram in higher mz_12418	0.029	FALSE	null	null	null	null	null	null	999	FALSE	FALSE	FALSE		FALSE	FALSE	null	null	null	null	null	null	null	14.11	2983	233.09383:128268 234.09718:0 235.10054:0		0	89336	101346	0	2415	0	88337	9966	63509	0	88007	0	0	81147	0	83623	77946	1493
1044	1.103	233.11407	Unknown	[M-H]-		0.18	FALSE	null	null	null	null	null	null	999	FALSE	FALSE	FALSE		FALSE	FALSE	null	null	null	null	null	null	null	29.5	9095	233.11407:406999 234.11742:0 235.12078:0		1358	170262	250567	12166	1185	109104	182872	96804	271898	58762	203004	185336	65124	134339	732	243060	246725	0
1045	1.109	233.1214	Unknown	[M-H]-		0.029	FALSE	null	null	null	null	null	null	999	FALSE	FALSE	FALSE		FALSE	FALSE	null	null	null	null	null	null	null	78.31	8055	233.1214:2130948 234.12475:804715 235.12811:2895379		117	8347	60515	247830	103232	183653	13224	78265	150661	1224213	42435	2410	14348	6304	1772	142370	27574	0
[truncated: 16,176 more rows]
[truncated: 266 more columns]
